# Supplementary material for: Psychometric Properties of ADHD Rating Scale—5 for Children and Adolescents in Sudan—School Version
Source: Front Psychol. 2022 Jun 27;13:883578. doi: 10.3389/fpsyg.2022.883578 (PMC9272821; doi:10.3389/fpsyg.2022.883578)
Supplement: Supplementary file 2 [file Data_Sheet_1.zip]

Archive with 5 entries (5 files):
- ADHDSUDAN.CSV
- ROUTPAR.txt
- ROUTTEA.txt
- RSYNPAR.txt
- RSYNTEA.txt
