# Supplementary material for: Psychometric Properties of ADHD Rating Scale—5 for Children and Adolescents in Sudan—School Version
Source: Front Psychol. 2022 Jun 27;13:883578. doi: 10.3389/fpsyg.2022.883578 (PMC9272821; doi:10.3389/fpsyg.2022.883578)
Supplement: Supplementary file 2 [file Data_Sheet_1.zip › ADHDSUDAN.CSV]

number	SEX	AGE	PHS	CLS	DIA	GIF	DIS	DISTYP	CPLWHO	SEXCPL	AGECPL	QLTCPL	INC	SES	ATPCPL	NOPCPL	PTM	PTSD	PAM	PASD	PA1	PA2	PA3	PA4	PA5	PA6	PA7	PA8	PA9	PAA1	PAA2	PAA3	PAA4	PAA5	PAA6	PHM	PHSD	PH1	PH2	PH3	PH4	PH5	PH6	PH7	PH8	PH9	PHH1	PHH2	PHH3
1	1	10	1	5	0	0	1	4	2	1	45	1	1	1	1	4	36	1.333333333	16	1.39664501	3	0	3	3	0	1	0	3	3	1	0	3	3	3	0	20	1.227262335	3	0	3	2	3	3	3	3	0	1	0	3
2	1	10	1	5	0	0	0	0	2	1	58	1	2	1	0	1	0	0	0	0	0	0	0	0	0	0	0	0	0	0	0	0	0	0	0	0	0	0	0	0	0	0	0	0	0	0	0	0	0
3	1	10	1	5	1	1	0	0	2	1	42	1	2	1	1	2	28	0.496903995	14	0.496903995	2	1	2	1	2	1	2	1	2	2	1	2	1	2	1	14	0.496903995	2	1	2	1	2	1	2	1	2	2	1	2
4	1	10	1	5	0	0	0	0	2	1	45	1	1	1	0	1	13	1.043794124	6	0.816496581	0	1	0	0	1	2	2	0	0	0	0	0	0	0	0	7	1.227262335	0	0	0	0	1	3	0	0	3	0	0	0
5	1	10	1	5	0	0	0	1	1	2	28	1	1	1	0	0	6	0.666666667	3	0.666666667	1	2	0	0	0	0	0	0	0	0	0	1	0	0	0	3	0.666666667	0	0	0	0	2	1	0	0	0	0	0	1
6	1	10	1	5	1	1	0	5	2	1	40	2	2	3	1	4	27	0.5	14	0.496903995	2	1	2	1	2	1	2	1	2	1	2	1	2	1	2	13	0.496903995	1	2	1	2	1	2	1	2	1	2	1	2
7	1	10	1	5	1	1	0	0	1	2	29	1	1	1	0	0	27	0.5	14	0.496903995	2	1	2	1	2	1	2	1	2	1	2	1	2	1	2	13	0.496903995	1	2	1	2	1	2	1	2	1	2	1	2
8	1	10	1	5	0	0	0	0	2	1	38	1	1	1	0	0	3	0.372677996	2	0.41573971	0	0	0	0	1	1	0	0	0	0	0	0	0	0	0	1	0.314269681	0	0	0	0	0	0	1	0	0	0	0	0
9	1	10	1	5	0	1	0	3	3	2	41	2	1	1	1	2	20	0.936238864	11	1.030402055	1	3	1	2	0	2	0	0	2	0	0	2	3	2	0	9	0.816496581	2	1	0	0	0	1	2	1	2	0	0	1
10	1	10	1	5	0	0	0	0	3	1	47	2	2	1	0	0	4	0.41573971	0	0	0	0	0	0	0	0	0	0	0	0	0	0	0	0	0	4	0.496903995	1	0	1	0	0	1	1	0	0	0	0	0
11	1	10	1	5	0	0	0	0	1	2	40	3	1	1	0	0	10	1.065740339	5	1.065740339	3	2	0	0	0	0	0	0	0	0	0	0	0	0	0	5	1.065740339	0	2	0	0	0	0	3	0	0	0	0	0
12	1	10	1	5	0	0	0	0	1	2	40	2	2	1	0	0	7	0.487498022	4	0.496903995	1	1	0	0	0	1	0	1	0	0	0	1	2	0	1	3	0.471404521	0	0	0	0	0	1	1	1	0	0	0	1
13	1	10	1	5	0	0	0	0	2	1	40	1	2	2	0	0	8	0.598351645	8	0.566557724	1	2	0	1	1	1	1	0	1	1	1	1	1	0	1	0	0	0	0	0	0	0	0	0	0	0	0	1	1
14	1	10	1	5	0	0	0	0	1	2	31	1	2	1	0	0	0	0	0	0	0	0	0	0	0	0	0	0	0	0	0	0	0	0	0	0	0	0	0	0	0	0	0	0	0	0	0	0	0
15	1	10	1	5	0	1	0	0	2	1	46	2	2	1	1	1	33	0.897527468	12	0.666666667	1	2	2	1	1	1	2	2	0	2	1	1	0	0	1	21	0.816496581	3	3	3	2	3	3	2	1	1	2	2	1
16	1	10	1	5	0	0	0	0	1	2	40	2	2	1	0	0	0	0	0	0	0	0	0	0	0	0	0	0	0	0	0	0	0	0	0	0	0	0	0	0	0	0	0	0	0	0	0	0	0
17	1	10	1	5	0	0	0	0	1	2	41	1	1	1	0	0	13	0.730719247	8	0.874889764	1	0	2	2	1	2	0	0	0	0	0	0	0	0	0	5	0.496903995	1	0	1	1	0	1	1	0	0	0	0	0
18	1	10	1	5	0	0	0	0	2	1	50	1	2	1	0	0	37	1.177201117	18	1.247219129	2	3	0	3	3	3	0	3	1	0	0	2	3	1	0	19	1.099943882	3	1	0	3	1	3	3	2	3	0	0	3
19	1	10	1	5	0	0	0	0	1	2	35	2	2	1	0	0	10	0.496903995	5	0.496903995	1	0	0	0	1	1	1	0	1	0	1	0	0	0	1	5	0.496903995	1	0	0	0	0	1	1	1	1	0	1	0
20	1	10	1	5	0	0	0	0	2	1	49	1	2	1	0	0	0	0	0	0	0	0	0	0	0	0	0	0	0	0	0	0	0	0	0	0	0	0	0	0	0	0	0	0	0	0	0	0	0
21	1	10	1	5	0	0	0	0	1	2	40	2	1	1	0	0	6	0.666666667	0	0	0	0	0	0	0	0	0	0	0	0	0	1	1	0	0	6	0.816496581	0	0	0	0	0	2	1	2	1	0	1	1
22	1	10	1	5	0	1	0	0	1	2	44	3	3	2	0	0	2	0.314269681	0	0	0	0	0	0	0	0	0	0	0	0	0	0	0	0	0	2	0.41573971	0	0	0	0	0	1	1	0	0	0	0	0
23	1	10	1	5	0	1	0	0	2	1	53	2	3	1	0	0	1	0.229061424	1	0.314269681	0	0	0	0	0	0	1	0	0	0	0	0	0	0	0	0	0	0	0	0	0	0	0	0	0	0	0	0	0
24	1	10	1	5	0	1	0	0	2	1	56	2	2	1	0	0	2	0.314269681	1	0.314269681	0	0	1	0	0	0	0	0	0	0	0	0	0	0	0	1	0.314269681	1	0	0	0	0	0	0	0	0	0	0	0
25	1	10	1	5	0	0	0	0	1	2	37	2	2	2	1	2	9	0.763762616	2	0.41573971	0	0	0	0	0	0	1	1	0	0	1	2	0	0	0	7	0.916245695	1	0	1	1	0	3	1	0	0	0	1	2
26	1	10	1	5	0	0	0	0	1	2	41	2	2	1	0	0	2	0.314269681	1	0.314269681	1	0	0	0	0	0	0	0	0	0	0	0	0	0	0	1	0.314269681	0	0	0	0	0	0	1	0	0	0	0	0
27	2	13	2	8	0	0	0	0	2	1	35	1	1	2	0	3	14	1.030402055	3	0.471404521	0	0	0	0	0	0	1	1	1	0	1	1	1	0	0	11	1.227262335	1	2	3	0	2	0	3	0	0	0	2	2
28	2	13	2	8	0	0	0	0	1	2	30	1	1	1	0	0	17	0.970236066	6	0.666666667	0	1	0	2	1	0	1	1	0	0	1	1	1	0	0	11	1.133115447	3	1	2	3	0	1	1	0	0	1	1	0
29	2	13	2	8	0	0	0	0	1	2	35	1	1	1	0	0	8	0.831479419	1	0.314269681	0	0	0	0	0	0	1	0	0	0	2	0	0	0	0	7	1.030402055	1	0	0	2	0	1	3	0	0	1	1	2
30	2	15	2	10	0	0	0	0	2	1	58	1	3	2	0	0	25	1.112499133	9	1.054092553	1	2	0	0	0	1	3	2	0	1	3	0	0	0	0	16	1.030402055	1	0	2	3	3	3	1	1	2	1	3	0
31	2	15	2	10	0	0	0	0	1	1	40	1	2	1	0	0	19	1.268079135	7	1.227262335	0	0	3	0	0	0	0	3	1	0	1	1	1	0	0	12	1.247219129	3	1	0	3	0	1	1	3	0	1	2	1
32	2	16	2	11	0	0	0	0	1	2	45	1	3	3	0	0	1	0.229061424	0	0	0	0	0	0	0	0	0	0	0	0	0	1	0	0	0	1	0.314269681	0	0	0	0	0	0	0	1	0	0	0	1
33	2	16	2	11	0	0	0	0	2	1	51	2	3	1	0	0	12	1	8	0.99380799	2	0	1	0	1	1	0	3	0	0	2	0	1	0	1	4	0.955813919	0	0	0	0	0	3	1	0	0	0	2	0
34	2	16	2	11	0	0	0	0	3	2	40	1	1	1	0	0	12	0.471404521	7	0.41573971	1	1	0	1	1	1	1	0	1	0	0	1	1	0	1	5	0.496903995	0	1	1	0	0	1	1	1	0	0	0	1
35	2	16	2	11	0	0	0	0	1	2	41	1	1	1	0	0	9	0.5	5	0.496903995	1	0	0	1	1	1	0	0	1	0	0	1	0	0	1	4	0.496903995	0	1	0	0	0	1	1	1	0	0	0	1
36	2	16	2	11	0	0	0	0	2	1	65	1	1	1	0	0	8	0.598351645	3	0.471404521	0	1	0	0	1	1	0	0	0	0	0	0	0	0	0	5	0.684934889	0	0	0	0	0	1	2	1	1	0	0	0
37	2	16	2	11	0	0	0	0	1	2	50	1	2	1	0	0	11	0.890623308	6	0.666666667	1	2	0	1	0	1	0	1	0	0	1	0	1	0	0	5	1.065740339	3	0	2	0	0	0	0	0	0	0	0	0
38	2	16	2	11	0	0	0	0	2	1	39	1	2	1	0	0	8	0.598351645	5	0.684934889	0	1	0	0	1	1	0	2	0	0	1	0	0	0	0	3	0.471404521	1	0	0	1	0	0	1	0	0	0	1	0
39	2	16	2	11	0	0	0	0	2	1	60	1	2	1	0	0	8	0.598351645	3	0.471404521	1	0	0	1	0	0	0	1	0	0	0	0	1	0	0	5	0.684934889	1	0	2	0	1	1	0	0	0	1	0	0
40	2	16	2	11	0	0	0	0	1	2	38	1	2	2	0	0	15	1.067187373	7	1.030402055	1	2	0	0	0	0	1	3	0	0	0	1	0	0	0	8	1.099943882	2	0	0	0	1	3	2	0	0	0	0	1
41	2	16	2	11	0	0	0	0	2	1	51	1	2	1	0	0	7	0.75563725	7	0.916245695	1	3	1	1	1	0	0	0	0	1	0	1	1	0	3	0	0	0	0	0	0	0	0	0	0	0	1	0	1
42	2	16	2	11	0	0	0	0	2	1	47	1	1	1	0	0	2	0.314269681	2	0.41573971	1	0	0	1	0	0	0	0	0	0	0	0	0	0	0	0	0	0	0	0	0	0	0	0	0	0	0	0	0
43	2	16	2	11	0	0	0	0	1	2	50	1	1	1	0	0	24	1.154700538	15	1.054092553	1	1	0	1	1	2	3	3	3	0	0	1	1	0	1	9	1.154700538	0	1	0	0	1	1	3	3	0	0	0	1
44	2	16	2	11	0	1	0	0	2	1	45	2	3	1	0	0	0	0	0	0	0	0	0	0	0	0	0	0	0	0	0	0	0	0	0	0	0	0	0	0	0	0	0	0	0	0	0	0	0
45	2	16	2	11	0	1	0	0	1	2	35	1	3	3	1	4	14	1.030402055	4	0.684934889	0	0	0	0	0	1	2	1	0	0	0	0	0	0	1	10	1.19670329	2	3	0	0	1	1	3	0	0	0	0	0
46	2	14	1	9	0	1	0	3	1	2	32	1	3	3	0	0	8	0.7617394	0	0	0	0	0	0	0	0	0	0	0	0	1	3	3	3	2	8	0.874889764	1	0	1	0	0	2	0	2	2	0	1	3
47	2	14	1	9	0	0	0	0	2	1	58	2	1	1	0	0	17	1.025899184	5	0.684934889	0	1	0	0	2	0	1	0	1	0	0	0	2	0	0	12	1.154700538	0	3	2	0	1	2	1	3	0	1	1	0
48	2	14	1	9	0	0	0	0	1	2	50	3	3	1	0	0	8	0.496903995	4	0.496903995	0	1	0	0	0	1	1	0	1	1	0	0	0	1	0	4	0.496903995	1	0	1	0	0	1	0	1	0	0	0	0
49	2	14	1	9	0	0	0	0	2	1	54	1	3	1	0	0	14	1.082977149	2	0.41573971	0	0	1	0	0	0	0	0	1	0	1	1	1	0	0	12	1.247219129	3	1	0	3	0	1	1	3	0	0	0	1
50	2	14	1	9	0	1	0	2	2	1	48	1	1	1	0	0	5	0.730719247	4	0.955813919	0	0	3	0	0	0	1	0	0	0	0	0	0	0	0	1	0.314269681	0	0	0	0	0	1	0	0	0	0	0	1
51	2	14	1	9	0	0	0	1	3	2	30	1	2	1	0	1	19	0.970236066	11	0.916245695	0	1	2	1	1	2	3	1	0	0	1	1	0	1	0	8	0.99380799	3	1	0	1	0	1	2	0	0	0	1	1
52	2	14	1	9	0	0	0	0	3	2	55	3	3	1	0	3	5	0.558326423	2	0.41573971	0	0	0	0	0	0	0	1	1	0	0	0	1	0	0	3	0.666666667	1	0	0	0	0	0	2	0	0	0	0	1
53	2	14	1	9	0	0	0	0	2	1	43	1	1	1	0	0	13	0.931280812	9	1.054092553	2	0	1	0	2	0	3	1	0	0	2	0	1	2	0	4	0.684934889	0	0	0	0	2	1	1	0	0	0	3	0
54	2	14	1	9	0	1	0	0	1	2	49	2	2	1	0	0	8	0.684934889	4	0.684934889	0	0	1	0	0	0	1	0	2	0	0	0	0	0	0	4	0.684934889	2	0	0	0	0	1	1	0	0	0	0	0
55	2	14	1	9	0	0	0	0	1	2	42	1	1	2	0	0	15	1.013793755	9	0.942809042	0	1	3	2	1	0	1	0	1	0	0	1	1	2	1	6	1.054092553	0	1	0	3	0	0	0	0	2	1	1	2
56	2	14	1	9	0	1	0	0	2	1	57	3	2	1	0	0	0	0	0	0	0	0	0	0	0	0	0	0	0	0	0	0	0	0	0	0	0	0	0	0	0	0	0	0	0	0	0	0	0
57	2	14	1	9	0	0	0	0	2	1	46	1	3	1	0	0	17	0.911178859	13	0.831479419	1	2	0	2	2	0	2	2	2	0	1	0	0	0	1	4	0.684934889	1	0	1	0	2	0	0	0	0	0	0	0
58	2	14	1	9	0	0	0	0	2	1	41	1	1	1	0	0	8	0.598351645	4	0.684934889	1	0	0	0	0	0	2	0	1	1	1	1	0	0	0	4	0.496903995	1	0	0	1	0	1	1	0	0	1	1	1
59	2	17	2	12	0	0	0	0	2	1	40	2	1	1	0	0	11	0.825892708	6	0.942809042	1	0	0	0	1	1	3	0	0	0	1	0	1	0	0	5	0.684934889	1	0	0	0	0	2	1	1	0	1	2	1
60	2	17	2	12	0	1	0	0	2	1	55	1	1	1	0	0	33	1.013793755	16	0.785674201	1	1	2	3	2	1	3	2	1	0	0	2	1	1	1	17	1.19670329	2	2	1	0	3	3	3	3	0	0	0	2
61	2	17	2	12	0	1	1	3	1	2	38	1	1	3	1	2	45	0.687184271	23	0.684934889	3	3	1	2	3	3	3	3	2	2	3	2	3	1	2	22	0.684934889	3	3	3	2	2	3	3	2	1	2	3	2
62	2	17	2	12	0	0	0	0	1	1	39	1	1	1	0	0	24	1.054092553	14	0.955813919	1	1	2	0	2	1	1	3	3	0	1	1	3	0	0	10	1.099943882	3	0	0	1	0	1	3	1	1	0	1	1
63	2	17	2	12	0	1	0	0	2	2	75	1	1	1	0	0	5	0.447903208	3	0.471404521	1	0	0	0	0	0	1	1	0	0	0	0	0	0	0	2	0.41573971	0	0	0	0	1	0	1	0	0	0	0	0
64	2	17	2	12	0	0	0	0	2	1	60	1	1	1	0	0	3	0.372677996	3	0.471404521	1	0	0	0	0	0	1	0	1	0	1	0	1	0	1	0	0	0	0	0	0	0	0	0	0	0	0	1	0
65	2	17	2	12	0	1	0	0	2	1	45	1	2	1	0	0	19	1.129022302	8	1.099943882	2	0	1	0	0	0	2	3	0	2	0	0	0	0	0	11	1.133115447	1	3	1	2	1	0	0	0	3	2	0	0
66	2	17	2	12	0	0	0	0	1	2	38	1	1	2	0	0	27	1.067187373	17	1.099943882	1	3	1	2	0	3	3	1	3	1	0	1	3	2	2	10	0.874889764	0	1	1	2	0	1	3	1	1	0	0	1
67	2	17	2	12	0	0	0	0	1	1	51	1	1	1	0	0	9	0.5	5	0.496903995	1	1	1	0	0	0	0	1	1	0	0	0	0	0	0	4	0.496903995	0	1	1	0	1	0	1	0	0	0	0	0
68	2	17	2	12	0	0	0	0	1	2	40	1	1	1	0	0	54	0	27	0	3	3	3	3	3	3	3	3	3	3	3	3	3	3	3	27	0	3	3	3	3	3	3	3	3	3	3	3	3
69	2	17	2	12	0	1	0	0	1	2	56	1	1	2	1	2	10	0.684934889	8	0.737027731	0	2	0	0	1	1	1	1	2	0	1	1	0	0	0	2	0.41573971	0	0	0	0	1	0	1	0	0	0	1	0
70	2	17	2	12	0	1	1	0	1	2	39	1	1	1	0	0	10	0.684934889	5	0.684934889	1	0	0	0	1	1	0	2	0	0	0	0	1	0	0	5	0.684934889	0	0	0	0	1	0	2	1	1	0	0	0
71	2	17	2	12	0	1	0	0	1	2	39	1	2	1	0	0	15	0.763762616	8	0.737027731	1	0	0	1	0	2	1	2	1	1	0	2	2	0	0	7	0.785674201	0	1	1	0	0	2	2	1	0	0	0	0
72	2	17	2	12	0	1	0	0	1	2	40	1	1	1	0	0	7	0.487498022	5	0.496903995	0	0	1	0	0	1	1	1	1	0	0	1	0	0	1	2	0.41573971	0	0	0	0	1	1	0	0	0	0	0	1
73	2	17	2	12	0	0	0	0	2	1	45	1	1	1	0	0	9	0.833333333	8	0.99380799	0	0	1	1	0	2	0	3	1	2	1	1	2	1	1	1	0.314269681	0	1	0	0	0	0	0	0	0	2	1	1
74	2	17	2	12	0	0	0	0	2	1	60	1	1	1	0	0	36	1.054092553	17	0.99380799	2	2	0	1	3	2	3	3	1	0	1	0	1	3	2	19	1.099943882	1	3	3	0	3	3	3	2	1	0	2	2
75	2	17	2	12	0	0	0	0	2	1	43	1	1	1	0	0	1	0.229061424	1	0.314269681	0	0	0	0	0	0	0	0	1	0	0	0	0	0	0	0	0	0	0	0	0	0	0	0	0	0	0	0	0
76	2	17	2	12	0	0	0	0	2	1	53	1	1	1	0	0	4	0.532870169	0	0	0	0	0	0	0	0	0	0	0	0	0	0	0	0	0	4	0.684934889	1	0	0	1	0	2	0	0	0	1	0	1
77	2	17	2	12	0	0	0	0	2	1	55	1	2	1	0	0	19	0.77975938	11	0.628539361	1	1	1	1	1	1	1	1	3	2	2	1	1	1	0	8	0.874889764	3	1	0	0	1	1	1	0	1	1	1	1
78	2	17	2	12	0	0	0	0	1	2	35	1	2	1	0	0	35	1.311158191	14	1.257078722	2	3	0	0	0	3	2	1	3	0	0	2	3	1	2	21	1.247219129	3	3	3	0	3	3	3	3	0	0	0	2
79	2	17	2	12	0	0	0	0	2	1	50	2	3	2	0	0	11	0.590563656	5	0.496903995	1	0	0	0	0	1	1	1	1	1	1	1	1	0	0	6	0.666666667	1	0	1	0	1	2	1	0	0	0	1	0
80	2	17	2	12	0	0	0	0	2	1	58	1	2	1	0	0	14	1.030402055	4	0.496903995	1	0	0	0	0	1	0	1	1	0	0	0	0	0	0	10	1.2862041	0	2	0	0	0	3	3	2	0	0	0	0
81	2	17	2	12	0	0	1	5	1	2	35	1	1	1	0	0	11	0.678141979	6	0.816496581	2	0	0	0	1	1	2	0	0	0	0	1	1	0	0	5	0.496903995	1	1	0	0	0	1	1	0	1	0	0	1
82	2	17	2	12	0	1	0	0	1	2	40	1	1	1	0	0	15	0.833333333	6	0.666666667	1	1	2	0	0	0	1	1	0	0	0	0	1	0	0	9	0.942809042	1	1	0	2	3	0	1	1	0	0	0	0
83	2	17	2	12	0	0	0	0	1	2	40	1	2	1	0	0	18	0.881917104	6	0.666666667	1	0	0	1	2	1	0	0	1	0	0	1	2	1	1	12	0.942809042	2	1	1	0	2	3	1	2	0	0	1	2
84	2	17	2	12	0	0	0	0	2	1	41	2	1	1	0	0	15	0.957427108	5	0.955813919	1	0	0	0	0	0	0	1	3	0	0	1	1	0	0	10	0.874889764	1	0	3	2	1	1	1	1	0	0	0	1
85	2	17	2	12	0	1	0	0	2	1	45	1	3	1	0	0	15	1.013793755	7	0.916245695	0	2	0	0	1	2	2	0	0	0	2	1	0	0	0	8	1.099943882	2	2	3	0	0	0	1	0	0	0	2	0
86	2	17	2	12	0	0	0	0	1	2	50	1	1	1	1	4	15	0.957427108	6	0.942809042	0	1	0	0	1	3	0	0	1	0	1	0	2	0	0	9	0.942809042	0	1	0	2	1	3	1	0	1	1	2	0
87	2	17	2	12	0	0	0	0	1	2	39	1	3	2	0	1	17	1.223484197	6	1.054092553	0	0	1	0	0	0	3	2	0	0	0	0	1	0	0	11	1.314684396	1	1	0	0	0	3	3	3	0	0	0	0
88	2	17	2	12	0	0	0	0	2	1	45	2	1	2	1	4	13	0.989138545	3	0.666666667	0	0	0	0	0	1	2	0	0	0	0	0	1	0	0	10	1.099943882	3	3	0	1	1	1	0	1	0	0	0	0
89	2	17	2	12	0	0	1	4	1	2	35	1	2	1	0	0	12	0.666666667	5	0.496903995	1	0	0	0	0	1	1	1	1	1	0	0	0	0	1	7	0.785674201	1	1	2	2	0	0	1	0	0	1	0	0
90	1	12	1	7	0	0	0	0	2	1	34	1	1	1	0	0	11	1.007686508	5	0.684934889	0	0	1	1	1	2	0	0	0	0	0	0	0	0	0	6	1.247219129	0	3	0	0	3	0	0	0	0	0	0	0
91	1	12	1	7	0	0	0	0	2	1	48	2	2	1	0	0	3	0.372677996	1	0.314269681	0	0	0	0	0	0	1	0	0	0	0	0	1	0	0	2	0.41573971	0	1	0	0	0	1	0	0	0	0	0	0
92	1	12	1	7	0	0	0	0	1	2	38	2	2	1	0	0	0	0	0	0	0	0	0	0	0	0	0	0	0	0	0	0	0	0	0	0	0	0	0	0	0	0	0	0	0	0	0	0	0
93	1	12	1	7	0	0	0	0	2	1	41	3	3	1	0	0	9	0.5	3	0.471404521	0	0	0	0	1	0	0	1	1	0	0	0	0	1	0	6	0.471404521	1	1	0	0	1	0	1	1	1	1	1	0
94	1	12	1	7	0	0	0	0	1	2	39	2	2	1	0	0	0	0	0	0	0	0	0	0	0	0	0	0	0	0	0	0	0	0	0	0	0	0	0	0	0	0	0	0	0	0	0	0	0
95	1	12	1	7	0	0	0	0	2	1	48	3	3	1	0	0	0	0	0	0	0	0	0	0	0	0	0	0	0	0	0	0	0	0	0	0	0	0	0	0	0	0	0	0	0	0	0	0	0
96	1	12	1	7	0	0	0	0	2	1	56	1	2	1	0	0	0	0	0	0	0	0	0	0	0	0	0	0	0	0	0	0	0	0	0	0	0	0	0	0	0	0	0	0	0	0	0	0	0
97	1	12	1	7	0	0	0	0	1	2	40	3	3	1	0	0	5	0.447903208	2	0.41573971	0	0	0	0	0	0	1	0	1	0	0	0	0	0	0	3	0.471404521	0	0	0	0	0	0	1	1	1	0	0	0
98	1	12	1	7	0	0	0	0	1	2	42	2	3	1	0	0	2	0.458122847	0	0	0	0	0	0	0	0	0	0	0	0	0	0	0	0	0	2	0.628539361	0	2	0	0	0	0	0	0	0	0	0	0
99	1	12	1	7	0	0	0	0	2	1	42	1	3	1	0	0	12	0.745355992	3	0.471404521	0	0	1	1	0	0	0	0	1	1	1	1	0	0	0	9	0.816496581	2	1	0	0	0	1	2	2	1	1	1	0
100	1	12	1	7	0	0	0	0	2	1	38	1	2	1	0	0	0	0	0	0	0	0	0	0	0	0	0	0	0	0	0	0	0	0	0	0	0	0	0	0	0	0	0	0	0	0	0	0	0
101	1	12	1	7	0	0	0	0	1	2	39	1	2	1	0	0	13	0.558326423	9	0.471404521	1	1	0	1	1	2	1	1	1	0	2	1	1	1	0	4	0.496903995	1	0	0	1	0	0	1	0	1	0	2	1
102	1	12	1	7	0	0	0	0	2	1	58	2	2	3	0	0	8	0.496903995	5	0.496903995	1	0	1	1	0	0	0	1	1	0	0	1	1	0	0	3	0.471404521	0	1	0	0	0	0	0	1	1	0	0	0
103	1	12	1	7	0	0	0	0	2	1	57	3	2	1	0	0	8	0.496903995	4	0.496903995	1	0	1	0	0	0	1	1	0	0	0	0	0	0	0	4	0.496903995	0	1	1	0	0	0	1	1	0	0	0	0
104	1	12	1	7	0	0	0	0	2	1	40	1	2	1	0	0	0	0	0	0	0	0	0	0	0	0	0	0	0	0	0	0	0	0	0	0	0	0	0	0	0	0	0	0	0	0	0	0	0
105	1	12	1	7	0	0	0	0	1	2	40	3	2	2	0	0	2	0.314269681	2	0.41573971	0	0	0	0	1	0	1	0	0	0	0	0	0	0	0	0	0	0	0	0	0	0	0	0	0	0	0	0	0
106	1	12	1	7	0	0	0	0	2	1	55	3	3	2	0	0	13	0.730719247	12	0.471404521	1	2	1	2	1	2	1	1	1	0	0	0	0	0	0	1	0.314269681	0	0	0	0	0	1	0	0	0	0	0	0
107	1	12	1	7	0	0	0	0	2	1	43	2	2	1	0	0	12	0.881917104	1	0.314269681	1	0	0	0	0	0	0	0	0	2	2	0	2	2	2	11	0.916245695	0	2	2	0	2	2	2	0	1	3	2	2
108	1	12	1	7	0	1	0	0	1	2	47	3	2	1	0	0	14	0.853460639	4	0.496903995	1	0	0	1	0	0	1	0	1	0	0	1	1	0	1	10	0.99380799	0	1	2	3	1	1	0	0	2	0	0	1
109	1	12	1	7	0	1	0	0	2	1	47	2	2	1	0	0	14	0.785674201	3	0.471404521	0	1	0	0	1	0	1	0	0	0	0	0	0	1	0	11	0.785674201	0	1	1	0	2	2	2	1	2	0	0	0
110	1	12	1	7	0	0	0	0	1	2	42	1	2	1	0	0	9	0.600925213	2	0.41573971	1	0	0	0	0	0	0	1	0	0	0	0	0	0	1	7	0.628539361	2	1	1	1	0	0	1	0	1	0	0	0
111	1	12	1	7	0	0	0	0	2	1	55	2	1	1	0	0	0	0	0	0	0	0	0	0	0	0	0	0	0	0	0	0	0	0	0	0	0	0	0	0	0	0	0	0	0	0	0	0	0
112	1	12	1	7	0	1	0	0	1	2	43	2	2	1	0	0	4	0.41573971	2	0.41573971	1	0	0	0	0	0	1	0	0	0	1	0	0	0	0	2	0.41573971	1	1	0	0	0	0	0	0	0	0	1	0
113	1	8	1	3	0	0	0	0	2	1	30	2	2	1	0	0	22	1.314684396	6	0.942809042	1	0	0	1	0	0	3	1	0	3	3	3	0	2	3	16	1.39664501	3	0	1	0	3	3	0	3	3	3	3	1
114	1	12	1	7	0	1	0	0	2	1	49	2	3	2	0	0	8	0.496903995	4	0.496903995	1	1	0	0	0	1	0	1	0	0	0	0	0	0	0	4	0.496903995	1	0	0	0	1	1	1	0	0	0	0	0
115	1	12	1	7	0	0	0	0	2	1	43	2	3	1	0	0	7	0.678141979	4	0.684934889	0	1	0	0	0	0	1	2	0	0	0	0	0	0	0	3	0.666666667	0	0	0	0	1	0	2	0	0	0	0	0
116	1	12	1	7	0	0	0	0	1	2	36	2	3	1	0	0	1	0.229061424	0	0	0	0	0	0	0	0	0	0	0	0	0	0	0	0	0	1	0.314269681	0	0	1	0	0	0	0	0	0	0	0	0
117	1	12	1	7	0	0	0	0	2	1	49	1	2	1	0	0	4	0.41573971	2	0.41573971	0	0	1	1	0	0	0	0	0	0	0	0	0	1	0	2	0.41573971	0	0	0	0	0	1	1	0	0	0	0	0
118	1	12	1	7	0	1	0	0	2	1	49	2	1	1	0	0	3	0.372677996	3	0.471404521	1	1	0	0	0	0	1	0	0	0	0	0	0	0	0	0	0	0	0	0	0	0	0	0	0	0	0	0	0
119	1	12	1	7	0	0	0	0	1	2	42	2	3	1	0	0	6	0.471404521	4	0.496903995	0	1	0	0	1	1	0	1	0	0	0	1	0	0	0	2	0.41573971	0	0	0	0	0	1	1	0	0	0	0	1
120	1	12	1	7	0	1	0	0	1	2	38	2	2	1	1	2	5	0.447903208	2	0.41573971	1	0	0	0	0	0	1	0	0	0	0	0	0	0	0	3	0.471404521	1	0	0	0	0	1	1	0	0	0	0	0
121	1	12	1	7	0	0	0	0	2	1	50	2	3	1	0	0	6	0.577350269	4	0.496903995	1	1	0	0	0	0	1	1	0	0	0	0	0	0	0	2	0.628539361	2	0	0	0	0	0	0	0	0	0	0	0
122	1	8	1	3	0	0	0	0	1	2	41	2	2	1	0	0	17	1.025899184	3	0.666666667	0	0	0	0	0	0	1	2	0	1	0	0	0	1	1	14	0.955813919	2	1	0	0	3	2	2	2	2	1	0	0
123	1	8	1	3	0	0	0	0	1	2	32	2	3	2	1	1	8	0.598351645	1	0.314269681	1	0	0	0	0	0	0	0	0	0	0	0	0	0	0	7	0.628539361	1	1	1	1	1	0	0	0	2	0	0	0
124	1	8	1	3	0	0	0	0	2	1	37	1	2	1	0	0	6	0.471404521	1	0.314269681	0	0	0	0	0	0	1	0	0	0	0	1	3	0	0	5	0.496903995	1	1	1	0	0	1	1	0	0	0	0	1
125	1	8	1	3	0	1	0	0	2	1	45	1	2	1	0	0	0	0	0	0	0	0	0	0	0	0	0	0	0	0	0	0	0	0	0	0	0	0	0	0	0	0	0	0	0	0	0	0	0
126	1	8	1	3	0	0	0	0	2	1	45	2	3	1	0	0	0	0	0	0	0	0	0	0	0	0	0	0	0	0	0	0	0	0	0	0	0	0	0	0	0	0	0	0	0	0	0	0	0
127	1	8	1	3	0	1	0	0	2	1	54	2	2	1	1	2	11	0.678141979	3	0.471404521	0	0	0	0	1	0	0	1	1	0	0	0	1	1	0	8	0.737027731	2	0	1	0	2	1	1	1	0	0	0	0
128	1	8	1	3	0	1	0	0	1	2	32	2	1	1	0	0	1	0.229061424	1	0.314269681	1	0	0	0	0	0	0	0	0	0	0	1	0	0	0	0	0	0	0	0	0	0	0	0	0	0	0	0	1
129	1	8	1	3	0	0	0	0	2	1	44	2	1	1	0	0	5	0.447903208	2	0.41573971	0	0	0	0	0	0	1	0	1	0	0	1	0	0	0	3	0.471404521	1	0	0	0	0	1	0	1	0	0	0	0
130	1	8	1	3	0	0	0	0	1	2	39	1	3	2	0	0	1	0.229061424	1	0.314269681	0	0	0	0	0	0	1	0	0	0	0	0	0	0	0	0	0	0	0	0	0	0	0	0	0	0	0	0	0
131	1	8	1	3	0	0	0	2	1	1	40	1	3	2	0	1	10	0.7617394	6	0.816496581	1	0	0	0	1	2	2	0	0	0	0	0	0	0	0	4	0.684934889	1	0	0	0	0	1	2	0	0	0	0	0
132	1	8	1	3	0	0	0	0	1	2	37	2	2	1	0	0	0	0	0	0	0	0	0	0	0	0	0	0	0	0	0	0	0	0	0	0	0	0	0	0	0	0	0	0	0	0	0	0	0
133	1	8	1	3	0	0	0	0	2	1	39	1	1	1	0	0	0	0	0	0	0	0	0	0	0	0	0	0	0	0	0	0	0	0	0	0	0	0	0	0	0	0	0	0	0	0	0	0	0
134	1	8	1	3	0	1	0	0	1	2	30	2	2	1	1	1	3	0.372677996	0	0	0	0	0	0	0	0	0	0	0	0	0	0	0	0	0	3	0.471404521	0	1	0	0	0	1	0	0	1	0	0	1
135	1	8	1	3	0	0	0	0	2	1	43	2	2	1	0	0	10	0.684934889	7	0.785674201	1	2	0	1	0	0	2	1	0	0	0	1	0	0	0	3	0.471404521	1	0	0	0	1	0	1	0	0	0	0	0
136	1	8	1	3	0	0	0	0	2	1	56	2	2	1	0	0	6	0.745355992	1	0.314269681	0	0	1	0	0	0	0	0	0	0	0	1	0	0	0	5	0.955813919	0	0	0	1	0	1	3	0	0	0	0	0
137	1	8	1	3	0	0	0	0	3	2	52	1	1	1	0	0	1	0.229061424	0	0	0	0	0	0	0	0	0	0	0	0	0	0	0	0	0	1	0.314269681	0	0	0	0	0	1	0	0	0	0	0	0
138	2	12	1	7	0	1	0	0	1	2	38	2	2	1	0	0	9	0.957427108	2	0.41573971	0	0	1	0	0	0	0	0	1	0	0	0	3	0	0	7	1.227262335	1	0	0	0	0	3	3	0	0	0	0	0
139	2	12	1	7	0	0	0	0	1	2	38	1	1	1	0	0	3	0.372677996	0	0	0	0	0	0	0	0	0	0	0	0	1	1	0	1	0	3	0.471404521	0	0	0	0	0	1	1	1	0	0	0	0
140	2	12	1	7	0	0	0	0	1	2	39	2	3	1	0	0	1	0.229061424	1	0.314269681	1	0	0	0	0	0	0	0	0	0	0	0	0	0	0	0	0	0	0	0	0	0	0	0	0	0	0	0	0
141	2	12	1	7	0	0	0	0	1	2	32	1	1	1	0	0	0	0	0	0	0	0	0	0	0	0	0	0	0	0	3	0	0	0	0	0	0	0	0	0	0	0	0	0	0	0	0	0	0
142	2	12	1	7	0	0	0	0	1	2	30	1	2	1	0	0	10	0.598351645	5	0.496903995	1	1	1	0	0	0	0	1	1	0	1	0	0	0	0	5	0.684934889	0	0	0	0	0	2	1	1	1	0	0	1
143	2	12	1	7	0	0	0	0	2	1	47	2	2	1	0	0	0	0	0	0	0	0	0	0	0	0	0	0	0	0	0	0	0	0	0	0	0	0	0	0	0	0	0	0	0	0	0	0	0
144	2	12	1	7	0	0	0	0	1	2	39	2	2	1	0	0	0	0	0	0	0	0	0	0	0	0	0	0	0	0	0	0	0	0	0	0	0	0	0	0	0	0	0	0	0	0	0	0	0
145	2	12	1	7	0	0	0	0	2	1	55	1	2	1	0	0	5	0.447903208	4	0.496903995	0	0	0	1	0	1	1	0	1	0	0	1	0	0	1	1	0.314269681	0	1	0	0	0	0	0	0	0	0	0	1
146	2	12	1	7	0	0	0	0	1	2	41	1	2	2	0	0	2	0.314269681	2	0.41573971	0	0	0	0	0	0	0	1	1	0	0	0	0	0	0	0	0	0	0	0	0	0	0	0	0	0	0	0	0
147	2	12	1	7	0	0	0	0	1	2	38	1	2	1	0	0	10	0.831479419	8	0.99380799	1	0	1	0	2	1	3	0	0	0	1	0	0	0	0	2	0.41573971	1	0	0	1	0	0	0	0	0	0	1	0
148	2	12	1	7	0	0	0	0	2	1	45	1	2	1	0	0	9	0.600925213	5	0.496903995	1	1	0	0	0	1	1	0	1	0	2	1	1	0	0	4	0.684934889	0	0	1	1	0	0	2	0	0	0	0	1
149	2	12	1	7	0	0	0	0	1	2	49	1	2	1	0	0	2	0.314269681	2	0.41573971	0	1	0	0	0	0	1	0	0	0	1	0	0	0	0	0	0	0	0	0	0	0	0	0	0	0	0	1	0
150	2	12	1	7	0	0	0	0	2	1	40	2	1	1	0	0	0	0	0	0	0	0	0	0	0	0	0	0	0	0	0	0	0	0	0	0	0	0	0	0	0	0	0	0	0	0	0	0	0
151	2	12	1	7	0	0	0	0	1	2	40	1	2	1	1	1	3	0.372677996	2	0.41573971	1	0	0	0	1	0	0	0	0	0	0	0	0	0	0	1	0.314269681	0	0	0	0	0	0	1	0	0	0	0	0
152	2	12	1	7	0	0	0	0	1	2	40	1	2	1	0	0	20	1.328695638	8	1.099943882	0	2	0	1	2	3	0	0	0	0	2	0	1	0	0	12	1.490711985	0	0	0	0	0	3	3	3	3	0	0	0
153	2	11	1	6	0	1	0	0	2	1	51	1	1	1	0	0	16	0.874889764	8	0.99380799	0	0	1	0	1	2	3	0	1	1	0	0	0	1	0	8	0.737027731	0	1	1	0	1	2	1	0	2	1	0	0
154	2	11	1	6	0	0	0	0	2	1	41	3	2	1	0	0	0	0	0	0	0	0	0	0	0	0	0	0	0	0	0	0	0	0	0	0	0	0	0	0	0	0	0	0	0	0	0	0	0
155	2	11	1	6	0	0	0	0	1	2	35	1	3	2	0	0	0	0	0	0	0	0	0	0	0	0	0	0	0	0	0	0	0	0	0	0	0	0	0	0	0	0	0	0	0	0	0	0	0
156	2	12	1	7	0	0	0	0	1	2	30	3	2	1	0	0	20	1.2862041	3	0.471404521	1	1	0	0	0	0	0	1	0	0	3	0	0	0	0	17	1.369869778	3	0	2	3	3	3	3	0	0	0	0	0
157	2	11	1	6	0	0	0	0	1	2	40	2	2	1	0	0	0	0	0	0	0	0	0	0	0	0	0	0	0	0	0	0	0	0	0	0	0	0	0	0	0	0	0	0	0	0	0	0	0
158	1	11	1	6	0	0	0	0	1	2	43	2	1	1	0	0	7	0.487498022	3	0.471404521	0	0	1	0	0	1	0	0	1	0	1	0	0	0	0	4	0.496903995	0	1	1	1	0	1	0	0	0	0	0	0
159	1	11	1	6	0	0	0	0	1	2	42	2	3	1	0	0	4	0.41573971	2	0.41573971	0	0	0	1	1	0	0	0	0	0	0	1	0	1	0	2	0.41573971	0	0	0	1	0	1	0	0	0	0	0	1
160	1	11	1	6	0	0	0	0	1	2	48	2	3	1	0	0	21	0.957427108	11	0.785674201	1	1	2	2	0	2	0	1	2	2	1	0	0	0	0	10	1.099943882	0	1	0	0	2	3	2	0	2	0	0	0
161	1	11	1	6	0	0	0	0	2	1	57	2	2	1	0	0	0	0	0	0	0	0	0	0	0	0	0	0	0	0	0	0	0	0	0	0	0	0	0	0	0	0	0	0	0	0	0	0	0
162	1	11	1	6	0	0	0	0	1	2	39	2	3	1	0	0	0	0	0	0	0	0	0	0	0	0	0	0	0	0	0	0	0	0	0	0	0	0	0	0	0	0	0	0	0	0	0	0	0
163	1	11	1	6	0	1	0	0	3	2	29	3	2	1	0	0	0	0	0	0	0	0	0	0	0	0	0	0	0	0	0	0	0	0	0	0	0	0	0	0	0	0	0	0	0	0	0	0	0
164	1	11	1	6	0	0	0	0	2	1	58	2	3	1	0	0	2	0.314269681	1	0.314269681	0	0	0	0	1	0	0	0	0	0	0	1	0	0	0	1	0.314269681	0	0	0	0	0	1	0	0	0	0	0	1
165	1	13	2	8	0	0	0	0	1	2	36	1	1	1	0	0	0	0	0	0	0	0	0	0	0	0	0	0	0	0	0	0	0	0	0	0	0	0	0	0	0	0	0	0	0	0	0	0	0
166	1	13	2	8	0	0	0	0	2	1	54	2	1	1	0	0	10	0.496903995	1	0.314269681	0	0	0	0	0	0	0	0	1	1	1	1	1	1	1	9	0	1	1	1	1	1	1	1	1	1	1	1	1
167	1	13	2	8	0	0	0	0	2	1	45	1	1	1	0	0	0	0	0	0	0	0	0	0	0	0	0	0	0	0	0	0	0	0	0	0	0	0	0	0	0	0	0	0	0	0	0	0	0
168	1	13	2	8	0	0	0	0	2	1	43	2	2	1	0	0	0	0	0	0	0	0	0	0	0	0	0	0	0	0	0	0	0	0	0	0	0	0	0	0	0	0	0	0	0	0	0	0	0
169	1	13	2	8	0	0	0	0	1	2	40	2	1	1	0	0	0	0	0	0	0	0	0	0	0	0	0	0	0	0	0	0	0	0	0	0	0	0	0	0	0	0	0	0	0	0	0	0	0
170	2	14	1	9	0	0	0	0	1	2	39	2	1	1	0	0	9	0.957427108	9	1.154700538	1	0	0	1	3	0	1	0	3	0	0	2	0	0	0	0	0	0	0	0	0	0	0	0	0	0	0	0	0
171	2	14	1	9	0	0	0	0	2	1	43	1	2	1	0	0	8	0.7617394	3	0.471404521	0	0	0	0	0	1	1	0	1	0	0	0	0	0	0	5	0.955813919	1	0	3	0	0	0	0	1	0	0	0	0
172	2	14	1	9	0	1	0	0	2	1	45	1	1	1	0	0	9	1.118033989	0	0	0	0	0	0	0	0	0	0	0	0	0	0	0	0	0	9	1.414213562	0	0	3	0	0	3	3	0	0	0	0	0
173	2	14	1	9	0	0	0	0	1	2	45	1	1	1	0	0	1	0.229061424	0	0	0	0	0	0	0	0	0	0	0	0	0	0	0	0	0	1	0.314269681	0	0	0	0	0	1	0	0	0	0	0	0
174	2	14	1	9	0	0	0	0	2	1	50	3	2	3	0	0	0	0	0	0	0	0	0	0	0	0	0	0	0	0	0	0	0	0	0	0	0	0	0	0	0	0	0	0	0	0	0	0	0
175	2	14	1	9	0	0	0	0	1	1	45	1	2	1	0	0	2	0.314269681	1	0.314269681	0	0	0	0	0	0	1	0	0	0	0	0	0	0	0	1	0.314269681	0	0	0	0	0	0	1	0	0	0	0	0
176	2	14	1	9	0	0	0	0	1	2	35	2	2	1	0	0	0	0	0	0	0	0	0	0	0	0	0	0	0	0	0	0	0	0	0	0	0	0	0	0	0	0	0	0	0	0	0	0	0
177	2	14	1	9	0	0	0	0	1	2	40	1	1	1	0	0	15	1.013793755	5	0.684934889	0	1	0	0	1	0	0	2	1	0	0	0	0	0	0	10	1.19670329	3	0	1	0	2	1	0	3	0	1	0	0
178	2	14	1	9	0	0	0	0	1	2	35	1	3	3	0	2	3	0.372677996	1	0.314269681	0	0	0	0	0	0	1	0	0	0	0	0	0	0	0	2	0.41573971	0	1	1	0	0	0	0	0	0	0	0	0
179	2	14	1	9	0	0	0	0	1	2	35	1	1	1	0	0	9	0.763762616	3	0.666666667	0	0	2	0	0	0	0	1	0	0	0	0	0	0	0	6	0.816496581	2	2	0	1	0	0	0	1	0	0	0	0
180	2	14	1	9	0	0	0	0	3	1	24	2	2	1	0	0	0	0	0	0	0	0	0	0	0	0	0	0	0	0	0	0	0	0	0	0	0	0	0	0	0	0	0	0	0	0	0	0	0
181	2	14	1	9	0	0	0	0	2	1	57	1	1	1	0	0	6	0.471404521	1	0.314269681	0	0	1	0	0	0	0	0	0	0	0	0	0	1	0	5	0.496903995	1	0	0	1	0	1	1	0	1	0	0	0
182	2	14	1	9	0	0	1	5	1	2	43	2	2	1	0	0	1	0.229061424	1	0.314269681	0	1	0	0	0	0	0	0	0	0	0	0	0	0	0	0	0	0	0	0	0	0	0	0	0	0	0	0	0
183	2	14	1	9	0	1	0	0	2	1	50	1	1	1	0	0	17	0.911178859	7	0.785674201	0	0	1	1	0	2	0	1	2	0	0	2	1	2	0	10	0.99380799	0	1	0	1	0	3	2	1	2	0	0	2
184	2	14	1	9	0	0	0	0	3	1	43	3	1	1	0	0	1	0.229061424	1	0.314269681	0	0	1	0	0	0	0	0	0	0	0	0	0	0	0	0	0	0	0	0	0	0	0	0	0	0	1	0	0
185	2	14	1	9	0	0	0	0	3	1	26	2	2	1	0	0	32	1.227262335	8	0.99380799	1	0	2	0	1	0	0	3	1	0	1	3	0	0	0	24	0.666666667	3	1	3	3	2	3	3	3	3	3	0	3
186	2	14	1	9	0	0	0	0	1	2	73	2	3	2	0	0	1	0.229061424	0	0	0	0	0	0	0	0	0	0	0	0	0	0	0	0	0	1	0.314269681	0	0	0	0	0	1	0	0	0	0	0	0
187	2	14	1	9	0	0	1	0	2	1	44	1	1	1	0	0	2	0.314269681	1	0.314269681	0	0	0	0	0	0	0	1	0	0	0	0	0	0	0	1	0.314269681	1	0	0	0	0	0	0	0	0	0	0	0
188	2	8	2	3	0	0	0	0	2	1	55	2	1	1	0	0	0	0	0	0	0	0	0	0	0	0	0	0	0	0	0	0	0	0	0	0	0	0	0	0	0	0	0	0	0	0	0	0	0
189	2	8	2	3	0	0	0	0	2	1	42	2	2	1	0	0	0	0	0	0	0	0	0	0	0	0	0	0	0	2	1	1	2	0	0	0	0	0	0	0	0	0	0	0	0	0	0	0	0
190	2	6	2	1	0	0	0	0	2	1	43	1	2	1	0	0	11	0.75563725	4	0.684934889	0	0	1	0	2	1	0	0	0	0	0	0	0	0	0	7	0.785674201	0	0	2	0	0	1	1	2	1	0	0	0
191	2	6	2	1	0	0	0	0	1	2	30	2	2	1	0	0	0	0	0	0	0	0	0	0	0	0	0	0	0	0	0	0	0	0	0	0	0	0	0	0	0	0	0	0	0	0	0	0	0
192	2	6	2	1	0	0	0	0	2	1	40	2	1	1	0	0	0	0	0	0	0	0	0	0	0	0	0	0	0	0	0	0	0	0	0	0	0	0	0	0	0	0	0	0	0	0	0	0	0
193	2	6	2	1	0	0	0	0	2	1	38	2	2	1	0	0	6	0.471404521	5	0.496903995	0	1	1	0	0	1	0	1	1	0	1	0	0	0	0	1	0.314269681	0	0	0	1	0	0	0	0	0	0	1	0
194	2	6	2	1	0	0	0	0	2	1	57	1	2	1	0	0	7	0.487498022	4	0.496903995	1	1	1	1	0	0	0	0	0	0	0	1	0	0	0	3	0.471404521	0	0	1	0	0	1	0	1	0	0	0	1
195	2	7	1	2	0	0	0	0	1	2	34	2	1	2	0	0	0	0	0	0	0	0	0	0	0	0	0	0	0	0	0	0	0	0	0	0	0	0	0	0	0	0	0	0	0	0	0	0	0
196	2	7	1	2	0	0	0	0	2	1	37	1	1	1	0	0	4	0.41573971	2	0.41573971	0	0	0	0	0	0	1	0	1	0	0	0	0	0	0	2	0.41573971	0	1	0	0	0	0	1	0	0	0	0	0
197	2	7	1	2	0	0	0	0	1	2	30	2	2	1	0	0	1	0.229061424	1	0.314269681	0	0	0	0	0	0	0	1	0	0	0	0	0	0	0	0	0	0	0	0	0	0	0	0	0	0	0	0	0
198	2	7	1	2	0	0	0	0	1	2	33	2	1	1	0	0	1	0.229061424	0	0	0	0	0	0	0	0	0	0	0	0	0	0	0	0	0	1	0.314269681	0	0	0	0	0	0	0	1	0	0	0	0
199	2	7	1	2	0	0	0	0	2	1	39	1	1	1	0	0	0	0	0	0	0	0	0	0	0	0	0	0	0	0	0	0	0	0	0	0	0	0	0	0	0	0	0	0	0	0	0	0	0
200	2	7	1	2	0	0	0	0	2	1	42	2	2	1	1	1	1	0.229061424	0	0	0	0	0	0	0	0	0	0	0	0	0	0	0	0	0	1	0.314269681	0	0	0	0	0	0	0	1	0	0	0	0
201	2	7	1	2	0	0	0	0	2	1	42	2	2	1	0	0	4	0.532870169	0	0	0	0	0	0	0	0	0	0	0	0	0	0	0	0	0	4	0.684934889	0	0	0	0	1	2	0	0	1	0	0	0
202	2	7	1	2	0	1	0	0	1	2	43	3	2	1	0	0	6	0.577350269	3	0.666666667	0	0	1	2	0	0	0	0	0	3	3	3	3	3	3	3	0.471404521	0	1	0	0	0	1	1	0	0	3	3	3
203	2	7	1	2	0	0	0	0	2	1	44	2	1	1	0	0	13	0.447903208	8	0.314269681	1	1	1	1	1	0	1	1	1	0	1	0	0	0	1	5	0.496903995	0	0	1	0	1	1	1	0	1	0	0	0
204	2	7	1	2	0	0	0	0	2	1	31	2	2	1	1	4	10	0.684934889	1	0.314269681	0	0	0	0	0	0	0	0	1	0	0	0	0	0	0	9	0.666666667	0	1	1	0	1	2	2	1	1	0	0	0
205	2	7	1	2	0	0	0	0	2	1	52	1	2	1	0	0	6	0.471404521	2	0.41573971	0	0	0	0	1	0	1	0	0	0	0	0	0	0	0	4	0.496903995	0	0	1	0	1	0	1	0	1	0	0	0
206	2	7	1	2	0	0	0	0	3	1	47	2	2	1	0	0	0	0	0	0	0	0	0	0	0	0	0	0	0	0	0	0	0	0	0	0	0	0	0	0	0	0	0	0	0	0	0	0	0
207	2	7	1	2	0	0	0	0	1	2	39	2	2	1	0	0	11	1.007686508	10	1.19670329	1	0	3	2	0	3	0	1	0	0	1	1	0	0	0	1	0.314269681	0	0	0	0	0	1	0	0	0	0	1	1
208	2	7	1	2	0	0	0	0	2	1	52	2	2	1	0	0	5	0.447903208	3	0.471404521	1	0	0	0	0	0	1	0	1	0	0	0	0	0	0	2	0.41573971	0	0	1	0	0	1	0	0	0	0	0	0
209	2	7	1	2	0	0	0	0	1	2	39	2	2	1	0	0	0	0	0	0	0	0	0	0	0	0	0	0	0	0	0	0	0	0	0	0	0	0	0	0	0	0	0	0	0	0	0	0	0
210	2	7	1	2	0	0	0	0	1	2	40	1	1	2	0	0	23	1.282599598	7	1.227262335	0	1	0	0	0	0	3	3	0	0	0	0	0	0	0	16	1.133115447	1	1	3	0	1	3	3	1	3	0	0	0
211	2	7	1	2	0	1	0	0	1	2	32	2	2	1	0	0	0	0	0	0	0	0	0	0	0	0	0	0	0	0	0	0	0	0	0	0	0	0	0	0	0	0	0	0	0	0	0	0	0
212	2	7	1	2	0	0	0	0	2	1	55	1	2	1	0	0	12	0.942809042	7	0.916245695	1	0	1	0	0	1	3	1	0	0	0	0	1	0	0	5	0.955813919	0	0	0	0	1	1	3	0	0	0	0	0
213	2	7	1	2	0	0	0	0	1	2	41	3	2	1	0	0	7	0.487498022	1	0.314269681	0	0	0	0	0	0	1	0	0	0	0	0	0	0	0	6	0.471404521	0	0	1	1	1	1	1	1	0	0	0	0
214	2	7	1	2	0	0	0	0	2	1	51	1	1	1	0	0	0	0	0	0	0	0	0	0	0	0	0	0	0	0	0	0	0	0	0	0	0	0	0	0	0	0	0	0	0	0	0	0	0
215	2	7	1	2	0	0	0	0	2	1	53	1	2	1	0	0	0	0	0	0	0	0	0	0	0	0	0	0	0	0	0	0	0	0	0	0	0	0	0	0	0	0	0	0	0	0	0	0	0
216	2	7	1	2	0	0	0	0	2	1	44	2	2	1	0	0	6	0.471404521	2	0.41573971	0	0	0	0	0	0	1	1	0	0	0	0	0	0	0	4	0.496903995	0	0	0	0	1	1	1	1	0	0	0	0
217	2	7	1	2	0	0	0	0	2	1	37	1	1	1	0	0	10	0.831479419	4	0.684934889	1	0	1	0	0	0	2	0	0	0	2	2	0	0	0	6	0.942809042	1	3	0	0	1	1	0	0	0	0	0	0
218	2	7	1	2	0	0	0	0	1	2	37	1	2	1	0	0	3	0.372677996	3	0.471404521	0	0	0	0	1	1	1	0	0	0	0	0	0	0	0	0	0	0	0	0	0	0	0	0	0	0	0	0	0
219	2	7	1	2	0	0	0	0	1	2	35	3	1	1	0	0	2	0.314269681	0	0	0	0	0	0	0	0	0	0	0	0	1	0	0	0	0	2	0.41573971	0	0	0	0	0	0	1	0	1	0	1	0
220	2	7	1	2	0	0	0	0	2	1	50	2	1	1	0	0	9	1.013793755	5	1.065740339	0	0	3	0	0	0	0	2	0	0	0	0	0	0	0	4	0.955813919	1	3	0	0	0	0	0	0	0	0	0	0
221	2	7	1	2	0	0	0	0	2	1	48	1	2	1	0	0	11	0.487498022	9	0	1	1	1	1	1	1	1	1	1	0	0	0	0	0	0	2	0.41573971	1	1	0	0	0	0	0	0	0	0	0	0
222	2	7	2	2	0	0	0	0	1	2	35	1	2	1	0	0	13	0.931280812	9	0.816496581	1	0	2	0	0	1	2	1	2	0	0	0	1	0	0	4	0.955813919	3	0	0	0	0	0	1	0	0	0	0	0
223	2	16	2	11	0	0	0	0	2	1	55	3	2	1	0	0	6	0.471404521	4	0.496903995	1	0	0	1	0	1	0	0	1	0	1	1	1	2	0	2	0.41573971	0	0	0	1	0	0	0	1	0	0	1	1
224	2	16	2	11	0	0	0	0	2	1	41	1	1	1	0	0	2	0.314269681	1	0.314269681	0	0	0	0	0	1	0	0	0	0	0	0	0	0	0	1	0.314269681	0	0	0	0	0	0	1	0	0	0	0	0
225	2	16	2	11	0	0	0	0	2	1	47	2	2	1	1	2	7	0.590563656	4	0.684934889	0	0	0	0	0	1	0	1	2	0	0	0	1	0	0	3	0.471404521	0	0	0	0	0	1	1	1	0	0	0	0
226	2	16	2	11	0	0	0	0	2	1	60	3	2	1	0	0	5	0.447903208	5	0.496903995	1	1	1	1	0	0	0	0	1	0	0	0	0	0	0	0	0	0	0	0	0	0	0	0	0	0	0	0	0
227	2	16	2	11	0	0	0	0	1	2	45	2	1	2	0	0	11	0.825892708	6	0.666666667	0	2	0	0	1	1	1	1	0	0	1	0	3	0	0	5	0.955813919	3	0	0	0	0	1	1	0	0	0	1	0
228	2	16	2	11	0	0	0	0	3	2	55	1	1	2	0	0	4	0.711458249	0	0	0	0	0	0	0	0	0	0	0	0	0	0	0	0	0	4	0.955813919	0	0	0	0	1	0	0	0	3	0	0	0
229	2	16	2	11	0	0	0	0	3	2	41	1	3	1	0	0	3	0.372677996	2	0.41573971	0	0	1	0	0	1	0	0	0	0	0	0	0	0	0	1	0.314269681	0	0	0	0	0	1	0	0	0	1	0	2
230	2	16	2	11	0	0	0	0	1	2	41	1	2	1	0	0	25	1.112499133	16	1.030402055	3	1	0	2	2	1	3	1	3	0	0	3	2	0	0	9	1.054092553	3	1	0	0	0	2	1	2	0	0	0	3
231	2	16	2	11	0	1	0	0	1	2	34	1	2	1	0	0	18	0.745355992	9	0.666666667	1	1	0	1	1	1	2	0	2	0	0	0	0	0	0	9	0.816496581	2	1	1	0	0	1	2	2	0	0	0	0
232	2	16	2	11	0	1	0	0	1	2	40	2	2	1	0	0	14	0.853460639	10	0.99380799	1	1	0	2	2	0	1	0	3	0	0	0	0	0	0	4	0.496903995	1	0	1	0	1	1	0	0	0	0	0	0
233	2	16	2	11	0	0	0	0	1	2	36	3	3	1	0	0	4	0.41573971	2	0.41573971	0	0	1	0	0	1	0	0	0	0	0	0	0	0	0	2	0.41573971	0	0	0	0	0	0	1	1	0	0	0	0
234	2	16	2	11	0	0	0	0	2	1	37	1	1	1	0	0	2	0.314269681	0	0	0	0	0	0	0	0	0	0	0	0	0	0	0	0	0	2	0.41573971	0	0	0	0	0	1	1	0	0	0	0	0
235	2	16	2	11	0	1	0	0	3	2	25	2	2	1	1	4	4	0.41573971	1	0.314269681	0	0	0	0	1	0	0	0	0	0	0	0	1	0	0	3	0.471404521	0	0	0	0	0	1	1	1	0	1	0	0
236	2	16	2	11	0	0	0	0	1	2	45	1	1	1	0	0	6	0.577350269	3	0.471404521	1	0	1	0	0	0	0	0	1	1	0	2	0	0	0	3	0.666666667	0	0	0	1	2	0	0	0	0	0	0	0
237	2	16	2	11	0	0	0	0	1	2	40	1	1	1	0	0	13	0.80315735	2	0.41573971	1	0	0	0	0	0	1	0	0	0	0	2	1	1	1	11	0.785674201	0	1	1	1	3	1	2	1	1	0	0	1
238	2	16	2	11	0	0	0	0	2	1	59	1	2	1	0	0	10	0.955813919	6	0.942809042	0	1	0	0	0	1	0	3	1	0	0	0	1	1	0	4	0.955813919	3	0	0	0	0	1	0	0	0	0	0	0
239	2	16	2	11	0	0	0	0	1	2	40	1	1	1	0	0	0	0	0	0	0	0	0	0	0	0	0	0	0	0	0	0	0	0	0	0	0	0	0	0	0	0	0	0	0	0	0	0	0
240	2	16	2	11	0	0	0	0	1	2	40	1	1	1	0	0	5	0.447903208	4	0.496903995	0	0	0	0	1	0	1	1	1	0	1	0	0	0	0	1	0.314269681	0	0	0	0	0	1	0	0	0	0	0	0
241	2	16	2	11	0	0	0	0	3	2	20	2	1	1	0	0	1	0.229061424	0	0	0	0	0	0	0	0	0	0	0	0	0	0	0	0	0	1	0.314269681	0	0	0	0	0	1	0	0	0	0	0	0
242	2	16	2	11	0	0	0	0	1	2	40	2	1	1	0	0	3	0.372677996	0	0	0	0	0	0	0	0	0	0	0	0	1	0	0	0	0	3	0.471404521	1	0	0	0	0	1	1	0	0	0	0	1
243	2	16	2	11	0	0	0	0	2	1	52	1	2	1	0	0	3	0.372677996	1	0.314269681	0	1	0	0	0	0	0	0	0	0	0	0	0	0	0	2	0.41573971	1	0	0	0	0	0	1	0	0	0	0	0
244	2	16	2	11	0	0	0	0	2	1	65	2	2	1	0	0	9	0.763762616	4	0.496903995	0	1	0	0	1	1	0	1	0	0	0	0	0	1	0	5	0.955813919	0	0	0	0	1	1	0	3	0	0	0	0
245	2	16	2	11	0	0	0	0	1	2	50	2	2	2	1	2	0	0	0	0	0	0	0	0	0	0	0	0	0	0	0	0	0	0	0	0	0	0	0	0	0	0	0	0	0	0	0	0	0
246	2	15	2	10	0	0	0	0	2	1	47	1	1	1	0	0	9	0.687184271	5	0.496903995	1	0	0	1	1	0	1	0	1	0	0	0	0	0	0	4	0.831479419	0	0	0	0	0	2	2	0	0	0	0	0
247	2	15	2	10	0	0	0	0	3	2	24	1	2	1	0	0	7	0.678141979	0	0	0	0	0	0	0	0	0	0	0	0	0	1	0	0	0	7	0.785674201	0	0	0	0	1	2	2	1	1	0	0	1
248	2	15	2	10	0	0	0	0	1	2	45	1	2	2	0	0	6	0.471404521	2	0.41573971	0	1	0	0	1	0	0	0	0	0	0	1	0	0	0	4	0.496903995	1	0	0	0	1	1	1	0	0	0	0	1
249	2	15	2	10	0	0	0	0	2	2	45	2	3	3	0	0	3	0.372677996	0	0	0	0	0	0	0	0	0	0	0	1	0	0	0	0	1	3	0.471404521	0	0	0	0	0	0	1	1	1	1	0	1
250	2	15	2	10	0	0	0	0	1	2	46	1	1	1	0	0	16	1.048220126	10	0.99380799	1	0	0	0	2	2	1	1	3	0	0	3	2	0	1	6	1.054092553	2	0	0	3	0	0	1	0	0	0	0	1
251	2	15	2	10	0	0	1	0	1	2	45	1	1	1	0	0	28	0.831479419	9	0.471404521	1	2	1	1	1	1	1	0	1	1	0	1	3	1	1	19	0.737027731	2	1	3	2	1	3	2	2	3	0	0	2
252	2	15	2	10	0	0	0	0	2	1	55	1	1	1	0	0	5	0.447903208	2	0.41573971	0	0	0	0	0	0	1	0	1	0	0	1	0	0	0	3	0.471404521	1	1	0	0	0	0	0	1	0	0	0	0
253	2	15	2	10	0	0	0	0	2	1	56	2	1	1	0	0	0	0	0	0	0	0	0	0	0	0	0	0	0	0	0	0	0	0	0	0	0	0	0	0	0	0	0	0	0	0	0	0	0
254	2	15	2	10	0	0	0	0	1	2	40	2	2	1	0	0	0	0	0	0	0	0	0	0	0	0	0	0	0	3	3	3	3	3	3	0	0	0	0	0	0	0	0	0	0	0	3	3	3
255	2	15	2	10	0	0	0	0	1	2	45	1	1	1	0	0	11	0.75563725	7	0.916245695	0	1	0	0	1	1	1	0	3	0	0	0	0	0	0	4	0.496903995	0	0	0	1	1	1	1	0	0	0	0	0
256	2	15	2	10	0	0	0	0	2	1	49	1	1	1	0	0	4	0.532870169	4	0.684934889	1	0	2	0	1	0	0	0	0	0	0	0	0	0	0	0	0	0	0	0	0	0	0	0	0	0	0	0	0
257	2	15	2	10	0	0	0	0	1	2	43	2	1	2	0	0	31	1.095726829	19	0.874889764	1	3	3	1	3	3	1	2	2	3	3	1	0	1	0	12	1.154700538	0	2	2	0	1	3	1	3	0	0	0	0
258	2	15	2	10	0	0	0	0	3	2	42	3	2	1	0	0	0	0	0	0	0	0	0	0	0	0	0	0	0	0	0	0	0	0	0	0	0	0	0	0	0	0	0	0	0	0	0	0	0
259	2	15	2	10	0	0	0	0	1	2	42	2	2	1	0	0	1	0.229061424	1	0.314269681	0	1	0	0	0	0	0	0	0	0	0	0	0	0	0	0	0	0	0	0	0	0	0	0	0	0	0	0	0
260	2	15	2	10	0	0	0	0	1	2	45	1	1	1	0	0	26	1.116652847	7	0.785674201	0	2	0	1	0	0	1	2	1	0	0	1	2	1	0	19	0.99380799	3	2	1	0	3	2	3	2	3	0	0	1
261	2	15	2	10	0	0	0	0	1	2	45	1	1	1	0	0	2	0.314269681	0	0	0	0	0	0	0	0	0	0	0	0	0	0	0	0	0	2	0.41573971	0	0	0	1	1	0	0	0	0	0	0	0
262	2	15	2	10	0	0	0	0	1	2	43	2	2	1	0	3	2	0.314269681	0	0	0	0	0	0	0	0	0	0	0	0	0	0	0	0	0	2	0.41573971	0	0	0	0	0	1	0	1	0	0	0	0
263	2	15	2	10	0	0	0	0	1	2	45	1	2	1	0	0	8	0.7617394	6	0.942809042	0	0	3	1	0	1	1	0	0	0	0	1	1	0	0	2	0.41573971	1	0	0	0	0	1	0	0	0	0	0	1
264	2	15	2	10	0	0	0	0	2	1	56	1	1	1	0	0	0	0	0	0	0	0	0	0	0	0	0	0	0	0	0	0	0	0	0	0	0	0	0	0	0	0	0	0	0	0	0	0	0
265	2	15	2	10	0	0	0	0	1	2	41	3	1	1	0	0	15	0.763762616	9	0.816496581	0	1	1	2	2	0	2	0	1	2	0	2	0	0	1	6	0.666666667	1	0	0	0	1	1	2	0	1	2	0	2
266	2	15	2	10	0	0	0	0	2	1	47	1	1	1	0	0	4	0.41573971	3	0.471404521	1	0	1	0	0	1	0	0	0	0	0	0	1	0	0	1	0.314269681	0	0	0	0	0	0	1	0	0	0	0	0
267	2	15	2	10	0	0	0	0	1	2	53	1	1	1	0	0	3	0.5	1	0.314269681	0	1	0	0	0	0	0	0	0	0	0	1	0	0	0	2	0.628539361	2	0	0	0	0	0	0	0	0	0	0	1
268	2	15	2	10	0	0	0	0	3	2	27	2	1	1	0	0	0	0	0	0	0	0	0	0	0	0	0	0	0	0	0	0	0	0	0	0	0	0	0	0	0	0	0	0	0	0	0	0	0
269	2	15	2	10	0	1	0	0	3	2	60	1	1	2	0	0	10	0.831479419	1	0.314269681	0	0	0	0	1	0	0	0	0	0	0	1	0	1	0	9	0.942809042	1	0	1	1	2	3	0	1	0	0	0	1
270	2	15	2	10	0	0	0	0	3	2	22	2	1	1	0	0	3	0.5	3	0.666666667	2	0	0	0	1	0	0	0	0	1	0	0	1	0	0	0	0	0	0	0	0	0	0	0	0	0	0	0	0
271	2	15	2	10	0	0	0	0	3	1	26	2	1	1	0	0	21	0.833333333	12	0.816496581	1	1	2	1	3	1	0	2	1	0	1	1	0	2	0	9	0.816496581	1	1	0	0	0	2	2	2	1	0	1	1
272	2	17	2	12	0	0	0	0	3	2	25	2	1	1	0	0	5	0.447903208	3	0.471404521	1	1	0	0	0	0	0	1	0	0	0	0	1	0	0	2	0.41573971	0	0	0	0	1	1	0	0	0	0	0	0
273	2	16	2	11	1	0	1	2	2	1	41	1	1	1	1	1	0	0	0	0	0	0	0	0	0	0	0	0	0	0	0	0	0	0	0	0	0	0	0	0	0	0	0	0	0	0	0	0	0
274	2	9	1	4	0	0	0	0	1	2	40	1	2	1	0	0	6	0.471404521	3	0.471404521	0	1	0	0	0	1	1	0	0	0	0	0	0	0	0	3	0.471404521	1	0	1	0	0	1	0	0	0	0	0	0
275	1	7	1	2	0	0	0	0	3	2	26	1	2	1	0	0	18	1.247219129	0	0	0	0	0	0	0	0	0	0	0	0	0	0	0	0	0	18	1.054092553	1	2	2	0	3	3	3	3	1	0	0	0
276	1	7	1	2	0	0	0	0	1	2	26	1	3	1	1	3	5	0.730719247	1	0.314269681	0	0	0	0	0	0	0	1	0	3	3	3	3	3	3	4	0.955813919	0	0	0	0	0	3	1	0	0	3	3	3
277	1	7	1	2	0	0	0	0	1	2	26	1	2	1	0	0	11	0.590563656	5	0.684934889	1	0	2	0	0	0	1	0	1	0	0	0	0	0	1	6	0.471404521	1	1	0	0	0	1	1	1	1	0	0	0
278	1	7	1	2	0	0	0	0	2	1	44	1	2	1	0	0	11	0.825892708	4	0.496903995	1	0	0	1	1	0	0	1	0	0	0	1	0	1	0	7	1.030402055	0	0	1	0	3	2	1	0	0	0	0	1
279	1	7	1	2	0	0	0	0	2	1	43	2	3	2	0	0	1	0.229061424	0	0	0	0	0	0	0	0	0	0	0	0	0	0	0	0	0	1	0.314269681	0	0	0	0	0	0	0	1	0	0	0	0
280	1	7	1	2	0	0	0	0	2	1	52	2	3	1	0	0	4	0.41573971	1	0.314269681	0	0	0	0	0	0	1	0	0	0	0	0	0	0	0	3	0.471404521	0	1	0	0	0	1	1	0	0	0	0	0
281	1	7	1	2	0	0	0	0	1	2	27	1	2	1	0	0	2	0.314269681	1	0.314269681	0	0	0	0	0	0	1	0	0	0	0	0	0	0	0	1	0.314269681	0	0	1	0	0	0	0	0	0	0	0	0
282	1	7	1	2	0	0	0	0	1	2	28	2	2	1	0	0	10	0.598351645	2	0.41573971	0	0	0	0	0	0	0	1	1	0	1	1	0	1	0	8	0.566557724	1	2	1	0	1	1	1	0	1	0	0	0
283	1	7	1	2	0	0	0	0	2	1	45	2	2	1	0	0	17	0.911178859	7	0.916245695	2	0	0	0	1	2	0	2	0	0	0	0	0	0	1	10	0.874889764	1	1	0	0	0	2	2	2	2	0	0	0
284	1	7	1	2	0	0	0	0	2	1	45	1	2	1	0	0	0	0	0	0	0	0	0	0	0	0	0	0	0	0	0	0	0	0	0	0	0	0	0	0	0	0	0	0	0	0	0	0	0
285	1	7	1	2	0	0	0	0	1	2	43	1	2	1	0	0	1	0.229061424	1	0.314269681	0	0	0	0	0	0	1	0	0	0	0	0	0	0	0	0	0	0	0	0	0	0	0	0	0	0	0	0	0
286	1	7	1	2	0	0	0	0	1	2	40	2	1	1	0	0	1	0.229061424	0	0	0	0	0	0	0	0	0	0	0	0	0	0	0	0	0	1	0.314269681	0	1	0	0	0	0	0	0	0	0	0	0
287	1	7	1	2	0	0	0	0	1	2	44	2	2	1	0	0	5	0.447903208	3	0.471404521	1	0	1	0	1	0	0	0	0	0	0	0	0	0	0	2	0.41573971	0	0	1	1	0	0	0	0	0	0	0	0
288	1	7	1	2	0	0	0	0	2	1	43	1	2	1	0	0	6	0.745355992	1	0.314269681	0	0	0	0	0	0	1	0	0	0	0	0	0	0	0	5	0.955813919	0	1	1	0	3	0	0	0	0	0	0	0
289	1	7	1	2	0	0	0	0	1	2	35	3	2	1	0	0	7	0.487498022	5	0.496903995	0	1	0	0	1	1	1	0	1	0	0	0	0	0	0	2	0.41573971	1	0	0	0	0	1	0	0	0	0	0	0
290	1	7	1	2	0	0	0	0	1	2	45	2	1	1	1	1	7	0.590563656	1	0.314269681	0	0	0	0	1	0	0	0	0	0	0	0	0	0	0	6	0.666666667	1	0	0	0	1	2	1	0	1	0	0	0
291	1	7	1	2	0	0	0	0	2	1	49	1	2	1	0	0	34	1.2862041	10	1.099943882	1	0	1	1	3	1	0	3	0	3	3	3	3	0	2	24	0.942809042	3	3	0	3	3	3	3	3	3	3	3	0
292	1	7	1	2	0	0	0	0	1	2	41	2	1	1	1	1	10	0.684934889	2	0.41573971	0	0	0	0	0	0	1	1	0	0	0	0	0	0	0	8	0.737027731	1	1	0	0	0	1	2	2	1	0	0	0
293	1	7	1	2	0	0	0	0	2	1	40	3	2	2	0	0	5	0.80315735	0	0	0	0	0	0	0	0	0	0	0	0	1	0	0	0	0	5	1.065740339	2	3	0	0	0	0	0	0	0	0	1	0
294	1	7	1	2	0	0	0	0	2	1	53	1	2	1	0	0	0	0	0	0	0	0	0	0	0	0	0	0	0	0	0	0	0	0	0	0	0	0	0	0	0	0	0	0	0	0	0	0	0
295	1	7	1	2	0	0	0	0	1	2	41	2	2	1	0	0	8	0.598351645	6	0.666666667	0	0	1	1	0	1	2	1	0	0	0	1	0	0	0	2	0.41573971	1	0	1	0	0	0	0	0	0	0	0	1
296	1	7	1	2	0	0	0	0	2	1	47	1	1	1	0	0	0	0	0	0	0	0	0	0	0	0	0	0	0	0	0	0	0	0	0	0	0	0	0	0	0	0	0	0	0	0	0	0	0
297	1	7	1	2	0	0	0	0	1	2	42	1	2	1	0	0	6	0.577350269	0	0	0	0	0	0	0	0	0	0	0	0	0	0	0	0	0	6	0.666666667	2	1	0	0	1	1	0	1	0	0	0	0
298	1	7	1	2	0	0	0	0	2	1	53	1	1	1	0	0	3	0.372677996	1	0.314269681	0	0	0	0	0	0	1	0	0	0	0	0	0	0	0	2	0.41573971	0	0	1	0	0	0	0	0	1	0	0	0
299	1	7	1	2	0	0	0	0	1	1	42	1	2	1	0	0	0	0	0	0	0	0	0	0	0	0	0	0	0	0	0	0	0	0	0	0	0	0	0	0	0	0	0	0	0	0	0	0	0
300	1	7	1	2	0	1	0	0	1	2	38	1	1	1	0	0	0	0	0	0	0	0	0	0	0	0	0	0	0	0	0	0	0	0	0	0	0	0	0	0	0	0	0	0	0	0	0	0	0
301	1	7	1	2	0	0	0	0	1	2	40	1	1	1	0	4	6	0.577350269	4	0.684934889	1	0	0	1	0	2	0	0	0	0	0	0	0	0	0	2	0.41573971	0	0	0	0	0	1	0	1	0	0	0	0
302	1	7	1	2	0	0	0	0	1	2	40	2	1	1	0	0	4	0.41573971	1	0.314269681	0	0	0	0	0	1	0	0	0	0	0	1	0	0	0	3	0.471404521	0	0	0	1	0	1	1	0	0	0	0	0
303	1	7	1	2	0	0	0	0	2	1	45	3	1	1	0	0	0	0	0	0	0	0	0	0	0	0	0	0	0	3	3	3	3	3	3	0	0	0	0	0	0	0	0	0	0	0	3	3	3
304	1	7	1	2	0	0	0	0	3	2	41	1	1	1	0	0	6	0.471404521	2	0.41573971	0	0	1	0	0	0	0	1	0	0	0	0	0	0	0	4	0.496903995	1	1	1	0	0	0	1	0	0	0	0	0
305	1	9	1	4	0	0	0	0	1	2	42	1	1	1	0	0	0	0	0	0	0	0	0	0	0	0	0	0	0	0	0	0	0	0	0	0	0	0	0	0	0	0	0	0	0	0	0	0	0
306	1	9	1	4	0	0	0	0	2	1	47	2	3	1	0	0	0	0	0	0	0	0	0	0	0	0	0	0	0	0	0	0	0	0	0	0	0	0	0	0	0	0	0	0	0	0	0	0	0
307	1	9	1	4	0	0	0	0	1	2	36	1	2	1	0	0	5	0.447903208	3	0.471404521	0	0	0	1	1	0	0	1	0	0	0	0	1	0	0	2	0.41573971	0	0	0	0	1	0	0	1	0	0	0	0
308	1	9	1	4	0	0	0	0	2	1	43	2	2	1	0	0	0	0	0	0	0	0	0	0	0	0	0	0	0	0	0	0	0	0	0	0	0	0	0	0	0	0	0	0	0	0	0	0	0
309	1	9	1	4	0	0	0	0	1	2	32	1	2	1	0	0	7	0.75563725	0	0	0	0	0	0	0	0	0	0	0	0	0	0	0	0	0	7	0.916245695	0	0	0	1	0	0	2	2	2	0	1	2
310	1	9	1	4	0	0	0	0	1	2	30	1	2	1	0	0	4	0.41573971	0	0	0	0	0	0	0	0	0	0	0	0	0	0	0	0	0	4	0.496903995	1	1	1	1	0	0	0	0	0	0	0	0
311	1	9	1	4	0	0	0	0	2	1	45	3	3	1	0	0	5	0.447903208	3	0.471404521	0	1	0	1	0	1	0	0	0	1	1	0	1	1	0	2	0.41573971	0	0	0	1	0	1	0	0	0	0	0	1
312	1	9	1	4	0	0	0	0	1	2	33	2	2	1	0	0	0	0	0	0	0	0	0	0	0	0	0	0	0	0	0	0	0	0	0	0	0	0	0	0	0	0	0	0	0	0	0	0	0
313	1	9	1	4	0	0	0	0	1	2	37	1	3	1	0	0	7	0.487498022	2	0.41573971	0	0	1	0	0	0	0	1	0	0	0	0	0	0	0	5	0.496903995	0	1	0	0	0	1	1	1	1	0	0	0
314	1	9	1	4	0	0	0	0	2	1	44	1	2	3	1	3	5	0.447903208	3	0.471404521	1	1	1	0	0	0	0	0	0	1	1	1	1	1	1	2	0.41573971	0	0	0	0	0	0	0	1	1	0	0	0
315	1	9	1	4	0	0	0	0	1	2	36	1	1	1	0	0	10	0.831479419	0	0	0	0	0	0	0	0	0	0	0	0	1	0	0	0	2	10	0.874889764	0	1	1	2	1	3	0	1	1	0	1	0
316	1	9	1	4	0	0	0	0	2	1	53	2	3	1	0	0	8	0.496903995	3	0.471404521	0	1	0	0	0	0	1	1	0	1	0	0	0	0	0	5	0.496903995	1	1	0	0	1	1	1	0	0	1	0	0
317	1	9	1	4	0	1	0	0	1	2	35	2	3	1	0	0	3	0.372677996	2	0.41573971	0	0	0	1	0	0	1	0	0	0	0	0	1	0	0	1	0.314269681	0	0	0	0	1	0	0	0	0	0	0	0
318	1	9	1	4	0	0	0	0	1	2	40	3	2	1	0	0	7	0.75563725	2	0.41573971	0	0	0	0	1	1	0	0	0	0	1	1	0	0	1	5	0.955813919	0	0	0	0	0	1	3	1	0	0	1	1
319	1	7	1	2	0	0	0	0	3	1	43	3	2	1	0	0	6	0.816496581	0	0	0	0	0	0	0	0	0	0	0	0	0	0	0	0	0	6	1.054092553	1	0	0	0	0	3	2	0	0	0	0	0
320	1	10	1	5	0	0	0	3	1	2	49	2	3	1	0	4	0	0	0	0	0	0	0	0	0	0	0	0	0	0	0	0	0	0	0	0	0	0	0	0	0	0	0	0	0	0	0	0	0
321	1	10	1	5	0	0	0	0	1	2	35	2	2	1	0	0	4	0.41573971	0	0	0	0	0	0	0	0	0	0	0	0	0	0	0	0	0	4	0.496903995	1	0	0	0	1	1	0	1	0	0	0	0
322	1	10	1	5	0	0	0	0	2	1	46	3	3	1	0	0	0	0	0	0	0	0	0	0	0	0	0	0	0	0	0	0	0	0	0	0	0	0	0	0	0	0	0	0	0	0	0	0	0
323	1	10	1	5	0	0	0	0	2	1	50	1	2	1	0	0	7	0.487498022	2	0.41573971	0	1	0	1	0	0	0	0	0	0	0	1	1	1	0	5	0.496903995	0	1	0	1	1	0	1	0	1	0	0	1
324	1	10	1	5	0	0	0	0	2	1	46	3	3	1	0	0	1	0.229061424	1	0.314269681	0	0	0	0	0	0	0	0	1	0	0	0	0	0	0	0	0	0	0	0	0	0	0	0	0	0	0	0	0
325	1	10	1	5	0	0	0	0	2	1	39	2	3	1	0	0	0	0	0	0	0	0	0	0	0	0	0	0	0	0	0	0	0	0	0	0	0	0	0	0	0	0	0	0	0	0	0	0	0
326	1	10	1	5	0	0	0	0	1	2	34	2	3	1	0	0	0	0	0	0	0	0	0	0	0	0	0	0	0	0	0	0	0	0	0	0	0	0	0	0	0	0	0	0	0	0	0	0	0
327	1	15	2	10	0	0	0	0	2	1	35	2	1	1	0	3	6	0.577350269	1	0.314269681	0	0	0	0	0	0	0	0	1	0	2	0	0	0	0	5	0.684934889	0	0	1	0	1	0	1	0	2	0	2	0
328	1	15	2	10	0	0	1	0	2	1	48	2	2	2	0	0	0	0	0	0	0	0	0	0	0	0	0	0	0	0	0	0	0	0	0	0	0	0	0	0	0	0	0	0	0	0	0	0	0
329	1	10	1	5	0	0	0	0	1	2	32	1	2	1	1	0	20	1.242259987	19	0.99380799	2	2	0	1	3	3	3	3	2	0	1	0	0	0	0	1	0.314269681	0	0	0	1	0	0	0	0	0	0	0	0
330	1	10	1	5	0	0	0	0	3	1	32	2	1	1	0	0	9	0.687184271	8	0.737027731	1	2	0	1	1	0	0	1	2	0	0	2	0	0	0	1	0.314269681	0	0	0	1	0	0	0	0	0	0	0	1
331	1	10	1	5	0	0	0	0	1	2	32	1	1	1	0	0	22	0.974996043	17	0.737027731	2	0	2	2	2	2	3	2	2	0	1	3	3	0	0	5	0.684934889	1	1	1	0	0	0	0	0	2	1	1	2
332	1	10	1	5	0	0	0	0	1	2	30	1	2	1	0	0	3	0.5	1	0.314269681	1	0	0	0	0	0	0	0	0	0	0	0	0	0	0	2	0.628539361	0	0	0	0	0	0	2	0	0	0	0	0
333	1	10	1	5	0	0	0	0	2	1	52	1	2	1	0	0	5	0.447903208	4	0.496903995	1	0	0	0	1	1	0	1	0	0	0	0	0	1	0	1	0.314269681	0	1	0	0	0	0	0	0	0	0	0	0
334	1	10	1	5	0	0	0	0	1	2	42	2	2	1	0	0	14	0.711458249	8	0.874889764	1	0	0	1	1	0	1	1	3	0	0	2	2	1	0	6	0.471404521	1	1	0	0	1	1	1	0	1	0	0	1
335	1	10	1	5	0	0	0	0	2	1	45	1	2	1	0	0	30	0.471404521	15	0.471404521	1	1	1	2	2	2	2	2	2	0	0	2	2	2	0	15	0.471404521	2	2	2	2	2	1	1	1	2	0	0	2
336	1	10	1	5	0	0	0	0	1	2	41	2	2	1	1	2	0	0	0	0	0	0	0	0	0	0	0	0	0	3	3	3	3	3	3	0	0	0	0	0	0	0	0	0	0	0	3	3	3
337	1	10	1	5	0	0	0	0	2	1	41	1	1	1	0	0	2	0.314269681	2	0.41573971	1	0	0	0	0	1	0	0	0	0	0	1	0	0	0	0	0	0	0	0	0	0	0	0	0	0	0	0	0
338	1	10	1	5	0	0	0	0	1	2	40	1	2	1	0	0	13	0.730719247	4	0.684934889	1	0	0	0	0	1	2	0	0	0	0	1	1	1	0	9	0.666666667	1	2	0	1	1	1	0	1	2	0	0	0
339	1	10	1	5	0	0	0	0	3	2	26	1	1	1	0	0	4	0.41573971	1	0.314269681	0	0	0	0	0	1	0	0	0	0	0	1	1	1	1	3	0.471404521	0	0	0	0	0	1	0	1	1	0	0	1
340	1	10	1	5	0	1	0	0	1	2	30	2	3	1	0	0	0	0	0	0	0	0	0	0	0	0	0	0	0	0	0	0	0	0	0	0	0	0	0	0	0	0	0	0	0	0	0	0	0
341	1	10	1	5	0	0	0	0	1	2	50	2	1	1	0	0	14	0.41573971	6	0.471404521	1	1	1	1	0	1	0	0	1	0	0	1	1	0	0	8	0.314269681	1	0	1	1	1	1	1	1	1	0	0	1
342	1	10	1	5	0	0	0	0	1	2	38	1	2	1	0	0	19	1.129022302	17	0.874889764	2	1	0	2	2	2	3	3	2	0	0	2	2	0	0	2	0.628539361	2	0	0	0	0	0	0	0	0	0	0	1
343	1	10	1	5	0	1	0	1	2	1	41	1	1	1	0	0	8	0.684934889	3	0.471404521	1	0	0	0	0	0	0	1	1	2	3	2	0	0	2	5	0.831479419	2	2	0	0	0	1	0	0	0	3	3	2
344	1	10	1	5	0	0	0	0	2	1	56	2	2	2	1	2	2	0.314269681	1	0.314269681	0	0	0	0	0	0	1	0	0	0	0	0	0	0	0	1	0.314269681	1	0	0	0	0	0	0	0	0	0	0	0
345	1	10	1	5	0	0	0	0	2	1	55	2	1	1	0	0	5	0.447903208	2	0.41573971	1	0	0	0	0	0	0	1	0	0	0	0	0	0	0	3	0.471404521	0	0	1	0	1	1	0	0	0	0	0	0
346	1	10	1	5	0	0	0	0	2	1	45	2	1	1	0	0	6	0.471404521	6	0.471404521	1	0	0	1	1	1	0	1	1	0	0	2	1	0	0	0	0	0	0	0	0	0	0	0	0	0	0	0	1
347	1	10	1	5	0	0	0	0	1	2	35	1	1	1	0	0	8	0.831479419	1	0.314269681	0	0	0	0	0	0	1	0	0	0	0	0	0	0	0	7	1.030402055	3	0	1	0	1	2	0	0	0	0	0	0
348	1	10	1	5	0	0	0	0	2	1	54	2	2	1	0	0	14	0.974996043	4	0.684934889	1	0	0	0	0	0	1	2	0	0	0	0	0	0	0	10	1.099943882	2	3	2	0	1	0	2	0	0	0	0	0
349	1	10	1	5	0	0	0	0	2	1	45	1	1	1	0	0	17	1.129022302	4	0.955813919	0	0	0	0	0	0	3	1	0	0	0	0	0	0	0	13	1.065740339	1	2	3	0	2	1	3	0	1	0	0	0
350	1	10	1	5	0	0	0	0	1	2	33	1	2	2	0	0	23	0.730719247	10	0.737027731	1	0	0	1	1	1	2	2	2	0	0	2	2	2	0	13	0.684934889	2	2	2	2	2	1	1	1	0	0	1	2
351	1	10	1	5	0	0	0	0	1	2	30	1	1	1	0	0	0	0	0	0	0	0	0	0	0	0	0	0	0	0	0	0	1	0	0	0	0	0	0	0	0	0	0	0	0	0	0	0	0
352	1	10	1	5	0	0	0	0	1	2	30	1	2	1	0	0	3	0.5	1	0.314269681	1	0	0	0	0	0	0	0	0	0	0	0	0	0	0	2	0.628539361	0	0	0	0	0	0	2	0	0	0	0	0
353	1	10	1	5	0	0	0	0	1	2	39	2	1	1	0	0	7	0.487498022	3	0.471404521	0	0	1	0	1	0	1	0	0	0	0	0	0	0	0	4	0.496903995	0	0	0	0	1	1	1	0	1	0	0	0
354	1	10	1	5	0	0	0	0	2	1	48	1	1	1	0	0	7	0.950957932	4	0.955813919	0	0	0	0	0	0	1	3	0	3	3	3	3	3	3	3	0.942809042	0	0	0	0	3	0	0	0	0	3	2	3
355	1	10	1	5	0	1	0	1	2	1	45	1	3	1	1	1	3	0.372677996	2	0.41573971	0	0	0	0	1	0	0	1	0	0	1	0	0	0	0	1	0.314269681	0	1	0	0	0	0	0	0	0	0	0	0
356	1	10	1	5	0	0	0	0	2	1	39	1	2	1	0	0	9	0.5	5	0.496903995	1	0	0	1	1	0	1	0	1	1	0	1	1	0	0	4	0.496903995	1	0	0	0	0	1	1	0	1	0	0	1
357	1	11	1	6	0	0	0	0	1	2	35	1	1	1	0	0	12	0.745355992	5	0.496903995	1	0	0	1	1	1	1	0	0	0	0	0	0	0	0	7	0.916245695	0	0	1	1	3	1	1	0	0	0	0	0
358	1	11	1	6	0	0	0	0	2	1	61	1	1	1	0	0	14	0.711458249	8	0.737027731	1	0	0	2	2	1	1	0	1	0	0	2	2	1	1	6	0.666666667	1	1	0	0	2	1	0	1	0	0	0	0
359	1	11	1	6	0	0	0	0	2	1	21	2	2	1	0	0	10	0.831479419	5	0.496903995	1	1	0	0	1	0	0	1	1	0	0	1	0	0	0	5	1.065740339	0	0	0	0	0	3	2	0	0	0	0	0
360	1	11	1	6	0	0	0	0	2	1	46	2	1	1	1	4	14	0.711458249	5	0.496903995	1	0	0	1	1	1	0	1	0	0	1	0	0	1	1	9	0.816496581	1	0	1	0	3	1	1	1	1	0	0	1
361	1	11	1	6	0	0	0	0	2	1	49	1	1	1	0	0	34	0.874889764	20	0.785674201	3	3	2	2	3	3	1	2	1	0	2	1	3	2	3	14	0.831479419	0	2	1	2	3	2	2	1	1	0	0	1
362	1	11	1	6	0	0	0	0	1	2	47	1	2	1	0	0	26	1.012270398	14	0.496903995	2	2	1	1	1	2	2	2	1	1	0	1	0	0	1	12	1.333333333	1	2	0	0	0	3	3	0	3	1	0	1
363	1	11	1	6	0	1	0	0	2	1	43	1	2	1	0	0	1	0.229061424	0	0	0	0	0	0	0	0	0	0	0	0	0	0	0	0	0	1	0.314269681	0	0	0	0	0	0	1	0	0	0	0	0
364	1	11	1	6	0	0	0	0	1	2	36	1	2	1	0	0	6	0.471404521	1	0.314269681	1	0	0	0	0	0	0	0	0	0	0	0	0	0	0	5	0.496903995	1	1	0	1	0	0	1	0	1	0	0	0
365	1	11	1	6	0	0	0	0	1	2	45	2	2	1	1	4	1	0.229061424	1	0.314269681	0	0	0	0	0	0	1	0	0	0	0	0	0	0	0	0	0	0	0	0	0	0	0	0	0	0	0	0	0
366	1	11	1	6	0	0	0	0	1	2	34	1	2	1	0	0	4	0.41573971	0	0	0	0	0	0	0	0	0	0	0	0	0	0	1	0	0	4	0.496903995	0	0	0	1	1	0	1	1	0	0	0	0
367	1	11	1	6	0	0	0	0	1	2	42	2	2	1	0	0	9	0.763762616	3	0.471404521	1	1	0	0	0	0	1	0	0	0	0	0	0	0	0	6	0.942809042	1	0	1	0	1	0	3	0	0	0	1	0
368	1	11	1	6	0	1	0	0	2	1	49	3	2	1	1	1	0	0	0	0	0	0	0	0	0	0	0	0	0	0	0	0	0	0	0	0	0	0	0	0	0	0	0	0	0	0	0	0	0
369	1	11	1	6	0	0	0	0	1	2	34	2	2	1	0	0	1	0.229061424	0	0	0	0	0	0	0	0	0	0	0	0	0	0	0	0	0	1	0.314269681	0	0	0	0	0	1	0	0	0	0	0	0
370	1	11	1	6	0	0	0	0	2	1	49	1	3	1	0	0	4	0.41573971	3	0.471404521	1	0	0	0	0	0	1	1	0	0	0	0	0	0	0	1	0.314269681	0	1	0	0	0	0	0	0	0	0	0	0
371	1	11	1	6	0	0	0	0	2	1	43	2	2	1	0	0	2	0.314269681	2	0.41573971	0	0	0	0	1	1	0	0	0	0	0	0	0	0	0	0	0	0	0	0	0	0	0	0	0	0	0	0	0
372	1	11	1	6	1	0	1	3	2	1	47	2	3	1	0	0	12	0.666666667	6	0.666666667	1	2	0	1	0	1	0	1	0	2	1	1	0	0	0	6	0.666666667	1	0	1	0	1	0	1	2	0	0	1	1
373	1	11	1	6	0	0	0	0	1	2	32	1	1	1	0	0	29	0.890623308	14	0.831479419	2	2	1	2	1	1	3	2	0	1	3	0	0	0	0	15	0.942809042	0	1	1	2	3	2	2	1	3	1	3	0
374	1	11	1	6	0	0	0	0	1	2	35	2	1	1	0	0	1	0.229061424	1	0.314269681	1	0	0	0	0	0	0	0	0	0	0	0	1	0	0	0	0	0	0	0	0	0	0	0	0	0	0	0	0
375	1	11	1	6	0	0	0	0	2	1	45	2	2	1	0	0	0	0	0	0	0	0	0	0	0	0	0	0	0	0	0	0	0	0	0	0	0	0	0	0	0	0	0	0	0	0	0	0	0
376	1	11	1	6	0	0	0	0	1	2	44	2	2	1	0	0	7	0.487498022	2	0.41573971	0	0	0	0	0	1	1	0	0	0	0	0	0	0	0	5	0.496903995	0	1	1	1	0	0	1	1	0	0	0	0
377	1	11	1	6	0	0	0	0	2	1	49	2	2	1	0	0	2	0.314269681	2	0.41573971	1	0	0	0	0	0	0	0	1	0	0	1	0	0	0	0	0	0	0	0	0	0	0	0	0	0	0	0	0
378	1	11	1	6	0	0	0	0	1	2	38	2	2	1	0	0	6	0.471404521	3	0.471404521	1	0	0	0	0	1	1	0	0	0	0	0	0	0	0	3	0.471404521	0	0	0	0	0	0	1	1	1	0	0	0
379	1	16	2	11	0	0	0	0	2	1	47	1	2	1	0	0	3	0.5	0	0	0	0	0	0	0	0	0	0	0	0	0	0	0	0	0	3	0.666666667	0	0	0	0	1	2	0	0	0	0	0	0
380	1	16	2	11	0	0	0	0	2	1	44	1	1	1	0	0	3	0.5	1	0.314269681	0	0	1	0	0	0	0	0	0	0	0	1	0	0	0	2	0.628539361	0	0	0	0	2	0	0	0	0	0	0	1
381	1	16	2	11	0	0	0	0	2	1	49	1	2	1	0	0	8	0.684934889	1	0.314269681	0	1	0	0	0	0	0	0	0	0	1	2	0	0	0	7	0.785674201	0	0	0	0	2	2	1	1	1	0	2	0
382	1	16	2	11	0	0	0	0	3	1	43	2	1	1	0	0	7	0.487498022	3	0.471404521	1	1	0	0	1	0	0	0	0	1	0	0	0	0	0	4	0.496903995	1	0	0	0	1	0	1	1	0	0	0	0
383	1	16	2	11	0	0	0	0	1	2	50	2	2	1	0	0	1	0.229061424	0	0	0	0	0	0	0	0	0	0	0	0	0	0	0	0	0	1	0.314269681	0	0	0	0	0	0	1	0	0	0	0	0
384	1	16	2	11	0	0	0	0	1	2	45	2	2	1	0	0	6	0.666666667	4	0.684934889	1	0	0	2	0	0	0	0	1	0	0	0	0	1	2	2	0.628539361	0	0	0	0	0	0	0	2	0	0	0	0
385	1	16	2	11	0	1	0	0	2	1	49	3	2	1	0	0	9	0.5	4	0.496903995	1	0	0	0	1	0	1	0	1	0	0	0	0	0	1	5	0.496903995	1	0	0	1	1	1	1	0	0	0	0	0
386	1	16	2	11	0	0	0	0	2	1	42	3	1	1	0	0	9	0.763762616	2	0.628539361	2	0	0	0	0	0	0	0	0	0	0	0	0	0	0	7	0.785674201	1	1	1	0	0	2	2	0	0	0	0	0
387	1	16	2	11	0	1	0	0	2	1	43	3	2	1	1	4	11	0.678141979	3	0.471404521	1	0	1	0	0	1	0	0	0	0	1	0	0	1	0	8	0.737027731	1	0	0	1	1	2	2	0	1	0	1	0
388	1	16	2	11	0	0	0	0	3	1	29	2	2	2	0	0	2	0.314269681	2	0.41573971	0	0	0	0	1	0	0	0	1	0	0	0	0	0	0	0	0	0	0	0	0	0	0	0	0	0	0	0	0
389	1	16	2	11	0	0	0	0	2	1	59	1	2	1	0	0	8	0.496903995	6	0.471404521	1	1	0	0	1	0	1	1	1	0	0	1	1	0	0	2	0.41573971	0	0	0	0	1	0	0	1	0	0	0	0
390	1	16	2	11	0	0	0	0	3	2	57	3	2	1	0	0	0	0	0	0	0	0	0	0	0	0	0	0	0	0	0	0	0	0	0	0	0	0	0	0	0	0	0	0	0	0	0	0	0
391	1	12	1	7	0	0	0	0	1	2	37	2	1	1	0	0	0	0	0	0	0	0	0	0	0	0	0	0	0	0	0	0	0	0	0	0	0	0	0	0	0	0	0	0	0	0	0	0	0
392	1	12	1	7	0	0	0	0	2	1	49	1	2	1	0	0	1	0.229061424	1	0.314269681	0	0	0	0	0	0	0	1	0	0	0	0	0	0	0	0	0	0	0	0	0	0	0	0	0	0	0	0	0
393	1	12	1	7	0	1	0	0	1	2	35	2	1	1	1	0	3	0.372677996	1	0.314269681	0	0	0	0	0	0	0	0	1	0	0	0	0	0	0	2	0.41573971	0	1	0	1	0	0	0	0	0	0	0	0
394	1	12	1	7	0	1	1	0	1	2	30	1	3	1	0	0	22	1.181127313	11	1.227262335	3	0	0	1	3	2	0	2	0	0	1	0	2	1	0	11	1.133115447	1	0	1	0	2	3	3	1	0	0	0	0
395	1	12	1	7	0	0	0	0	2	1	57	1	2	1	0	0	7	0.487498022	5	0.496903995	1	0	0	0	1	0	1	1	1	0	0	0	1	0	0	2	0.41573971	0	1	0	0	1	0	0	0	0	0	0	0
396	1	12	1	7	0	0	0	0	2	1	50	1	2	1	0	0	8	0.684934889	8	0.737027731	1	0	0	2	1	2	0	1	1	0	0	2	2	0	0	0	0	0	0	0	0	0	0	0	0	0	0	0	2
397	1	12	1	7	0	0	0	0	2	1	48	2	2	1	0	0	7	0.487498022	4	0.496903995	1	0	0	0	0	0	1	1	1	0	0	1	1	0	0	3	0.471404521	0	0	1	0	1	0	1	0	0	0	0	1
398	1	12	1	7	0	0	0	0	2	1	49	3	2	1	0	0	2	0.314269681	2	0.41573971	1	1	0	0	0	0	0	0	0	0	1	0	0	0	0	0	0	0	0	0	0	0	0	0	0	0	0	0	0
399	1	12	1	7	0	1	1	0	2	1	35	1	2	1	0	2	3	0.372677996	2	0.41573971	0	0	0	0	1	0	0	1	0	1	0	0	0	0	0	1	0.314269681	0	0	0	0	0	0	0	1	0	0	0	0
400	1	12	1	7	0	1	0	0	2	1	35	2	2	1	0	2	6	0.471404521	0	0	0	0	0	0	0	0	0	0	0	1	0	0	0	1	1	6	0.471404521	1	0	0	1	1	1	1	1	0	1	0	0
401	1	12	1	7	0	0	0	0	1	2	37	2	2	1	0	0	2	0.314269681	2	0.41573971	1	0	0	1	0	0	0	0	0	0	0	1	0	0	0	0	0	0	0	0	0	0	0	0	0	0	0	0	0
402	1	12	1	7	0	0	0	0	2	1	48	1	2	1	0	0	2	0.458122847	0	0	0	0	0	0	0	0	0	0	0	0	0	0	0	0	0	2	0.628539361	0	0	0	2	0	0	0	0	0	0	0	0
403	1	12	1	7	0	0	0	0	1	2	27	1	2	1	0	0	9	0.600925213	3	0.471404521	0	0	1	0	0	0	0	1	1	0	0	0	0	1	0	6	0.666666667	0	0	1	1	2	1	0	1	0	0	0	0
404	1	12	1	7	0	0	0	0	1	2	43	1	2	1	0	0	2	0.314269681	1	0.314269681	0	0	0	0	1	0	0	0	0	0	0	0	0	0	0	1	0.314269681	0	0	1	0	0	0	0	0	0	1	0	0
405	1	12	1	7	0	0	0	0	2	1	40	1	1	1	0	0	3	0.5	3	0.666666667	1	2	0	0	0	0	0	0	0	0	0	1	0	0	0	0	0	0	0	0	0	0	0	0	0	0	0	0	1
406	1	12	1	7	0	0	0	0	2	1	45	2	3	2	0	1	9	0.687184271	0	0	0	0	0	0	0	0	0	0	0	1	1	0	0	1	2	9	0.666666667	1	1	0	0	1	2	2	1	1	1	0	0
407	1	12	1	7	0	0	0	0	1	2	36	2	2	1	0	0	15	0.600925213	9	0.471404521	1	1	1	1	0	2	1	1	1	2	2	0	0	0	0	6	0.666666667	0	0	1	0	0	1	2	1	1	1	2	2
408	1	12	1	7	0	0	0	0	1	2	35	2	2	1	0	0	1	0.229061424	0	0	0	0	0	0	0	0	0	0	0	0	1	0	0	0	0	1	0.314269681	0	0	0	0	0	0	1	0	0	0	0	0
409	1	14	1	9	0	0	0	0	1	2	35	1	1	1	0	0	3	0.372677996	1	0.314269681	0	0	1	0	0	0	0	0	0	0	0	0	0	0	0	2	0.41573971	0	1	0	1	0	0	0	0	0	0	0	0
410	1	14	1	9	0	1	0	0	2	1	50	2	1	1	1	1	0	0	0	0	0	0	0	0	0	0	0	0	0	0	0	0	0	0	0	0	0	0	0	0	0	0	0	0	0	0	0	0	0
411	1	14	1	9	0	0	0	0	2	1	49	1	1	1	0	0	4	0.41573971	1	0.314269681	0	0	0	0	0	0	1	0	0	1	2	0	0	0	1	3	0.471404521	1	0	0	0	1	0	0	0	1	1	2	0
412	1	14	1	9	0	0	0	0	1	2	45	1	1	1	0	0	7	0.590563656	2	0.41573971	0	0	0	0	1	0	1	0	0	0	0	1	0	0	0	5	0.684934889	1	0	0	2	0	1	1	0	0	0	0	0
413	1	14	1	9	0	0	0	3	2	1	61	3	2	1	0	0	10	0.831479419	8	0.99380799	2	2	2	0	0	0	0	0	2	3	0	1	1	0	0	2	0.41573971	0	0	0	0	1	1	0	0	0	0	1	0
414	1	14	1	9	0	0	0	0	1	2	47	2	1	1	0	0	5	0.447903208	3	0.471404521	1	1	0	1	0	0	0	0	0	0	0	1	1	0	0	2	0.41573971	0	1	0	0	0	0	1	0	0	0	0	0
415	1	14	1	9	0	0	0	0	3	1	45	1	2	1	0	0	0	0	0	0	0	0	0	0	0	0	0	0	0	0	0	0	0	0	0	0	0	0	0	0	0	0	0	0	0	0	0	0	0
416	1	14	1	9	0	0	0	0	2	1	45	1	2	1	0	0	4	0.41573971	4	0.496903995	1	1	1	0	1	0	0	0	0	0	0	0	0	0	0	0	0	0	0	0	0	0	0	0	0	0	0	0	0
417	1	14	1	9	0	0	0	0	1	2	34	2	2	1	1	2	5	0.730719247	1	0.314269681	0	0	0	0	0	0	1	0	0	0	0	0	0	0	0	4	0.955813919	0	0	0	0	1	3	0	0	0	0	0	0
418	1	14	1	9	0	0	0	0	2	1	51	2	2	1	0	0	8	0.7617394	8	0.874889764	2	0	0	1	1	2	2	0	0	0	0	1	2	0	0	0	0	0	0	0	0	0	0	0	0	0	0	0	0
419	1	14	1	9	0	1	0	0	1	2	43	3	2	1	0	0	3	0.5	2	0.628539361	0	0	0	0	2	0	0	0	0	0	0	0	0	0	0	1	0.314269681	0	0	0	0	0	0	1	0	0	0	0	0
420	1	14	1	9	0	0	0	0	2	1	50	2	3	1	0	0	25	0.825892708	16	0.785674201	2	1	2	1	3	2	1	3	1	1	0	2	2	0	1	9	0.666666667	2	2	1	1	1	0	1	1	0	1	0	2
421	1	14	1	9	0	0	0	0	1	2	55	1	1	1	0	0	0	0	0	0	0	0	0	0	0	0	0	0	0	0	0	0	0	0	0	0	0	0	0	0	0	0	0	0	0	0	1	1	1
422	1	14	1	9	1	1	1	5	2	1	60	2	2	2	0	0	4	0.41573971	3	0.471404521	0	1	0	0	1	0	1	0	0	0	1	0	0	0	0	1	0.314269681	1	0	0	0	0	0	0	0	0	0	1	0
423	1	14	1	9	0	0	0	0	1	2	40	2	2	1	0	0	35	1.025899184	18	0.816496581	2	2	1	1	2	1	3	3	3	0	0	3	3	1	2	17	1.19670329	0	1	3	3	3	2	3	2	0	0	0	3
424	1	14	1	9	0	0	0	0	1	2	70	2	2	1	0	0	4	0.41573971	3	0.471404521	0	0	0	0	1	0	0	1	1	0	0	0	0	0	0	1	0.314269681	0	0	0	0	0	0	1	0	0	0	0	0
425	1	14	1	9	0	0	0	0	1	2	48	2	2	2	0	0	29	1.296957503	4	0.684934889	0	0	1	0	0	0	1	2	0	0	0	0	0	1	0	25	0.41573971	3	2	3	3	3	2	3	3	3	0	0	0
426	1	14	1	9	0	1	0	0	1	2	43	2	2	1	0	0	0	0	0	0	0	0	0	0	0	0	0	0	0	0	0	0	0	0	0	0	0	0	0	0	0	0	0	0	0	0	0	0	0
427	1	14	1	9	0	0	0	0	1	2	40	2	1	1	0	4	7	0.487498022	5	0.496903995	1	1	0	0	1	1	0	1	0	0	0	1	0	0	1	2	0.41573971	0	0	0	0	0	0	1	1	0	1	0	1
428	1	14	1	9	0	0	0	0	1	2	42	1	3	1	0	4	3	0.372677996	3	0.471404521	1	0	0	0	0	0	1	0	1	0	0	1	1	0	0	0	0	0	0	0	0	0	0	0	0	0	0	0	0
429	1	14	1	9	0	1	0	0	1	2	38	2	3	2	0	0	4	0.41573971	2	0.41573971	1	1	0	0	0	0	0	0	0	1	0	0	0	0	0	2	0.41573971	0	0	0	0	0	1	0	0	1	1	0	0
430	1	14	1	9	0	0	0	0	2	1	45	2	3	2	0	0	11	0.825892708	5	0.496903995	1	1	0	1	0	0	1	0	1	1	0	2	0	0	0	6	1.054092553	0	0	0	0	3	0	2	1	0	1	0	2
431	1	14	1	9	0	0	0	0	2	1	48	1	2	2	0	0	11	1.007686508	8	0.99380799	1	2	1	0	1	0	0	0	3	0	0	0	0	0	0	3	0.942809042	0	0	0	3	0	0	0	0	0	0	0	0
432	1	14	1	9	0	0	0	0	2	1	47	2	2	1	0	0	0	0	0	0	0	0	0	0	0	0	0	0	0	0	0	0	0	0	0	0	0	0	0	0	0	0	0	0	0	0	0	0	0
433	1	14	1	9	0	0	0	0	2	1	56	2	2	1	0	0	10	0.598351645	6	0.471404521	1	0	0	1	1	1	1	1	0	0	1	0	0	0	2	4	0.684934889	0	0	0	1	0	0	1	2	0	0	1	0
434	1	14	1	9	0	0	0	0	1	2	35	1	2	1	0	0	18	0.471404521	10	0.314269681	1	1	1	1	1	1	1	1	2	0	2	0	0	0	0	8	0.566557724	1	1	2	0	1	0	1	1	1	0	2	0
435	1	14	1	9	0	0	0	0	1	2	36	1	2	1	0	0	20	0.566557724	11	0.628539361	1	2	1	0	1	1	1	2	2	2	1	0	0	1	1	9	0.471404521	1	1	2	1	0	1	1	1	1	2	0	0
436	1	14	1	9	0	0	0	0	2	1	50	1	2	1	0	0	2	0.458122847	0	0	0	0	0	0	0	0	0	0	0	0	0	0	0	0	0	2	0.628539361	0	0	0	0	0	2	0	0	0	0	0	0
437	1	14	1	9	0	0	0	0	2	1	50	1	3	1	0	0	0	0	0	0	0	0	0	0	0	0	0	0	0	0	0	0	0	0	0	0	0	0	0	0	0	0	0	0	0	0	0	0	0
438	1	14	1	9	0	0	0	0	1	2	49	1	2	1	0	0	0	0	0	0	0	0	0	0	0	0	0	0	0	0	0	0	0	0	0	0	0	0	0	0	0	0	0	0	0	0	0	0	0
439	1	14	1	9	0	0	0	0	2	1	40	1	2	1	0	0	12	0.816496581	8	0.874889764	1	0	1	0	2	0	2	2	0	0	0	1	1	0	0	4	0.684934889	0	1	2	0	0	0	1	0	0	0	0	1
440	1	14	1	9	0	1	0	0	2	1	47	1	2	1	0	0	1	0.229061424	1	0.314269681	0	1	0	0	0	0	0	0	0	0	0	0	0	0	0	0	0	0	0	0	0	0	0	0	0	0	0	0	0
441	1	14	1	9	0	0	0	0	1	2	48	1	2	1	0	0	2	0.314269681	1	0.314269681	0	0	0	0	0	0	0	1	0	0	3	0	0	0	0	1	0.314269681	0	0	0	0	0	1	0	0	0	0	3	0
442	1	14	1	9	0	0	0	0	2	1	57	2	2	1	0	0	3	0.372677996	3	0.471404521	1	0	0	1	0	0	1	0	0	0	0	0	0	0	0	0	0	0	0	0	0	0	0	0	0	0	0	0	0
443	1	9	1	4	0	0	0	0	2	1	49	3	2	1	0	0	15	0.600925213	8	0.566557724	1	1	0	0	1	1	1	2	1	1	1	2	0	0	1	7	0.628539361	1	1	0	0	0	1	2	1	1	1	1	2
444	1	9	1	4	0	0	0	0	1	2	33	1	1	1	0	0	0	0	0	0	0	0	0	0	0	0	0	0	0	0	0	0	0	0	0	0	0	0	0	0	0	0	0	0	0	0	0	0	0
445	1	9	1	4	0	0	0	0	2	1	49	2	2	1	0	0	3	0.372677996	1	0.314269681	0	0	0	0	0	0	1	0	0	0	1	0	0	1	0	2	0.41573971	0	0	0	0	0	0	1	0	1	0	1	0
446	1	9	1	4	0	0	0	0	1	2	42	1	1	1	0	0	7	0.590563656	1	0.314269681	0	0	0	0	0	0	1	0	0	0	0	0	0	0	0	6	0.666666667	1	1	0	0	2	1	1	0	0	0	0	0
447	1	9	1	4	0	0	0	0	1	2	45	2	2	1	0	0	5	0.558326423	1	0.314269681	0	0	0	0	0	1	0	0	0	0	0	0	0	0	0	4	0.684934889	0	0	0	0	2	1	1	0	0	0	0	0
448	1	9	1	4	0	0	0	0	1	2	45	1	1	1	0	0	12	0.942809042	3	0.471404521	1	0	0	0	0	0	1	0	1	0	0	0	0	0	0	9	1.154700538	3	1	0	0	3	0	1	0	1	0	0	0
449	1	10	1	5	0	0	0	0	3	1	24	1	1	1	0	0	15	0.957427108	7	1.030402055	0	0	0	1	0	3	0	1	2	0	0	2	2	0	0	8	0.874889764	2	2	2	0	1	0	1	0	0	1	1	2
450	1	10	1	5	0	0	0	0	2	1	52	1	2	1	0	0	15	0.897527468	5	0.684934889	1	0	0	0	0	1	2	1	0	0	0	1	0	0	0	10	0.99380799	0	2	1	0	0	1	3	2	1	0	1	0
451	1	10	1	5	0	0	0	0	1	2	37	1	1	1	0	0	0	0	0	0	0	0	0	0	0	0	0	0	0	0	0	0	0	0	0	0	0	0	0	0	0	0	0	0	0	0	0	0	0
452	1	10	1	5	0	0	0	0	2	1	63	1	2	1	0	0	11	0.678141979	7	0.785674201	1	2	1	0	0	2	1	0	0	0	0	0	0	0	0	4	0.496903995	0	1	1	0	0	1	0	0	1	0	0	0
453	1	10	1	5	0	0	0	0	1	2	55	1	2	1	0	0	11	0.590563656	2	0.41573971	1	0	0	1	0	0	0	0	0	0	0	0	0	0	0	9	0.471404521	1	1	1	0	2	1	1	1	1	0	0	0
454	1	10	1	5	0	0	0	0	1	2	44	1	1	1	0	0	15	0.897527468	11	0.628539361	1	2	0	1	1	1	1	2	2	0	1	0	1	0	0	4	0.955813919	0	3	0	0	0	0	1	0	0	0	0	0
455	1	10	1	5	0	0	1	0	2	1	50	1	1	1	1	0	14	1.030402055	8	0.99380799	1	0	1	0	2	0	3	0	1	0	1	2	1	0	2	6	1.054092553	0	0	0	1	0	0	3	0	2	0	2	0
456	1	10	1	5	0	0	0	0	2	1	41	1	1	1	0	0	4	0.41573971	0	0	0	0	0	0	0	0	0	0	0	0	0	0	0	0	0	4	0.496903995	1	1	0	0	0	0	1	1	0	0	0	0
457	1	17	2	12	0	0	0	0	1	2	37	1	1	1	0	0	5	0.447903208	3	0.471404521	1	1	0	0	0	1	0	0	0	0	0	0	0	0	0	2	0.41573971	1	0	0	0	0	0	1	0	0	0	0	0
458	1	17	2	12	0	0	0	0	2	1	70	1	2	1	0	0	1	0.229061424	0	0	0	0	0	0	0	0	0	0	0	0	0	0	0	1	0	1	0.314269681	1	0	0	0	0	0	0	0	0	0	0	0
459	1	17	2	12	0	0	0	0	2	1	50	3	3	2	1	1	18	1.105541597	8	1.099943882	0	0	0	0	3	2	1	2	0	3	0	3	2	1	3	10	1.099943882	0	0	2	3	0	0	2	1	2	0	1	2
460	1	17	2	12	0	0	0	0	2	1	45	2	2	1	0	0	1	0.229061424	0	0	0	0	0	0	0	0	0	0	0	0	0	0	0	0	0	1	0.314269681	0	0	0	1	0	0	0	0	0	0	0	0
461	1	17	2	12	0	1	0	0	2	1	51	1	1	1	0	0	17	1.129022302	5	0.684934889	2	0	1	0	0	1	0	1	0	0	0	1	1	0	0	12	1.333333333	1	0	0	0	2	3	3	3	0	0	0	1
462	1	17	2	12	0	1	0	0	2	1	51	1	2	1	0	0	22	1.030402055	12	0.816496581	2	0	1	0	1	2	2	2	2	0	0	1	2	0	1	10	1.19670329	1	0	0	0	1	2	3	3	0	0	0	1
463	1	17	2	12	0	1	0	0	1	2	53	1	2	1	0	0	6	0.577350269	3	0.471404521	0	0	0	1	1	0	0	1	0	0	1	0	0	0	0	3	0.666666667	0	0	0	0	0	0	2	1	0	0	1	0
464	1	17	2	12	0	0	0	0	1	2	46	1	1	1	0	0	8	0.684934889	4	0.684934889	1	2	0	0	0	0	0	0	1	0	2	0	1	0	0	4	0.684934889	0	1	0	0	0	1	2	0	0	0	2	1
465	1	17	2	12	0	0	0	0	2	1	60	1	2	1	0	0	8	0.598351645	6	0.666666667	0	1	2	0	1	0	0	1	1	1	0	1	1	1	0	2	0.41573971	0	0	1	1	0	0	0	0	0	1	0	1
466	1	17	2	12	0	1	0	0	2	1	53	2	3	2	0	0	15	1.258305739	3	0.942809042	0	0	0	0	0	0	0	0	3	0	0	0	0	1	0	12	1.333333333	0	0	1	0	2	3	3	3	0	0	0	0
467	1	17	2	12	0	0	0	0	2	1	56	3	3	2	0	0	3	0.372677996	0	0	0	0	0	0	0	0	0	0	0	0	0	0	0	0	0	3	0.471404521	0	0	0	0	0	1	1	1	0	0	0	0
468	1	17	2	12	0	0	0	0	2	1	37	2	3	1	0	0	22	0.974996043	10	0.99380799	0	2	1	0	1	0	3	2	1	1	0	0	0	1	2	12	0.942809042	1	0	2	2	2	1	3	0	1	0	0	0
469	1	15	2	10	0	0	0	0	2	1	55	1	2	2	0	0	4	0.41573971	1	0.314269681	0	0	0	0	0	0	1	0	0	0	2	0	0	0	0	3	0.471404521	0	0	1	0	0	1	1	0	0	0	2	0
470	1	15	2	10	0	1	0	0	2	1	38	3	2	3	0	0	4	0.41573971	2	0.41573971	1	0	0	0	0	0	1	0	0	1	1	0	0	0	0	2	0.41573971	0	0	0	0	0	0	1	1	0	1	1	0
471	1	15	2	10	0	0	0	0	1	2	39	3	2	2	0	0	4	0.532870169	4	0.684934889	1	0	2	0	1	0	0	0	0	0	0	0	1	1	2	0	0	0	0	0	0	0	0	0	0	0	0	0	0
472	1	15	2	10	0	0	0	0	2	1	53	2	2	1	0	0	9	0.600925213	6	0.666666667	1	1	0	0	0	2	0	1	1	0	0	0	0	0	0	3	0.471404521	0	0	0	0	0	1	0	1	1	0	0	0
473	1	15	2	10	0	0	0	0	2	1	53	2	2	1	0	0	9	0.600925213	6	0.666666667	1	1	0	0	0	2	0	1	1	0	0	0	0	0	0	3	0.471404521	0	0	0	0	0	1	0	1	1	0	0	0
474	1	15	2	10	0	1	0	0	2	1	52	2	2	2	0	0	8	0.7617394	3	0.471404521	0	0	0	0	0	1	0	1	1	0	0	0	0	0	1	5	0.955813919	0	0	1	0	0	0	1	3	0	0	0	0
475	1	15	2	10	0	1	0	0	2	1	45	3	2	1	1	2	6	0.471404521	3	0.471404521	1	0	0	0	1	0	1	0	0	0	0	1	0	1	0	3	0.471404521	0	0	1	0	0	0	1	1	0	0	0	0
476	1	15	2	10	0	1	0	0	1	2	42	3	3	1	0	0	16	0.737027731	6	0.666666667	1	2	1	0	1	0	1	0	0	0	0	0	0	0	0	10	0.737027731	1	2	1	1	1	0	2	2	0	0	0	0
477	1	15	2	10	0	1	0	0	2	1	46	3	3	1	0	4	6	0.577350269	0	0	0	0	0	0	0	0	0	0	0	1	0	2	2	2	0	6	0.666666667	0	0	0	1	1	0	1	2	1	0	3	0
478	1	15	2	10	0	1	0	0	2	1	44	3	3	3	1	1	10	0.598351645	6	0.666666667	1	1	0	0	2	1	0	1	0	0	0	1	0	0	0	4	0.496903995	1	1	0	0	0	0	1	1	0	0	0	1
479	1	15	2	10	0	1	0	0	2	1	50	2	2	1	0	0	25	1.112499133	10	0.99380799	1	0	0	1	2	3	2	0	1	0	2	0	3	0	0	15	1.154700538	3	1	1	3	2	0	3	2	0	0	2	0
480	1	15	2	10	0	1	0	0	2	1	47	3	3	2	0	0	16	0.99380799	5	0.684934889	1	2	0	0	1	0	1	0	0	1	0	0	0	1	0	11	1.133115447	1	3	0	1	3	0	1	2	0	0	0	1
481	1	15	2	10	0	0	0	0	2	1	52	3	3	1	0	0	4	0.41573971	2	0.41573971	0	0	0	1	0	0	0	1	0	0	1	0	0	0	0	2	0.41573971	0	0	0	1	0	1	0	0	0	0	1	0
482	1	15	2	10	0	1	0	0	1	2	43	1	1	1	0	0	19	1.129022302	8	0.737027731	1	2	0	1	1	1	2	0	0	0	0	0	2	0	1	11	1.39664501	0	2	0	0	0	3	3	3	0	0	0	0
483	1	15	2	10	0	0	0	0	2	1	60	1	2	1	0	0	6	0.471404521	3	0.471404521	1	0	0	0	0	0	0	1	1	0	1	0	0	0	0	3	0.471404521	1	0	0	0	0	0	1	1	0	0	1	0
484	1	15	2	10	0	0	0	0	2	1	35	1	1	1	0	0	24	1.154700538	8	0.99380799	1	2	0	0	1	3	0	0	1	0	0	1	0	0	0	16	1.133115447	1	0	2	3	3	2	3	2	0	0	0	1
485	1	15	2	10	0	0	0	0	2	1	41	2	2	1	0	0	12	0.666666667	6	0.666666667	1	0	0	0	1	1	2	1	0	0	1	0	1	0	0	6	0.666666667	1	0	1	0	2	1	0	1	0	0	1	0
486	1	15	2	10	0	0	1	5	3	2	56	2	2	1	0	0	17	0.911178859	13	0.831479419	0	1	1	2	1	2	2	3	1	0	1	0	0	0	1	4	0.684934889	0	1	1	0	0	2	0	0	0	0	1	0
487	1	15	2	10	0	0	0	0	1	2	55	3	2	2	0	0	3	0.372677996	3	0.471404521	0	0	0	0	1	1	0	1	0	0	1	0	1	0	0	0	0	0	0	0	0	0	0	0	0	0	0	1	0
488	1	15	2	10	0	0	0	0	2	1	60	1	2	1	0	0	6	0.471404521	3	0.471404521	1	0	0	0	0	1	1	0	0	0	1	0	1	0	0	3	0.471404521	0	1	1	0	0	0	1	0	0	0	1	0
489	1	15	2	10	0	0	0	0	2	1	65	2	2	1	0	0	19	1.025899184	5	0.496903995	1	1	0	0	0	1	1	1	0	0	0	1	1	0	0	14	1.165343165	1	0	0	3	3	2	3	1	1	0	0	0
490	1	15	2	10	0	0	0	0	1	2	35	2	2	1	0	0	17	0.970236066	12	0.942809042	1	2	0	1	0	2	1	2	3	0	0	1	2	0	1	5	0.831479419	0	0	0	1	0	2	0	0	2	0	0	1
491	1	15	2	10	0	0	0	0	2	1	43	2	2	1	0	0	21	0.957427108	12	1.154700538	0	1	2	2	0	3	0	1	3	0	3	0	0	0	0	9	0.666666667	0	1	1	1	1	1	2	0	2	0	3	0
492	1	15	2	10	0	0	0	0	1	2	41	1	1	1	0	0	18	1.054092553	6	0.942809042	1	0	0	0	0	3	1	1	0	0	1	1	2	0	0	12	1.054092553	1	1	0	1	3	3	2	1	0	0	1	1
493	1	15	2	10	0	0	0	0	2	1	61	2	2	1	0	0	13	0.869581991	4	0.496903995	0	0	0	0	1	0	1	1	1	0	0	0	1	0	0	9	1.054092553	2	0	0	0	3	1	2	0	1	0	0	0
494	1	15	2	10	0	0	0	0	2	1	50	2	2	1	0	0	14	0.711458249	6	0.666666667	0	1	0	0	1	2	0	1	1	0	1	2	0	2	1	8	0.737027731	0	2	1	1	0	0	1	2	1	0	1	1
495	1	15	2	10	0	0	0	0	2	1	50	2	1	3	0	0	14	0.974996043	7	1.133115447	0	0	0	0	0	0	2	3	2	0	1	2	0	0	3	7	0.785674201	1	0	2	0	1	0	1	2	0	0	1	2
496	1	15	2	10	0	0	0	0	2	1	50	1	2	1	0	0	10	0.831479419	4	0.684934889	0	0	1	0	0	2	1	0	0	0	1	0	1	0	0	6	0.942809042	1	0	3	0	1	0	1	0	0	0	1	0
497	1	15	2	10	0	0	0	0	1	2	42	1	1	3	0	0	19	0.970236066	14	0.955813919	0	1	2	2	1	3	1	1	3	0	2	3	2	1	2	5	0.684934889	0	1	0	1	2	0	1	0	0	0	3	2
498	1	15	2	10	0	0	0	0	1	2	30	1	1	1	0	0	11	0.75563725	6	0.816496581	0	1	0	0	2	0	0	1	2	0	1	0	2	0	0	5	0.684934889	0	1	2	0	1	0	0	0	1	0	1	0
499	1	8	1	3	0	0	0	0	2	1	38	1	1	1	0	0	1	0.229061424	0	0	0	0	0	0	0	0	0	0	0	0	0	0	0	0	0	1	0.314269681	0	0	0	0	0	0	0	1	0	0	0	0
500	1	8	1	3	0	0	0	0	1	2	36	2	2	1	0	0	10	0.684934889	2	0.41573971	0	0	0	0	1	0	1	0	0	0	0	2	0	0	0	8	0.737027731	0	0	2	1	1	2	1	0	1	0	0	1
501	1	7	1	2	0	1	0	0	2	1	42	3	2	1	0	0	17	0.621129994	5	0.496903995	1	0	1	0	1	0	1	0	1	0	1	0	0	1	0	12	0.471404521	1	1	2	1	2	1	1	1	2	2	1	2
502	1	8	1	3	0	0	0	0	1	2	37	2	2	1	0	0	13	0.869581991	3	0.471404521	0	1	0	0	0	0	1	1	0	0	0	0	0	0	0	10	0.99380799	1	2	1	0	0	3	2	1	0	0	0	0
503	1	8	1	3	0	0	0	0	2	1	43	2	2	1	0	0	32	0.41573971	16	0.41573971	2	2	2	2	2	2	1	1	2	2	2	3	3	0	1	16	0.41573971	2	1	2	2	2	1	2	2	2	2	2	2
504	1	7	1	2	0	0	0	0	1	2	32	2	1	1	0	0	10	0.831479419	5	0.831479419	0	0	2	0	0	1	2	0	0	0	0	0	0	0	0	5	0.831479419	0	0	1	0	2	0	2	0	0	0	0	0
505	1	7	1	2	0	0	0	0	1	2	33	2	2	1	1	3	22	0.853460639	10	0.566557724	1	1	2	1	1	1	2	1	0	0	1	0	1	0	1	12	1.054092553	1	1	2	1	3	3	0	0	1	1	2	1
506	1	7	1	2	0	0	0	0	2	1	40	1	1	1	0	0	2	0.314269681	0	0	0	0	0	0	0	0	0	0	0	0	0	0	0	0	0	2	0.41573971	0	1	0	0	0	1	0	0	0	0	0	0
507	1	7	1	2	0	0	0	0	1	2	33	3	2	1	0	0	0	0	0	0	0	0	0	0	0	0	0	0	0	0	0	0	0	0	0	0	0	0	0	0	0	0	0	0	0	0	0	0	0
508	1	11	1	6	0	0	0	0	3	1	52	1	1	1	0	0	28	1.065740339	17	0.874889764	2	2	1	2	0	3	3	2	2	0	0	3	3	3	3	11	1.133115447	1	1	2	1	3	3	0	0	0	0	0	3
509	1	11	1	6	0	0	0	0	3	2	41	1	2	1	0	0	36	0	18	0	2	2	2	2	2	2	2	2	2	2	2	2	2	2	2	18	0	2	2	2	2	2	2	2	2	2	2	2	2
510	1	11	1	6	0	0	0	0	2	1	41	3	2	1	0	0	32	0.532870169	14	0.684934889	1	2	1	2	1	3	1	1	2	2	2	2	2	2	2	18	0	2	2	2	2	2	2	2	2	2	2	2	2
511	1	11	1	6	0	0	0	0	1	2	32	1	2	1	0	0	0	0	0	0	0	0	0	0	0	0	0	0	0	0	0	0	0	0	0	0	0	0	0	0	0	0	0	0	0	0	0	0	0
512	1	11	1	6	0	0	0	0	1	2	33	1	3	1	0	0	3	0.372677996	2	0.41573971	1	0	0	0	0	0	1	0	0	0	0	0	1	0	0	1	0.314269681	1	0	0	0	0	0	0	0	0	0	0	0
513	1	11	1	6	0	1	0	0	1	2	37	2	2	1	0	0	1	0.229061424	1	0.314269681	0	1	0	0	0	0	0	0	0	0	0	0	0	0	0	0	0	0	0	0	0	0	0	0	0	0	0	0	0
514	1	11	1	6	0	1	0	0	1	2	25	2	2	1	0	0	0	0	0	0	0	0	0	0	0	0	0	0	0	0	0	0	0	0	0	0	0	0	0	0	0	0	0	0	0	0	0	0	0
515	1	11	1	6	0	1	0	0	1	2	40	1	1	1	0	0	21	0.763762616	9	0.816496581	1	2	0	0	1	2	0	2	1	1	2	0	1	0	0	12	0.666666667	1	2	0	2	1	2	1	1	2	1	2	0
516	1	11	1	6	0	0	0	0	2	1	42	2	2	1	0	0	14	0.853460639	12	0.816496581	2	2	0	1	2	2	0	2	1	0	0	1	1	0	1	2	0.41573971	0	0	0	0	0	1	0	0	1	0	0	0
517	1	11	1	6	0	0	0	0	1	2	41	2	2	1	0	0	11	0.590563656	5	0.496903995	1	1	0	0	1	0	1	1	0	0	0	0	0	0	0	6	0.666666667	1	1	0	1	0	2	1	0	0	0	0	0
518	1	11	1	6	0	1	0	0	1	2	35	1	3	1	0	0	6	0.745355992	0	0	0	0	0	0	0	0	0	0	0	0	0	0	0	0	0	6	0.942809042	0	3	1	0	1	1	0	0	0	0	0	0
519	1	11	1	6	0	0	0	0	2	1	40	1	2	1	0	0	0	0	0	0	0	0	0	0	0	0	0	0	0	0	0	0	0	0	0	0	0	0	0	0	0	0	0	0	0	0	0	0	0
520	1	11	1	6	0	0	0	0	1	2	42	2	2	1	0	0	11	0.75563725	4	0.496903995	1	1	0	0	1	0	1	0	0	0	0	1	1	0	0	7	0.916245695	1	3	1	0	0	0	1	1	0	0	0	1
521	1	11	1	6	0	0	0	0	1	2	34	2	1	1	0	0	5	0.447903208	1	0.314269681	0	0	0	0	0	0	0	0	1	0	0	0	0	1	0	4	0.496903995	0	1	1	0	0	1	0	1	0	0	0	0
522	1	11	1	6	0	1	0	0	2	1	40	2	3	3	0	0	6	0.666666667	3	0.666666667	0	1	0	0	2	0	0	0	0	0	1	0	0	0	0	3	0.666666667	0	1	0	0	2	0	0	0	0	0	1	0
523	1	11	1	6	0	0	0	0	3	1	45	1	1	1	0	0	9	0.687184271	8	0.737027731	2	2	1	1	0	0	0	1	1	0	0	1	0	0	1	1	0.314269681	0	0	0	0	0	0	1	0	0	2	2	2
524	1	11	1	6	0	0	0	0	2	1	55	3	2	1	0	0	2	0.314269681	0	0	0	0	0	0	0	0	0	0	0	1	0	0	0	0	0	2	0.41573971	0	0	0	0	0	0	1	0	1	0	0	0
525	1	11	1	6	0	0	0	0	3	1	39	3	3	3	0	0	0	0	0	0	0	0	0	0	0	0	0	0	0	0	0	0	0	0	0	0	0	0	0	0	0	0	0	0	0	0	0	0	0
526	1	11	1	6	0	0	0	0	1	2	36	2	1	1	0	0	4	0.41573971	2	0.41573971	1	0	0	0	0	0	0	1	0	0	0	0	0	0	0	2	0.41573971	0	0	0	0	0	0	1	1	0	0	0	0
527	1	11	1	6	0	1	0	0	1	2	40	2	2	1	0	0	10	0.496903995	6	0.471404521	1	0	1	1	0	0	1	1	1	0	0	1	0	0	0	4	0.496903995	1	0	0	0	0	0	1	1	1	0	0	1
528	1	11	1	6	0	1	0	0	2	1	50	1	3	1	0	0	0	0	0	0	0	0	0	0	0	0	0	0	0	0	0	0	0	0	0	0	0	0	0	0	0	0	0	0	0	0	0	0	0
529	1	11	1	6	0	0	0	0	1	2	39	2	2	1	0	0	23	1.238527601	12	1.247219129	1	1	0	0	3	3	1	0	3	1	2	1	0	2	3	11	1.227262335	0	0	0	0	1	3	3	2	2	2	3	0
530	1	11	1	6	0	0	0	0	2	1	40	1	2	1	0	0	10	0.684934889	4	0.684934889	0	0	2	0	0	0	1	0	1	0	0	0	1	0	0	6	0.666666667	1	0	0	0	0	1	1	1	2	0	0	0
531	1	11	1	6	0	0	0	0	2	1	50	2	2	1	0	0	10	0.496903995	5	0.496903995	0	0	0	1	0	1	1	1	1	0	0	0	0	0	0	5	0.496903995	0	0	0	0	1	1	1	1	1	0	0	0
532	1	11	1	6	0	1	0	0	1	2	38	2	2	1	0	0	5	0.558326423	3	0.666666667	0	0	0	0	0	0	1	2	0	0	0	0	0	0	0	2	0.41573971	0	0	0	0	0	0	1	0	1	0	0	0
533	1	11	1	6	0	0	0	0	1	2	40	2	2	1	0	0	2	0.314269681	1	0.314269681	0	0	1	0	0	0	0	0	0	0	2	0	0	0	0	1	0.314269681	0	0	0	0	0	0	1	0	0	0	1	0
534	1	11	1	6	0	0	0	0	1	2	33	2	2	1	1	3	21	0.687184271	11	0.628539361	1	1	2	0	1	1	1	2	2	1	2	0	0	0	0	10	0.737027731	1	1	2	1	0	1	2	0	2	0	0	0
535	1	11	1	6	0	0	0	0	2	1	46	1	2	1	0	0	0	0	0	0	0	0	0	0	0	0	0	0	0	0	0	1	0	0	0	0	0	0	0	0	0	0	0	0	0	0	0	0	0
536	1	11	1	6	0	0	0	0	2	1	56	2	2	1	0	4	1	0.229061424	1	0.314269681	1	0	0	0	0	0	0	0	0	0	0	0	0	0	0	0	0	0	0	0	0	0	0	0	0	0	0	0	0
537	1	11	1	6	0	0	0	0	2	1	42	3	2	1	0	0	27	0.897527468	9	0.471404521	1	1	2	1	0	1	1	1	1	0	1	2	2	2	1	18	0.942809042	3	2	1	2	2	0	3	3	2	2	1	1
538	1	11	1	6	0	1	0	0	1	2	39	2	2	1	1	2	0	0	0	0	0	0	0	0	0	0	0	0	0	0	0	0	0	0	0	0	0	0	0	0	0	0	0	0	0	0	0	0	0
539	1	12	1	7	0	0	0	0	2	1	43	2	2	1	0	0	0	0	0	0	0	0	0	0	0	0	0	0	0	0	0	0	0	0	0	0	0	0	0	0	0	0	0	0	0	0	0	0	0
540	1	11	1	6	0	0	0	0	1	2	37	1	2	1	0	0	4	0.41573971	3	0.471404521	0	0	1	0	0	0	1	1	0	0	0	0	0	0	0	1	0.314269681	0	0	0	0	0	1	0	0	0	0	0	0
541	1	11	1	6	0	1	0	0	1	2	42	2	2	1	0	0	13	0.558326423	6	0.471404521	1	1	0	1	1	1	0	1	0	0	0	1	0	0	0	7	0.628539361	2	1	0	1	0	1	1	0	1	0	1	1
542	1	6	1	1	0	0	0	0	2	1	45	1	3	1	0	0	0	0	0	0	0	0	0	0	0	0	0	0	0	0	0	0	0	0	0	0	0	0	0	0	0	0	0	0	0	0	0	0	0
543	1	6	1	1	0	0	0	0	1	2	45	1	3	1	0	0	20	1.099943882	6	0.816496581	2	0	1	0	0	1	2	0	0	0	0	0	0	1	0	14	1.165343165	3	1	3	1	1	2	0	0	3	1	0	0
544	1	6	1	1	0	0	0	0	2	1	50	2	3	1	0	0	0	0	0	0	0	0	0	0	0	0	0	0	0	3	3	3	3	3	3	0	0	0	0	0	0	0	0	0	0	0	3	3	3
545	1	9	1	4	0	0	0	0	1	2	29	1	1	1	0	0	5	0.447903208	2	0.41573971	0	0	1	0	0	0	1	0	0	0	0	0	0	0	0	3	0.471404521	0	0	0	0	0	1	0	1	1	0	0	0
546	1	9	1	4	0	0	0	0	1	2	40	1	1	2	0	0	36	0	18	0	2	2	2	2	2	2	2	2	2	2	2	2	2	2	2	18	0	2	2	2	2	2	2	2	2	2	0	0	2
547	1	9	1	4	0	0	0	0	1	2	40	1	1	1	0	0	21	0.897527468	16	0.628539361	1	1	1	2	2	2	2	3	2	1	1	1	2	1	2	5	0.684934889	2	1	1	1	0	0	0	0	0	1	1	1
548	1	9	1	4	0	0	0	0	2	1	46	2	1	1	0	0	0	0	0	0	0	0	0	0	0	0	0	0	0	0	0	0	0	0	0	0	0	0	0	0	0	0	0	0	0	0	0	0	0
549	1	9	1	4	0	0	0	0	1	2	39	1	1	1	0	0	12	1	2	0.41573971	0	0	0	0	0	1	0	0	1	0	0	0	0	0	0	10	1.19670329	0	0	1	0	3	3	2	1	0	0	0	0
550	1	9	1	4	0	1	1	3	1	2	30	3	2	3	1	1	24	1.247219129	9	1.247219129	0	3	0	2	0	0	3	1	0	2	1	0	3	2	0	15	1.154700538	2	3	0	1	3	3	1	2	0	2	1	0
551	1	9	1	4	0	0	0	0	1	2	33	1	1	1	0	0	0	0	0	0	0	0	0	0	0	0	0	0	0	0	0	0	0	0	0	0	0	0	0	0	0	0	0	0	0	0	0	0	0
552	1	9	1	4	0	0	0	0	2	1	57	1	1	1	0	0	0	0	0	0	0	0	0	0	0	0	0	0	0	0	0	0	0	0	0	0	0	0	0	0	0	0	0	0	0	0	0	0	0
553	1	9	1	4	0	1	0	0	1	2	33	1	1	1	1	1	2	0.314269681	1	0.314269681	0	0	1	0	0	0	0	0	0	0	0	1	0	0	0	1	0.314269681	1	0	0	0	0	0	0	0	0	0	0	1
554	1	9	1	4	0	1	0	0	2	1	50	1	1	1	0	0	26	1.116652847	13	1.065740339	1	0	1	2	1	3	0	2	3	0	0	1	2	0	0	13	1.165343165	1	1	3	0	3	3	1	1	0	0	0	2
555	1	9	1	4	0	0	0	0	1	2	26	1	1	1	1	2	43	1.007686508	24	0.666666667	1	2	3	3	3	3	3	3	3	3	3	3	3	3	0	19	1.19670329	3	3	3	2	3	0	3	0	2	3	0	0
556	1	9	1	4	0	0	0	0	1	2	30	1	1	1	0	0	4	0.41573971	2	0.41573971	1	0	0	0	0	0	1	0	0	0	0	0	0	0	0	2	0.41573971	1	1	0	0	0	0	0	0	0	0	0	0
557	1	9	1	4	0	0	0	0	2	1	44	1	2	1	0	0	3	0.372677996	2	0.41573971	0	0	0	0	0	0	1	0	1	0	0	1	0	0	0	1	0.314269681	0	0	0	0	0	0	1	0	0	0	0	0
558	1	9	1	4	0	1	0	0	2	1	45	2	2	1	1	1	12	0.816496581	3	0.471404521	0	1	0	0	0	1	1	0	0	0	1	0	0	0	0	9	0.942809042	0	0	1	0	1	3	1	2	1	0	0	0
559	1	9	1	4	0	0	0	0	2	1	50	1	2	2	0	0	0	0	0	0	0	0	0	0	0	0	0	0	0	0	0	0	0	0	0	0	0	0	0	0	0	0	0	0	0	0	0	0	0
560	1	9	1	4	0	1	0	0	2	1	50	2	2	1	0	0	5	0.447903208	3	0.471404521	1	0	0	1	0	0	1	0	0	0	0	0	0	0	0	2	0.41573971	1	0	0	0	1	0	0	0	0	0	0	0
561	1	9	1	4	0	0	0	0	2	1	40	1	2	1	0	0	0	0	0	0	0	0	0	0	0	0	0	0	0	0	0	0	0	0	0	0	0	0	0	0	0	0	0	0	0	0	0	0	0
562	1	10	1	5	0	1	0	0	2	1	42	2	3	1	0	0	13	0.869581991	2	0.41573971	0	0	1	0	0	0	1	0	0	0	0	0	0	0	0	11	0.916245695	1	1	1	0	0	1	3	2	2	0	0	0
563	1	10	1	5	0	0	0	0	1	2	41	1	1	2	0	0	23	1.325206716	3	0.666666667	0	0	1	0	2	0	0	0	0	0	0	1	0	0	0	20	1.133115447	1	1	3	0	3	3	3	3	3	2	0	2
564	1	15	2	10	0	1	0	0	1	2	42	1	1	1	0	0	21	1.213351648	10	1.369869778	0	0	3	0	0	3	3	1	0	1	0	0	1	1	0	11	1.030402055	0	1	1	3	3	1	1	0	1	0	0	0
565	1	15	2	10	1	1	0	0	3	1	22	1	1	1	1	3	37	1.025899184	20	0.916245695	3	1	1	2	3	3	1	3	3	0	3	0	3	3	2	17	1.099943882	3	3	1	3	2	1	1	3	0	0	3	0
566	1	15	2	10	1	1	1	4	2	1	41	1	1	1	1	4	30	1	16	0.916245695	2	1	1	1	1	3	3	1	3	2	1	3	0	0	0	14	1.065740339	0	1	2	3	3	2	1	0	2	0	0	0
567	1	15	2	10	0	1	1	0	1	1	42	1	2	2	0	0	0	0	0	0	0	0	0	0	0	0	0	0	0	0	0	0	0	0	0	0	0	0	0	0	0	0	0	0	0	0	0	0	0
568	1	15	2	10	1	0	1	0	3	1	40	1	1	1	1	2	19	1.268079135	18	1.154700538	1	0	1	1	3	3	3	3	3	0	0	2	0	0	0	1	0.314269681	0	0	1	0	0	0	0	0	0	0	0	0
569	1	14	1	9	0	0	0	0	1	2	32	1	3	2	1	0	4	0.41573971	1	0.314269681	0	0	0	0	0	0	0	1	0	0	0	0	0	0	0	3	0.471404521	0	0	0	0	1	1	1	0	0	0	0	0
570	1	14	1	9	1	1	1	1	2	1	41	1	1	1	1	4	0	0	0	0	0	0	0	0	0	0	0	0	0	0	0	0	0	0	0	0	0	0	0	0	0	0	0	0	0	0	0	0	0
571	1	14	1	9	0	1	0	0	3	1	40	1	1	1	1	1	12	0.816496581	6	0.816496581	0	1	0	1	0	2	2	0	0	0	0	1	2	1	0	6	0.816496581	0	2	0	1	0	1	0	2	0	0	0	0
572	1	14	1	9	1	0	0	1	3	1	40	1	1	1	1	2	10	0.684934889	5	0.684934889	0	0	2	0	1	1	1	0	0	0	0	0	0	0	0	5	0.684934889	1	1	0	0	0	2	0	0	1	0	0	0
573	1	14	1	9	0	0	0	0	3	2	40	1	2	1	0	0	22	1.181127313	13	1.165343165	1	0	0	3	1	3	1	3	1	0	1	1	1	2	0	9	1.154700538	0	0	3	1	0	1	3	1	0	0	0	0
574	1	14	1	9	0	1	0	0	3	1	41	1	1	1	1	1	16	1.048220126	10	0.99380799	0	0	1	1	0	2	1	2	3	0	0	1	2	3	0	6	1.054092553	0	3	0	0	0	1	2	0	0	0	0	0
575	1	14	1	9	0	0	1	3	3	1	40	1	1	1	0	0	9	1.118033989	6	1.247219129	0	0	3	0	0	0	3	0	0	1	0	0	0	1	0	3	0.942809042	0	0	0	0	0	0	3	0	0	0	0	0
576	1	14	1	9	0	1	1	1	1	2	34	1	1	1	1	2	14	0.853460639	6	0.666666667	1	0	0	1	0	2	1	1	0	0	1	0	0	1	0	8	0.99380799	1	0	1	0	1	0	2	3	0	0	0	0
577	1	14	1	9	0	0	1	0	3	1	41	1	3	1	1	3	12	0.881917104	9	1.054092553	3	2	1	0	0	0	1	0	2	0	0	1	2	0	0	3	0.471404521	0	0	1	0	1	0	0	1	0	0	0	0
578	1	14	1	9	0	0	0	0	1	2	40	2	3	1	1	3	35	0.77975938	17	0.737027731	1	1	2	2	2	1	3	3	2	0	0	0	0	0	0	18	0.816496581	1	1	2	2	1	3	2	3	3	2	3	2
579	1	17	2	12	0	0	0	0	3	1	41	1	1	1	0	0	15	0.957427108	10	1.099943882	1	0	0	1	0	1	1	3	3	2	0	2	2	0	0	5	0.684934889	1	0	0	1	0	2	0	0	1	0	0	0
580	1	17	2	12	0	0	0	0	3	1	41	1	3	2	1	1	28	1.300522212	10	1.19670329	0	3	1	0	0	1	2	0	3	0	1	0	0	0	0	18	1.247219129	3	3	3	3	2	1	3	0	0	0	0	0
581	1	17	2	12	0	0	0	0	3	1	40	1	2	2	1	2	17	0.970236066	10	0.874889764	1	1	0	1	1	0	3	2	1	0	3	0	0	0	0	7	1.030402055	0	1	2	0	0	3	0	1	0	0	0	0
582	1	17	2	12	0	1	0	0	3	1	40	1	1	1	0	0	10	1.116652847	4	0.955813919	0	0	1	0	0	0	0	3	0	0	1	0	0	3	3	6	1.247219129	0	0	0	0	0	3	3	0	0	0	0	0
583	1	17	2	12	1	1	0	2	3	2	40	1	1	1	0	0	5	0.730719247	4	0.955813919	0	0	0	0	0	0	0	3	1	1	3	0	3	0	0	1	0.314269681	0	0	1	0	0	0	0	0	0	0	0	0
584	1	17	2	12	0	0	0	3	3	1	41	1	1	1	0	0	11	0.487498022	8	0.314269681	1	1	1	1	1	0	1	1	1	0	0	1	0	0	1	3	0.471404521	0	0	0	1	0	1	1	0	0	0	0	0
585	1	13	1	8	0	0	0	0	2	1	40	1	2	1	0	0	2	0.314269681	1	0.314269681	0	0	0	1	0	0	0	0	0	0	0	1	0	0	0	1	0.314269681	0	0	1	0	0	0	0	0	0	0	0	0
586	1	13	1	8	1	1	1	1	2	1	47	3	3	1	1	4	11	0.890623308	5	0.684934889	0	1	0	0	0	0	1	1	2	0	0	1	0	0	0	6	1.054092553	0	2	1	0	0	3	0	0	0	0	0	1
587	1	13	1	8	1	0	1	0	1	2	28	1	2	1	0	0	15	0.897527468	2	0.628539361	0	0	2	0	0	0	0	0	0	0	3	0	0	0	0	13	0.684934889	2	1	2	2	2	1	1	2	0	0	3	0
588	1	13	1	8	0	0	0	0	2	1	41	1	1	2	0	0	2	0.314269681	2	0.41573971	1	0	0	0	0	0	0	1	0	1	0	0	0	0	1	0	0	0	0	0	0	0	0	0	0	0	0	0	0
589	1	13	1	8	1	1	1	2	3	1	41	2	3	1	1	4	0	0	0	0	0	0	0	0	0	0	0	0	0	0	0	0	0	0	0	0	0	0	0	0	0	0	0	0	0	0	0	0	0
590	1	13	1	8	0	0	0	0	3	1	40	1	1	3	0	0	0	0	0	0	0	0	0	0	0	0	0	0	0	0	0	0	0	0	0	0	0	0	0	0	0	0	0	0	0	0	0	0	0
591	1	13	1	8	0	0	0	0	2	1	31	1	1	1	0	0	18	1	12	0.942809042	1	2	1	3	2	0	2	0	1	0	0	0	3	0	0	6	0.942809042	1	3	1	0	1	0	0	0	0	0	0	2
592	1	13	1	8	0	0	0	0	2	1	57	2	2	1	0	0	18	0.745355992	8	0.737027731	1	0	0	0	1	2	1	2	1	0	1	0	2	0	0	10	0.737027731	0	1	2	0	1	2	2	1	1	0	1	0
593	1	13	1	8	0	0	0	0	2	1	45	1	2	2	0	0	11	0.590563656	8	0.566557724	1	0	0	2	1	1	1	1	1	0	0	0	1	0	1	3	0.471404521	0	0	1	0	1	0	0	1	0	0	0	0
594	1	13	1	8	0	1	0	0	2	1	48	1	1	1	0	0	0	0	0	0	0	0	0	0	0	0	0	0	0	0	3	0	0	0	0	0	0	0	0	0	0	0	0	0	0	0	0	0	0
595	1	13	1	8	0	0	0	0	1	2	38	1	3	3	1	2	8	0.7617394	1	0.314269681	0	1	0	0	0	0	0	0	0	0	2	0	0	0	0	7	0.916245695	0	1	1	0	1	3	0	1	0	0	2	0
596	1	13	1	8	0	1	1	5	1	2	45	3	3	1	0	0	14	0.532870169	9	0.471404521	1	0	1	1	1	1	2	1	1	1	1	1	1	0	1	5	0.496903995	0	1	1	1	0	1	1	0	0	1	1	1
597	1	13	1	8	0	0	0	0	1	2	35	2	2	2	0	0	10	0.684934889	5	0.684934889	1	0	0	2	1	0	0	1	0	0	0	0	0	0	0	5	0.684934889	2	1	0	0	1	0	0	0	1	0	0	0
598	1	13	1	8	0	0	0	0	2	1	59	2	2	1	0	0	0	0	0	0	0	0	0	0	0	0	0	0	0	0	0	0	0	0	0	0	0	0	0	0	0	0	0	0	0	0	0	0	0
599	1	15	2	10	0	0	0	0	1	2	31	1	2	1	0	0	11	0.890623308	7	1.030402055	0	3	0	2	0	1	1	0	0	0	0	2	0	3	0	4	0.684934889	0	0	0	1	0	2	0	0	1	0	0	2
600	1	15	2	10	0	0	0	0	1	2	32	2	2	1	0	0	20	0.936238864	10	0.566557724	1	2	0	1	1	2	1	1	1	1	1	0	1	2	0	10	1.19670329	3	1	0	0	0	1	0	2	3	1	1	0
601	1	15	2	10	0	1	0	0	2	1	42	2	2	2	0	0	1	0.229061424	1	0.314269681	0	0	0	0	0	0	1	0	0	0	0	0	0	0	0	0	0	0	0	0	0	0	0	0	0	0	0	0	0
602	1	15	2	10	0	0	0	0	2	1	52	1	1	2	0	0	11	0.75563725	4	0.684934889	0	1	0	0	2	0	0	0	1	0	1	0	2	0	0	7	0.785674201	0	1	2	1	0	0	1	2	0	0	1	0
603	1	15	2	10	0	0	0	0	2	1	40	1	3	1	0	0	19	1.129022302	7	1.030402055	0	0	0	1	3	0	2	1	0	1	2	3	0	1	3	12	1.154700538	0	2	1	3	0	1	2	0	3	1	2	3
604	1	8	1	3	0	0	0	0	2	1	53	1	1	1	0	0	19	0.404450549	8	0.314269681	1	0	1	1	1	1	1	1	1	0	0	0	1	0	0	11	0.41573971	1	1	2	1	1	2	1	1	1	0	0	0
605	1	8	1	3	0	0	0	0	2	1	38	2	2	2	0	0	2	0.314269681	0	0	0	0	0	0	0	0	0	0	0	3	2	3	3	3	2	2	0.41573971	0	0	1	1	0	0	0	0	0	0	0	0
606	1	8	1	3	0	0	0	0	2	1	31	1	1	1	0	0	0	0	0	0	0	0	0	0	0	0	0	0	0	0	0	0	0	0	0	0	0	0	0	0	0	0	0	0	0	0	0	0	0
607	1	8	1	3	0	0	0	0	1	2	40	2	1	1	0	0	1	0.229061424	1	0.314269681	0	0	0	0	0	0	0	1	0	0	1	0	0	0	0	0	0	0	0	0	0	0	0	0	0	0	0	0	0
608	1	8	1	3	0	0	0	0	1	2	40	1	1	1	0	0	2	0.314269681	0	0	0	0	0	0	0	0	0	0	0	0	0	1	0	0	0	2	0.41573971	0	0	0	0	1	1	0	0	0	0	0	1
609	1	9	1	4	0	0	0	0	1	2	35	1	2	1	0	0	18	0.816496581	8	0.737027731	1	0	1	0	1	1	2	0	2	0	0	0	0	0	0	10	0.874889764	0	1	2	0	1	0	2	2	2	0	0	0
610	1	8	1	3	0	0	0	0	1	2	40	1	3	1	0	0	13	1.043794124	5	0.955813919	1	0	0	0	0	0	3	1	0	0	0	0	0	0	0	8	1.099943882	0	0	1	3	0	2	2	0	0	0	0	0
611	1	8	2	3	0	0	0	0	2	1	50	1	2	1	0	0	25	1.296957503	5	0.831479419	0	0	0	0	2	0	1	2	0	0	0	1	0	0	0	20	1.133115447	3	3	3	0	3	1	3	3	1	0	0	0
612	1	16	2	11	0	0	0	0	2	1	41	1	2	1	0	0	13	0.730719247	3	0.471404521	0	1	0	0	1	0	0	1	0	0	0	0	0	0	0	10	0.737027731	2	1	0	0	1	1	2	2	1	0	0	0
613	1	16	2	11	0	0	0	0	3	1	27	2	1	2	0	0	10	0.684934889	7	0.628539361	1	1	0	0	1	1	1	2	0	0	0	2	0	0	0	3	0.666666667	0	0	0	0	0	0	2	0	1	0	0	2
614	1	16	2	11	0	0	0	0	2	1	47	3	1	3	0	0	31	1.282599598	8	0.99380799	1	0	0	0	1	3	2	0	1	0	0	2	1	2	3	23	0.955813919	3	3	2	3	3	3	0	3	3	0	0	0
615	1	16	2	11	0	1	1	3	1	2	30	2	3	2	0	0	12	1.054092553	3	0.666666667	0	0	0	1	0	0	0	2	0	0	3	0	2	0	0	9	1.247219129	0	0	1	3	0	0	3	0	2	0	3	0
616	1	16	2	11	0	0	0	0	2	1	61	2	2	1	0	0	5	0.447903208	3	0.471404521	1	0	0	0	1	0	0	0	1	1	0	0	0	0	1	2	0.41573971	0	0	0	0	0	0	1	1	0	1	0	0
617	1	16	2	11	0	0	0	0	2	1	55	1	2	2	0	0	23	1.192828364	15	1.154700538	1	3	0	0	2	3	1	2	3	0	1	2	0	1	1	8	1.099943882	0	1	3	0	0	0	2	0	2	0	1	2
618	1	16	2	11	0	0	0	0	1	2	39	2	2	1	0	0	14	1.030402055	10	0.99380799	1	0	0	3	2	0	1	1	2	1	0	0	1	0	0	4	0.955813919	0	0	3	0	0	0	1	0	0	1	0	0
619	1	16	2	11	0	0	0	0	2	1	47	2	2	1	0	0	2	0.314269681	0	0	0	0	0	0	0	0	0	0	0	0	0	0	0	0	0	2	0.41573971	0	0	0	0	0	0	1	1	0	0	0	0
620	1	16	2	11	0	0	0	0	2	1	45	1	2	1	0	0	4	0.41573971	0	0	0	0	0	0	0	0	0	0	0	0	0	0	0	0	0	4	0.496903995	0	1	1	0	1	1	0	0	0	0	0	0
621	1	16	2	11	0	0	0	0	2	1	52	1	2	1	0	0	0	0	0	0	0	0	0	0	0	0	0	0	0	0	0	0	0	0	0	0	0	0	0	0	0	0	0	0	0	0	0	0	0
622	1	16	2	11	0	0	0	0	3	1	43	2	2	1	0	0	4	0.532870169	0	0	0	0	0	0	0	0	0	0	0	0	0	0	0	0	0	4	0.684934889	0	0	0	0	0	2	1	0	1	0	0	0
623	1	7	1	2	0	0	0	0	1	2	34	2	1	1	0	0	16	0.458122847	6	0.471404521	1	0	1	0	1	0	1	1	1	0	0	1	0	0	0	10	0.314269681	1	1	1	2	1	1	1	1	1	0	0	1
624	1	7	1	2	0	1	0	0	1	2	35	1	2	1	0	0	0	0	0	0	0	0	0	0	0	0	0	0	0	0	0	0	0	0	0	0	0	0	0	0	0	0	0	0	0	0	0	0	0
625	1	7	1	2	0	0	0	0	1	2	35	1	2	1	0	0	3	0.687184271	3	0.942809042	0	3	0	0	0	0	0	0	0	0	0	0	0	0	0	0	0	0	0	0	0	0	0	0	0	0	0	0	0
626	1	7	1	2	0	0	0	0	1	2	31	1	1	1	0	0	5	0.447903208	2	0.41573971	1	1	0	0	0	0	0	0	0	0	0	0	0	0	0	3	0.471404521	1	1	0	0	0	0	0	0	1	0	0	0
627	1	7	1	2	0	0	0	0	2	1	54	2	2	1	0	0	0	0	0	0	0	0	0	0	0	0	0	0	0	0	0	0	0	0	0	0	0	0	0	0	0	0	0	0	0	0	0	0	0
628	1	7	1	2	0	0	0	0	1	2	32	1	2	1	0	0	0	0	0	0	0	0	0	0	0	0	0	0	0	0	0	0	0	0	0	0	0	0	0	0	0	0	0	0	0	0	0	0	0
629	1	7	1	2	0	0	0	0	1	2	34	1	2	1	0	0	0	0	0	0	0	0	0	0	0	0	0	0	0	0	0	0	0	0	0	0	0	0	0	0	0	0	0	0	0	0	0	0	0
630	1	7	1	2	0	0	0	0	2	1	35	1	1	1	0	0	7	0.487498022	7	0.41573971	1	1	0	1	1	0	1	1	1	0	0	1	1	0	0	0	0	0	0	0	0	0	0	0	0	0	0	0	0
631	1	6	1	1	0	0	0	0	2	1	50	2	2	1	0	0	0	0	0	0	0	0	0	0	0	0	0	0	0	0	0	0	0	0	0	0	0	0	0	0	0	0	0	0	0	0	0	0	0
632	1	6	1	1	0	0	0	0	2	1	47	2	3	1	0	0	9	0.600925213	4	0.496903995	1	0	1	0	0	1	0	1	0	1	2	0	0	1	0	5	0.684934889	1	0	0	0	1	0	1	2	0	0	0	0
633	1	6	1	1	0	0	0	0	1	2	42	1	2	1	0	0	6	0.471404521	4	0.496903995	1	0	1	1	0	0	1	0	0	0	0	0	1	0	0	2	0.41573971	1	0	0	0	0	0	1	0	0	0	0	0
634	1	14	1	9	0	0	0	0	2	1	52	2	2	1	0	0	9	0.600925213	4	0.496903995	0	1	0	0	1	0	0	1	1	0	1	0	1	0	0	5	0.684934889	0	0	1	0	0	1	1	2	0	0	1	0
635	1	14	1	9	0	0	0	0	1	2	40	2	2	1	0	0	11	0.75563725	4	0.496903995	0	0	0	0	0	1	1	1	1	0	0	0	0	0	0	7	0.916245695	1	0	1	1	1	0	3	0	0	0	0	0
636	1	14	1	9	0	1	0	0	2	1	45	2	3	2	1	4	9	0.763762616	3	0.471404521	0	0	0	0	1	1	1	0	0	0	0	0	0	0	0	6	0.942809042	0	0	3	0	0	1	0	1	1	0	0	0
637	1	14	1	9	0	0	0	0	2	1	41	2	3	1	0	0	16	0.99380799	7	0.628539361	0	0	1	0	1	2	1	1	1	0	1	2	0	0	0	9	1.247219129	0	1	2	0	3	3	0	0	0	0	1	2
638	1	14	1	9	0	0	1	4	3	1	65	2	2	1	0	0	20	0.936238864	9	0.816496581	2	1	1	0	0	0	2	1	2	0	2	0	0	1	0	11	1.030402055	2	1	2	3	0	2	1	0	0	0	1	2
639	1	14	1	9	0	0	0	0	3	2	61	2	2	1	0	0	27	1.118033989	10	0.874889764	1	1	0	0	1	2	1	1	3	0	3	1	1	0	0	17	1.19670329	2	0	0	2	1	3	3	3	3	3	3	1
640	1	14	1	9	0	0	1	5	2	1	64	2	2	1	0	0	25	1.112499133	8	0.566557724	1	1	0	1	1	0	2	1	1	1	0	1	1	3	1	17	1.2862041	1	1	0	3	3	3	3	3	0	1	0	1
641	1	14	1	9	0	0	0	0	2	1	40	1	1	1	0	0	4	0.41573971	3	0.471404521	0	0	1	0	0	1	1	0	0	3	3	3	1	1	0	1	0.314269681	0	1	0	0	0	0	0	0	0	0	0	0
642	1	14	1	9	0	1	0	0	2	1	40	2	2	1	1	3	11	1.007686508	0	0	0	0	0	0	0	0	0	0	0	0	0	1	0	1	0	11	1.133115447	0	1	3	0	0	1	3	1	2	0	0	1
643	1	14	1	9	0	0	0	0	2	1	58	1	1	2	0	0	2	0.314269681	1	0.314269681	0	0	0	0	0	1	0	0	0	0	1	0	0	0	0	1	0.314269681	0	0	0	0	0	0	1	0	0	0	1	0
644	1	14	1	9	0	1	0	0	1	2	40	2	2	1	0	0	2	0.314269681	0	0	0	0	0	0	0	0	0	0	0	0	0	1	1	1	0	2	0.41573971	0	0	0	0	0	1	0	1	0	0	0	1
645	1	14	1	9	0	0	0	0	2	1	59	1	1	1	0	0	2	0.314269681	0	0	0	0	0	0	0	0	0	0	0	0	0	0	0	0	0	2	0.41573971	0	0	0	0	1	0	1	0	0	0	0	0
646	1	14	1	9	0	0	0	0	2	1	52	2	2	1	0	0	1	0.229061424	1	0.314269681	0	0	0	0	0	1	0	0	0	1	0	0	0	0	0	0	0	0	0	0	0	0	0	0	0	0	0	0	0
647	1	14	1	9	0	0	0	0	2	1	64	1	2	3	1	1	1	0.229061424	1	0.314269681	0	1	0	0	0	0	0	0	0	0	1	0	0	0	0	0	0	0	0	0	0	0	0	0	0	0	0	1	0
648	1	14	1	9	0	0	0	0	2	1	65	1	2	1	1	1	13	0.869581991	8	0.737027731	2	2	1	0	0	1	0	1	1	2	2	2	2	2	3	5	0.955813919	0	0	1	0	0	1	0	3	0	2	2	2
649	1	14	1	9	0	0	0	0	2	1	49	2	2	1	0	0	4	0.41573971	2	0.41573971	0	1	0	0	0	1	0	0	0	0	0	0	0	0	0	2	0.41573971	0	0	0	0	0	0	1	1	0	0	0	0
650	1	14	1	9	0	0	0	0	2	1	56	2	2	1	0	0	30	1.054092553	13	1.065740339	2	1	0	1	1	0	2	3	3	1	2	3	1	2	3	17	0.99380799	0	1	2	2	1	3	3	3	2	1	3	2
651	1	14	1	9	0	1	0	0	2	1	43	2	1	1	1	2	24	0.666666667	13	0.684934889	2	2	2	2	1	0	1	2	1	0	0	0	1	0	1	11	0.628539361	0	1	1	2	1	2	1	2	1	0	0	0
652	1	14	1	9	0	0	0	0	2	1	42	2	2	1	0	0	9	1.118033989	0	0	0	0	0	0	0	0	0	0	0	0	1	0	0	0	0	9	1.414213562	0	3	0	0	0	3	0	3	0	0	3	0
653	1	14	1	9	0	0	0	0	2	1	55	2	2	1	0	0	7	0.487498022	4	0.496903995	0	1	0	0	0	1	1	1	0	0	0	0	0	0	0	3	0.471404521	0	0	0	0	0	1	1	1	0	0	0	0
654	1	14	1	9	1	0	1	0	1	2	39	1	1	1	0	0	0	0	0	0	0	0	0	0	0	0	0	0	0	0	0	0	0	0	0	0	0	0	0	0	0	0	0	0	0	0	0	0	0
655	1	14	1	9	0	1	0	0	2	1	47	1	2	3	0	0	11	0.75563725	4	0.496903995	0	0	1	0	1	1	0	0	1	1	1	0	0	2	0	7	0.916245695	2	0	2	0	1	2	0	0	0	1	1	0
656	1	14	1	9	0	0	0	0	2	1	48	3	2	2	0	0	6	0.577350269	4	0.684934889	2	0	0	0	0	0	1	0	1	2	0	0	0	0	1	2	0.41573971	0	0	0	1	0	1	0	0	0	2	0	0
657	1	14	1	9	0	0	0	0	1	2	47	2	2	1	0	0	8	0.598351645	6	0.666666667	2	1	0	0	1	0	1	0	1	0	1	0	0	0	0	2	0.41573971	0	0	0	0	0	1	1	0	0	0	1	0
658	1	14	1	9	0	1	0	0	1	2	40	2	2	1	0	0	27	1.166666667	11	1.030402055	2	1	0	0	2	1	3	0	2	0	0	1	2	1	0	16	1.227262335	3	0	2	0	1	3	3	3	1	0	0	1
659	1	14	1	9	0	0	0	0	1	2	46	2	2	1	0	0	19	0.77975938	11	0.785674201	2	1	2	0	2	1	0	1	2	0	1	1	1	0	0	8	0.737027731	2	1	0	0	1	2	1	1	0	0	1	1
660	1	14	1	9	0	0	0	0	2	1	45	1	3	1	0	0	11	0.75563725	9	0.816496581	1	0	2	0	1	1	2	0	2	0	0	1	0	0	1	2	0.41573971	0	0	0	0	0	0	1	1	0	0	0	1
661	1	14	1	9	0	1	0	0	2	1	52	2	3	2	0	0	21	0.763762616	14	0.684934889	1	2	1	1	2	1	1	2	3	0	0	0	2	1	3	7	0.628539361	0	1	0	1	2	1	1	1	0	0	0	0
662	1	14	1	9	0	0	0	0	2	1	53	3	3	2	0	0	7	0.825892708	2	0.628539361	0	0	0	0	0	0	0	0	2	0	0	0	0	1	0	5	0.955813919	0	0	0	0	0	0	1	3	1	0	0	0
663	1	14	1	9	0	0	0	0	1	2	46	2	2	1	0	0	7	0.75563725	3	0.471404521	0	0	0	1	0	0	1	0	1	0	1	0	1	0	1	4	0.955813919	3	1	0	0	0	0	0	0	0	0	1	0
664	1	14	1	9	0	0	0	0	2	1	46	2	3	1	0	0	4	0.41573971	1	0.314269681	0	0	0	0	0	0	1	0	0	0	0	0	0	0	0	3	0.471404521	1	0	0	0	0	0	1	1	0	0	0	0
665	1	14	1	9	0	0	0	0	2	1	44	1	1	1	0	0	24	0.745355992	16	0.628539361	1	2	3	2	1	2	2	2	1	1	0	2	1	1	1	8	0.566557724	0	0	1	2	1	1	1	1	1	1	0	2
666	1	14	1	9	0	0	0	0	2	1	55	1	2	1	0	0	6	0.471404521	2	0.41573971	0	0	0	0	1	0	1	0	0	0	1	0	0	0	0	4	0.496903995	0	1	1	0	1	0	0	0	1	0	1	0
667	1	14	1	9	0	0	0	0	1	2	42	2	1	1	0	0	5	0.447903208	4	0.496903995	0	1	0	1	0	1	0	0	1	0	0	0	1	0	0	1	0.314269681	0	0	0	0	0	0	0	0	1	0	0	0
668	1	14	1	9	0	0	0	0	1	2	42	2	3	1	0	0	5	0.447903208	4	0.496903995	1	0	0	0	1	0	1	1	0	0	0	0	0	0	1	1	0.314269681	0	0	0	0	0	0	0	1	0	0	1	1
669	1	14	1	9	0	0	0	0	1	2	34	1	1	1	0	0	26	1.212079124	12	1.154700538	1	0	1	2	0	3	2	3	0	0	1	0	2	0	3	14	1.257078722	2	1	0	0	3	2	3	0	3	0	1	0
670	1	14	1	9	0	0	0	0	3	1	31	2	2	1	0	0	33	1.013793755	21	0.816496581	1	2	3	3	3	2	3	1	3	0	2	1	2	0	0	12	0.942809042	1	2	2	1	1	3	2	0	0	0	2	1
671	1	14	1	9	0	0	0	0	2	1	61	1	1	1	0	0	2	0.314269681	2	0.41573971	0	0	0	0	1	0	1	0	0	0	0	0	0	0	0	0	0	0	0	0	0	0	0	0	0	0	0	0	0
672	1	14	1	9	0	0	0	0	2	1	50	1	1	1	0	0	3	0.372677996	2	0.41573971	0	0	0	1	0	0	1	0	0	0	0	0	0	0	0	1	0.314269681	0	1	0	0	0	0	0	0	0	0	0	0
673	1	14	1	9	0	0	0	0	2	1	45	1	2	1	0	0	12	0.816496581	6	0.816496581	1	0	0	0	1	2	0	2	0	0	0	0	1	0	0	6	0.816496581	1	0	2	2	0	0	0	1	0	0	0	0
674	1	14	1	9	0	1	0	0	1	2	44	1	1	1	0	0	9	0.600925213	9	0.471404521	1	0	2	1	1	1	1	1	1	1	0	0	2	2	1	0	0	0	0	0	0	0	0	0	0	0	0	0	0
675	1	14	1	9	0	1	0	5	2	1	57	1	3	1	1	1	16	0.936238864	9	0.816496581	1	2	1	0	0	0	1	2	2	0	0	0	0	0	0	7	1.030402055	1	0	1	0	0	0	2	3	0	0	0	1
676	1	6	1	1	0	0	0	0	1	2	40	3	2	1	0	0	0	0	0	0	0	0	0	0	0	0	0	0	0	0	0	0	0	0	0	0	0	0	0	0	0	0	0	0	0	0	0	0	0
677	1	6	1	1	0	0	0	0	1	2	25	1	1	1	0	0	1	0.229061424	0	0	0	0	0	0	0	0	0	0	0	0	0	1	0	0	1	1	0.314269681	0	0	0	0	0	0	1	0	0	0	0	1
678	1	6	1	1	0	0	0	0	1	2	27	1	2	1	0	0	8	0.598351645	5	0.684934889	0	0	1	0	1	2	0	0	1	0	0	1	0	0	0	3	0.471404521	0	1	1	0	0	0	0	1	0	0	0	1
679	1	6	1	1	0	0	0	0	1	2	42	2	1	1	0	0	10	0.598351645	3	0.471404521	1	0	0	0	0	0	1	1	0	0	1	0	0	0	0	7	0.628539361	1	1	0	1	2	1	1	0	0	0	1	0
680	1	6	1	1	0	0	0	0	1	2	25	2	1	1	0	0	0	0	0	0	0	0	0	0	0	0	0	0	0	0	0	0	0	0	0	0	0	0	0	0	0	0	0	0	0	0	0	0	0
681	1	6	1	1	0	0	0	0	1	2	40	2	1	1	0	0	16	0.99380799	3	0.666666667	1	0	2	0	0	0	0	0	0	0	0	0	0	0	0	13	0.955813919	0	2	3	2	2	2	0	1	1	0	0	0
682	1	6	1	1	0	0	0	0	2	1	40	1	1	1	0	0	6	0.471404521	6	0.471404521	1	1	1	0	0	0	1	1	1	0	0	0	0	0	0	0	0	0	0	0	0	0	0	0	0	0	0	0	0
683	1	6	1	1	0	0	0	0	1	2	40	1	2	1	0	0	9	0.600925213	3	0.471404521	1	0	0	0	0	0	1	1	0	0	0	0	0	0	0	6	0.666666667	0	0	0	0	1	2	1	1	1	0	0	0
684	1	6	1	1	0	0	0	0	1	2	35	1	1	2	0	0	1	0.229061424	1	0.314269681	0	0	0	0	0	0	1	0	0	0	0	0	0	0	0	0	0	0	0	0	0	0	0	0	0	0	0	0	0
685	1	6	1	1	0	0	0	0	1	2	42	1	2	1	0	0	8	0.598351645	2	0.41573971	0	0	0	0	0	1	1	0	0	0	0	0	0	0	0	6	0.666666667	1	1	0	1	0	0	2	1	0	0	0	0
686	1	6	1	1	0	0	0	0	2	1	38	1	2	1	0	0	1	0.229061424	1	0.314269681	0	0	0	0	0	0	0	0	1	0	0	0	0	0	0	0	0	0	0	0	0	0	0	0	0	0	0	0	0
687	1	6	1	1	0	0	0	0	1	2	36	1	2	1	0	0	1	0.229061424	0	0	0	0	0	0	0	0	0	0	0	0	0	0	0	0	0	1	0.314269681	0	0	0	0	1	0	0	0	0	0	0	0
688	1	10	1	5	0	0	0	0	2	1	49	1	2	1	0	0	0	0	0	0	0	0	0	0	0	0	0	0	0	0	0	0	0	0	0	0	0	0	0	0	0	0	0	0	0	0	0	0	0
689	1	10	1	5	0	0	0	0	2	1	55	1	2	1	0	0	0	0	0	0	0	0	0	0	0	0	0	0	0	0	0	0	0	0	0	0	0	0	0	0	0	0	0	0	0	0	0	0	0
690	1	10	1	5	0	1	0	0	1	2	41	2	2	1	0	0	5	0.447903208	3	0.471404521	1	0	0	0	0	0	1	0	1	0	0	0	0	0	0	2	0.41573971	1	0	0	0	0	0	1	0	0	0	0	0
691	1	9	1	4	0	0	0	0	1	2	38	2	1	1	0	0	18	0	9	0	1	1	1	1	1	1	1	1	1	1	1	1	1	1	1	9	0	1	1	1	1	1	1	1	1	1	1	1	1
692	1	9	1	4	0	0	0	0	1	2	40	2	1	1	0	0	0	0	0	0	0	0	0	0	0	0	0	0	0	0	0	0	0	0	0	0	0	0	0	0	0	0	0	0	0	0	0	0	0
693	1	9	1	4	0	0	0	0	2	1	46	2	2	1	0	0	3	0.372677996	2	0.41573971	0	0	1	0	0	0	1	0	0	0	0	0	0	0	0	1	0.314269681	1	0	0	0	0	0	0	0	0	0	0	0
694	1	9	1	4	0	0	0	0	2	1	52	1	3	1	0	0	7	0.75563725	5	0.955813919	0	1	3	0	0	0	0	0	1	0	0	0	1	0	0	2	0.41573971	0	1	0	0	0	0	0	1	0	0	0	0
695	1	9	1	4	0	0	0	0	2	1	39	2	3	2	0	0	5	0.447903208	4	0.496903995	1	0	0	0	1	0	0	1	1	0	0	0	0	0	0	1	0.314269681	0	0	0	0	0	0	0	1	0	0	0	0
696	1	9	1	4	0	0	0	0	2	1	54	3	3	1	0	0	4	0.41573971	3	0.471404521	1	1	1	0	0	0	0	0	0	0	0	0	1	0	0	1	0.314269681	0	0	0	0	1	0	0	0	0	0	0	1
697	1	9	1	4	0	1	0	0	3	2	35	3	2	1	0	0	3	0.372677996	2	0.41573971	0	0	1	0	0	0	1	0	0	0	0	0	0	0	0	1	0.314269681	1	0	0	0	0	0	0	0	0	0	0	0
698	1	9	1	4	0	0	0	0	1	2	51	3	2	1	0	0	13	0.80315735	9	0.816496581	1	1	0	0	2	0	2	2	1	0	1	1	1	2	0	4	0.684934889	0	1	1	2	0	0	0	0	0	0	0	0
699	1	9	1	4	0	0	0	0	1	2	34	1	2	1	0	0	3	0.372677996	3	0.471404521	0	1	0	0	0	0	1	0	1	0	0	0	0	0	0	0	0	0	0	0	0	0	0	0	0	0	0	0	0
700	1	9	1	4	0	0	0	0	2	1	36	3	3	1	0	0	14	0.974996043	1	0.314269681	0	0	0	0	0	0	0	1	0	0	0	0	0	0	0	13	0.955813919	1	1	1	0	1	3	1	2	3	0	0	0
701	1	9	1	4	0	0	0	0	1	2	40	1	1	1	1	2	11	0.825892708	5	0.684934889	2	0	1	0	0	1	0	1	0	0	0	0	0	1	0	6	0.942809042	0	0	1	3	1	0	1	0	0	0	0	0
702	1	9	1	4	0	0	0	0	2	1	54	1	1	1	0	0	41	0.869581991	19	0.874889764	1	2	1	3	3	2	1	3	3	1	1	1	2	0	2	22	0.831479419	3	3	3	2	3	3	1	1	3	3	2	1
703	1	9	1	4	0	0	0	0	1	2	40	1	1	1	0	0	0	0	0	0	0	0	0	0	0	0	0	0	0	0	0	0	0	0	0	0	0	0	0	0	0	0	0	0	0	0	0	0	0
704	1	9	1	4	0	0	0	0	1	2	30	1	2	1	0	0	1	0.229061424	1	0.314269681	1	0	0	0	0	0	0	0	0	0	0	0	0	0	0	0	0	0	0	0	0	0	0	0	0	0	0	0	0
705	1	9	1	4	0	0	0	0	1	2	41	1	2	1	0	0	13	0.931280812	2	0.628539361	0	0	0	0	0	0	0	2	0	3	3	1	3	3	3	11	0.916245695	1	2	1	0	1	2	3	1	0	3	3	1
706	1	9	1	4	0	0	0	0	2	1	40	2	2	1	0	0	0	0	0	0	0	0	0	0	0	0	0	0	0	0	0	0	0	0	0	0	0	0	0	0	0	0	0	0	0	0	0	0	0
707	1	9	1	4	0	0	0	0	1	2	31	2	2	1	0	0	5	0.558326423	2	0.41573971	0	0	0	0	0	0	1	1	0	0	1	0	0	0	0	3	0.666666667	0	0	0	0	1	2	0	0	0	0	0	1
708	1	9	1	4	0	0	0	0	2	1	45	1	2	1	0	0	0	0	0	0	0	0	0	0	0	0	0	0	0	0	0	0	0	0	0	0	0	0	0	0	0	0	0	0	0	0	0	0	0
709	1	9	1	4	0	0	0	0	2	1	41	1	1	1	0	0	0	0	0	0	0	0	0	0	0	0	0	0	0	0	0	0	0	0	0	0	0	0	0	0	0	0	0	0	0	0	0	0	0
710	1	9	1	4	0	0	0	0	1	2	45	2	2	2	1	4	12	0.577350269	4	0.496903995	1	0	0	0	1	0	1	1	0	0	0	0	0	0	0	8	0.566557724	1	1	1	0	0	1	1	2	1	0	0	0
711	1	9	1	4	0	0	0	0	1	2	36	1	2	1	0	0	2	0.314269681	0	0	0	0	0	0	0	0	0	0	0	0	0	0	0	0	0	2	0.41573971	0	0	0	0	0	1	1	0	0	0	0	0
712	1	9	1	4	0	0	0	0	1	2	32	1	2	1	0	0	12	0.942809042	2	0.41573971	0	0	1	0	0	0	0	0	1	0	0	1	0	0	0	10	1.099943882	1	1	3	0	1	0	1	3	0	0	0	0
713	1	8	1	3	0	0	0	0	1	2	40	2	2	1	0	0	13	0.558326423	5	0.496903995	1	0	1	0	0	1	1	1	0	3	3	3	0	3	3	8	0.566557724	1	1	1	2	0	1	1	1	0	3	3	3
714	1	8	1	3	0	0	0	0	1	2	35	2	1	1	0	0	0	0	0	0	0	0	0	0	0	0	0	0	0	0	0	0	0	0	0	0	0	0	0	0	0	0	0	0	0	0	0	0	0
715	1	8	1	3	0	0	0	0	1	2	44	1	1	1	0	0	0	0	0	0	0	0	0	0	0	0	0	0	0	0	0	0	0	0	0	0	0	0	0	0	0	0	0	0	0	0	0	0	0
716	1	8	1	3	0	0	0	0	2	1	47	2	2	1	0	0	0	0	0	0	0	0	0	0	0	0	0	0	0	0	0	0	0	0	0	0	0	0	0	0	0	0	0	0	0	0	0	0	0
717	1	8	1	3	0	0	0	0	1	2	31	1	3	1	0	0	24	1.154700538	7	1.030402055	1	0	2	0	0	0	3	0	1	0	0	1	0	2	0	17	0.99380799	3	2	2	1	3	3	2	0	1	0	0	0
718	1	8	1	3	0	0	0	0	1	2	42	1	1	1	0	0	4	0.532870169	3	0.666666667	1	2	0	0	0	0	0	0	0	0	0	0	0	0	0	1	0.314269681	0	0	0	0	0	0	1	0	0	0	0	0
719	1	8	1	3	0	0	0	0	1	2	45	2	2	1	0	0	0	0	0	0	0	0	0	0	0	0	0	0	0	0	0	0	0	0	0	0	0	0	0	0	0	0	0	0	0	0	0	0	0
720	1	8	1	3	0	0	0	0	2	1	42	2	2	1	0	0	0	0	0	0	0	0	0	0	0	0	0	0	0	0	0	0	0	0	0	0	0	0	0	0	0	0	0	0	0	0	0	0	0
721	1	8	1	3	0	0	0	0	2	1	40	2	2	1	0	0	4	0.41573971	2	0.41573971	0	1	0	0	0	0	1	0	0	0	0	0	0	0	0	2	0.41573971	1	0	0	0	0	1	0	0	0	0	0	0
722	1	5	0	0	0	0	0	0	3	1	60	2	3	1	0	0	0	0	0	0	0	0	0	0	0	0	0	0	0	0	0	0	0	0	0	0	0	0	0	0	0	0	0	0	0	0	0	0	0
723	1	13	2	8	0	0	0	0	3	2	25	2	1	1	0	2	32	1.082977149	13	1.065740339	2	0	1	1	1	0	2	3	3	1	0	1	1	0	2	19	0.99380799	2	2	0	2	1	3	3	3	3	3	1	2
724	1	13	2	8	0	0	0	0	1	2	36	3	1	1	0	0	5	0.447903208	3	0.471404521	0	0	1	1	0	0	0	1	0	0	0	0	1	1	0	2	0.41573971	0	0	0	0	0	1	1	0	0	0	0	0
725	1	13	2	8	0	0	0	0	2	1	50	1	1	1	0	0	10	0.684934889	8	0.737027731	1	2	0	0	1	1	0	1	2	0	0	0	0	0	0	2	0.41573971	0	0	0	0	0	1	0	1	0	0	0	0
726	1	13	2	8	0	0	0	0	2	1	49	3	2	1	0	0	0	0	0	0	0	0	0	0	0	0	0	0	0	0	0	0	0	0	0	0	0	0	0	0	0	0	0	0	0	0	0	0	0
727	1	13	2	8	0	1	0	0	1	2	50	2	2	1	0	0	8	0.831479419	0	0	0	0	0	0	0	0	0	0	0	0	0	0	0	0	0	8	0.99380799	0	0	1	3	2	1	1	0	0	0	0	0
728	1	13	2	8	0	0	0	0	1	2	35	2	2	1	1	4	30	1.054092553	11	0.785674201	2	1	0	2	2	0	1	1	2	3	2	3	2	3	3	19	1.099943882	0	1	3	2	1	3	3	3	3	3	2	3
729	1	13	2	8	0	0	0	0	2	1	38	1	2	1	0	0	2	0.314269681	1	0.314269681	1	0	0	0	0	0	0	0	0	0	0	1	1	0	0	1	0.314269681	0	0	0	0	0	0	0	1	0	0	0	0
730	1	13	1	8	0	0	0	0	1	2	42	2	3	1	0	0	10	0.684934889	4	0.684934889	0	0	1	0	0	1	2	0	0	0	0	0	0	0	0	6	0.666666667	1	0	1	0	0	2	1	1	0	0	0	0
731	1	13	1	8	0	0	0	3	2	1	58	1	2	1	0	0	8	0.496903995	4	0.496903995	1	1	0	0	0	1	0	1	0	0	0	0	1	0	0	4	0.496903995	1	0	1	1	1	0	0	0	0	0	0	0
732	1	13	1	8	0	1	0	0	1	2	47	3	3	1	0	0	13	0.869581991	3	0.471404521	1	0	1	0	0	0	0	0	1	1	2	1	1	0	2	10	0.99380799	2	1	1	0	2	3	1	0	0	1	2	1
733	1	13	1	8	0	1	0	0	2	1	52	2	1	1	0	0	1	0.229061424	0	0	0	0	0	0	0	0	0	0	0	0	0	1	0	0	0	1	0.314269681	0	0	0	0	0	1	0	0	0	0	0	1
734	1	13	1	8	0	1	0	0	2	1	49	3	2	1	0	0	9	0.687184271	5	0.684934889	0	0	1	0	0	0	1	1	2	0	0	0	1	0	1	4	0.684934889	0	0	0	2	0	1	1	0	0	0	0	0
735	1	13	1	8	0	0	0	0	2	1	49	2	2	1	0	0	0	0	0	0	0	0	0	0	0	0	0	0	0	0	0	0	0	0	0	0	0	0	0	0	0	0	0	0	0	0	0	0	0
736	1	13	1	8	0	0	0	0	2	1	48	3	3	2	0	0	2	0.314269681	1	0.314269681	0	0	0	0	0	0	1	0	0	0	0	0	0	0	0	1	0.314269681	0	0	0	0	0	1	0	0	0	0	0	0
737	1	13	1	8	0	0	0	0	2	1	50	1	1	1	0	0	0	0	0	0	0	0	0	0	0	0	0	0	0	0	0	0	0	0	0	0	0	0	0	0	0	0	0	0	0	0	0	0	0
738	1	13	1	8	0	0	0	0	2	1	59	1	2	1	0	0	6	0.471404521	2	0.41573971	1	1	0	0	0	0	0	0	0	0	0	0	3	0	0	4	0.496903995	1	1	0	1	0	0	0	0	1	0	0	0
739	1	13	1	8	0	0	0	0	2	1	47	1	3	1	0	0	5	0.558326423	4	0.684934889	1	0	0	1	0	0	0	2	0	0	0	1	1	0	2	1	0.314269681	0	0	0	0	0	0	1	0	0	0	0	0
740	1	13	1	8	0	0	0	0	1	2	44	2	3	1	0	0	10	0.831479419	6	0.666666667	1	1	0	2	0	0	0	1	1	1	0	0	0	0	0	4	0.955813919	3	0	0	0	0	0	1	0	0	1	0	0
741	1	13	1	8	0	0	0	0	2	1	55	2	2	2	0	0	4	0.41573971	4	0.496903995	1	1	1	0	1	0	0	0	0	0	0	0	0	0	0	0	0	0	0	0	0	0	0	0	0	0	0	0	0
742	1	13	1	8	0	1	0	0	3	1	22	1	1	1	0	0	18	0.942809042	8	0.874889764	1	2	0	0	0	0	2	2	1	1	0	1	2	0	1	10	0.99380799	1	0	0	0	2	2	3	1	1	1	0	1
743	1	13	1	8	0	0	1	5	3	2	25	3	2	1	1	4	5	0.447903208	3	0.471404521	1	0	0	0	1	0	0	1	0	1	0	0	0	0	0	2	0.41573971	0	1	0	0	0	0	1	0	0	1	0	0
744	1	13	1	8	0	0	0	0	1	2	40	2	2	1	0	0	11	0.950957932	3	0.666666667	0	0	0	2	0	0	1	0	0	0	0	1	1	0	0	8	1.099943882	3	1	0	0	2	0	0	2	0	0	0	1
745	1	13	1	8	0	0	0	0	2	1	54	2	2	1	1	4	21	0.897527468	6	0.666666667	1	2	1	0	1	0	0	1	0	0	0	0	0	1	0	15	0.816496581	2	2	3	0	1	2	2	2	1	1	0	0
746	1	13	1	8	0	0	0	0	2	1	49	1	1	1	0	0	3	0.372677996	0	0	0	0	0	0	0	0	0	0	0	0	0	0	0	0	0	3	0.471404521	0	0	0	1	0	0	0	1	1	0	0	0
747	1	13	1	8	0	0	0	0	2	1	58	1	3	1	0	0	5	0.447903208	3	0.471404521	1	0	0	0	0	0	1	0	1	0	0	0	0	0	1	2	0.41573971	1	0	0	0	0	0	0	1	0	0	0	0
748	1	13	1	8	0	0	0	0	2	1	52	2	3	1	0	0	4	0.41573971	4	0.496903995	1	1	0	1	1	0	0	0	0	0	0	0	0	0	0	0	0	0	0	0	0	0	0	0	0	0	0	0	0
749	1	13	1	8	0	1	0	0	1	2	29	1	2	1	0	0	0	0	0	0	0	0	0	0	0	0	0	0	0	0	0	0	0	0	0	0	0	0	0	0	0	0	0	0	0	0	0	0	0
750	1	13	1	8	0	0	0	0	2	1	44	3	2	1	0	4	2	0.314269681	1	0.314269681	1	0	0	0	0	0	0	0	0	0	0	0	1	0	0	1	0.314269681	0	0	0	0	0	0	1	0	0	0	0	0
751	1	13	1	8	0	0	0	0	2	1	44	2	2	1	0	0	9	0.5	7	0.41573971	1	1	0	1	1	0	1	1	1	0	2	2	3	3	3	2	0.41573971	0	1	0	0	0	0	1	0	0	3	2	2
752	1	13	1	8	0	0	0	0	2	1	42	1	2	1	0	0	0	0	0	0	0	0	0	0	0	0	0	0	0	0	0	0	0	0	0	0	0	0	0	0	0	0	0	0	0	0	0	0	0
753	1	17	2	12	0	0	0	0	2	1	40	1	1	1	0	0	5	0.447903208	2	0.41573971	0	0	0	1	0	0	0	1	0	0	0	0	0	0	1	3	0.471404521	0	0	0	1	1	1	0	0	0	0	1	0
754	1	17	2	12	0	0	0	0	2	1	59	1	2	1	0	0	0	0	0	0	0	0	0	0	0	0	0	0	0	0	0	0	0	0	0	0	0	0	0	0	0	0	0	0	0	0	0	0	0
755	1	17	2	12	0	0	0	0	1	2	45	2	2	1	0	0	7	0.75563725	6	0.942809042	1	1	0	0	0	1	3	0	0	0	0	1	0	0	0	1	0.314269681	0	0	0	0	0	1	0	0	0	0	0	1
756	1	17	2	12	0	1	0	0	2	1	50	3	3	1	0	0	5	0.447903208	4	0.496903995	0	0	0	1	1	0	1	0	1	1	0	1	1	0	0	1	0.314269681	0	0	0	0	0	0	1	0	0	0	0	1
757	1	17	2	12	0	0	0	0	1	2	45	1	3	2	1	2	3	0.372677996	2	0.41573971	0	0	0	0	0	1	0	1	0	0	0	0	0	0	0	1	0.314269681	0	0	0	0	0	0	1	0	0	0	0	0
758	1	17	2	12	0	1	0	0	1	2	46	3	1	1	0	0	3	0.372677996	2	0.41573971	1	0	0	0	0	0	0	1	0	0	0	1	1	0	0	1	0.314269681	0	0	0	0	0	1	0	0	0	0	0	1
759	1	17	2	12	0	1	0	0	3	1	29	3	3	2	0	0	12	0.816496581	7	0.916245695	1	0	0	0	1	0	3	1	1	0	0	1	1	0	0	5	0.684934889	0	1	0	0	0	1	2	1	0	0	0	2
760	1	17	2	12	0	0	0	0	2	1	49	1	2	1	0	0	0	0	0	0	0	0	0	0	0	0	0	0	0	0	0	0	0	0	0	0	0	0	0	0	0	0	0	0	0	0	0	0	0
761	1	17	2	12	0	0	0	0	2	1	50	2	2	1	0	0	18	0.666666667	11	0.628539361	2	1	2	1	1	2	0	1	1	1	2	2	2	1	1	7	0.628539361	1	1	2	0	1	0	0	1	1	1	2	2
762	1	17	2	12	0	1	0	0	1	2	45	2	2	1	0	0	3	0.372677996	3	0.471404521	1	0	0	0	1	1	0	0	0	2	2	0	0	1	0	0	0	0	0	0	0	0	0	0	0	0	0	0	0
763	1	17	2	12	0	0	0	0	2	1	46	3	3	1	0	0	6	0.577350269	3	0.666666667	2	1	0	0	0	0	0	0	0	0	1	0	0	0	1	3	0.471404521	0	0	1	0	0	0	1	1	0	0	0	1
764	1	17	2	12	0	0	0	0	3	1	61	2	2	1	0	0	4	0.532870169	2	0.41573971	0	0	0	1	0	1	0	0	0	2	0	0	1	1	0	2	0.628539361	0	0	0	0	2	0	0	0	0	1	0	0
765	1	17	2	12	0	0	0	0	2	1	45	1	2	1	0	0	0	0	0	0	0	0	0	0	0	0	0	0	0	1	1	1	1	1	1	0	0	0	0	0	0	0	0	0	0	0	1	1	1
766	1	17	2	12	0	0	0	0	2	1	45	1	2	1	0	0	0	0	0	0	0	0	0	0	0	0	0	0	0	1	1	1	1	1	1	0	0	0	0	0	0	0	0	0	0	0	1	1	1
767	1	17	2	12	0	0	0	0	2	1	49	3	3	1	0	0	8	0.496903995	6	0.471404521	1	0	0	1	1	1	0	1	1	0	0	1	1	0	0	2	0.41573971	0	0	0	0	0	0	0	1	1	0	0	1
768	1	17	2	12	0	0	0	0	2	1	50	1	2	1	0	0	0	0	0	0	0	0	0	0	0	0	0	0	0	0	0	0	0	0	0	0	0	0	0	0	0	0	0	0	0	0	0	0	0
769	1	17	2	12	0	0	0	0	2	1	47	1	1	1	0	0	0	0	0	0	0	0	0	0	0	0	0	0	0	1	1	1	1	1	1	0	0	0	0	0	0	0	0	0	0	0	1	1	1
770	1	17	2	12	0	0	0	0	2	1	47	1	1	1	0	0	0	0	0	0	0	0	0	0	0	0	0	0	0	1	1	1	1	1	1	0	0	0	0	0	0	0	0	0	0	0	1	1	1
771	1	17	2	12	0	0	0	0	2	1	47	1	2	1	0	0	0	0	0	0	0	0	0	0	0	0	0	0	0	1	1	1	1	1	1	0	0	0	0	0	0	0	0	0	0	0	1	1	1
772	1	17	2	12	0	0	0	0	3	2	48	1	2	1	0	0	0	0	0	0	0	0	0	0	0	0	0	0	0	1	1	1	1	1	1	0	0	0	0	0	0	0	0	0	0	0	1	1	1
773	1	17	2	12	0	0	0	0	2	1	44	2	2	1	0	0	19	0.911178859	10	0.737027731	1	0	1	1	2	2	0	1	2	1	2	2	1	2	3	9	1.054092553	0	1	0	0	2	1	2	3	0	1	2	2
774	1	17	2	12	0	0	0	0	1	2	39	1	1	1	0	0	0	0	0	0	0	0	0	0	0	0	0	0	0	0	0	0	0	0	0	0	0	0	0	0	0	0	0	0	0	0	0	0	0
775	1	17	2	12	0	0	0	0	1	2	40	1	1	1	0	0	0	0	0	0	0	0	0	0	0	0	0	0	0	0	0	0	0	0	0	0	0	0	0	0	0	0	0	0	0	0	0	1	0
776	1	17	2	12	0	0	0	0	3	2	52	1	2	1	0	0	0	0	0	0	0	0	0	0	0	0	0	0	0	0	0	0	0	0	0	0	0	0	0	0	0	0	0	0	0	0	0	0	0
777	1	17	2	12	0	0	0	0	1	2	40	1	1	1	0	0	0	0	0	0	0	0	0	0	0	0	0	0	0	0	0	0	0	0	0	0	0	0	0	0	0	0	0	0	0	0	0	1	0
778	1	17	2	12	0	0	0	0	1	2	39	1	1	1	0	0	0	0	0	0	0	0	0	0	0	0	0	0	0	0	0	0	0	0	0	0	0	0	0	0	0	0	0	0	0	0	0	0	0
779	1	17	2	12	0	0	0	0	1	2	40	1	1	1	0	0	0	0	0	0	0	0	0	0	0	0	0	0	0	0	0	0	0	0	0	0	0	0	0	0	0	0	0	0	0	0	0	0	0
780	1	17	2	12	0	0	0	0	1	2	32	1	1	1	0	0	0	0	0	0	0	0	0	0	0	0	0	0	0	0	0	0	0	0	0	0	0	0	0	0	0	0	0	0	0	0	0	0	0
781	1	17	2	12	0	0	0	0	1	2	40	1	1	1	0	0	0	0	0	0	0	0	0	0	0	0	0	0	0	0	0	0	0	0	0	0	0	0	0	0	0	0	0	0	0	0	0	1	0
782	1	15	2	10	0	0	0	0	2	1	40	1	1	1	0	0	7	0.590563656	2	0.41573971	1	0	0	0	1	0	0	0	0	0	0	0	0	0	0	5	0.684934889	0	0	1	0	1	0	2	1	0	0	0	0
783	1	15	2	10	0	1	0	0	2	1	42	1	1	1	0	0	0	0	0	0	0	0	0	0	0	0	0	0	0	0	0	0	0	0	0	0	0	0	0	0	0	0	0	0	0	0	0	0	0
784	1	15	2	10	0	0	0	0	2	1	62	1	1	1	0	0	5	0.447903208	1	0.314269681	0	0	0	0	0	0	0	1	0	0	1	0	0	0	0	4	0.496903995	0	1	0	1	0	1	1	0	0	0	1	0
785	1	15	2	10	0	0	0	0	2	1	65	2	1	1	1	1	0	0	0	0	0	0	0	0	0	0	0	0	0	0	0	0	0	0	0	0	0	0	0	0	0	0	0	0	0	0	0	0	0
786	1	15	2	10	0	0	0	0	2	1	54	1	2	2	0	0	13	1.043794124	4	0.684934889	0	1	0	1	0	0	0	0	2	0	0	0	0	0	0	9	1.247219129	1	0	0	0	3	2	3	0	0	0	0	0
787	1	15	2	10	0	0	0	0	2	1	58	1	1	1	0	0	2	0.314269681	0	0	0	0	0	0	0	0	0	0	0	0	0	0	0	0	0	2	0.41573971	1	0	1	0	0	0	0	0	0	0	0	0
788	1	15	2	10	0	0	0	0	3	1	45	1	1	1	0	0	4	0.41573971	4	0.496903995	1	0	1	0	0	0	1	0	1	0	0	0	1	1	0	0	0	0	0	0	0	0	0	0	0	0	0	0	0
789	1	15	2	10	0	0	0	0	1	2	44	1	2	2	0	0	8	0.895806416	0	0	0	0	0	0	0	0	0	0	0	2	3	1	2	3	3	8	1.099943882	0	0	0	0	2	2	3	1	0	2	3	1
790	1	15	2	10	0	0	0	0	2	1	50	1	2	1	0	0	1	0.229061424	1	0.314269681	0	0	0	1	0	0	0	0	0	0	0	1	0	0	0	0	0	0	0	0	0	0	0	0	0	0	0	0	0
791	1	15	2	10	0	0	0	0	1	2	45	1	1	1	0	0	0	0	0	0	0	0	0	0	0	0	0	0	0	0	0	0	0	0	0	0	0	0	0	0	0	0	0	0	0	0	0	0	1
792	1	15	2	10	0	0	0	0	2	1	55	1	1	1	0	0	0	0	0	0	0	0	0	0	0	0	0	0	0	0	0	0	0	0	0	0	0	0	0	0	0	0	0	0	0	0	0	0	0
793	1	15	2	10	0	0	0	0	2	1	45	1	1	1	0	0	0	0	0	0	0	0	0	0	0	0	0	0	0	0	0	0	0	0	0	0	0	0	0	0	0	0	0	0	0	0	0	0	0
794	1	15	2	10	0	0	0	0	2	1	55	1	1	1	0	0	0	0	0	0	0	0	0	0	0	0	0	0	0	0	0	0	0	0	0	0	0	0	0	0	0	0	0	0	0	0	0	0	0
795	1	15	2	10	0	0	0	0	2	1	50	1	1	1	0	0	1	0.229061424	0	0	0	0	0	0	0	0	0	0	0	0	0	0	0	0	0	1	0.314269681	0	0	0	0	0	0	1	0	0	0	0	0
796	1	15	2	10	0	0	0	0	1	2	45	1	1	1	0	0	0	0	0	0	0	0	0	0	0	0	0	0	0	0	0	0	0	0	0	0	0	0	0	0	0	0	0	0	0	0	0	0	0
797	1	15	2	10	0	0	0	0	2	1	42	1	1	1	0	0	0	0	0	0	0	0	0	0	0	0	0	0	0	0	0	0	0	0	0	0	0	0	0	0	0	0	0	0	0	0	0	1	0
798	1	15	2	10	0	0	0	0	2	1	45	1	1	1	0	0	0	0	0	0	0	0	0	0	0	0	0	0	0	0	1	0	0	0	0	0	0	0	0	0	0	0	0	0	0	0	0	0	0
799	1	15	2	10	0	0	0	0	2	1	50	1	1	1	0	0	0	0	0	0	0	0	0	0	0	0	0	0	0	0	0	0	0	0	0	0	0	0	0	0	0	0	0	0	0	0	0	0	0
800	1	15	2	10	0	0	0	0	2	1	42	1	1	1	0	0	0	0	0	0	0	0	0	0	0	0	0	0	0	0	0	0	0	0	0	0	0	0	0	0	0	0	0	0	0	0	0	0	0
801	1	15	2	10	0	0	0	0	2	1	45	1	1	1	0	0	0	0	0	0	0	0	0	0	0	0	0	0	0	0	0	0	0	0	0	0	0	0	0	0	0	0	0	0	0	0	0	0	0
802	1	15	2	10	0	0	0	0	2	1	52	1	1	1	0	0	0	0	0	0	0	0	0	0	0	0	0	0	0	0	0	0	0	0	0	0	0	0	0	0	0	0	0	0	0	0	0	0	0
803	1	15	2	10	0	0	0	0	2	1	45	1	1	1	0	0	1	0.229061424	1	0.314269681	0	0	0	0	0	1	0	0	0	0	0	0	1	0	0	0	0	0	0	0	0	0	0	0	0	0	0	0	0
804	1	15	2	10	0	0	0	0	2	1	55	1	2	1	0	0	9	0.600925213	7	0.628539361	1	1	0	1	1	0	0	1	2	0	0	1	0	1	0	2	0.41573971	0	1	0	0	0	0	1	0	0	0	1	0
805	1	15	2	10	0	0	0	0	3	2	45	1	2	1	0	0	0	0	0	0	0	0	0	0	0	0	0	0	0	0	0	0	0	0	0	0	0	0	0	0	0	0	0	0	0	0	0	0	0
806	1	15	2	10	0	0	0	0	3	2	47	1	2	1	0	0	0	0	0	0	0	0	0	0	0	0	0	0	0	0	0	0	0	0	0	0	0	0	0	0	0	0	0	0	0	0	0	0	0
807	1	15	2	10	0	0	0	0	2	1	49	1	2	1	0	0	0	0	0	0	0	0	0	0	0	0	0	0	0	0	0	0	0	0	0	0	0	0	0	0	0	0	0	0	0	0	0	0	0
808	1	15	2	10	0	0	0	0	2	1	55	1	2	1	0	0	2	0.314269681	1	0.314269681	1	0	0	0	0	0	0	0	0	0	0	1	2	1	1	1	0.314269681	0	1	0	0	0	0	0	0	0	0	0	0
809	1	15	2	10	0	0	0	0	2	1	55	1	2	1	0	0	2	0.314269681	1	0.314269681	1	0	0	0	0	0	0	0	0	0	0	1	2	1	1	1	0.314269681	0	1	0	0	0	0	0	0	0	0	0	0
810	1	15	2	10	0	0	0	0	2	1	45	1	2	1	0	0	2	0.314269681	1	0.314269681	1	0	0	0	0	0	0	0	0	0	0	1	2	1	1	1	0.314269681	0	1	0	0	0	0	0	0	0	0	0	0
811	1	15	2	10	0	0	0	0	2	1	45	1	2	1	0	0	2	0.314269681	1	0.314269681	1	0	0	0	0	0	0	0	0	0	0	1	2	1	1	1	0.314269681	0	1	0	0	0	0	0	0	0	0	0	0
812	1	15	2	10	0	0	0	0	2	1	47	1	2	1	0	0	1	0.229061424	1	0.314269681	1	0	0	0	0	0	0	0	0	0	0	1	2	1	1	0	0	0	0	0	0	0	0	0	0	0	0	0	0
813	1	15	2	10	0	0	0	0	2	1	45	1	2	1	0	0	2	0.314269681	1	0.314269681	1	0	0	0	0	0	0	0	0	0	0	0	2	1	1	1	0.314269681	0	1	0	0	0	0	0	0	0	0	0	0
814	1	15	2	10	0	0	0	0	1	2	40	1	1	1	0	0	0	0	0	0	0	0	0	0	0	0	0	0	0	0	0	0	0	0	0	0	0	0	0	0	0	0	0	0	0	0	0	0	0
815	1	15	2	10	0	0	0	0	1	2	50	1	1	1	0	0	0	0	0	0	0	0	0	0	0	0	0	0	0	0	0	0	0	0	0	0	0	0	0	0	0	0	0	0	0	0	0	1	0
816	1	15	2	10	0	0	0	0	1	2	40	1	1	1	0	0	0	0	0	0	0	0	0	0	0	0	0	0	0	0	0	0	0	0	0	0	0	0	0	0	0	0	0	0	0	0	0	0	0
817	1	15	2	10	0	0	0	0	1	2	40	1	1	1	0	0	0	0	0	0	0	0	0	0	0	0	0	0	0	0	0	0	0	0	0	0	0	0	0	0	0	0	0	0	0	0	0	0	0
818	1	15	2	10	0	0	0	0	2	1	55	1	1	1	0	0	0	0	0	0	0	0	0	0	0	0	0	0	0	0	0	0	0	0	0	0	0	0	0	0	0	0	0	0	0	0	0	0	0
819	1	15	2	10	0	0	0	0	2	1	55	1	1	3	0	0	0	0	0	0	0	0	0	0	0	0	0	0	0	0	0	0	0	0	0	0	0	0	0	0	0	0	0	0	0	0	0	0	0
820	1	15	2	10	0	0	0	0	2	1	55	1	1	1	0	0	0	0	0	0	0	0	0	0	0	0	0	0	0	0	0	0	0	0	0	0	0	0	0	0	0	0	0	0	0	0	0	0	0
821	1	15	2	10	0	0	0	0	2	1	40	1	1	1	0	0	0	0	0	0	0	0	0	0	0	0	0	0	0	0	1	0	0	0	0	0	0	0	0	0	0	0	0	0	0	0	0	0	0
822	1	15	2	10	0	0	0	0	2	1	45	1	1	1	0	0	0	0	0	0	0	0	0	0	0	0	0	0	0	0	0	0	0	0	0	0	0	0	0	0	0	0	0	0	0	0	0	0	0
823	1	15	2	10	0	0	0	0	2	1	40	1	1	2	0	0	0	0	0	0	0	0	0	0	0	0	0	0	0	0	0	0	0	0	0	0	0	0	0	0	0	0	0	0	0	0	0	0	0
824	1	15	2	10	0	0	0	0	2	1	54	1	1	1	0	0	0	0	0	0	0	0	0	0	0	0	0	0	0	0	0	0	0	0	0	0	0	0	0	0	0	0	0	0	0	0	0	0	0
825	1	15	2	10	0	0	0	0	2	1	55	1	2	1	0	0	0	0	0	0	0	0	0	0	0	0	0	0	0	0	0	0	0	0	0	0	0	0	0	0	0	0	0	0	0	0	0	0	0
826	1	15	2	10	0	0	0	0	2	1	42	1	2	1	0	0	0	0	0	0	0	0	0	0	0	0	0	0	0	0	0	0	0	0	0	0	0	0	0	0	0	0	0	0	0	0	0	0	0
827	1	15	2	10	0	0	0	0	3	2	55	1	2	1	0	0	0	0	0	0	0	0	0	0	0	0	0	0	0	0	0	0	0	0	0	0	0	0	0	0	0	0	0	0	0	0	0	0	0
828	1	15	2	10	0	0	0	0	2	1	55	1	2	1	0	0	0	0	0	0	0	0	0	0	0	0	0	0	0	0	0	0	0	0	0	0	0	0	0	0	0	0	0	0	0	0	0	0	0
829	1	15	2	10	0	0	0	0	3	2	40	1	2	1	0	0	0	0	0	0	0	0	0	0	0	0	0	0	0	0	0	0	0	0	0	0	0	0	0	0	0	0	0	0	0	0	0	0	0
830	1	15	2	10	0	0	0	0	2	1	55	1	2	1	0	0	0	0	0	0	0	0	0	0	0	0	0	0	0	0	0	0	0	0	0	0	0	0	0	0	0	0	0	0	0	0	0	0	0
831	1	15	2	10	0	0	0	0	1	2	38	2	3	2	1	1	8	0.496903995	4	0.496903995	1	0	0	1	1	0	0	0	1	1	0	1	0	0	0	4	0.496903995	0	0	0	0	1	1	0	1	1	1	1	0
832	1	15	2	10	0	0	0	0	2	1	55	2	3	1	0	0	10	0.7617394	6	0.471404521	1	1	0	1	1	1	0	1	0	1	0	0	1	0	2	4	0.955813919	0	1	0	0	0	0	3	0	0	1	0	0
833	1	15	2	10	1	0	0	0	1	2	42	3	1	1	0	0	15	0.833333333	8	0.99380799	1	0	0	0	0	1	2	3	1	1	0	2	1	0	1	7	0.628539361	0	1	1	0	2	1	1	0	1	1	0	2
834	1	15	2	10	0	0	0	0	2	1	41	2	2	1	0	0	0	0	0	0	0	0	0	0	0	0	0	0	0	0	0	0	0	0	0	0	0	0	0	0	0	0	0	0	0	0	0	0	0
835	1	15	2	10	0	0	0	0	2	1	56	2	2	1	0	0	0	0	0	0	0	0	0	0	0	0	0	0	0	0	0	0	0	0	0	0	0	0	0	0	0	0	0	0	0	0	0	0	0
836	1	15	2	10	0	0	0	0	2	1	52	1	1	1	0	0	8	0.598351645	8	0.566557724	1	1	1	0	1	0	1	2	1	0	0	0	0	0	0	0	0	0	0	0	0	0	0	0	0	0	0	0	0
837	1	15	2	10	0	0	0	0	3	2	45	1	2	1	0	0	0	0	0	0	0	0	0	0	0	0	0	0	0	0	0	0	0	0	0	0	0	0	0	0	0	0	0	0	0	0	0	0	0
838	1	15	2	10	0	0	0	0	3	2	42	1	2	1	0	0	0	0	0	0	0	0	0	0	0	0	0	0	0	0	0	0	0	0	0	0	0	0	0	0	0	0	0	0	0	0	0	0	0
839	1	15	2	10	0	0	0	0	1	2	40	2	2	1	0	0	0	0	0	0	0	0	0	0	0	0	0	0	0	0	0	0	0	0	0	0	0	0	0	0	0	0	0	0	0	0	0	0	0
840	1	15	2	10	0	0	0	0	2	1	49	3	2	1	0	0	5	0.447903208	5	0.496903995	1	1	0	1	1	1	0	0	0	0	0	0	1	0	0	0	0	0	0	0	0	0	0	0	0	0	0	0	0
841	1	15	2	10	0	0	0	0	2	1	48	1	2	1	0	0	2	0.314269681	1	0.314269681	1	0	0	0	0	0	0	0	0	0	0	0	2	1	1	1	0.314269681	0	1	0	0	0	0	0	0	0	0	0	0
842	1	15	2	10	0	1	0	0	2	1	55	1	1	1	0	0	0	0	0	0	0	0	0	0	0	0	0	0	0	1	0	0	0	1	0	0	0	0	0	0	0	0	0	0	0	0	0	0	0
843	1	15	2	10	0	0	0	0	2	1	45	1	2	1	0	0	0	0	0	0	0	0	0	0	0	0	0	0	0	0	0	0	0	0	0	0	0	0	0	0	0	0	0	0	0	0	0	0	0
844	1	15	2	10	0	0	0	0	3	2	45	1	1	1	0	0	0	0	0	0	0	0	0	0	0	0	0	0	0	0	0	0	0	0	0	0	0	0	0	0	0	0	0	0	0	0	0	0	0
845	1	15	2	10	0	0	0	0	1	2	38	1	2	1	0	0	1	0.229061424	1	0.314269681	0	0	0	0	0	0	0	1	0	0	1	0	0	0	0	0	0	0	0	0	0	0	0	0	0	0	1	0	0
846	1	15	2	10	0	1	0	0	1	2	35	1	1	1	0	0	2	0.314269681	1	0.314269681	0	0	0	0	1	0	0	0	0	0	0	0	0	0	0	1	0.314269681	0	0	0	0	1	0	0	0	0	0	0	0
847	1	15	2	10	0	0	0	0	2	1	53	1	2	1	0	0	2	0.314269681	2	0.41573971	0	1	0	0	1	0	0	0	0	0	1	0	0	0	0	0	0	0	0	0	0	0	0	0	0	0	0	1	0
848	1	5	0	0	0	0	0	0	3	1	40	1	1	3	0	0	0	0	0	0	0	0	0	0	0	0	0	0	0	0	0	0	0	0	0	0	0	0	0	0	0	0	0	0	0	0	0	0	0
849	1	13	1	8	0	0	0	0	2	1	43	1	2	1	0	0	0	0	0	0	0	0	0	0	0	0	0	0	0	0	0	0	0	0	0	0	0	0	0	0	0	0	0	0	0	0	0	0	0
850	1	6	1	1	0	0	0	0	3	1	40	1	1	3	0	0	0	0	0	0	0	0	0	0	0	0	0	0	0	0	0	0	0	0	0	0	0	0	0	0	0	0	0	0	0	0	0	0	0
851	1	6	1	1	0	0	0	0	3	1	41	1	1	3	0	0	0	0	0	0	0	0	0	0	0	0	0	0	0	0	0	0	0	0	0	0	0	0	0	0	0	0	0	0	0	0	0	0	0
852	2	11	1	6	0	0	0	0	2	1	45	1	1	1	0	0	0	0	0	0	0	0	0	0	0	0	0	0	0	0	0	0	0	0	0	0	0	0	0	0	0	0	0	0	0	0	2	2	1
853	2	11	1	6	0	0	0	0	3	1	40	2	1	1	0	0	13	0.989138545	4	0.684934889	0	1	0	0	0	2	0	0	1	2	1	0	0	0	0	9	1.154700538	1	0	0	3	1	1	0	3	0	1	1	0
854	2	11	1	6	0	0	0	0	1	2	45	1	2	1	0	1	9	0.687184271	8	0.737027731	1	2	0	1	2	1	0	0	1	0	1	0	0	0	0	1	0.314269681	0	0	0	1	0	0	0	0	0	0	0	0
855	2	11	1	6	0	1	0	0	1	2	39	2	2	1	0	0	0	0	0	0	0	0	0	0	0	0	0	0	0	0	0	0	0	0	0	0	0	0	0	0	0	0	0	0	0	0	0	0	0
856	2	11	1	6	0	0	0	0	1	2	38	2	2	1	0	0	6	0.471404521	1	0.314269681	0	0	1	0	0	0	0	0	0	0	1	0	0	0	0	5	0.496903995	0	1	0	0	1	1	0	1	1	0	1	0
857	2	11	1	6	0	1	0	0	1	2	37	2	3	2	0	0	0	0	0	0	0	0	0	0	0	0	0	0	0	0	0	0	0	0	0	0	0	0	0	0	0	0	0	0	0	0	0	0	0
858	2	11	1	6	0	0	0	0	2	1	44	2	2	1	1	4	2	0.314269681	2	0.41573971	0	0	1	0	0	0	1	0	0	0	0	0	0	0	0	0	0	0	0	0	0	0	0	0	0	0	0	0	0
859	2	11	1	6	0	0	0	0	1	2	35	2	2	1	1	1	0	0	0	0	0	0	0	0	0	0	0	0	0	0	0	0	0	0	0	0	0	0	0	0	0	0	0	0	0	0	0	0	0
860	2	11	1	6	0	0	0	0	2	1	52	2	2	1	0	0	1	0.229061424	1	0.314269681	0	0	0	0	1	0	0	0	0	0	0	1	1	0	0	0	0	0	0	0	0	0	0	0	0	0	0	0	0
861	2	11	1	6	0	0	0	0	1	2	36	1	2	1	0	0	2	0.314269681	2	0.41573971	0	0	0	0	1	0	0	1	0	0	0	0	1	0	0	0	0	0	0	0	0	0	0	0	0	0	0	0	0
862	2	11	1	6	0	0	0	0	2	1	48	1	2	2	0	0	0	0	0	0	0	0	0	0	0	0	0	0	0	0	0	0	0	0	0	0	0	0	0	0	0	0	0	0	0	0	0	0	0
863	2	11	1	6	0	0	0	0	2	1	47	2	3	1	0	0	0	0	0	0	0	0	0	0	0	0	0	0	0	0	0	0	0	0	0	0	0	0	0	0	0	0	0	0	0	0	0	0	0
864	2	11	1	6	0	0	0	0	1	2	32	2	1	1	0	0	1	0.229061424	1	0.314269681	0	0	0	0	0	0	1	0	0	0	0	0	0	0	0	0	0	0	0	0	0	0	0	0	0	0	0	0	0
865	2	11	1	6	0	1	0	0	2	1	47	3	3	1	0	0	0	0	0	0	0	0	0	0	0	0	0	0	0	0	0	0	0	0	0	0	0	0	0	0	0	0	0	0	0	0	0	0	0
866	2	11	1	6	0	1	0	0	1	2	38	1	2	1	0	0	5	0.447903208	0	0	0	0	0	0	0	0	0	0	0	0	0	0	0	0	0	5	0.496903995	1	0	0	0	1	1	1	1	0	0	0	0
867	2	11	1	6	0	1	0	0	1	2	44	2	3	1	1	4	8	0.496903995	5	0.496903995	1	0	0	1	1	0	1	0	1	0	0	0	0	0	0	3	0.471404521	0	0	1	1	0	1	0	0	0	0	0	1
868	2	11	1	6	0	1	0	0	1	2	50	1	2	1	0	0	8	0.598351645	6	0.666666667	0	1	2	0	1	1	0	0	1	0	1	0	0	0	0	2	0.41573971	0	0	0	1	0	0	1	0	0	0	0	0
869	2	11	1	6	0	0	0	0	1	2	49	1	3	1	0	0	7	0.487498022	4	0.496903995	0	0	1	0	0	1	1	1	0	0	1	1	0	0	0	3	0.471404521	0	0	1	0	0	1	1	0	0	0	0	0
870	2	11	1	6	0	0	0	0	1	2	46	1	2	1	0	0	3	0.687184271	0	0	0	0	0	0	0	0	0	0	0	0	1	0	0	0	0	3	0.942809042	0	0	0	0	0	0	0	3	0	0	1	0
871	2	11	1	6	0	0	0	0	2	1	55	1	1	1	0	0	0	0	0	0	0	0	0	0	0	0	0	0	0	0	0	0	0	0	0	0	0	0	0	0	0	0	0	0	0	0	0	0	0
872	2	11	1	6	0	1	0	0	1	2	32	2	3	2	0	0	12	0.577350269	5	0.496903995	1	0	0	1	1	0	0	1	1	0	0	1	0	0	0	7	0.628539361	1	1	0	0	0	2	1	1	1	1	0	1
873	2	11	1	6	0	0	0	0	1	2	38	2	2	1	0	0	5	0.730719247	2	0.41573971	0	0	1	0	0	0	0	0	1	0	3	0	0	0	0	3	0.942809042	0	0	3	0	0	0	0	0	0	0	3	0
874	2	11	1	6	0	0	0	0	1	2	32	2	2	1	0	0	1	0.229061424	0	0	0	0	0	0	0	0	0	0	0	0	0	0	0	0	0	1	0.314269681	0	0	0	0	0	1	0	0	0	0	0	0
875	2	11	1	6	0	0	0	0	1	2	45	1	1	1	0	0	4	0.711458249	0	0	0	0	0	0	0	0	0	0	0	0	0	0	0	0	0	4	0.955813919	1	0	0	0	0	0	0	3	0	0	0	0
876	2	11	1	6	0	0	0	0	1	2	35	2	2	1	0	0	2	0.314269681	1	0.314269681	0	0	0	0	0	0	1	0	0	0	0	0	0	0	0	1	0.314269681	0	0	0	0	0	1	0	0	0	0	0	0
877	2	11	1	6	0	0	0	0	2	1	42	2	2	1	0	0	0	0	0	0	0	0	0	0	0	0	0	0	0	0	0	0	0	0	0	0	0	0	0	0	0	0	0	0	0	0	0	1	0
878	2	11	1	6	0	0	0	0	2	1	49	3	2	1	0	0	3	0.372677996	2	0.41573971	0	0	0	0	0	0	1	1	0	0	0	0	0	0	0	1	0.314269681	0	0	0	0	0	0	1	0	0	0	0	0
879	2	11	1	6	0	0	0	0	1	2	40	1	2	1	0	0	2	0.314269681	0	0	0	0	0	0	0	0	0	0	0	0	1	0	0	0	0	2	0.41573971	0	0	0	0	0	1	1	0	0	0	1	0
880	2	11	1	6	0	0	0	0	2	1	54	1	1	1	0	0	0	0	0	0	0	0	0	0	0	0	0	0	0	0	0	0	0	0	0	0	0	0	0	0	0	0	0	0	0	0	0	0	0
881	2	11	1	6	0	0	0	0	2	1	40	2	2	1	0	0	3	0.372677996	3	0.471404521	1	0	0	0	1	0	1	0	0	0	0	1	0	0	0	0	0	0	0	0	0	0	0	0	0	0	0	0	1
882	2	11	1	6	0	0	0	0	1	2	35	1	2	1	0	0	9	0.687184271	7	0.785674201	1	2	0	1	0	2	0	1	0	0	0	0	1	0	0	2	0.41573971	0	0	0	0	0	0	1	0	1	0	0	1
883	2	11	1	6	0	0	0	0	1	2	43	1	2	1	0	0	0	0	0	0	0	0	0	0	0	0	0	0	0	0	0	0	0	0	0	0	0	0	0	0	0	0	0	0	0	0	0	0	0
884	2	11	1	6	0	0	0	0	1	2	38	3	2	2	1	0	1	0.229061424	1	0.314269681	0	0	1	0	0	0	0	0	0	0	0	0	0	0	0	0	0	0	0	0	0	0	0	0	0	0	0	1	0
885	2	11	1	6	0	1	0	0	1	2	45	2	1	3	0	0	0	0	0	0	0	0	0	0	0	0	0	0	0	0	0	0	0	0	0	0	0	0	0	0	0	0	0	0	0	0	0	0	0
886	2	11	1	6	0	1	0	0	1	2	48	3	2	1	0	0	0	0	0	0	0	0	0	0	0	0	0	0	0	0	0	0	0	0	0	0	0	0	0	0	0	0	0	0	0	0	0	0	0
887	2	11	1	6	0	0	0	0	1	2	45	2	2	1	1	1	0	0	0	0	0	0	0	0	0	0	0	0	0	0	0	0	0	0	0	0	0	0	0	0	0	0	0	0	0	0	0	0	0
888	2	11	1	6	0	0	0	0	2	1	46	2	1	3	0	0	0	0	0	0	0	0	0	0	0	0	0	0	0	0	0	0	0	0	0	0	0	0	0	0	0	0	0	0	0	0	0	0	0
889	2	11	1	6	0	1	0	0	1	2	35	2	2	1	0	0	0	0	0	0	0	0	0	0	0	0	0	0	0	0	0	0	0	0	0	0	0	0	0	0	0	0	0	0	0	0	0	0	0
890	2	11	1	6	0	1	0	0	1	2	47	1	1	1	0	0	8	0.598351645	6	0.471404521	1	1	1	1	0	1	1	0	0	0	0	0	0	0	0	2	0.628539361	0	0	0	0	0	2	0	0	0	0	0	0
891	2	11	1	6	0	0	0	0	1	2	47	2	3	3	0	0	0	0	0	0	0	0	0	0	0	0	0	0	0	0	0	0	0	0	0	0	0	0	0	0	0	0	0	0	0	0	0	0	0
892	2	11	1	6	0	1	0	0	1	2	40	1	3	1	0	0	18	0.666666667	10	0.566557724	1	0	1	2	1	1	1	1	2	1	0	1	0	2	0	8	0.737027731	0	1	1	0	1	2	2	0	1	1	2	1
893	2	11	1	6	0	1	0	0	1	2	40	1	2	1	0	0	4	0.41573971	1	0.314269681	0	0	0	0	0	0	1	0	0	1	0	1	1	0	1	3	0.471404521	0	0	0	0	0	1	0	1	1	0	0	1
894	2	11	1	6	0	0	0	0	1	2	40	1	2	2	1	0	15	1.013793755	6	0.942809042	1	0	0	1	0	1	3	0	0	0	0	0	1	0	0	9	1.054092553	0	1	2	1	0	3	2	0	0	0	0	0
895	2	11	1	6	0	0	0	0	3	1	41	1	1	1	0	0	0	0	0	0	0	0	0	0	0	0	0	0	0	0	0	0	0	0	0	0	0	0	0	0	0	0	0	0	0	0	0	0	0
896	2	13	1	8	0	0	0	0	2	1	45	3	2	1	0	0	22	1.133115447	11	1.030402055	1	2	1	0	0	2	3	2	0	0	0	0	0	0	0	11	1.227262335	2	0	0	1	0	2	3	0	3	1	0	0
897	2	13	1	8	0	0	0	0	1	2	37	2	2	1	1	1	1	0.229061424	1	0.314269681	0	0	0	0	0	0	1	0	0	0	0	0	0	0	0	0	0	0	0	0	0	0	0	0	0	0	0	0	0
898	2	13	1	8	0	1	0	0	2	1	59	1	2	2	0	0	3	0.372677996	2	0.41573971	1	0	0	0	0	0	1	0	0	0	0	0	0	0	0	1	0.314269681	0	0	0	1	0	0	0	0	0	0	0	0
899	2	13	1	8	0	1	0	0	1	2	38	1	3	1	0	0	4	0.532870169	3	0.666666667	2	0	0	1	0	0	0	0	0	0	1	0	0	0	0	1	0.314269681	1	0	0	0	0	0	0	0	0	0	0	0
900	2	13	1	8	0	0	0	0	1	2	37	1	2	1	1	1	0	0	0	0	0	0	0	0	0	0	0	0	0	0	0	0	0	0	0	0	0	0	0	0	0	0	0	0	0	0	0	0	0
901	2	13	1	8	0	0	0	0	1	2	39	2	2	1	0	0	7	0.487498022	3	0.471404521	0	0	0	0	0	1	0	1	1	1	1	0	0	0	1	4	0.496903995	1	0	0	1	0	1	0	0	1	1	1	0
902	2	13	1	8	0	0	0	0	2	1	42	2	2	1	0	0	0	0	0	0	0	0	0	0	0	0	0	0	0	0	0	0	0	0	0	0	0	0	0	0	0	0	0	0	0	0	0	0	0
903	2	13	1	8	0	0	0	0	2	1	42	1	1	1	0	0	0	0	0	0	0	0	0	0	0	0	0	0	0	0	0	0	0	0	0	0	0	0	0	0	0	0	0	0	0	0	0	0	0
904	2	13	1	8	0	0	0	0	1	2	40	2	2	1	0	0	1	0.229061424	0	0	0	0	0	0	0	0	0	0	0	0	0	0	0	0	0	1	0.314269681	0	0	0	0	0	0	0	1	0	0	0	0
905	2	17	2	12	0	0	0	0	2	1	45	1	3	1	0	0	3	0.372677996	1	0.314269681	0	0	0	0	1	0	0	0	0	0	0	0	0	0	0	2	0.41573971	0	0	0	0	0	1	1	0	0	0	0	0
906	2	17	2	12	0	0	0	0	2	1	47	2	2	1	0	0	2	0.314269681	1	0.314269681	0	0	0	0	0	0	1	0	0	0	0	0	0	0	0	1	0.314269681	0	0	0	0	0	1	0	0	0	0	0	0
907	2	16	2	11	0	1	0	0	2	1	58	1	3	1	0	0	2	0.314269681	0	0	0	0	0	0	0	0	0	0	0	0	0	0	0	0	0	2	0.41573971	0	0	0	0	0	1	1	0	0	0	0	0
908	2	16	2	11	0	0	0	0	2	1	42	2	3	1	0	0	6	0.471404521	3	0.471404521	0	1	0	0	1	0	0	1	0	0	1	0	0	0	0	3	0.471404521	1	0	0	0	0	1	1	0	0	0	1	0
909	2	16	2	11	0	0	0	0	1	2	44	2	2	1	0	0	8	0.831479419	1	0.314269681	0	0	0	0	0	0	1	0	0	0	0	0	0	0	0	7	1.030402055	3	0	0	0	0	1	2	1	0	0	0	0
910	2	16	2	11	0	0	0	0	2	1	45	3	1	1	0	0	5	0.447903208	3	0.471404521	1	0	0	0	0	0	0	1	1	0	0	0	1	0	0	2	0.41573971	0	0	0	0	0	1	1	0	0	0	0	0
911	2	15	2	10	0	1	0	0	1	2	42	2	3	3	0	0	1	0.229061424	0	0	0	0	0	0	0	0	0	0	0	0	0	0	0	0	0	1	0.314269681	0	0	0	0	0	0	1	0	0	0	0	0
912	2	15	2	10	0	0	0	0	2	1	47	1	2	1	0	0	0	0	0	0	0	0	0	0	0	0	0	0	0	0	0	0	0	0	0	0	0	0	0	0	0	0	0	0	0	0	0	0	0
913	2	15	2	10	0	0	0	0	1	2	63	3	3	2	0	0	0	0	0	0	0	0	0	0	0	0	0	0	0	0	0	0	0	0	0	0	0	0	0	0	0	0	0	0	0	0	0	0	0
914	2	15	2	10	0	1	0	0	1	2	38	2	1	1	0	0	16	1.048220126	7	0.785674201	0	1	2	0	0	0	2	1	1	0	1	0	0	0	1	9	1.247219129	2	0	0	0	0	3	3	0	1	0	1	0
915	2	15	2	10	0	0	0	0	1	2	47	2	1	1	0	0	7	0.487498022	4	0.496903995	1	0	1	0	0	0	1	1	0	0	0	1	0	0	0	3	0.471404521	0	0	1	0	0	1	0	1	0	0	0	1
916	2	9	1	4	0	0	0	0	1	2	40	2	1	2	1	0	1	0.229061424	1	0.314269681	0	0	0	0	0	0	1	0	0	0	0	0	0	0	0	0	0	0	0	0	0	0	0	0	0	0	0	0	0
917	2	10	1	5	0	0	0	0	1	2	38	1	2	1	1	2	1	0.229061424	1	0.314269681	0	0	0	0	0	0	1	0	0	0	0	0	0	0	0	0	0	0	0	0	0	0	0	0	0	0	0	0	0
918	2	10	1	5	0	0	0	0	2	1	52	2	1	1	0	0	12	0.577350269	8	0.566557724	2	1	1	1	1	1	1	0	0	0	0	1	1	1	0	4	0.496903995	0	0	1	0	1	1	1	0	0	0	0	1
919	2	10	1	5	0	0	1	4	2	1	48	1	1	1	0	0	21	0.833333333	13	0.955813919	1	1	0	1	1	1	3	3	2	0	0	1	1	0	0	8	0.566557724	0	0	1	1	1	2	1	1	1	0	1	1
920	2	10	1	5	0	0	0	0	3	1	41	1	2	1	1	2	0	0	0	0	0	0	0	0	0	0	0	0	0	0	0	0	0	0	0	0	0	0	0	0	0	0	0	0	0	0	0	0	0
921	2	10	1	5	0	0	0	0	1	2	35	1	2	1	0	0	2	0.314269681	0	0	0	0	0	0	0	0	0	0	0	0	0	0	0	0	0	2	0.41573971	0	0	0	1	0	1	0	0	0	0	0	0
922	2	10	1	5	0	0	0	0	1	2	35	2	2	1	0	0	0	0	0	0	0	0	0	0	0	0	0	0	0	0	0	0	0	0	0	0	0	0	0	0	0	0	0	0	0	0	0	0	0
923	2	10	1	5	0	0	0	0	3	2	50	2	2	1	0	0	1	0.229061424	1	0.314269681	0	0	0	0	0	0	0	0	1	0	0	0	0	0	0	0	0	0	0	0	0	0	0	0	0	0	0	0	0
924	2	10	1	5	0	0	0	0	2	1	50	2	2	1	0	0	1	0.229061424	1	0.314269681	0	0	0	0	0	0	1	0	0	0	0	0	0	0	0	0	0	0	0	0	0	0	0	0	0	0	0	0	0
925	2	10	1	5	0	0	0	0	2	1	44	1	1	1	0	0	3	0.372677996	0	0	0	0	0	0	0	0	0	0	0	0	0	0	0	0	0	3	0.471404521	0	0	0	0	0	1	1	1	0	0	0	0
926	2	10	1	5	0	1	0	0	1	2	35	2	1	1	0	0	2	0.314269681	0	0	0	0	0	0	0	0	0	0	0	0	0	0	0	0	0	2	0.41573971	0	0	0	0	0	0	1	0	1	0	0	0
927	2	10	1	5	0	0	0	0	2	1	41	1	2	1	0	0	0	0	0	0	0	0	0	0	0	0	0	0	0	0	0	0	0	0	0	0	0	0	0	0	0	0	0	0	0	0	0	0	0
928	2	10	1	5	0	0	0	0	1	2	38	1	2	1	0	0	3	0.372677996	0	0	0	0	0	0	0	0	0	0	0	0	0	0	0	1	0	3	0.471404521	1	0	0	0	0	1	1	0	0	0	0	0
929	2	10	1	5	1	0	1	0	2	1	36	3	3	3	1	4	8	0.7617394	6	0.942809042	0	3	0	1	0	1	0	1	0	0	0	0	1	0	0	2	0.41573971	1	0	0	0	0	0	1	0	0	0	0	0
930	2	10	1	5	0	0	0	0	3	2	59	3	2	1	0	0	0	0	0	0	0	0	0	0	0	0	0	0	0	0	0	0	0	0	0	0	0	0	0	0	0	0	0	0	0	0	0	0	0
931	2	10	1	5	0	0	0	0	2	1	43	3	3	1	0	0	4	0.41573971	2	0.41573971	1	0	0	0	0	0	0	1	0	0	0	0	0	0	0	2	0.41573971	0	0	0	0	0	1	0	1	0	0	0	0
932	2	10	1	5	0	0	0	0	1	2	40	2	2	1	0	0	2	0.314269681	0	0	0	0	0	0	0	0	0	0	0	0	0	0	0	0	0	2	0.41573971	0	0	0	0	0	1	1	0	0	0	0	0
933	2	10	1	5	0	0	0	0	1	2	41	3	2	1	0	0	8	0.496903995	4	0.496903995	1	0	0	0	1	1	1	0	0	0	0	1	0	0	0	4	0.496903995	0	1	1	0	1	1	0	0	0	0	0	1
934	2	10	1	5	0	0	0	0	3	1	40	1	1	3	0	0	0	0	0	0	0	0	0	0	0	0	0	0	0	0	0	0	0	0	0	0	0	0	0	0	0	0	0	0	0	0	0	0	0
935	2	10	1	5	0	0	0	0	2	1	47	3	3	2	1	1	10	0.496903995	3	0.471404521	1	0	1	0	0	0	1	0	0	1	1	0	0	1	0	7	0.41573971	0	1	1	0	1	1	1	1	1	1	1	0
936	2	10	1	5	0	0	0	0	2	1	49	1	2	1	0	0	0	0	0	0	0	0	0	0	0	0	0	0	0	0	0	0	0	0	0	0	0	0	0	0	0	0	0	0	0	0	0	0	0
937	2	10	1	5	0	0	0	0	2	1	46	1	2	1	0	0	10	0.496903995	4	0.496903995	1	0	0	0	0	1	1	0	1	0	0	1	1	0	0	6	0.471404521	1	1	0	1	0	1	1	1	0	0	0	0
938	2	10	1	5	0	0	0	0	1	2	41	1	1	1	0	0	0	0	0	0	0	0	0	0	0	0	0	0	0	0	0	0	0	0	0	0	0	0	0	0	0	0	0	0	0	0	0	0	0
939	2	10	1	5	0	0	0	0	1	2	35	2	2	2	0	0	0	0	0	0	0	0	0	0	0	0	0	0	0	0	0	0	0	0	0	0	0	0	0	0	0	0	0	0	0	0	0	0	0
940	2	10	1	5	0	0	0	0	1	2	39	2	2	1	0	0	0	0	0	0	0	0	0	0	0	0	0	0	0	0	0	0	0	0	0	0	0	0	0	0	0	0	0	0	0	0	0	0	0
941	2	10	1	5	0	0	0	0	1	2	45	3	1	1	0	0	5	0.447903208	5	0.496903995	1	0	1	1	1	0	1	0	0	0	0	0	0	0	0	0	0	0	0	0	0	0	0	0	0	0	0	0	0
942	2	10	1	5	0	1	0	0	3	1	27	2	3	2	0	0	0	0	0	0	0	0	0	0	0	0	0	0	0	0	0	0	0	0	0	0	0	0	0	0	0	0	0	0	0	0	0	0	0
943	2	10	1	5	0	0	0	0	2	1	45	2	2	1	0	0	8	0.598351645	3	0.471404521	0	1	0	0	1	0	1	0	0	0	0	0	0	0	0	5	0.684934889	0	1	2	0	1	0	1	0	0	0	0	0
944	2	10	1	5	0	0	0	0	3	1	28	1	1	1	0	0	5	0.650261106	5	0.831479419	2	2	1	0	0	0	0	0	0	3	0	0	1	0	1	0	0	0	0	0	0	0	0	0	0	0	0	0	0
945	2	10	1	5	0	1	1	3	3	2	41	1	1	1	1	2	19	0.911178859	12	0.942809042	0	1	3	2	0	2	1	1	2	1	0	2	2	0	0	7	0.785674201	0	1	0	2	0	1	2	1	0	0	0	0
946	2	10	1	5	1	0	1	2	3	2	41	1	1	1	0	0	29	1.112499133	15	0.942809042	2	1	2	3	1	0	1	3	2	0	1	3	3	2	0	14	1.257078722	2	1	2	0	3	3	0	3	0	0	1	3
947	2	10	1	5	0	0	0	0	2	1	56	1	1	3	0	0	6	0.471404521	3	0.471404521	0	1	1	0	0	0	1	0	0	0	0	0	0	0	1	3	0.471404521	1	0	0	0	0	1	1	0	0	1	1	0
948	2	10	1	5	0	0	0	0	3	1	40	1	1	1	0	0	6	0.745355992	2	0.41573971	1	0	0	0	1	0	0	0	0	0	0	0	2	0	0	4	0.955813919	0	0	0	0	3	1	0	0	0	0	0	1
949	2	10	1	5	0	0	0	0	2	1	45	1	1	1	1	4	10	0.895806416	6	0.816496581	0	0	2	1	0	1	0	2	0	0	0	0	0	0	0	4	0.955813919	0	0	0	0	0	3	1	0	0	0	0	0
950	2	10	1	5	0	1	1	5	1	2	35	1	2	1	1	0	4	0.41573971	1	0.314269681	0	0	0	0	0	0	0	1	0	0	0	0	0	0	0	3	0.471404521	0	0	1	0	0	0	1	1	0	0	0	0
951	2	10	1	5	0	0	0	0	3	1	31	1	1	1	0	0	12	0.745355992	8	0.737027731	1	1	2	2	0	1	0	1	0	0	0	0	1	0	0	4	0.684934889	0	1	0	0	0	1	2	0	0	0	0	0
952	2	10	1	5	0	0	0	0	1	2	45	1	3	1	0	0	2	0.458122847	2	0.628539361	2	0	0	0	0	0	0	0	0	0	0	0	0	0	0	0	0	0	0	0	0	0	0	0	0	0	0	0	0
953	2	10	1	5	1	1	1	4	1	2	27	2	2	1	1	2	22	0.974996043	16	0.785674201	1	2	3	1	2	1	3	1	2	2	0	1	0	1	0	6	0.816496581	0	2	0	0	2	1	0	0	1	0	1	2
954	2	10	1	5	0	0	1	3	1	2	41	1	3	1	1	3	29	1.061387399	18	0.816496581	1	1	2	2	2	3	1	3	3	3	3	3	3	3	3	11	1.133115447	3	3	1	2	0	1	0	0	1	3	3	3
955	2	8	1	3	0	0	0	0	2	1	46	2	1	1	0	0	0	0	0	0	0	0	0	0	0	0	0	0	0	0	0	0	0	0	0	0	0	0	0	0	0	0	0	0	0	0	0	0	0
956	2	10	1	5	0	0	0	0	2	1	35	1	1	1	0	0	5	0.558326423	5	0.684934889	1	0	0	1	0	2	0	1	0	0	0	1	0	0	0	0	0	0	0	0	0	0	0	0	0	0	0	0	0
957	2	10	1	5	1	0	1	1	3	1	40	1	1	2	0	0	0	0	0	0	0	0	0	0	0	0	0	0	0	0	0	0	0	0	0	0	0	0	0	0	0	0	0	0	0	0	0	0	0
958	2	10	1	5	0	0	0	0	2	1	35	1	1	1	0	0	4	0.41573971	4	0.496903995	0	1	0	1	0	1	0	0	1	0	0	1	0	0	0	0	0	0	0	0	0	0	0	0	0	0	0	0	0
959	2	12	1	7	0	0	0	0	1	2	43	1	2	1	0	0	11	0.950957932	3	0.471404521	0	0	0	1	0	1	1	0	0	0	0	0	0	0	0	8	1.19670329	1	0	0	0	0	1	3	3	0	0	0	0
960	2	12	1	7	0	0	0	0	3	2	41	2	2	1	0	0	6	0.666666667	5	0.831479419	1	2	0	0	2	0	0	0	0	0	0	0	0	0	0	1	0.314269681	0	0	0	0	0	1	0	0	0	0	0	0
961	2	12	1	7	0	0	0	0	2	1	59	1	2	1	0	0	25	1.253390464	10	1.19670329	1	0	3	0	3	1	0	2	0	0	0	1	0	0	1	15	1.247219129	3	0	1	3	3	1	3	0	1	0	0	1
962	2	12	1	7	0	0	0	0	1	2	45	2	3	2	0	0	5	0.558326423	2	0.628539361	0	0	0	0	0	2	0	0	0	0	0	0	0	0	1	3	0.471404521	0	0	1	0	0	0	1	1	0	0	0	0
963	2	12	1	7	0	0	0	0	2	1	47	2	2	1	0	0	4	0.41573971	0	0	0	0	0	0	0	0	0	0	0	0	0	0	0	0	0	4	0.496903995	1	0	0	0	0	1	1	1	0	0	0	0
964	2	12	1	7	0	0	0	0	1	2	38	2	2	1	0	0	2	0.314269681	1	0.314269681	0	0	0	0	0	0	0	0	1	0	3	0	0	0	0	1	0.314269681	0	0	1	0	0	0	0	0	0	0	3	0
965	2	12	1	7	0	0	0	0	2	1	46	2	1	1	0	0	4	0.41573971	2	0.41573971	0	0	0	0	0	0	1	0	1	0	0	0	0	0	0	2	0.41573971	0	0	0	0	1	1	0	0	0	0	0	0
966	2	12	1	7	0	0	0	0	1	2	37	2	2	1	0	0	1	0.229061424	0	0	0	0	0	0	0	0	0	0	0	0	0	0	0	0	0	1	0.314269681	0	0	0	0	1	0	0	0	0	0	0	0
967	2	12	1	7	0	1	0	0	1	2	40	3	2	1	0	0	0	0	0	0	0	0	0	0	0	0	0	0	0	0	0	0	0	0	0	0	0	0	0	0	0	0	0	0	0	0	0	0	0
968	2	12	1	7	0	0	0	0	1	2	33	2	2	1	0	0	22	1.181127313	8	1.19670329	0	0	0	0	0	1	3	1	3	0	2	0	0	3	1	14	1.065740339	0	2	0	3	1	2	1	2	3	0	2	0
969	2	12	1	7	0	0	0	0	1	2	58	2	3	1	0	0	8	0.598351645	1	0.314269681	0	0	0	0	0	0	1	0	0	0	0	0	0	0	0	7	0.628539361	1	0	1	0	1	2	1	0	1	0	0	0
970	2	12	1	7	0	0	0	0	1	2	39	2	3	1	0	0	1	0.229061424	1	0.314269681	0	0	0	0	0	0	1	0	0	0	0	0	0	0	0	0	0	0	0	0	0	0	0	0	0	0	0	0	0
971	2	12	1	7	0	1	0	0	2	1	49	3	2	1	0	0	5	0.558326423	2	0.41573971	0	0	0	0	0	0	0	1	1	0	1	0	0	0	0	3	0.666666667	0	1	0	0	0	0	2	0	0	0	1	0
972	2	12	1	7	0	0	0	0	2	1	38	2	3	1	0	0	0	0	0	0	0	0	0	0	0	0	0	0	0	0	0	0	0	0	0	0	0	0	0	0	0	0	0	0	0	0	0	0	0
973	2	12	1	7	0	0	0	0	2	1	45	2	2	1	0	0	0	0	0	0	0	0	0	0	0	0	0	0	0	0	0	0	0	0	0	0	0	0	0	0	0	0	0	0	0	0	0	0	0
974	2	12	1	7	0	0	0	0	1	2	40	1	3	2	0	0	0	0	0	0	0	0	0	0	0	0	0	0	0	0	0	0	0	0	0	0	0	0	0	0	0	0	0	0	0	0	0	0	0
975	2	12	1	7	0	1	0	0	1	2	42	1	1	1	0	0	2	0.314269681	1	0.314269681	0	0	0	0	0	0	1	0	0	0	0	0	0	0	0	1	0.314269681	0	0	0	0	0	1	0	0	0	0	0	0
976	2	12	1	7	0	0	0	0	2	1	62	1	1	1	0	0	18	1.054092553	10	1.099943882	1	0	1	3	0	1	1	3	0	0	2	0	1	0	0	8	0.99380799	0	1	0	0	1	3	2	0	1	0	1	1
977	2	12	1	7	0	0	0	0	1	2	33	1	2	3	0	0	7	0.487498022	4	0.496903995	1	0	1	0	0	1	0	1	0	0	1	1	0	0	0	3	0.471404521	0	1	0	1	1	0	0	0	0	1	2	1
978	2	12	1	7	0	0	0	0	3	2	20	1	2	2	0	0	0	0	0	0	0	0	0	0	0	0	0	0	0	0	0	0	0	0	1	0	0	0	0	0	0	0	0	0	0	0	0	0	0
979	2	12	1	7	0	0	0	0	1	2	37	1	2	1	1	1	0	0	0	0	0	0	0	0	0	0	0	0	0	0	0	0	0	0	0	0	0	0	0	0	0	0	0	0	0	0	0	0	0
980	2	12	1	7	0	0	0	0	1	2	39	1	1	1	0	0	8	0.496903995	4	0.496903995	0	0	0	1	1	0	1	1	0	0	0	0	1	0	1	4	0.496903995	1	0	1	0	0	0	1	1	0	0	0	0
981	2	12	1	7	0	1	0	0	2	1	49	2	2	1	0	0	5	0.447903208	4	0.496903995	0	0	0	0	1	1	1	0	1	0	0	1	0	0	0	1	0.314269681	0	1	0	0	0	0	0	0	0	0	0	0
982	2	12	1	7	0	0	0	0	2	1	40	1	3	1	0	0	24	1.154700538	17	1.099943882	3	1	2	1	1	3	3	3	0	0	0	3	0	0	0	7	0.916245695	1	1	1	0	0	1	3	0	0	0	0	0
983	2	12	1	7	0	0	0	0	1	2	51	1	1	1	0	0	0	0	0	0	0	0	0	0	0	0	0	0	0	0	0	0	0	0	0	0	0	0	0	0	0	0	0	0	0	0	0	0	0
984	2	12	1	7	0	0	0	0	3	1	41	1	2	1	0	0	9	0.687184271	2	0.41573971	0	0	0	1	0	1	0	0	0	0	0	1	1	0	0	7	0.785674201	0	0	0	0	2	2	1	1	1	0	0	0
985	2	8	1	3	0	0	0	0	2	1	37	1	1	1	0	0	9	0.5	5	0.496903995	1	0	0	1	1	0	0	1	1	0	0	0	0	0	0	4	0.496903995	1	1	0	0	1	0	0	0	1	0	0	0
986	2	8	1	3	0	0	0	0	1	2	31	2	2	2	0	0	8	0.496903995	2	0.41573971	0	0	1	0	0	0	1	0	0	0	0	0	0	0	0	6	0.471404521	0	0	1	0	1	1	1	1	1	0	0	0
987	2	9	1	4	0	0	0	0	1	2	37	1	1	1	0	0	1	0.229061424	0	0	0	0	0	0	0	0	0	0	0	0	0	0	0	0	0	1	0.314269681	0	0	0	0	0	1	0	0	0	0	0	0
988	2	9	1	4	0	1	0	1	1	2	29	1	1	1	0	0	1	0.229061424	1	0.314269681	0	0	0	0	0	1	0	0	0	0	0	0	0	0	0	0	0	0	0	0	0	0	0	0	0	0	0	0	0
989	2	8	1	3	1	1	1	1	2	1	45	1	3	1	0	0	0	0	0	0	0	0	0	0	0	0	0	0	0	0	0	0	0	0	0	0	0	0	0	0	0	0	0	0	0	0	0	0	0
990	2	8	1	3	0	0	0	0	3	2	27	2	2	1	0	0	11	0.678141979	7	0.628539361	1	1	2	0	1	0	0	1	1	0	0	0	0	0	0	4	0.684934889	1	0	0	0	0	1	2	0	0	0	0	0
991	2	8	1	3	0	0	0	0	2	1	49	2	2	1	0	0	1	0.229061424	0	0	0	0	0	0	0	0	0	0	0	0	0	0	0	0	0	1	0.314269681	0	0	0	0	0	0	1	0	0	0	0	0
992	2	8	1	3	0	0	0	0	2	1	38	2	1	1	0	0	4	0.532870169	0	0	0	0	0	0	0	0	0	0	0	0	0	1	0	0	2	4	0.684934889	0	0	1	0	0	2	0	0	1	0	0	0
993	2	8	1	3	0	0	0	0	1	2	40	2	2	1	0	0	1	0.229061424	1	0.314269681	0	0	0	0	0	0	1	0	0	0	0	0	0	0	0	0	0	0	0	0	0	0	0	0	0	0	0	0	0
994	2	8	1	3	0	0	0	0	1	2	37	2	3	1	0	0	0	0	0	0	0	0	0	0	0	0	0	0	0	0	2	0	0	1	0	0	0	0	0	0	0	0	0	0	0	0	0	1	0
995	2	8	1	3	0	0	0	0	1	2	38	2	3	1	0	0	1	0.229061424	1	0.314269681	1	0	0	0	0	0	0	0	0	0	0	0	0	0	0	0	0	0	0	0	0	0	0	0	0	0	0	0	0
996	2	9	1	4	0	1	0	0	1	2	38	2	3	2	0	0	12	0.577350269	9	0.471404521	1	1	0	1	1	1	2	1	1	0	0	0	1	0	0	3	0.471404521	0	0	1	1	0	1	0	0	0	0	0	0
997	2	9	1	4	0	0	0	0	1	2	48	1	3	1	0	0	4	0.41573971	1	0.314269681	1	0	0	0	0	0	0	0	0	0	0	0	0	0	0	3	0.471404521	1	0	0	0	0	1	0	0	1	0	0	0
998	2	9	1	4	0	0	0	0	1	2	27	1	1	1	0	0	8	0.684934889	7	0.785674201	1	0	0	1	0	0	1	2	2	0	0	2	0	0	0	1	0.314269681	0	0	0	0	0	0	1	0	0	0	0	0
999	2	9	1	4	0	0	0	0	1	2	39	3	1	1	0	0	18	0.881917104	13	0.831479419	2	1	1	1	1	2	0	2	3	0	0	1	2	0	1	5	0.684934889	0	0	0	0	1	2	1	1	0	0	0	2
1000	2	10	1	5	0	0	0	0	1	2	32	2	2	1	0	0	0	0	0	0	0	0	0	0	0	0	0	0	0	0	0	0	0	0	0	0	0	0	0	0	0	0	0	0	0	0	0	0	0
1001	2	9	1	4	0	0	0	0	1	2	45	2	2	1	0	0	9	0.687184271	2	0.41573971	1	0	0	0	0	0	1	0	0	0	0	0	0	0	0	7	0.785674201	1	2	0	0	0	1	0	1	2	0	0	0
1002	2	9	1	4	0	0	0	0	3	1	41	1	2	2	1	1	4	0.532870169	3	0.666666667	0	0	0	1	0	2	0	0	0	0	0	0	0	0	0	1	0.314269681	0	0	0	0	0	0	1	0	0	0	0	0
1003	2	9	1	4	0	1	0	1	1	2	30	1	1	1	1	3	9	0.687184271	9	0.666666667	1	0	2	1	2	1	0	1	1	0	0	1	1	0	0	0	0	0	0	0	0	0	0	0	0	0	0	0	0
1004	2	9	1	4	0	0	0	0	1	2	29	1	1	1	1	1	6	0.942809042	0	0	0	0	0	0	0	0	0	0	0	0	0	0	0	0	0	6	1.247219129	0	0	0	0	3	3	0	0	0	0	0	0
1005	2	9	1	4	0	1	0	1	1	2	38	1	1	1	0	0	1	0.229061424	1	0.314269681	0	0	0	0	0	0	1	0	0	0	0	0	0	0	0	0	0	0	0	0	0	0	0	0	0	0	0	0	0
1006	2	10	1	5	0	1	0	0	2	1	40	2	2	1	0	0	1	0.229061424	0	0	0	0	0	0	0	0	0	0	0	0	0	0	0	0	0	1	0.314269681	0	0	0	0	0	1	0	0	0	0	0	0
1007	2	9	1	4	0	0	0	0	2	2	34	1	1	1	0	0	3	0.687184271	0	0	0	0	0	0	0	0	0	0	0	0	0	0	0	0	0	3	0.942809042	0	3	0	0	0	0	0	0	0	0	0	0
1008	2	9	1	4	1	0	1	0	3	2	68	1	1	1	0	0	8	0.496903995	4	0.496903995	1	1	1	0	0	0	0	1	0	0	0	0	0	0	0	4	0.496903995	0	1	1	0	1	1	0	0	0	0	0	0
1009	2	9	1	4	1	1	0	0	1	2	36	1	1	1	0	0	1	0.229061424	1	0.314269681	0	1	0	0	0	0	0	0	0	0	0	0	0	0	0	0	0	0	0	0	0	0	0	0	0	0	0	0	0
1010	2	14	1	9	1	0	1	0	2	1	50	2	2	1	0	0	0	0	0	0	0	0	0	0	0	0	0	0	0	0	0	0	0	0	0	0	0	0	0	0	0	0	0	0	0	0	0	0	0
1011	2	14	1	9	0	0	0	0	3	2	23	2	2	1	1	4	17	0.524110063	11	0.41573971	2	2	1	1	1	1	1	1	1	0	0	1	1	1	1	6	0.471404521	1	1	0	0	1	1	1	0	1	0	0	1
1012	2	14	1	9	0	0	0	0	1	2	50	1	1	2	1	0	0	0	0	0	0	0	0	0	0	0	0	0	0	0	0	0	0	0	0	0	0	0	0	0	0	0	0	0	0	0	0	0	0
1013	2	14	1	9	0	0	0	0	2	1	50	2	2	1	0	0	0	0	0	0	0	0	0	0	0	0	0	0	0	0	0	0	0	0	0	0	0	0	0	0	0	0	0	0	0	0	0	0	0
1014	2	14	1	9	0	0	0	0	1	2	35	1	2	1	0	0	2	0.314269681	2	0.41573971	0	0	0	0	1	1	0	0	0	0	0	0	0	0	0	0	0	0	0	0	0	0	0	0	0	0	0	0	0
1015	2	14	1	9	0	1	0	0	2	1	60	2	3	1	0	0	10	0.831479419	5	0.684934889	0	0	1	0	1	0	2	1	0	0	0	0	0	1	0	5	0.955813919	0	1	0	0	0	0	3	1	0	0	0	0
1016	2	14	1	9	0	0	0	0	1	2	39	1	1	1	0	0	20	1.328695638	5	1.065740339	2	0	0	0	0	0	3	0	0	0	0	0	0	0	0	15	1.333333333	0	1	2	0	3	3	3	3	0	0	1	0
1017	2	14	1	9	0	1	0	0	2	1	43	1	3	1	0	0	5	0.447903208	3	0.471404521	0	0	0	0	0	1	1	1	0	0	0	0	1	0	0	2	0.41573971	1	0	0	0	1	0	0	0	0	0	0	0
1018	1	11	1	6	0	0	0	2	2	1	45	1	1	1	0	0	0	0	0	0	0	0	0	0	0	0	0	0	0	0	0	0	0	0	0	0	0	0	0	0	0	0	0	0	0	0	0	0	0
1019	1	11	1	6	0	1	0	0	1	2	38	1	1	1	0	0	10	0.7617394	4	0.496903995	0	0	1	1	0	0	0	1	1	0	0	0	0	0	0	6	0.942809042	0	3	1	1	0	0	1	0	0	0	0	0
1020	1	11	1	6	0	0	0	0	2	1	40	1	1	1	0	0	0	0	0	0	0	0	0	0	0	0	0	0	0	0	0	0	0	0	0	0	0	0	0	0	0	0	0	0	0	0	0	0	0
1021	1	10	1	5	1	0	1	0	1	2	38	1	1	3	1	4	0	0	0	0	0	0	0	0	0	0	0	0	0	0	0	0	0	0	0	0	0	0	0	0	0	0	0	0	0	0	0	0	0
1022	1	11	1	6	0	0	0	0	1	2	40	2	1	1	0	0	2	0.314269681	1	0.314269681	0	0	0	0	0	0	0	1	0	0	0	0	0	0	0	1	0.314269681	0	0	0	0	0	1	0	0	0	0	0	0
1023	1	11	1	6	0	1	0	0	1	2	41	3	1	1	0	0	0	0	0	0	0	0	0	0	0	0	0	0	0	0	0	0	0	0	0	0	0	0	0	0	0	0	0	0	0	0	0	0	0
1024	1	10	1	5	0	0	0	0	2	1	41	1	1	1	0	0	4	0.532870169	4	0.684934889	1	0	0	2	1	0	0	0	0	0	0	0	0	0	0	0	0	0	0	0	0	0	0	0	0	0	0	0	0
1025	1	10	1	5	0	0	0	0	1	2	48	2	2	1	0	0	0	0	0	0	0	0	0	0	0	0	0	0	0	0	0	0	0	0	0	0	0	0	0	0	0	0	0	0	0	0	0	0	0
1026	1	10	1	5	0	1	0	0	2	1	41	1	1	1	0	0	0	0	0	0	0	0	0	0	0	0	0	0	0	0	0	0	0	0	0	0	0	0	0	0	0	0	0	0	0	0	0	0	0
1027	1	5	0	0	0	0	0	0	1	2	27	1	1	1	0	0	6	0.577350269	2	0.41573971	0	0	0	0	0	0	0	1	1	0	0	0	0	0	1	4	0.684934889	0	0	1	0	1	0	0	2	0	0	0	0
1028	1	5	0	0	0	0	0	0	2	1	42	2	2	1	0	0	0	0	0	0	0	0	0	0	0	0	0	0	0	0	0	0	0	0	0	0	0	0	0	0	0	0	0	0	0	0	0	0	0
1029	2	5	0	0	0	0	0	0	1	2	30	2	2	1	0	0	7	0.950957932	0	0	0	0	0	0	0	0	0	0	0	0	0	0	0	0	0	7	1.227262335	0	0	0	0	0	3	3	0	1	0	0	0
1030	1	5	0	0	0	0	0	0	1	2	35	1	3	1	0	0	0	0	0	0	0	0	0	0	0	0	0	0	0	0	0	0	0	0	0	0	0	0	0	0	0	0	0	0	0	0	0	0	0
1031	1	5	0	0	0	0	0	0	1	2	30	2	2	3	0	0	4	0.41573971	1	0.314269681	0	0	0	0	0	0	1	0	0	0	0	0	0	0	0	3	0.471404521	1	1	0	0	0	0	1	0	0	0	0	0
1032	1	5	0	0	0	0	0	0	1	2	29	2	1	1	0	0	3	0.372677996	2	0.41573971	0	0	1	0	0	0	0	1	0	0	0	0	0	0	0	1	0.314269681	0	0	1	0	0	0	0	0	0	0	0	0
1033	1	8	1	3	0	0	0	0	1	2	45	1	1	1	0	0	11	1.061387399	1	0.314269681	0	0	0	0	0	0	0	1	0	0	0	0	0	0	0	10	1.2862041	0	0	0	2	3	3	2	0	0	0	0	0
1034	1	8	1	3	0	0	0	0	1	2	50	1	2	1	0	0	0	0	0	0	0	0	0	0	0	0	0	0	0	0	0	0	0	0	0	0	0	0	0	0	0	0	0	0	0	0	0	0	0
1035	1	8	1	3	0	1	0	0	1	2	46	3	2	1	0	0	14	0.974996043	4	0.684934889	0	1	0	0	0	0	1	0	2	0	0	0	0	0	0	10	1.099943882	0	0	1	0	3	1	3	1	1	0	0	0
1036	1	8	1	3	0	0	0	0	2	1	53	2	2	1	0	0	4	0.41573971	2	0.41573971	0	0	0	0	1	0	1	0	0	0	0	1	1	0	0	2	0.41573971	0	0	0	0	0	1	0	0	1	0	0	1
1037	1	8	1	3	0	0	0	0	2	1	40	1	1	1	0	0	0	0	0	0	0	0	0	0	0	0	0	0	0	0	0	0	0	0	0	0	0	0	0	0	0	0	0	0	0	0	0	0	0
1038	1	8	1	3	0	0	0	0	3	2	27	2	1	1	0	0	0	0	0	0	0	0	0	0	0	0	0	0	0	0	0	0	0	0	0	0	0	0	0	0	0	0	0	0	0	0	0	0	0
1039	1	10	1	5	0	0	0	0	3	2	23	2	1	1	0	0	0	0	0	0	0	0	0	0	0	0	0	0	0	0	0	0	0	0	0	0	0	0	0	0	0	0	0	0	0	0	0	0	0
1040	1	10	1	5	0	0	0	0	2	1	42	2	1	1	0	0	0	0	0	0	0	0	0	0	0	0	0	0	0	0	0	0	0	0	0	0	0	0	0	0	0	0	0	0	0	0	0	0	1
1041	1	9	1	4	0	0	0	0	2	1	48	1	2	1	0	0	15	1.013793755	5	0.684934889	1	0	0	0	0	1	0	2	1	0	0	0	1	0	0	10	1.19670329	3	0	2	1	3	1	0	0	0	0	0	0
1042	1	9	1	4	0	0	0	0	1	2	38	1	2	1	0	0	0	0	0	0	0	0	0	0	0	0	0	0	0	0	0	0	0	0	0	0	0	0	0	0	0	0	0	0	0	0	0	0	0
1043	1	9	1	4	0	0	0	0	1	2	40	1	3	1	0	0	13	0.80315735	9	0.816496581	1	1	2	0	0	1	0	2	2	0	0	1	2	0	0	4	0.684934889	1	0	2	1	0	0	0	0	0	0	0	1
1044	1	9	1	4	0	0	0	4	3	2	40	1	1	1	0	0	16	1.19670329	16	1.133115447	1	3	0	0	2	3	2	2	3	3	3	1	0	0	3	0	0	0	0	0	0	0	0	0	0	0	3	3	1
1045	1	9	1	4	0	0	1	4	1	2	28	1	1	1	0	0	21	0.897527468	10	1.099943882	0	3	0	0	1	1	3	1	1	0	0	1	0	0	2	11	0.628539361	3	1	1	1	1	1	1	1	1	0	0	1
1046	1	9	1	4	0	0	1	4	2	1	50	1	2	3	0	0	15	1.013793755	5	0.684934889	1	0	0	0	0	1	0	2	1	0	0	0	1	0	0	10	1.19670329	3	0	2	1	3	1	0	0	0	0	0	0
1047	1	9	1	4	0	0	0	0	2	1	48	1	1	1	0	0	9	0.763762616	3	0.471404521	1	1	0	1	0	0	0	0	0	0	0	0	0	0	0	6	0.942809042	0	0	1	0	3	1	1	0	0	0	0	0
1048	1	9	1	4	0	1	0	2	1	2	40	1	2	1	1	4	0	0	0	0	0	0	0	0	0	0	0	0	0	0	0	0	0	0	0	0	0	0	0	0	0	0	0	0	0	0	0	0	0
1049	1	9	1	4	0	0	0	0	1	2	32	2	2	1	0	0	4	0.41573971	2	0.41573971	1	0	0	0	0	0	0	1	0	0	0	0	0	0	0	2	0.41573971	0	0	0	0	0	1	1	0	0	0	0	0
1050	1	7	1	2	0	0	0	0	1	2	27	1	1	1	0	0	5	0.730719247	1	0.314269681	0	0	0	0	1	0	0	0	0	0	0	0	2	0	0	4	0.955813919	0	0	0	0	0	3	0	0	1	0	0	0
1051	1	7	1	2	0	0	0	0	2	1	36	1	2	1	0	0	1	0.229061424	1	0.314269681	0	0	0	0	0	0	1	0	0	0	0	0	0	0	0	0	0	0	0	0	0	0	0	0	0	0	0	0	0
1052	1	7	1	2	0	0	0	0	1	2	44	1	1	1	0	0	4	0.41573971	0	0	0	0	0	0	0	0	0	0	0	0	0	0	0	0	0	4	0.496903995	0	0	1	0	0	0	1	1	1	0	0	0
1053	1	7	1	2	0	0	0	0	2	1	40	1	2	1	0	0	3	0.5	0	0	0	0	0	0	0	0	0	0	0	1	0	0	0	0	0	3	0.666666667	1	0	2	0	0	0	0	0	0	1	0	0
1054	1	7	1	2	0	0	0	0	2	1	53	1	3	2	0	0	7	0.678141979	6	0.816496581	0	0	1	2	0	0	0	1	2	0	0	1	2	0	1	1	0.314269681	1	0	0	0	0	0	0	0	0	0	0	1
1055	1	7	1	2	0	0	0	0	1	2	36	1	1	2	1	1	2	0.314269681	0	0	0	0	0	0	0	0	0	0	0	0	0	0	0	0	0	2	0.41573971	1	0	0	0	0	0	1	0	0	0	0	0
1056	1	7	1	2	0	0	0	0	1	2	35	2	1	1	0	0	2	0.314269681	2	0.41573971	0	0	0	0	0	0	0	1	1	0	0	0	0	0	0	0	0	0	0	0	0	0	0	0	0	0	0	0	0
1057	1	7	1	2	0	1	0	0	1	2	40	3	1	1	0	0	0	0	0	0	0	0	0	0	0	0	0	0	0	0	0	0	0	0	0	0	0	0	0	0	0	0	0	0	0	0	0	0	0
1058	1	7	1	2	0	0	0	0	1	2	32	3	1	1	0	0	5	0.558326423	1	0.314269681	0	0	1	0	0	0	0	0	0	0	0	0	0	0	0	4	0.684934889	0	0	0	0	0	1	1	2	0	0	0	0
1059	1	6	1	1	0	0	0	0	1	2	45	2	1	1	0	0	15	0.897527468	3	0.471404521	1	0	0	0	0	0	0	1	1	0	0	0	0	1	0	12	0.942809042	1	1	1	0	1	3	3	1	1	0	0	0
1060	1	6	1	1	0	0	0	0	2	1	45	1	1	1	0	0	0	0	0	0	0	0	0	0	0	0	0	0	0	0	0	0	0	0	0	0	0	0	0	0	0	0	0	0	0	0	0	0	0
1061	1	6	1	1	0	1	0	0	2	1	42	1	1	1	0	0	32	1.133115447	8	0.314269681	1	1	1	1	1	0	1	1	1	1	0	0	0	1	1	24	0.942809042	3	3	3	0	3	3	3	3	3	2	0	0
1062	1	6	1	1	0	0	0	0	3	2	40	1	1	1	0	0	6	0.471404521	2	0.41573971	0	0	1	0	0	1	0	0	0	1	1	0	0	0	0	4	0.496903995	0	1	0	1	0	0	1	1	0	1	0	0
1063	1	6	1	1	0	0	0	0	1	2	29	1	2	1	1	4	7	0.825892708	4	0.684934889	0	0	0	1	0	1	2	0	0	0	1	0	1	1	0	3	0.942809042	0	0	3	0	0	0	0	0	0	0	0	0
1064	1	6	1	1	0	0	0	0	1	2	25	1	1	1	0	0	31	1.192828364	16	1.030402055	3	3	1	2	2	3	1	1	0	0	0	1	0	0	3	15	1.333333333	0	3	3	0	3	2	1	3	0	0	0	0
1065	1	6	1	1	0	0	1	3	1	2	39	1	1	1	0	0	8	0.496903995	4	0.496903995	1	0	1	1	0	0	0	1	0	3	3	1	3	3	3	4	0.496903995	0	1	1	0	1	0	0	1	0	0	0	0
1066	1	6	1	1	0	0	0	0	1	2	38	2	1	1	1	4	19	1.177201117	6	0.666666667	0	1	1	0	0	0	1	1	2	0	0	0	0	0	0	13	1.422916497	0	3	3	0	0	3	0	3	1	0	0	0
1067	2	16	2	11	0	0	0	0	1	2	55	1	2	1	0	0	10	0.496903995	8	0.314269681	1	1	1	1	0	1	1	1	1	0	0	0	0	0	0	2	0.41573971	0	0	0	0	0	1	0	1	0	0	0	0
1068	2	16	2	11	0	1	0	0	3	2	41	2	2	1	0	0	12	0.942809042	5	0.955813919	0	0	1	0	0	0	1	0	3	0	0	1	0	1	2	7	0.916245695	0	0	0	1	0	3	1	1	1	0	0	1
1069	2	13	2	8	0	1	0	0	2	1	35	1	2	3	0	0	0	0	0	0	0	0	0	0	0	0	0	0	0	0	0	0	0	0	0	0	0	0	0	0	0	0	0	0	0	0	0	0	0
1070	2	16	2	11	0	0	0	0	1	2	45	1	1	1	0	0	5	0.730719247	2	0.41573971	1	0	0	0	0	0	0	1	0	0	0	0	0	0	3	3	0.942809042	0	0	0	0	0	0	3	0	0	0	0	0
1071	2	16	2	11	0	0	0	0	1	2	43	1	1	1	0	0	6	0.471404521	4	0.496903995	1	0	0	0	0	1	1	0	1	0	1	1	0	0	0	2	0.41573971	0	0	1	0	0	0	1	0	0	0	1	0
1072	2	16	2	11	0	1	0	0	1	2	40	2	2	1	0	0	10	0.831479419	2	0.41573971	0	1	0	0	0	0	0	1	0	0	0	0	1	0	0	8	0.99380799	3	0	1	0	0	1	2	1	0	0	0	0
1073	2	16	2	11	0	0	0	0	2	1	50	1	2	1	0	0	0	0	0	0	0	0	0	0	0	0	0	0	0	0	0	0	0	0	0	0	0	0	0	0	0	0	0	0	0	0	0	0	0
1074	2	16	2	11	0	1	0	0	2	1	60	1	1	1	0	0	8	0.496903995	5	0.496903995	1	0	0	0	1	1	0	1	1	0	1	1	1	0	0	3	0.471404521	1	0	0	0	1	0	0	1	0	0	0	1
1075	2	16	2	11	0	0	0	0	1	2	40	1	2	1	0	0	0	0	0	0	0	0	0	0	0	0	0	0	0	0	0	0	0	0	0	0	0	0	0	0	0	0	0	0	0	0	0	0	0
1076	2	16	2	11	0	0	0	0	2	1	48	1	1	1	0	0	4	0.41573971	3	0.471404521	1	1	1	0	0	0	0	0	0	0	0	0	0	0	1	1	0.314269681	0	0	0	0	0	0	1	0	0	0	0	0
1077	2	16	2	11	0	0	0	0	2	1	50	1	2	1	0	0	18	0.577350269	8	0.566557724	2	0	1	1	0	1	1	1	1	1	0	0	1	1	0	10	0.566557724	1	1	0	2	1	1	1	2	1	1	0	0
1078	2	16	2	11	0	0	0	0	2	1	49	2	2	1	0	0	3	0.372677996	1	0.314269681	1	0	0	0	0	0	0	0	0	0	0	0	0	0	0	2	0.41573971	0	0	0	0	0	1	1	0	0	0	0	0
1079	2	16	2	11	0	0	0	0	3	2	41	2	2	1	0	0	25	0.75563725	13	0.831479419	1	1	1	1	1	1	1	3	3	2	0	1	1	1	2	12	0.666666667	1	1	1	3	1	2	1	1	1	1	1	1
1080	2	16	2	11	0	0	0	0	2	1	62	3	2	1	0	0	15	1.067187373	2	0.41573971	0	0	1	0	0	0	0	1	0	0	0	0	1	0	0	13	1.165343165	3	1	0	0	1	3	3	1	1	0	0	0
1081	2	16	2	11	0	0	0	0	2	1	55	2	2	1	0	0	0	0	0	0	0	0	0	0	0	0	0	0	0	0	0	0	0	0	0	0	0	0	0	0	0	0	0	0	0	0	0	0	0
1082	2	16	2	11	0	0	0	0	2	1	41	1	1	3	0	0	20	0.737027731	12	0.816496581	1	2	0	1	1	3	1	1	2	1	1	3	2	1	1	8	0.566557724	0	1	2	1	1	1	1	0	1	0	1	1
1083	2	16	2	11	0	0	0	0	1	2	50	1	2	1	0	0	5	0.447903208	4	0.496903995	1	1	0	0	0	1	0	1	0	0	0	1	0	0	0	1	0.314269681	0	0	0	0	0	0	1	0	0	0	0	1
1084	2	16	2	11	0	0	0	0	1	2	40	2	2	1	0	0	37	0.970236066	17	0.874889764	1	3	2	3	1	2	3	1	1	0	0	1	2	0	0	20	1.030402055	3	1	3	3	2	3	3	2	0	1	0	0
1085	2	16	2	11	1	1	1	1	1	2	43	1	2	1	1	4	24	0.471404521	11	0.41573971	1	1	1	1	1	1	2	2	1	2	3	1	1	2	2	13	0.496903995	1	1	2	1	1	1	2	2	2	2	1	2
1086	2	16	2	11	0	0	0	0	1	2	40	1	1	1	0	0	5	0.447903208	3	0.471404521	0	0	1	0	0	1	1	0	0	0	0	0	0	0	0	2	0.41573971	0	0	1	0	0	1	0	0	0	0	1	1
1087	2	16	2	11	0	0	0	0	1	2	35	2	2	1	1	4	0	0	0	0	0	0	0	0	0	0	0	0	0	0	0	0	0	0	0	0	0	0	0	0	0	0	0	0	0	0	0	0	0
1088	2	16	2	11	0	0	0	0	1	2	41	1	3	1	0	0	0	0	0	0	0	0	0	0	0	0	0	0	0	0	0	0	0	0	0	0	0	0	0	0	0	0	0	0	0	0	0	0	0
1089	2	16	2	11	0	0	0	0	2	1	60	1	2	1	0	0	14	0.974996043	10	1.19670329	0	1	0	0	2	0	1	3	3	0	1	1	2	0	0	4	0.496903995	1	0	1	0	0	1	1	0	0	0	1	0
1090	2	16	2	11	0	0	0	0	1	2	35	1	1	1	0	0	8	0.496903995	5	0.496903995	1	0	1	1	0	0	1	0	1	0	0	1	1	0	0	3	0.471404521	0	0	0	1	0	1	1	0	0	0	0	1
1091	2	16	2	11	0	0	0	0	2	1	52	1	1	1	0	0	4	0.532870169	2	0.628539361	0	0	2	0	0	0	0	0	0	0	2	1	2	2	0	2	0.41573971	0	0	1	0	0	0	1	0	0	0	2	3
1092	2	16	2	11	0	0	0	0	1	2	43	1	1	1	0	0	6	0.471404521	2	0.41573971	0	0	0	0	0	1	1	0	0	0	0	1	1	0	0	4	0.496903995	0	0	0	1	0	0	1	1	1	0	0	1
1093	2	16	2	11	0	0	0	0	2	1	52	1	1	1	0	0	6	0.471404521	4	0.496903995	0	1	0	0	1	1	0	0	1	0	1	1	1	0	0	2	0.41573971	0	0	0	0	0	0	1	1	0	0	1	0
1094	2	16	2	11	0	0	0	0	3	2	59	1	1	1	0	0	6	0.577350269	4	0.684934889	0	0	0	0	1	1	0	2	0	1	0	1	0	0	1	2	0.41573971	0	0	0	0	0	0	1	1	0	1	0	1
1095	2	16	2	11	0	0	0	0	1	2	37	1	2	1	0	0	29	1.061387399	15	1.054092553	1	0	1	1	3	3	3	2	1	1	0	2	3	1	0	14	1.065740339	3	2	3	2	1	0	2	1	0	0	0	2
1096	2	16	2	11	0	0	0	0	1	2	45	1	2	1	0	0	1	0.229061424	1	0.314269681	0	1	0	0	0	0	0	0	0	0	0	0	0	0	0	0	0	0	0	0	0	0	0	0	0	0	0	0	0
1097	2	16	2	11	0	1	0	0	2	1	62	1	1	1	0	0	16	0.99380799	6	0.666666667	0	0	1	1	0	1	1	2	0	0	0	1	1	0	0	10	1.19670329	3	3	0	2	0	1	1	0	0	0	0	1
1098	2	16	2	11	0	1	0	0	2	1	53	3	3	1	0	0	0	0	0	0	0	0	0	0	0	0	0	0	0	0	0	0	1	0	0	0	0	0	0	0	0	0	0	0	0	0	0	0	1
1099	2	16	2	11	0	0	0	0	2	1	56	1	2	1	0	0	0	0	0	0	0	0	0	0	0	0	0	0	0	0	0	0	0	0	0	0	0	0	0	0	0	0	0	0	0	0	0	0	0
1100	2	16	2	11	0	0	0	0	3	2	23	2	2	1	0	0	4	0.41573971	3	0.471404521	0	0	0	0	1	1	0	1	0	0	0	0	0	0	0	1	0.314269681	0	0	0	0	0	0	0	1	0	0	0	0
1101	2	14	1	9	0	0	0	0	1	2	35	2	2	1	0	0	10	0.831479419	6	0.816496581	1	0	0	0	1	2	0	2	0	0	0	1	0	0	0	4	0.831479419	0	0	0	0	0	0	2	2	0	0	0	0
1102	2	14	1	9	0	0	0	0	2	1	63	1	1	1	0	0	0	0	0	0	0	0	0	0	0	0	0	0	0	0	0	0	0	0	0	0	0	0	0	0	0	0	0	0	0	0	0	0	0
1103	2	14	1	9	0	0	0	0	3	1	40	1	1	1	0	0	0	0	0	0	0	0	0	0	0	0	0	0	0	0	0	0	0	0	0	0	0	0	0	0	0	0	0	0	0	0	0	0	0
1104	2	14	1	9	0	0	0	0	1	2	46	1	1	1	0	0	6	0.471404521	3	0.471404521	0	0	1	0	0	0	0	1	1	0	0	0	0	0	0	3	0.471404521	1	1	1	0	0	0	0	0	0	0	0	0
1105	2	14	1	9	0	1	0	0	3	2	40	2	3	1	1	4	27	1.424000624	18	1.247219129	0	3	1	2	3	3	0	3	3	0	0	3	2	0	3	9	1.414213562	0	0	0	0	0	3	3	0	3	0	0	0
1106	2	14	1	9	0	0	0	0	1	2	40	1	1	1	0	0	0	0	0	0	0	0	0	0	0	0	0	0	0	0	0	0	0	0	0	0	0	0	0	0	0	0	0	0	0	0	0	0	0
1107	2	14	1	9	0	1	0	0	1	2	45	2	3	2	0	0	0	0	0	0	0	0	0	0	0	0	0	0	0	0	0	0	0	0	0	0	0	0	0	0	0	0	0	0	0	0	0	0	0
1108	2	14	1	9	0	0	0	0	2	1	57	2	2	1	0	0	5	0.447903208	3	0.471404521	1	0	0	1	0	0	0	0	1	0	1	0	0	0	0	2	0.41573971	1	1	0	0	0	0	0	0	0	0	1	0
1109	2	14	1	9	0	1	0	0	2	1	46	2	2	1	0	0	20	1.048220126	7	1.030402055	1	0	1	2	0	3	0	0	0	0	0	0	0	0	0	13	0.955813919	1	1	0	2	0	2	2	3	2	0	0	0
1110	2	14	1	9	0	1	0	0	3	2	25	2	3	3	0	0	15	0.687184271	6	0.666666667	1	1	2	0	0	0	1	0	1	0	0	0	2	1	0	9	0.666666667	1	2	0	1	1	1	1	0	2	0	0	0
1111	2	14	1	9	0	0	0	0	2	1	60	2	2	1	0	0	27	1.301708279	6	0.942809042	1	3	0	0	0	0	1	0	1	0	1	0	0	0	2	21	1.054092553	1	0	3	3	2	3	3	3	3	3	3	2
1112	2	14	1	9	0	0	0	0	3	2	40	2	2	1	0	0	0	0	0	0	0	0	0	0	0	0	0	0	0	0	0	0	0	0	0	0	0	0	0	0	0	0	0	0	0	0	0	0	0
1113	2	14	1	9	0	1	0	0	1	2	48	1	1	1	0	0	11	0.590563656	9	0.471404521	1	1	1	1	1	0	2	1	1	0	1	1	0	0	0	2	0.41573971	0	0	0	1	0	0	0	1	0	0	1	1
1114	2	14	1	9	0	0	0	0	1	2	40	1	3	1	0	0	14	0.785674201	8	0.874889764	0	0	1	0	2	2	0	2	1	0	0	1	1	0	0	6	0.666666667	0	1	2	0	0	1	1	1	0	0	0	0
1115	2	14	1	9	0	0	0	0	1	2	52	2	2	1	0	0	16	0.566557724	6	0.471404521	1	1	0	0	1	1	0	1	1	0	0	0	0	1	0	10	0.566557724	1	1	1	1	2	2	1	0	1	0	0	0
1116	2	14	1	9	0	0	0	0	2	1	51	1	1	1	0	0	0	0	0	0	0	0	0	0	0	0	0	0	0	0	0	0	0	0	0	0	0	0	0	0	0	0	0	0	0	0	0	0	0
1117	2	14	1	9	0	0	0	0	1	2	45	1	2	1	0	0	13	0.730719247	8	0.737027731	1	1	0	2	0	2	0	1	1	0	0	0	1	1	0	5	0.684934889	0	1	0	2	0	1	1	0	0	0	0	0
1118	2	14	1	9	0	1	0	0	1	2	40	1	2	2	1	1	6	0.471404521	3	0.471404521	1	0	0	1	0	0	1	0	0	0	0	0	0	1	0	3	0.471404521	1	0	0	0	0	1	1	0	0	0	0	0
1119	2	14	1	9	0	0	0	0	2	1	57	3	2	1	0	0	3	0.372677996	0	0	0	0	0	0	0	0	0	0	0	0	0	0	0	0	0	3	0.471404521	1	0	0	0	0	0	1	1	0	0	0	0
1120	2	14	1	9	0	0	0	0	2	1	51	1	1	1	0	0	9	0.687184271	5	0.684934889	2	1	0	0	1	1	0	0	0	0	0	1	0	0	0	4	0.684934889	1	0	0	0	0	0	2	1	0	0	0	1
1121	2	14	1	9	0	0	0	0	1	2	40	2	1	1	1	1	20	0.808901099	10	0.874889764	1	2	0	1	1	1	0	3	1	2	0	3	2	1	0	10	0.737027731	2	1	0	2	2	1	0	1	1	1	0	3
1122	2	14	1	9	0	0	0	0	1	2	56	1	1	1	0	0	11	0.890623308	0	0	0	0	0	0	0	0	0	0	0	0	0	0	0	0	0	11	0.916245695	1	0	0	1	2	3	1	2	1	0	0	0
1123	2	14	1	9	0	1	0	0	1	2	40	1	1	1	0	0	26	1.257078722	11	1.133115447	1	1	3	1	0	2	0	3	0	0	0	0	0	1	0	15	1.333333333	3	0	3	3	2	0	3	1	0	0	0	0
1124	2	14	1	9	0	1	0	0	3	2	45	1	1	1	0	0	22	1.082977149	12	0.942809042	1	2	2	0	0	1	1	2	3	1	0	0	1	3	0	10	1.19670329	3	0	0	0	0	1	2	3	1	0	0	1
1125	2	14	1	9	0	0	0	0	2	1	63	1	1	1	0	0	0	0	0	0	0	0	0	0	0	0	0	0	0	0	0	0	0	0	0	0	0	0	0	0	0	0	0	0	0	0	0	0	0
1126	2	14	1	9	0	0	0	0	3	1	41	1	1	1	0	0	0	0	0	0	0	0	0	0	0	0	0	0	0	0	0	0	0	0	0	0	0	0	0	0	0	0	0	0	0	0	0	0	0
1127	2	14	1	9	0	0	0	0	2	1	44	1	3	1	0	0	18	1	11	0.916245695	2	1	3	1	0	0	1	2	1	0	2	3	1	0	2	7	1.030402055	0	0	0	1	0	2	3	1	0	0	2	2
1128	2	14	1	9	0	0	0	0	2	1	61	1	1	1	0	0	0	0	0	0	0	0	0	0	0	0	0	0	0	0	0	0	0	0	0	0	0	0	0	0	0	0	0	0	0	0	0	0	0
1129	2	14	1	9	0	0	0	0	1	2	40	1	1	1	0	0	0	0	0	0	0	0	0	0	0	0	0	0	0	0	0	0	0	0	0	0	0	0	0	0	0	0	0	0	0	0	0	0	0
1130	2	14	1	9	0	0	0	0	2	1	48	2	2	1	0	0	3	0.372677996	2	0.41573971	1	0	0	1	0	0	0	0	0	0	0	0	0	0	0	1	0.314269681	0	0	0	0	0	0	1	0	0	0	0	0
1131	2	14	1	9	0	0	0	0	2	1	55	1	1	1	0	0	9	0.600925213	6	0.666666667	2	1	0	0	0	1	1	1	0	1	0	0	1	0	0	3	0.471404521	0	0	1	0	0	0	1	1	0	0	0	0
1132	2	14	1	9	0	0	0	0	1	2	62	1	1	1	0	0	7	0.487498022	5	0.496903995	0	0	1	0	1	0	1	1	1	0	2	1	2	3	0	2	0.41573971	1	0	0	0	0	0	1	0	0	1	3	1
1133	2	14	1	9	0	0	0	0	1	2	45	1	2	1	0	0	3	0.372677996	2	0.41573971	0	1	0	0	0	0	0	1	0	0	0	0	0	0	0	1	0.314269681	0	0	0	0	0	0	0	0	1	0	0	0
1134	2	14	1	9	0	1	0	0	1	2	37	2	2	1	0	0	31	1.192828364	10	1.099943882	0	3	0	1	1	0	1	1	3	1	0	1	0	0	0	21	0.942809042	3	2	0	3	3	2	3	3	2	0	0	1
1135	2	14	1	9	0	0	0	0	2	1	49	1	1	1	0	0	0	0	0	0	0	0	0	0	0	0	0	0	0	0	0	0	0	0	0	0	0	0	0	0	0	0	0	0	0	0	0	0	0
1136	2	15	2	10	0	0	0	0	2	1	61	1	1	1	0	0	0	0	0	0	0	0	0	0	0	0	0	0	0	0	0	0	0	0	0	0	0	0	0	0	0	0	0	0	0	0	0	0	0
1137	2	14	1	9	0	1	0	0	1	2	35	1	1	1	0	0	4	0.532870169	1	0.314269681	0	0	0	0	0	0	0	0	1	0	0	0	0	0	0	3	0.666666667	0	0	0	0	0	1	2	0	0	0	0	0
1138	2	14	1	9	0	0	0	0	2	1	58	1	1	1	0	0	1	0.229061424	0	0	0	0	0	0	0	0	0	0	0	0	0	0	0	0	0	1	0.314269681	0	0	0	0	0	0	1	0	0	0	0	0
1139	2	14	1	9	0	0	0	0	1	2	39	1	1	1	0	0	16	0.936238864	7	0.628539361	1	0	0	1	1	2	0	1	1	1	0	2	0	1	2	9	1.154700538	0	1	3	0	0	1	1	3	0	1	0	2
1140	2	14	1	9	0	0	0	0	1	2	44	1	1	1	0	0	4	0.41573971	2	0.41573971	1	0	0	0	0	0	0	0	1	0	1	0	0	0	0	2	0.41573971	0	0	0	0	0	0	1	1	0	0	0	0
1141	2	14	1	9	0	0	0	0	1	2	45	1	2	1	0	0	9	0.957427108	3	0.471404521	0	0	0	0	0	0	1	1	1	0	0	0	0	0	0	6	1.247219129	0	0	0	0	0	3	0	3	0	0	0	0
1142	2	14	1	9	0	0	0	0	2	1	51	2	3	1	0	0	0	0	0	0	0	0	0	0	0	0	0	0	0	0	0	0	0	0	0	0	0	0	0	0	0	0	0	0	0	0	0	0	0
1143	2	14	1	9	0	0	0	0	2	1	41	2	1	1	0	0	4	0.711458249	1	0.314269681	1	0	0	0	0	0	0	0	0	0	0	1	0	0	0	3	0.942809042	0	0	0	0	0	0	3	0	0	0	0	0
1144	2	14	1	9	0	0	0	0	2	1	60	1	1	1	0	0	2	0.314269681	2	0.41573971	0	0	1	0	0	1	0	0	0	0	0	0	0	0	0	0	0	0	0	0	0	0	0	0	0	0	0	0	0
1145	2	14	1	9	0	0	0	0	1	2	37	1	1	1	0	0	7	0.75563725	1	0.314269681	0	0	0	0	0	0	0	0	1	0	1	0	0	0	1	6	0.942809042	0	0	0	1	0	3	1	0	1	0	1	0
1146	2	14	1	9	0	0	0	0	1	2	45	2	2	1	0	0	19	1.177201117	13	1.257078722	1	0	3	2	0	3	1	0	3	0	1	0	0	0	0	6	0.942809042	0	0	0	0	1	1	3	0	1	0	1	0
1147	2	14	1	9	0	0	0	0	3	2	41	1	1	1	0	0	0	0	0	0	0	0	0	0	0	0	0	0	0	0	0	0	0	0	0	0	0	0	0	0	0	0	0	0	0	0	0	0	0
1148	2	14	1	9	0	0	0	0	2	1	60	1	1	1	0	0	9	0.957427108	5	0.955813919	1	3	0	0	0	1	0	0	0	0	0	0	1	0	0	4	0.955813919	0	0	0	0	0	3	0	0	1	0	0	0
1149	1	14	1	9	0	0	0	0	1	2	34	1	1	3	0	0	0	0	0	0	0	0	0	0	0	0	0	0	0	0	0	0	0	0	0	0	0	0	0	0	0	0	0	0	0	0	0	0	0
1150	1	14	1	9	0	0	0	0	1	2	40	2	3	3	1	0	10	0.496903995	8	0.314269681	1	1	1	1	1	1	1	1	0	1	0	0	1	1	1	2	0.41573971	0	0	1	0	1	0	0	0	0	1	0	0
1151	1	14	1	9	0	0	0	0	1	2	39	2	3	2	0	0	0	0	0	0	0	0	0	0	0	0	0	0	0	0	0	0	0	0	0	0	0	0	0	0	0	0	0	0	0	0	0	0	0
1152	1	14	1	9	0	0	0	0	2	1	52	2	3	1	0	0	12	0.942809042	12	0.942809042	1	2	0	1	2	3	1	2	0	0	0	0	2	0	1	0	0	0	0	0	0	0	0	0	0	0	0	0	0
1153	1	14	1	9	0	0	0	0	3	1	40	2	2	1	0	0	0	0	0	0	0	0	0	0	0	0	0	0	0	0	0	0	0	0	0	0	0	0	0	0	0	0	0	0	0	0	0	0	0
1154	1	14	1	9	0	0	0	0	3	1	27	2	3	1	0	0	0	0	0	0	0	0	0	0	0	0	0	0	0	0	0	0	0	0	0	0	0	0	0	0	0	0	0	0	0	0	0	0	0
1155	1	14	1	9	0	0	0	0	1	2	48	3	2	1	0	0	1	0.229061424	0	0	0	0	0	0	0	0	0	0	0	1	1	1	0	1	0	1	0.314269681	0	0	0	0	0	0	1	0	0	1	1	0
1156	1	12	2	7	0	0	0	0	2	1	52	2	3	1	0	0	28	1.212079124	9	0.816496581	1	0	1	2	1	0	0	2	2	2	1	1	1	2	0	19	1.2862041	3	3	3	3	3	3	1	0	0	0	0	0
1157	1	12	2	7	0	0	0	0	2	1	47	2	2	1	0	0	4	0.41573971	2	0.41573971	0	0	0	0	0	0	1	1	0	0	0	0	0	0	0	2	0.41573971	0	0	0	0	0	1	1	0	0	0	0	0
1158	1	12	2	7	0	0	0	0	2	1	47	2	3	2	0	0	10	0.684934889	7	0.785674201	1	1	0	0	2	2	0	0	1	1	2	1	0	1	0	3	0.471404521	1	0	1	1	0	0	0	0	0	1	1	1
1159	1	12	2	7	0	0	0	0	2	1	50	2	2	1	0	0	0	0	0	0	0	0	0	0	0	0	0	0	0	0	0	0	0	0	0	0	0	0	0	0	0	0	0	0	0	0	0	0	0
1160	1	12	1	7	0	0	0	0	2	1	38	2	3	2	0	0	4	0.41573971	2	0.41573971	0	0	0	1	1	0	0	0	0	0	0	1	1	0	1	2	0.41573971	0	0	0	0	1	0	0	0	1	0	0	0
1161	1	12	1	7	0	0	0	0	2	1	43	3	1	1	0	0	2	0.314269681	1	0.314269681	0	0	0	0	0	1	0	0	0	0	0	0	0	0	0	1	0.314269681	0	0	0	0	0	0	1	0	0	0	0	0
1162	1	12	1	7	0	0	0	0	2	1	40	1	3	1	0	0	12	0.816496581	2	0.41573971	1	0	0	1	0	0	0	0	0	0	0	1	0	0	0	10	0.874889764	1	0	1	0	1	2	3	1	1	0	0	1
1163	1	12	1	7	0	0	0	0	1	2	40	3	3	1	0	0	4	0.41573971	4	0.496903995	1	1	0	0	1	0	1	0	0	0	1	0	0	0	1	0	0	0	0	0	0	0	0	0	0	0	0	0	0
1164	1	12	1	7	0	0	0	0	2	1	51	2	2	1	0	0	3	0.372677996	3	0.471404521	0	1	0	1	0	0	0	1	0	0	0	0	0	0	0	0	0	0	0	0	0	0	0	0	0	0	0	0	0
1165	1	12	1	7	0	0	0	0	2	1	58	1	2	1	0	0	21	0.5	9	0	1	1	1	1	1	1	1	1	1	1	1	1	1	1	1	12	0.666666667	1	1	1	0	1	2	2	2	2	0	0	1
1166	1	12	1	7	0	0	0	0	1	2	40	2	3	3	0	0	18	0.666666667	5	0.496903995	0	0	1	0	1	0	1	1	1	0	0	0	0	1	0	13	0.496903995	1	1	2	1	2	2	1	2	1	0	1	0
1167	1	12	1	7	0	0	0	0	2	1	48	2	3	2	0	0	13	0.869581991	7	0.785674201	0	1	0	1	1	0	2	2	0	0	2	0	0	0	0	6	0.942809042	1	0	0	0	0	1	1	0	3	0	2	0
1168	1	12	1	7	0	0	0	0	2	1	43	2	2	1	0	0	5	0.447903208	5	0.496903995	1	1	1	0	1	0	0	1	0	0	1	0	0	0	1	0	0	0	0	0	0	0	0	0	0	0	0	1	0
1169	1	12	1	7	0	0	0	0	2	1	49	2	1	1	0	0	17	1.078693769	13	1.165343165	1	1	1	0	3	1	0	3	3	0	0	0	0	0	0	4	0.684934889	1	0	0	0	0	0	0	1	2	0	0	0
1170	1	12	1	7	0	1	0	0	1	2	32	2	2	1	0	0	9	0.687184271	2	0.41573971	0	0	0	0	0	1	1	0	0	0	0	0	0	0	0	7	0.785674201	1	0	0	0	0	2	1	2	1	0	0	0
1171	1	12	1	7	0	0	0	0	1	2	50	1	3	1	0	0	1	0.229061424	1	0.314269681	0	0	0	0	1	0	0	0	0	0	0	0	0	0	0	0	0	0	0	0	0	0	0	0	0	0	0	0	0
1172	1	12	1	7	0	0	0	0	1	2	38	3	2	1	0	0	0	0	0	0	0	0	0	0	0	0	0	0	0	0	0	0	0	0	0	0	0	0	0	0	0	0	0	0	0	0	0	0	0
1173	1	12	1	7	0	0	0	0	1	2	39	2	3	1	0	0	0	0	0	0	0	0	0	0	0	0	0	0	0	0	0	0	0	0	0	0	0	0	0	0	0	0	0	0	0	0	0	0	0
1174	1	12	1	7	0	0	0	0	2	1	49	2	2	2	0	0	7	0.678141979	5	0.684934889	0	0	1	0	0	0	1	2	1	0	0	0	0	0	0	2	0.628539361	0	0	0	0	0	0	2	0	0	0	0	0
1175	1	13	1	8	0	0	0	0	1	2	42	1	2	1	0	0	18	1	4	0.496903995	1	1	0	0	0	0	0	1	1	0	0	2	0	1	1	14	1.065740339	1	2	0	1	0	3	2	2	3	0	0	2
1176	1	13	1	8	0	0	0	0	2	1	40	2	2	1	0	0	2	0.314269681	2	0.41573971	1	0	0	0	0	0	0	0	1	0	0	0	0	0	0	0	0	0	0	0	0	0	0	0	0	0	0	0	0
1177	1	13	1	8	0	1	0	1	2	1	42	2	3	3	1	4	1	0.229061424	0	0	0	0	0	0	0	0	0	0	0	0	3	0	0	0	0	1	0.314269681	0	0	0	0	0	0	0	0	1	0	0	0
1178	1	13	1	8	0	0	0	0	1	2	47	2	3	3	0	0	29	0.825892708	10	0.566557724	1	2	1	1	2	1	0	1	1	0	0	1	1	2	1	19	0.737027731	3	3	1	2	2	1	3	2	2	0	0	1
1179	1	13	1	8	0	0	0	0	1	2	40	1	3	2	0	0	22	0.711458249	11	0.785674201	1	1	1	0	2	3	1	1	1	0	1	0	0	0	0	11	0.628539361	0	1	1	1	1	2	2	1	2	0	1	0
1180	1	13	1	8	0	0	0	0	1	2	46	2	3	2	1	3	0	0	0	0	0	0	0	0	0	0	0	0	0	0	0	0	0	0	0	0	0	0	0	0	0	0	0	0	0	0	0	0	0
1181	1	13	1	8	0	0	0	0	2	1	43	2	3	1	1	2	7	0.487498022	2	0.41573971	1	0	1	0	0	0	0	0	0	0	0	0	0	0	0	5	0.496903995	0	0	0	1	0	1	1	1	1	0	0	0
1182	1	13	1	8	0	1	0	0	2	1	51	2	3	2	0	0	0	0	0	0	0	0	0	0	0	0	0	0	0	0	0	0	0	0	0	0	0	0	0	0	0	0	0	0	0	0	0	0	0
1183	1	13	1	8	0	0	0	0	2	1	50	2	3	1	0	0	0	0	0	0	0	0	0	0	0	0	0	0	0	0	0	0	0	0	0	0	0	0	0	0	0	0	0	0	0	0	0	0	0
1184	1	13	1	8	0	0	0	0	2	1	63	3	3	1	0	0	3	0.372677996	2	0.41573971	0	0	0	0	0	0	0	1	1	0	0	0	0	0	0	1	0.314269681	1	0	0	0	0	0	0	0	0	0	0	0
1185	1	13	1	8	0	1	0	0	2	1	55	1	3	3	0	0	0	0	0	0	0	0	0	0	0	0	0	0	0	0	0	0	0	0	0	0	0	0	0	0	0	0	0	0	0	0	0	0	0
1186	1	13	1	8	0	0	0	0	1	2	42	2	3	1	0	0	10	0.895806416	5	0.955813919	3	0	1	0	0	0	0	0	1	3	0	0	0	0	0	5	0.831479419	2	1	0	0	0	0	0	2	0	3	0	0
1187	1	11	1	6	0	0	0	0	2	1	54	2	2	1	0	0	2	0.314269681	0	0	0	0	0	0	0	0	0	0	0	0	0	0	0	0	0	2	0.41573971	0	0	0	0	0	0	0	1	1	0	0	0
1188	1	11	1	6	0	0	0	0	1	2	40	1	3	1	1	1	1	0.229061424	1	0.314269681	0	0	0	0	0	1	0	0	0	0	0	0	0	0	0	0	0	0	0	0	0	0	0	0	0	0	0	0	0
1189	1	11	1	6	0	1	0	0	1	2	47	2	2	1	1	4	4	0.41573971	2	0.41573971	1	0	0	0	0	0	1	0	0	0	0	0	0	0	0	2	0.41573971	0	0	1	0	1	0	0	0	0	0	0	0
1190	1	11	1	6	0	0	0	0	2	1	48	2	2	1	0	0	9	0.600925213	5	0.684934889	0	0	0	0	0	1	1	1	2	0	0	1	0	0	0	4	0.496903995	0	0	0	0	0	1	1	1	1	0	0	0
1191	1	11	1	6	0	0	0	0	1	2	32	2	2	2	1	0	13	1.043794124	3	0.666666667	0	1	2	0	0	0	0	0	0	0	0	0	0	0	0	10	1.19670329	2	1	0	0	1	3	3	0	0	0	0	0
1192	1	11	1	6	0	0	0	0	1	2	42	1	2	1	1	2	22	1.227262335	3	0.471404521	1	1	0	0	0	0	0	1	0	0	0	0	0	2	0	19	1.099943882	1	1	3	3	3	2	3	3	0	0	0	0
1193	1	11	1	6	0	0	0	0	2	1	44	1	2	1	0	0	0	0	0	0	0	0	0	0	0	0	0	0	0	0	0	0	0	0	0	0	0	0	0	0	0	0	0	0	0	0	0	0	0
1194	1	11	1	6	0	0	0	0	1	2	38	2	2	1	0	0	15	0.687184271	7	0.785674201	0	1	1	0	2	0	0	2	1	0	0	1	1	0	0	8	0.566557724	1	0	1	2	1	0	1	1	1	1	1	0
1195	1	11	1	6	0	1	0	0	2	1	41	3	3	1	1	4	3	0.687184271	0	0	0	0	0	0	0	0	0	0	0	0	3	0	0	0	0	3	0.942809042	0	3	0	0	0	0	0	0	0	0	3	0
1196	2	12	1	7	0	0	0	0	2	1	32	1	2	1	0	0	4	0.41573971	1	0.314269681	0	0	0	0	1	0	0	0	0	0	0	0	0	0	0	3	0.471404521	0	0	0	1	0	1	1	0	0	0	0	0
1197	2	12	1	7	0	1	0	0	1	2	35	1	1	1	0	0	2	0.314269681	0	0	0	0	0	0	0	0	0	0	0	0	0	0	0	0	0	2	0.41573971	0	1	0	1	0	0	0	0	0	0	0	0
1198	2	12	1	7	0	0	0	0	1	2	37	2	2	1	0	0	1	0.229061424	0	0	0	0	0	0	0	0	0	0	0	1	0	0	0	0	0	1	0.314269681	0	0	0	0	0	0	1	0	0	1	0	0
1199	2	12	1	7	0	0	0	0	1	2	40	2	2	1	0	0	3	0.372677996	1	0.314269681	0	0	0	0	0	0	0	1	0	0	0	0	0	0	0	2	0.41573971	1	0	0	0	0	1	0	0	0	0	0	0
1200	2	12	1	7	0	0	0	0	1	2	42	2	3	2	0	0	1	0.229061424	1	0.314269681	0	0	0	1	0	0	0	0	0	0	0	0	0	0	0	0	0	0	0	0	0	0	0	0	0	0	0	0	0
1201	2	12	1	7	0	0	0	0	1	2	45	1	3	1	0	0	19	1.223484197	7	1.030402055	1	2	0	0	1	0	0	3	0	0	0	0	0	0	0	12	1.333333333	2	0	3	3	3	1	0	0	0	0	0	0
1202	2	12	1	7	0	0	0	0	1	2	40	3	2	1	0	0	4	0.41573971	3	0.471404521	0	0	1	0	1	0	0	0	1	0	0	0	0	1	1	1	0.314269681	0	0	0	1	0	0	0	0	0	0	0	0
1203	2	12	1	7	0	1	0	0	2	1	56	1	2	1	0	0	0	0	0	0	0	0	0	0	0	0	0	0	0	0	0	1	0	0	0	0	0	0	0	0	0	0	0	0	0	0	0	0	0
1204	2	12	1	7	0	0	0	0	1	2	34	1	2	1	0	0	12	0.816496581	6	0.666666667	1	2	1	1	0	0	0	1	0	1	0	0	0	1	1	6	0.942809042	1	0	0	0	0	3	1	1	0	1	0	0
1205	2	13	1	8	0	0	0	0	2	1	45	2	2	3	0	0	0	0	0	0	0	0	0	0	0	0	0	0	0	0	0	0	0	0	0	0	0	0	0	0	0	0	0	0	0	0	0	0	0
1206	2	13	1	8	0	0	0	0	1	2	43	1	2	1	0	0	6	0.471404521	4	0.496903995	1	0	1	0	0	1	0	1	0	2	0	1	0	1	0	2	0.41573971	0	0	0	1	1	0	0	0	0	2	0	1
1207	2	13	1	8	0	1	0	0	2	1	53	2	3	1	0	0	8	0.496903995	6	0.471404521	1	1	0	0	1	1	1	0	1	0	0	1	1	0	1	2	0.41573971	1	1	0	0	0	0	0	0	0	0	0	1
1208	2	13	1	8	0	0	0	0	2	1	58	1	2	1	0	0	6	0.471404521	6	0.471404521	1	1	0	1	1	1	0	1	0	0	0	1	1	0	1	0	0	0	0	0	0	0	0	0	0	0	0	0	1
1209	2	13	1	8	0	1	0	0	1	2	35	1	3	1	0	0	0	0	0	0	0	0	0	0	0	0	0	0	0	0	0	0	0	0	0	0	0	0	0	0	0	0	0	0	0	0	0	0	0
1210	2	13	1	8	0	0	0	0	1	2	40	3	2	1	1	4	0	0	0	0	0	0	0	0	0	0	0	0	0	0	0	0	0	0	0	0	0	0	0	0	0	0	0	0	0	0	0	0	0
1211	2	13	1	8	0	0	0	0	3	2	60	1	2	3	0	0	8	0.598351645	1	0.314269681	0	0	0	0	0	0	1	0	0	0	1	0	0	0	1	7	0.628539361	1	1	0	0	2	1	1	1	0	0	0	0
1212	2	13	1	8	0	0	0	0	1	2	45	2	2	2	0	0	1	0.229061424	1	0.314269681	0	0	0	0	0	0	1	0	0	0	0	0	0	0	0	0	0	0	0	0	0	0	0	0	0	0	0	0	0
1213	2	13	1	8	0	0	0	0	1	2	40	1	2	2	0	0	10	1.012270398	7	1.030402055	0	0	0	0	0	1	3	2	1	0	1	0	0	0	0	3	0.942809042	0	0	0	0	0	3	0	0	0	0	1	0
1214	2	13	1	8	0	0	0	1	2	1	43	3	3	1	0	0	42	1.154700538	18	1.247219129	1	3	3	0	2	3	3	3	0	3	3	0	0	2	3	24	0.942809042	3	3	3	3	3	3	3	3	0	3	3	3
1215	2	13	1	8	0	1	0	0	1	2	41	1	2	2	1	4	12	0.816496581	7	0.628539361	1	0	1	0	1	2	1	1	0	0	0	0	0	0	0	5	0.955813919	0	0	1	0	0	3	0	1	0	0	0	0
1216	2	11	1	6	1	0	0	0	2	1	22	2	2	1	1	1	9	0.600925213	4	0.496903995	1	0	0	0	1	1	0	1	0	1	0	0	1	0	1	5	0.684934889	0	0	0	0	0	1	2	1	1	1	0	1
1217	2	11	1	6	0	0	0	0	1	2	41	2	3	2	0	0	3	0.372677996	3	0.471404521	0	0	1	0	0	0	0	1	1	1	0	0	0	0	0	0	0	0	0	0	0	0	0	0	0	0	1	0	0
1218	2	11	1	6	0	0	0	0	1	2	43	2	2	1	0	0	14	0.711458249	8	0.566557724	0	1	1	0	1	1	1	2	1	0	0	0	0	0	0	6	0.816496581	0	0	0	0	0	2	1	1	2	0	0	0
1219	2	11	1	6	0	1	0	0	1	2	40	2	3	2	0	0	6	0.471404521	2	0.41573971	0	0	0	0	0	0	0	1	1	0	0	0	0	0	0	4	0.496903995	1	0	0	1	0	1	0	0	1	0	0	0
1220	2	11	1	6	0	0	0	0	3	1	40	1	1	1	0	0	0	0	0	0	0	0	0	0	0	0	0	0	0	0	0	0	0	0	0	0	0	0	0	0	0	0	0	0	0	0	0	0	0
1221	2	11	1	6	0	0	0	0	1	2	40	1	2	1	0	0	0	0	0	0	0	0	0	0	0	0	0	0	0	0	0	0	0	0	0	0	0	0	0	0	0	0	0	0	0	0	0	0	0
1222	2	11	1	6	0	0	0	0	1	2	40	3	2	1	0	0	13	0.869581991	6	0.666666667	0	1	1	0	0	1	2	1	0	0	0	0	0	0	0	7	1.030402055	0	1	0	0	2	0	1	3	0	0	0	0
1223	2	11	1	6	0	0	0	0	1	2	45	2	2	2	0	0	0	0	0	0	0	0	0	0	0	0	0	0	0	0	0	0	0	0	0	0	0	0	0	0	0	0	0	0	0	0	0	0	0
1224	2	11	1	6	0	1	0	0	1	2	32	1	2	3	1	1	13	0.558326423	6	0.471404521	1	0	1	1	0	0	1	1	1	0	1	1	0	1	0	7	0.628539361	1	0	2	0	0	1	1	1	1	0	1	1
1225	2	11	1	6	0	0	0	0	2	1	64	1	2	1	0	0	1	0.229061424	0	0	0	0	0	0	0	0	0	0	0	0	0	0	0	0	0	1	0.314269681	0	0	0	0	0	0	1	0	0	0	0	0
1226	1	17	2	12	0	1	0	0	3	1	40	3	1	1	0	0	0	0	0	0	0	0	0	0	0	0	0	0	0	0	0	0	0	0	0	0	0	0	0	0	0	0	0	0	0	0	0	0	0
1227	1	17	2	12	0	0	0	0	2	1	50	3	2	1	0	0	10	0.598351645	6	0.666666667	0	1	2	0	0	1	0	1	1	0	1	0	0	1	0	4	0.496903995	0	1	1	0	1	0	1	0	0	0	1	0
1228	1	17	2	12	0	1	0	0	2	1	56	2	1	1	0	0	3	0.372677996	1	0.314269681	0	0	0	0	0	1	0	0	0	0	0	0	0	0	0	2	0.41573971	0	1	0	0	0	0	1	0	0	0	0	0
1229	1	17	2	12	0	0	0	0	2	1	51	1	3	1	0	0	1	0.229061424	0	0	0	0	0	0	0	0	0	0	0	0	0	0	0	0	0	1	0.314269681	0	0	0	0	0	0	1	0	0	0	0	0
1230	1	17	2	12	0	0	0	0	2	1	44	1	1	1	0	0	16	1.19670329	8	1.19670329	3	1	3	0	0	0	0	0	1	0	0	0	0	0	0	8	1.19670329	0	0	0	0	3	1	3	0	1	0	0	0
1231	1	17	2	12	0	0	0	0	2	1	48	2	2	1	0	0	7	0.487498022	3	0.471404521	0	0	1	0	0	0	1	0	1	1	0	0	0	0	0	4	0.496903995	0	0	0	0	1	1	1	0	1	1	0	0
1232	1	17	2	12	0	0	0	0	2	1	62	3	2	1	0	0	8	0.496903995	5	0.496903995	1	0	0	0	1	1	0	1	1	0	1	0	1	0	1	3	0.471404521	0	0	1	0	0	1	1	0	0	0	1	0
1233	1	17	2	12	0	0	0	0	2	1	50	2	2	1	0	0	8	0.7617394	3	0.471404521	1	0	0	0	1	0	1	0	0	0	0	1	1	1	0	5	0.955813919	0	0	1	0	1	3	0	0	0	0	1	1
1234	1	17	2	12	0	0	0	0	2	1	50	2	2	2	0	0	0	0	0	0	0	0	0	0	0	0	0	0	0	0	0	0	3	0	0	0	0	0	0	0	0	0	0	0	0	0	0	0	0
1235	1	17	2	12	0	0	0	0	2	1	43	2	2	1	0	0	16	0.566557724	6	0.471404521	1	1	1	0	0	1	1	1	0	1	1	0	1	1	0	10	0.566557724	1	1	0	2	2	1	1	1	1	0	0	0
1236	1	17	2	12	0	1	0	0	3	1	52	1	2	1	0	0	2	0.314269681	1	0.314269681	0	0	1	0	0	0	0	0	0	0	0	0	0	0	0	1	0.314269681	0	0	0	0	0	1	0	0	0	0	0	1
1237	1	17	2	12	0	0	1	2	3	1	56	1	1	3	1	2	20	0.936238864	7	0.916245695	0	1	1	0	3	0	0	1	1	0	0	0	0	0	0	13	0.831479419	1	1	0	1	1	2	3	2	2	2	0	0
1238	1	17	2	12	0	0	0	0	2	1	45	1	1	1	0	0	1	0.229061424	1	0.314269681	0	0	0	0	0	0	1	0	0	0	1	0	0	0	0	0	0	0	0	0	0	0	0	0	0	0	0	2	0
1239	1	17	2	12	0	0	0	0	2	1	39	2	2	1	0	0	9	0.5	5	0.496903995	1	0	1	0	0	1	0	1	1	0	0	0	1	0	1	4	0.496903995	1	0	0	1	0	0	1	1	0	0	0	0
1240	1	17	2	12	0	1	0	0	2	1	60	3	2	1	0	0	36	1.105541597	17	1.099943882	3	2	2	3	2	2	0	3	0	2	0	3	0	0	2	19	1.099943882	3	2	3	1	3	1	3	3	0	2	0	3
1241	1	17	2	12	0	0	0	0	2	1	49	2	1	3	0	0	13	0.931280812	7	0.916245695	2	2	0	0	0	2	0	1	0	0	0	0	1	0	0	6	0.942809042	2	0	0	0	0	0	2	2	0	0	0	0
1242	1	17	2	12	0	0	0	0	1	2	41	2	2	2	0	0	2	0.314269681	1	0.314269681	0	0	0	0	0	0	0	1	0	0	1	0	0	1	0	1	0.314269681	0	0	0	0	0	1	0	0	0	0	1	0
1243	1	17	2	12	0	0	0	0	2	1	52	2	3	1	0	0	3	0.372677996	1	0.314269681	0	0	0	0	0	0	0	1	0	0	0	0	0	0	0	2	0.41573971	0	1	0	0	0	0	1	0	0	0	0	0
1244	1	17	2	12	0	0	0	0	1	2	60	3	2	1	0	0	6	0.666666667	5	0.831479419	2	0	0	0	0	0	2	0	1	0	0	0	0	0	0	1	0.314269681	0	0	0	0	0	0	1	0	0	0	0	0
1245	1	17	2	12	0	1	0	0	2	1	39	1	2	1	0	0	9	0.5	4	0.496903995	0	0	1	0	0	1	1	0	1	1	0	0	0	1	0	5	0.496903995	0	0	1	0	1	1	1	1	0	1	0	0
1246	1	17	2	12	0	1	0	0	2	1	40	1	2	1	1	2	10	0.684934889	5	0.684934889	0	1	1	0	1	0	0	2	0	0	1	0	0	0	0	5	0.684934889	0	1	0	1	0	1	0	2	0	1	0	1
1247	1	17	2	12	0	1	0	0	2	1	37	2	3	2	0	0	12	0.816496581	4	0.684934889	0	0	0	1	0	1	0	2	0	0	1	3	2	1	1	8	0.874889764	0	2	0	2	0	2	0	1	1	0	2	0
1248	1	17	2	12	0	0	0	0	2	1	55	2	2	1	0	0	13	0.931280812	4	0.684934889	0	1	1	0	0	0	0	0	2	0	0	0	1	0	0	9	1.054092553	3	1	2	0	0	2	1	0	0	0	0	0
1249	1	17	2	12	0	0	0	0	2	1	42	3	2	1	0	0	11	0.678141979	4	0.496903995	0	0	1	0	1	0	1	0	1	0	2	0	0	0	0	7	0.785674201	1	0	2	0	0	1	2	1	0	0	2	0
1250	1	17	2	12	0	1	0	0	2	1	59	2	2	1	0	0	6	0.666666667	2	0.41573971	1	0	0	0	0	0	1	0	0	0	1	0	0	0	0	4	0.831479419	0	0	0	0	0	2	2	0	0	0	1	0
1251	1	17	2	12	0	0	0	0	2	1	41	3	3	1	0	0	16	0.936238864	5	0.684934889	0	1	0	1	2	0	0	1	0	1	0	1	0	1	0	11	1.030402055	0	1	2	3	2	1	0	2	0	1	0	1
1252	1	17	2	12	0	0	0	0	1	2	35	2	2	1	0	0	23	1.095726829	14	0.955813919	0	1	1	2	2	3	1	3	1	0	0	1	0	0	0	9	1.154700538	1	1	0	0	1	3	3	0	0	0	0	1
1253	1	17	2	12	0	0	0	0	2	1	50	2	2	1	0	0	13	0.869581991	2	0.41573971	0	0	0	1	0	0	1	0	0	0	0	1	2	3	3	11	0.916245695	1	0	2	1	3	2	1	1	0	0	1	2
1254	1	17	2	12	0	0	0	0	2	1	41	2	2	1	0	0	10	0.496903995	9	0	1	1	1	1	1	1	1	1	1	0	0	0	0	0	0	1	0.314269681	0	0	0	0	0	0	0	1	0	0	0	0
1255	1	17	2	12	0	1	0	0	2	1	66	2	2	1	0	0	4	0.41573971	1	0.314269681	0	0	0	0	1	0	0	0	0	1	0	0	0	0	1	3	0.471404521	0	0	1	0	0	1	1	0	0	1	0	0
1256	1	17	2	12	0	1	0	0	1	2	31	1	3	1	1	3	21	1.166666667	12	1.054092553	1	3	2	1	3	1	0	1	0	0	0	0	0	3	0	9	1.247219129	0	3	0	0	0	1	2	3	0	0	2	3
1257	1	17	2	12	0	0	0	0	2	1	36	2	3	2	0	0	11	0.890623308	9	1.054092553	2	2	1	0	3	0	0	1	0	0	0	0	0	0	0	2	0.41573971	0	0	1	0	0	0	0	0	1	0	0	0
1258	1	17	2	12	0	1	0	0	1	2	45	1	1	1	0	0	8	0.496903995	3	0.471404521	0	1	0	0	0	0	1	1	0	1	2	0	0	0	0	5	0.496903995	1	0	0	1	1	1	1	0	0	1	2	0
1259	1	17	2	12	0	0	0	0	2	1	42	2	1	1	1	1	10	0.684934889	2	0.41573971	0	1	1	0	0	0	0	0	0	1	1	0	0	0	1	8	0.737027731	1	1	2	2	0	0	0	1	1	1	1	0
1260	1	16	2	11	0	0	1	2	3	1	34	1	2	3	1	4	21	0.833333333	11	0.785674201	1	2	0	2	1	1	0	2	2	0	1	3	3	1	2	10	0.874889764	1	0	1	0	1	2	1	1	3	0	2	1
1261	1	16	2	11	0	0	1	2	2	2	33	1	1	1	0	0	9	0.833333333	0	0	0	0	0	0	0	0	0	0	0	0	0	0	0	0	0	9	0.942809042	1	0	2	0	2	0	0	2	2	0	0	0
1262	1	17	2	12	0	1	0	0	1	2	34	1	1	1	1	1	21	1.013793755	12	0.942809042	1	2	0	1	2	0	2	3	1	1	2	2	1	0	0	9	1.054092553	3	1	0	0	0	0	1	2	2	1	2	2
1263	1	16	2	11	0	1	0	0	2	1	48	1	2	1	0	0	4	0.532870169	1	0.314269681	0	0	0	0	0	0	0	0	1	0	1	0	0	0	0	3	0.666666667	0	1	0	0	2	0	0	0	0	0	1	0
1264	1	17	2	12	0	0	0	0	3	1	60	1	2	3	0	0	13	0.80315735	8	0.874889764	0	1	0	2	0	2	0	2	1	0	0	0	0	0	0	5	0.684934889	1	2	0	0	1	0	1	0	0	0	0	1
1265	1	16	2	11	0	0	0	0	3	1	46	2	2	1	0	0	14	0.785674201	12	0.666666667	1	2	0	1	1	1	2	2	2	2	1	0	0	0	0	2	0.41573971	0	0	1	0	0	0	0	0	1	0	1	0
1266	1	17	2	12	0	0	0	0	2	1	45	2	2	1	0	0	0	0	0	0	0	0	0	0	0	0	0	0	0	0	0	0	0	0	0	0	0	0	0	0	0	0	0	0	0	0	0	0	0
1267	1	16	2	11	0	0	0	0	2	1	49	2	1	2	0	0	0	0	0	0	0	0	0	0	0	0	0	0	0	0	0	0	0	0	0	0	0	0	0	0	0	0	0	0	0	0	0	0	0
1268	1	16	2	11	0	1	0	0	2	1	49	2	3	1	0	0	7	0.590563656	7	0.628539361	1	2	1	0	1	1	0	1	0	0	0	0	0	0	0	0	0	0	0	0	0	0	0	0	0	0	0	0	0
1269	1	16	2	11	0	0	0	0	2	1	44	2	2	1	0	0	23	1.043794124	10	0.99380799	0	2	1	0	3	1	2	1	0	1	2	0	1	3	2	13	1.065740339	2	1	0	3	2	0	3	1	1	1	2	0
1270	1	16	2	11	0	1	0	0	2	1	53	1	2	1	0	0	7	0.590563656	5	0.684934889	2	1	0	0	1	0	0	1	0	1	0	0	0	0	0	2	0.41573971	1	0	0	0	0	1	0	0	0	0	0	0
1271	1	16	2	11	0	1	0	0	3	1	29	2	3	1	0	0	0	0	0	0	0	0	0	0	0	0	0	0	0	0	0	0	0	0	0	0	0	0	0	0	0	0	0	0	0	0	0	0	0
1272	1	16	2	11	0	0	0	0	2	1	34	3	1	1	0	0	5	0.447903208	3	0.471404521	0	0	0	0	1	0	1	1	0	0	0	0	1	0	1	2	0.41573971	0	0	0	0	0	1	0	0	1	0	1	1
1273	1	16	2	11	0	1	0	0	2	1	38	2	3	1	0	0	9	0.833333333	0	0	0	0	0	0	0	0	0	0	0	0	0	0	0	0	0	9	0.942809042	0	1	0	1	2	3	0	1	1	0	0	0
1274	1	16	2	11	0	1	0	0	2	1	50	2	3	3	0	0	0	0	0	0	0	0	0	0	0	0	0	0	0	0	0	0	0	0	0	0	0	0	0	0	0	0	0	0	0	0	0	0	0
1275	1	16	2	11	0	1	0	0	2	1	58	2	2	1	0	0	2	0.314269681	0	0	0	0	0	0	0	0	0	0	0	0	0	0	1	0	0	2	0.41573971	1	0	0	0	0	0	1	0	0	0	0	0
1276	1	16	2	11	0	1	0	0	2	1	65	3	2	3	0	0	1	0.229061424	0	0	0	0	0	0	0	0	0	0	0	0	0	0	0	0	0	1	0.314269681	0	0	0	0	0	0	0	1	0	0	0	0
1277	1	16	2	11	1	0	0	0	2	1	65	1	2	1	0	0	13	0.80315735	6	0.666666667	1	0	0	1	1	2	1	0	0	0	1	0	1	0	0	7	0.916245695	1	1	3	0	0	0	1	1	0	0	1	0
1278	1	16	2	11	0	1	0	0	3	1	33	2	2	2	0	0	16	1.19670329	4	0.496903995	1	0	0	0	0	0	1	1	1	0	0	1	0	0	1	12	1.490711985	0	0	0	0	3	3	3	3	0	0	0	0
1279	1	16	2	11	0	1	0	0	2	1	55	2	1	1	1	4	20	1.19670329	11	1.133115447	1	1	0	0	1	3	0	3	2	0	1	3	0	0	2	9	1.247219129	0	3	0	2	0	0	1	3	0	0	1	3
1280	1	16	2	11	0	0	0	0	2	1	46	1	2	1	0	0	5	0.447903208	2	0.41573971	1	0	0	0	0	1	0	0	0	0	0	0	1	0	0	3	0.471404521	0	0	1	0	1	0	1	0	0	0	0	0
1281	1	16	2	11	0	1	0	0	2	1	50	3	1	1	0	0	0	0	0	0	0	0	0	0	0	0	0	0	0	0	0	0	0	0	0	0	0	0	0	0	0	0	0	0	0	0	0	0	0
1282	1	16	2	11	0	0	0	0	1	2	35	1	2	1	0	0	14	0.532870169	8	0.566557724	1	2	1	0	1	1	1	1	0	0	1	0	1	1	0	6	0.471404521	1	1	0	1	1	0	1	0	1	0	1	0
1283	1	16	2	11	0	1	0	0	1	2	40	2	2	1	1	1	12	0.666666667	6	0.666666667	0	0	1	0	1	2	1	1	0	0	1	2	0	0	1	6	0.666666667	0	1	0	1	0	0	2	1	1	0	1	2
1284	1	16	2	11	0	0	0	0	2	1	60	1	2	1	0	0	16	0.874889764	11	0.916245695	0	1	2	0	1	1	2	1	3	0	0	0	0	0	0	5	0.684934889	1	2	1	0	0	0	1	0	0	0	0	0
1285	1	16	2	11	0	0	0	0	2	1	43	3	3	1	0	0	6	0.666666667	3	0.666666667	1	0	0	0	0	0	0	2	0	0	0	0	0	0	0	3	0.666666667	0	0	0	0	2	1	0	0	0	0	0	0
1286	1	16	2	11	0	1	0	0	2	1	40	3	2	1	0	0	21	0.687184271	11	0.41573971	1	2	1	1	2	1	1	1	1	1	1	1	2	1	1	10	0.874889764	1	1	0	2	1	3	0	1	1	1	1	1
1287	1	16	2	11	0	0	0	0	1	2	42	2	2	1	0	0	8	0.496903995	4	0.496903995	1	1	0	0	1	1	0	0	0	0	0	1	0	0	1	4	0.496903995	0	1	1	0	0	0	1	1	0	0	0	1
1288	1	15	2	10	0	0	0	0	1	2	46	2	2	2	0	0	11	0.678141979	5	0.684934889	1	1	0	0	2	0	0	1	0	0	2	0	0	0	1	6	0.666666667	0	0	0	0	1	2	1	1	1	0	2	0
1289	1	15	2	10	0	0	0	0	2	1	45	2	2	2	0	0	0	0	0	0	0	0	0	0	0	0	0	0	0	0	0	0	0	0	0	0	0	0	0	0	0	0	0	0	0	0	0	0	0
1290	1	15	2	10	0	1	0	0	1	2	41	1	1	1	0	0	2	0.314269681	1	0.314269681	0	0	0	0	0	0	0	0	1	0	0	0	0	0	0	1	0.314269681	0	1	0	0	0	0	0	0	0	0	0	0
1291	1	15	2	10	0	0	0	0	2	1	52	3	3	2	0	0	5	0.730719247	2	0.41573971	0	0	0	0	1	0	1	0	0	0	1	0	0	0	0	3	0.942809042	0	0	0	0	0	3	0	0	0	0	0	0
1292	1	15	2	10	0	0	0	0	2	1	55	2	3	2	0	0	12	1.105541597	2	0.41573971	0	0	0	0	0	0	0	1	1	0	0	0	0	1	0	10	1.369869778	0	0	1	0	3	0	3	3	0	0	0	0
1293	1	15	2	10	0	0	0	0	2	1	63	1	2	3	1	1	1	0.229061424	1	0.314269681	1	0	0	0	0	0	0	0	0	0	0	0	0	0	0	0	0	0	0	0	0	0	0	0	0	0	0	0	0
1294	1	15	2	10	0	1	0	0	2	1	42	2	3	2	0	0	10	0.598351645	4	0.496903995	0	1	0	0	1	0	1	0	1	0	1	0	0	1	1	6	0.666666667	1	0	1	1	1	0	2	0	0	1	1	0
1295	1	15	2	10	0	0	0	3	2	1	60	1	1	1	0	0	25	1.007686508	15	0.942809042	2	1	0	2	1	1	3	3	2	0	1	3	0	0	2	10	0.99380799	1	2	1	0	3	1	2	0	0	0	1	2
1296	2	11	1	6	0	1	0	0	1	2	42	2	3	2	0	0	1	0.229061424	0	0	0	0	0	0	0	0	0	0	0	0	0	0	0	0	0	1	0.314269681	0	0	0	0	0	1	0	0	0	0	0	0
1297	2	11	1	6	0	0	0	0	1	2	40	2	1	1	0	0	13	0.447903208	6	0.471404521	1	1	1	0	0	0	1	1	1	0	0	0	0	0	0	7	0.41573971	0	0	1	1	1	1	1	1	1	0	0	0
1298	2	11	1	6	0	0	0	0	1	2	32	1	2	3	0	0	2	0.314269681	1	0.314269681	1	0	0	0	0	0	0	0	0	0	0	0	0	0	0	1	0.314269681	0	0	0	0	0	0	1	0	0	0	0	0
1299	2	11	1	6	0	0	0	0	1	2	40	2	3	1	0	0	0	0	0	0	0	0	0	0	0	0	0	0	0	0	0	0	0	0	0	0	0	0	0	0	0	0	0	0	0	0	0	0	0
1300	2	11	1	6	0	0	0	0	1	2	39	1	3	1	0	0	3	0.372677996	2	0.41573971	0	0	0	0	0	0	1	1	0	0	1	0	0	0	0	1	0.314269681	0	0	0	0	0	0	1	0	0	0	2	0
1301	2	11	1	6	0	1	0	0	1	2	38	2	2	1	0	0	0	0	0	0	0	0	0	0	0	0	0	0	0	0	0	0	0	0	0	0	0	0	0	0	0	0	0	0	0	0	0	0	0
1302	2	11	1	6	0	0	0	0	1	2	39	3	2	1	0	0	10	0.831479419	4	0.955813919	0	0	0	0	1	0	3	0	0	0	1	0	0	0	1	6	0.666666667	1	1	1	0	0	2	0	1	0	0	0	0
1303	2	11	1	6	0	0	0	0	2	1	50	1	1	1	0	0	18	1.054092553	6	0.816496581	2	0	0	0	1	1	2	0	0	0	0	1	0	0	0	12	1.154700538	2	1	0	3	3	2	1	0	0	0	0	1
1304	2	11	1	6	0	0	0	0	2	1	40	1	2	1	0	0	7	0.487498022	5	0.496903995	1	1	1	0	0	0	0	1	1	0	0	1	0	0	0	2	0.41573971	1	0	0	0	0	0	0	0	1	0	0	1
1305	2	11	1	6	0	0	0	0	2	1	49	1	2	1	0	0	10	0.684934889	7	0.628539361	1	0	0	0	1	1	1	2	1	0	0	1	0	0	0	3	0.666666667	0	0	0	0	0	2	1	0	0	0	0	1
1306	2	11	1	6	0	0	0	0	1	2	40	2	3	1	0	0	0	0	0	0	0	0	0	0	0	0	0	0	0	0	0	0	0	0	0	0	0	0	0	0	0	0	0	0	0	0	0	0	0
1307	2	11	1	6	0	0	0	0	2	1	46	1	1	1	0	0	35	0.848018751	15	0.942809042	1	2	3	1	2	1	0	3	2	0	0	1	1	0	1	20	0.628539361	3	2	2	2	3	2	3	2	1	1	0	2
1308	2	11	1	6	0	0	0	0	2	1	43	1	1	1	0	0	0	0	0	0	0	0	0	0	0	0	0	0	0	0	0	0	0	0	0	0	0	0	0	0	0	0	0	0	0	0	0	0	0
1309	2	11	1	6	0	0	0	0	1	2	35	1	2	1	0	0	7	0.590563656	1	0.314269681	0	0	0	0	0	1	0	0	0	0	0	0	0	0	0	6	0.666666667	0	0	1	0	1	0	1	2	1	0	0	0
1310	2	11	1	6	0	0	0	0	1	2	45	2	1	1	0	0	8	0.7617394	5	0.831479419	0	0	1	2	0	0	0	0	2	0	0	2	0	0	0	3	0.666666667	0	0	0	0	0	1	0	0	2	0	0	2
1311	2	11	1	6	0	0	0	0	2	1	52	1	1	1	0	0	0	0	0	0	0	0	0	0	0	0	0	0	0	0	0	0	0	0	0	0	0	0	0	0	0	0	0	0	0	0	0	0	0
1312	2	11	1	6	0	0	0	0	2	1	61	1	2	1	0	0	0	0	0	0	0	0	0	0	0	0	0	0	0	0	0	0	0	0	0	0	0	0	0	0	0	0	0	0	0	0	0	0	0
1313	2	11	1	6	0	0	0	0	1	2	28	1	1	1	0	0	2	0.314269681	1	0.314269681	0	0	0	0	0	0	0	0	1	0	1	0	0	0	0	1	0.314269681	0	0	0	0	0	0	1	0	0	0	1	0
1314	2	11	1	6	0	0	0	0	2	1	45	2	2	1	0	0	5	0.558326423	0	0	0	0	0	0	0	0	0	0	0	0	1	0	0	0	0	5	0.684934889	0	0	0	0	0	2	1	1	1	0	0	0
1315	2	11	1	6	0	0	0	0	1	2	45	1	1	1	0	0	0	0	0	0	0	0	0	0	0	0	0	0	0	0	0	0	0	0	0	0	0	0	0	0	0	0	0	0	0	0	0	0	0
1316	2	11	1	6	0	0	0	0	1	2	31	2	2	1	0	0	0	0	0	0	0	0	0	0	0	0	0	0	0	0	0	0	0	0	0	0	0	0	0	0	0	0	0	0	0	0	0	0	0
1317	2	11	1	6	0	0	0	0	1	2	37	2	2	1	0	0	4	0.532870169	1	0.314269681	0	0	0	0	0	0	0	0	1	0	0	0	0	0	0	3	0.666666667	1	0	0	0	0	2	0	0	0	0	0	0
1318	2	11	1	6	0	0	0	0	2	1	45	2	2	1	0	0	1	0.229061424	1	0.314269681	0	0	1	0	0	0	0	0	0	0	0	0	1	0	0	0	0	0	0	0	0	0	0	0	0	0	0	0	0
1319	2	11	1	6	0	0	0	0	1	2	45	1	3	1	0	0	9	0.763762616	2	0.41573971	0	0	0	0	0	0	1	0	1	0	0	0	0	0	0	7	0.916245695	0	0	0	0	1	3	1	1	1	0	0	0
1320	2	11	1	6	0	0	0	0	1	2	35	1	2	1	0	0	2	0.314269681	1	0.314269681	0	0	0	0	0	0	1	0	0	1	2	0	0	0	0	1	0.314269681	0	0	1	0	0	0	0	0	0	1	2	0
1321	2	11	1	6	0	0	0	0	1	2	35	2	1	1	0	0	6	0.471404521	4	0.496903995	0	0	1	0	1	1	1	0	0	0	0	0	1	1	0	2	0.41573971	0	0	0	0	0	0	0	1	1	0	0	0
1322	2	11	1	6	0	0	0	0	1	2	32	2	1	1	0	0	15	0.833333333	6	0.816496581	0	2	0	0	0	0	2	1	1	0	0	0	0	0	1	9	0.816496581	1	1	2	0	2	2	1	0	0	0	0	0
1323	2	11	1	6	0	0	0	0	1	2	45	2	2	1	0	0	1	0.229061424	1	0.314269681	0	0	0	0	0	0	1	0	0	0	0	0	0	0	0	0	0	0	0	0	0	0	0	0	0	0	0	0	0
1324	2	11	1	6	0	0	0	0	1	2	40	2	1	1	0	0	3	0.372677996	0	0	0	0	0	0	0	0	0	0	0	0	0	0	0	0	0	3	0.471404521	0	0	0	0	0	1	1	1	0	0	0	0
1325	2	11	1	6	0	0	0	0	1	2	36	2	2	1	0	0	0	0	0	0	0	0	0	0	0	0	0	0	0	0	0	0	0	0	0	0	0	0	0	0	0	0	0	0	0	0	0	0	0
1326	2	11	1	6	0	0	0	0	1	2	39	2	1	1	0	0	7	0.590563656	6	0.666666667	1	0	0	1	2	0	0	1	1	0	0	0	0	0	0	1	0.314269681	0	0	1	0	0	0	0	0	0	0	0	0
1327	2	11	1	6	0	1	1	5	1	2	53	1	1	1	1	1	17	0.970236066	7	0.916245695	1	0	0	0	1	1	3	1	0	0	0	1	0	1	0	10	0.99380799	2	0	1	1	0	3	1	0	2	0	0	0
1328	2	11	1	6	0	0	0	0	1	2	40	2	3	1	0	0	1	0.229061424	1	0.314269681	1	0	0	0	0	0	0	0	0	0	0	0	0	0	0	0	0	0	0	0	0	0	0	0	0	0	0	0	0
1329	2	15	2	10	0	0	0	0	2	1	45	1	1	1	0	0	10	0.684934889	8	0.737027731	1	1	1	0	0	1	0	2	2	0	0	0	0	0	0	2	0.41573971	0	0	0	0	0	1	1	0	0	0	0	0
1330	2	14	1	9	0	0	0	0	2	1	49	1	1	1	0	0	13	0.80315735	6	0.816496581	2	2	0	0	1	0	0	0	1	1	2	1	0	0	0	7	0.785674201	2	1	1	0	2	0	1	0	0	1	2	1
1331	2	14	1	9	0	1	0	0	3	1	45	3	2	1	0	0	8	0.496903995	6	0.471404521	1	0	0	1	1	0	1	1	1	0	0	0	0	0	0	2	0.41573971	0	0	0	0	0	1	1	0	0	0	0	0
1332	2	14	1	9	1	0	1	4	1	2	34	1	1	1	1	2	20	1.328695638	17	1.19670329	3	1	0	2	3	3	2	3	0	2	3	1	3	0	2	3	0.942809042	0	0	0	3	0	0	0	0	0	2	3	1
1333	2	7	1	2	0	0	0	0	2	1	32	1	1	1	0	0	27	0.897527468	11	0.628539361	1	1	1	2	0	2	2	1	1	0	0	0	0	0	0	16	1.030402055	0	2	3	1	3	3	1	2	1	1	1	0
1334	2	7	1	2	0	0	0	0	1	2	27	2	1	1	0	0	9	0.5	3	0.471404521	0	0	1	0	0	0	1	1	0	1	0	0	0	1	1	6	0.471404521	1	1	1	0	1	1	1	0	0	0	0	0
1335	2	7	1	2	0	0	0	0	1	2	43	3	1	1	0	0	1	0.229061424	1	0.314269681	0	0	0	0	0	0	1	0	0	0	0	0	0	0	0	0	0	0	0	0	0	0	0	0	0	0	0	0	0
1336	2	7	1	2	0	0	0	0	1	2	28	1	1	1	0	0	0	0	0	0	0	0	0	0	0	0	0	0	0	0	0	0	0	0	0	0	0	0	0	0	0	0	0	0	0	0	0	0	0
1337	2	7	1	2	0	0	0	0	2	1	50	1	1	1	0	0	12	0.816496581	7	0.785674201	1	2	0	0	1	2	1	0	0	0	0	0	0	0	0	5	0.831479419	2	0	0	0	1	2	0	0	0	0	0	0
1338	2	6	1	1	0	0	0	0	1	2	41	2	2	1	0	0	0	0	0	0	0	0	0	0	0	0	0	0	0	0	0	0	0	0	0	0	0	0	0	0	0	0	0	0	0	0	0	0	0
1339	2	6	1	1	0	0	0	0	1	2	34	2	1	1	0	0	0	0	0	0	0	0	0	0	0	0	0	0	0	0	0	0	0	0	0	0	0	0	0	0	0	0	0	0	0	0	0	0	0
1340	2	6	1	1	0	0	0	0	2	1	47	2	1	1	0	0	11	0.678141979	3	0.471404521	1	0	0	0	1	0	1	0	0	1	0	0	0	0	0	8	0.737027731	2	0	1	2	1	1	0	0	1	2	1	0
1341	2	6	1	1	0	0	0	0	1	2	37	2	2	1	0	0	2	0.314269681	1	0.314269681	0	0	0	0	0	0	1	0	0	0	0	0	0	0	0	1	0.314269681	0	0	0	1	0	0	0	0	0	0	0	0
1342	2	6	1	1	0	0	0	0	1	2	33	1	1	1	0	0	5	0.447903208	3	0.471404521	1	0	0	1	0	1	0	0	0	0	0	1	1	0	0	2	0.41573971	0	1	0	0	1	0	0	0	0	0	0	1
1343	2	6	1	1	0	0	0	0	2	1	50	1	3	1	0	0	8	0.7617394	5	0.955813919	0	0	0	1	0	0	3	0	1	0	0	3	0	0	0	3	0.471404521	1	1	0	0	0	1	0	0	0	0	0	0
1344	2	5	0	0	0	0	0	0	1	2	32	2	1	1	0	0	1	0.229061424	1	0.314269681	0	0	0	0	0	0	1	0	0	0	0	0	0	0	0	0	0	0	0	0	0	0	0	0	0	0	0	0	0
1345	2	6	1	1	0	0	0	0	2	1	51	2	1	1	0	0	1	0.229061424	1	0.314269681	0	0	0	0	0	0	1	0	0	0	0	0	0	0	0	0	0	0	0	0	0	0	0	0	0	0	0	0	0
1346	2	6	1	1	0	0	0	0	1	2	27	1	2	1	0	0	9	0.5	5	0.496903995	1	0	0	0	1	1	0	1	1	0	1	1	1	0	0	4	0.496903995	0	0	0	0	1	1	0	1	1	1	0	1
1347	2	6	1	1	0	0	0	0	2	1	50	2	2	1	0	0	0	0	0	0	0	0	0	0	0	0	0	0	0	0	0	0	0	0	0	0	0	0	0	0	0	0	0	0	0	0	0	0	0
1348	2	10	1	5	0	0	0	0	2	1	50	2	1	1	0	0	2	0.314269681	0	0	0	0	0	0	0	0	0	0	0	0	0	0	0	0	0	2	0.41573971	0	0	0	1	0	1	0	0	0	0	0	0
1349	2	10	1	5	0	0	0	0	2	1	56	1	1	1	0	0	0	0	0	0	0	0	0	0	0	0	0	0	0	0	0	0	0	0	0	0	0	0	0	0	0	0	0	0	0	0	0	0	0
1350	2	10	1	5	0	0	0	0	2	1	40	1	2	1	0	0	4	0.532870169	0	0	0	0	0	0	0	0	0	0	0	0	0	0	0	0	0	4	0.684934889	0	0	0	0	0	1	2	1	0	0	0	0
1351	2	10	1	5	0	0	0	0	2	1	47	1	1	1	0	0	0	0	0	0	0	0	0	0	0	0	0	0	0	0	0	0	0	0	0	0	0	0	0	0	0	0	0	0	0	0	0	0	0
1352	2	10	1	5	0	0	0	0	1	2	35	2	2	1	1	4	3	0.372677996	1	0.314269681	0	1	0	0	0	0	0	0	0	1	1	0	0	0	1	2	0.41573971	0	0	0	0	0	1	1	0	0	0	1	1
1353	2	10	1	5	0	0	0	0	2	1	48	3	2	1	0	0	1	0.229061424	0	0	0	0	0	0	0	0	0	0	0	0	0	0	0	0	0	1	0.314269681	0	0	0	0	0	1	0	0	0	0	0	0
1354	2	10	1	5	0	0	0	0	1	2	39	2	2	1	0	0	3	0.5	0	0	0	0	0	0	0	0	0	0	0	0	0	0	1	0	0	3	0.666666667	0	0	0	0	0	0	1	0	2	0	0	0
1355	2	10	1	5	0	0	0	0	1	2	28	1	2	1	0	0	0	0	0	0	0	0	0	0	0	0	0	0	0	0	0	0	0	0	0	0	0	0	0	0	0	0	0	0	0	0	0	0	0
1356	2	10	1	5	0	0	0	0	2	1	49	1	2	1	0	0	13	0.80315735	4	0.496903995	1	1	0	0	0	0	1	0	1	0	0	0	0	0	0	9	0.942809042	0	0	0	1	1	3	2	1	1	0	0	0
1357	2	10	1	5	0	0	0	0	2	1	41	1	2	1	0	0	4	0.41573971	3	0.471404521	0	1	0	0	0	0	1	1	0	0	0	0	0	0	0	1	0.314269681	0	0	0	0	0	0	1	0	0	0	0	0
1358	2	9	1	4	0	1	0	0	2	1	42	2	2	2	0	0	5	0.447903208	2	0.41573971	0	0	1	0	0	0	1	0	0	0	0	0	0	1	0	3	0.471404521	1	0	0	0	0	0	0	1	1	0	0	0
1359	2	10	1	5	0	0	0	0	1	2	32	2	1	1	0	0	0	0	0	0	0	0	0	0	0	0	0	0	0	0	0	0	0	0	0	0	0	0	0	0	0	0	0	0	0	0	0	0	0
1360	2	9	1	4	0	0	0	0	1	2	39	1	3	1	0	0	1	0.229061424	1	0.314269681	0	0	0	0	0	0	1	0	0	0	0	0	0	0	0	0	0	0	0	0	0	0	0	0	0	0	0	0	0
1361	2	10	1	5	0	0	0	0	1	2	32	2	1	1	0	0	3	0.372677996	3	0.471404521	1	0	0	0	0	0	1	0	1	0	0	0	0	0	0	0	0	0	0	0	0	0	0	0	0	0	0	0	0
1362	2	10	1	5	0	0	0	0	2	1	57	2	2	1	0	0	4	0.41573971	0	0	0	0	0	0	0	0	0	0	0	0	0	0	0	0	0	4	0.496903995	0	0	0	0	0	1	1	1	1	0	0	0
1363	2	10	1	5	0	0	0	0	1	2	35	2	1	1	1	3	0	0	0	0	0	0	0	0	0	0	0	0	0	0	0	0	0	0	0	0	0	0	0	0	0	0	0	0	0	0	0	0	0
1364	2	9	1	4	0	0	0	0	1	2	50	1	2	1	0	0	4	0.41573971	1	0.314269681	0	0	0	0	0	1	0	0	0	0	0	0	0	0	0	3	0.471404521	0	0	1	0	0	1	1	0	0	0	0	0
1365	2	9	1	4	0	0	0	0	2	1	58	2	1	1	0	0	6	0.471404521	3	0.471404521	1	0	0	0	0	1	1	0	0	0	0	0	0	0	0	3	0.471404521	1	0	1	0	0	1	0	0	0	0	0	0
1366	2	9	1	4	0	0	0	0	1	2	39	2	2	1	0	0	3	0.372677996	2	0.41573971	0	0	0	0	0	0	1	0	1	0	0	0	0	0	0	1	0.314269681	0	0	0	0	0	0	0	1	0	0	0	0
1367	2	9	1	4	0	0	0	0	2	1	43	3	2	1	0	0	0	0	0	0	0	0	0	0	0	0	0	0	0	0	0	0	0	0	0	0	0	0	0	0	0	0	0	0	0	0	0	0	0
1368	2	9	1	4	0	0	0	0	2	1	48	1	2	1	0	0	0	0	0	0	0	0	0	0	0	0	0	0	0	0	0	0	0	0	0	0	0	0	0	0	0	0	0	0	0	0	0	0	0
1369	2	9	1	4	0	0	0	0	2	1	43	2	1	1	0	0	0	0	0	0	0	0	0	0	0	0	0	0	0	0	0	0	0	0	0	0	0	0	0	0	0	0	0	0	0	0	0	0	0
1370	2	9	1	4	0	0	0	0	1	2	45	2	2	1	0	0	5	0.447903208	1	0.314269681	0	0	0	0	0	0	1	0	0	0	0	0	0	0	1	4	0.496903995	1	0	0	0	0	1	1	0	1	0	0	0
1371	2	12	1	7	0	0	1	0	1	2	50	2	2	1	0	0	2	0.314269681	2	0.41573971	0	0	0	0	0	1	0	1	0	1	0	1	1	0	1	0	0	0	0	0	0	0	0	0	0	0	0	0	0
1372	2	5	0	0	0	0	0	0	2	1	41	2	2	1	0	0	6	0.577350269	1	0.314269681	0	0	1	0	0	0	0	0	0	0	0	0	0	0	0	5	0.684934889	1	0	2	1	1	0	0	0	0	0	0	0
1373	2	11	1	6	0	0	0	0	1	2	43	3	1	1	0	0	2	0.314269681	0	0	0	0	0	0	0	0	0	0	0	0	0	0	0	0	0	2	0.41573971	0	1	0	0	0	0	1	0	0	0	0	0
1374	2	8	1	3	0	0	0	0	1	2	47	2	2	1	0	0	1	0.229061424	1	0.314269681	1	0	0	0	0	0	0	0	0	0	0	1	0	0	0	0	0	0	0	0	0	0	0	0	0	0	0	0	0
1375	2	8	1	3	0	0	0	0	2	1	41	1	2	1	0	0	0	0	0	0	0	0	0	0	0	0	0	0	0	0	0	0	0	0	0	0	0	0	0	0	0	0	0	0	0	0	0	0	0
1376	2	8	1	3	0	0	0	0	1	2	41	2	2	1	0	0	5	0.447903208	3	0.471404521	1	1	0	0	0	0	1	0	0	0	0	0	0	0	0	2	0.41573971	0	0	0	0	0	0	0	1	1	0	0	0
1377	2	8	1	3	0	0	0	0	2	1	38	2	2	1	0	0	1	0.229061424	0	0	0	0	0	0	0	0	0	0	0	0	0	0	0	0	0	1	0.314269681	0	0	0	0	0	0	1	0	0	0	0	0
1378	2	8	1	3	0	0	0	0	1	2	38	2	2	1	0	0	0	0	0	0	0	0	0	0	0	0	0	0	0	0	0	0	0	0	0	0	0	0	0	0	0	0	0	0	0	0	0	0	0
1379	2	8	1	3	0	0	0	0	1	2	36	2	3	2	0	0	16	0.737027731	5	0.496903995	0	1	1	0	0	0	1	1	1	0	0	0	0	1	1	11	0.785674201	1	1	0	0	1	2	2	2	2	0	0	0
1380	2	12	1	7	0	0	0	0	1	2	39	2	2	1	0	0	21	1.166666667	6	0.816496581	0	0	1	2	0	0	0	1	2	0	0	2	2	1	2	15	1.247219129	1	1	0	0	3	3	3	1	3	0	0	1
1381	2	11	1	6	0	0	0	0	1	2	39	2	3	2	0	0	2	0.314269681	2	0.41573971	0	0	0	0	0	1	1	0	0	0	0	0	0	0	0	0	0	0	0	0	0	0	0	0	0	0	0	0	0
1382	2	10	1	5	0	0	0	0	2	1	44	1	2	1	0	0	1	0.229061424	0	0	0	0	0	0	0	0	0	0	0	0	0	0	0	0	0	1	0.314269681	0	0	0	1	0	0	0	0	0	0	0	0
1383	2	10	1	5	0	0	0	0	2	1	41	2	3	2	0	0	8	0.496903995	5	0.496903995	1	1	1	1	0	0	0	1	0	0	0	1	2	2	1	3	0.471404521	0	0	0	0	0	1	1	1	0	0	0	0
1384	2	10	1	5	0	0	0	0	2	2	41	1	2	1	1	1	4	0.41573971	1	0.314269681	0	0	0	0	0	0	1	0	0	0	0	0	0	0	0	3	0.471404521	0	1	0	0	1	0	0	1	0	0	0	0
1385	2	10	1	5	0	0	0	0	1	2	42	2	2	1	0	0	0	0	0	0	0	0	0	0	0	0	0	0	0	0	0	0	0	0	0	0	0	0	0	0	0	0	0	0	0	0	0	0	0
1386	2	10	1	5	0	0	0	0	1	2	32	1	1	1	0	0	3	0.372677996	3	0.471404521	1	0	0	1	0	0	1	0	0	0	0	0	1	0	0	0	0	0	0	0	0	0	0	0	0	0	0	1	0
1387	2	10	1	5	0	1	0	0	1	2	39	2	2	1	0	0	0	0	0	0	0	0	0	0	0	0	0	0	0	0	0	0	0	0	0	0	0	0	0	0	0	0	0	0	0	0	0	0	0
1388	2	12	1	7	0	1	0	0	1	2	35	1	1	3	0	0	12	1.054092553	6	0.816496581	0	0	0	1	2	2	1	0	0	0	0	0	0	2	0	6	1.247219129	0	0	0	0	3	3	0	0	0	0	0	3
1389	2	10	1	5	0	0	0	0	2	1	35	1	3	1	0	0	11	0.825892708	5	0.684934889	0	0	0	0	1	1	1	2	0	0	0	0	0	0	0	6	0.942809042	0	0	3	1	1	0	1	0	0	0	0	0
1390	2	14	1	9	0	0	0	0	1	2	38	1	2	1	0	0	9	0.687184271	7	0.785674201	0	2	1	0	0	1	0	2	1	0	3	0	2	3	0	2	0.41573971	0	0	0	0	1	1	0	0	0	0	3	0
1391	1	5	0	0	0	0	0	0	1	2	35	1	1	1	0	0	22	1.030402055	8	0.99380799	0	0	1	1	1	0	0	3	2	1	1	0	0	2	3	14	0.955813919	3	2	2	1	2	2	2	0	0	0	1	0
1392	1	5	0	0	0	0	0	0	3	2	40	1	1	1	0	0	13	0.650261106	8	0.566557724	1	1	0	1	1	0	2	1	1	0	1	1	1	1	0	5	0.684934889	2	1	0	1	0	0	1	0	0	0	1	1
1393	1	5	0	0	0	0	0	0	1	2	30	1	1	1	0	0	27	1.118033989	11	1.030402055	0	2	1	0	2	0	3	1	2	0	1	2	3	1	2	16	1.133115447	0	1	2	0	2	3	3	2	3	0	0	0
1394	1	5	0	0	0	0	0	0	1	2	29	1	1	1	0	0	25	1.112499133	15	1.154700538	0	1	2	0	2	3	3	3	1	0	1	1	2	3	3	10	0.99380799	1	0	0	2	0	3	2	1	1	1	2	3
1395	1	5	0	0	0	0	0	0	1	2	27	1	1	1	0	0	37	0.848018751	20	0.785674201	1	2	3	1	2	3	3	2	3	1	2	2	1	3	2	17	0.874889764	2	3	1	2	3	1	3	1	1	1	2	1
1396	1	5	0	0	0	0	0	0	1	2	35	1	1	1	0	0	18	0.881917104	5	0.684934889	0	1	0	0	1	0	0	2	1	0	2	0	2	0	1	13	0.831479419	1	2	1	1	1	2	3	0	2	3	3	1
1397	1	5	0	0	0	0	0	0	1	2	41	1	1	1	0	0	17	0.970236066	7	1.030402055	0	3	1	2	0	0	1	0	0	0	1	0	3	1	2	10	0.874889764	0	2	1	2	0	1	2	0	2	0	1	1
1398	1	5	0	0	0	0	0	0	1	2	25	1	1	1	0	0	17	0.77975938	8	0.737027731	1	2	0	1	2	0	1	1	0	2	1	0	1	2	3	9	0.816496581	1	0	0	1	2	1	0	2	2	2	3	1
1399	1	5	0	0	0	0	0	0	3	2	41	1	3	2	0	0	27	1.013793755	10	0.874889764	1	0	3	1	2	0	1	1	1	3	3	1	2	2	3	17	0.99380799	0	2	3	1	3	1	2	2	3	3	3	1
1400	1	5	0	0	0	0	0	0	1	2	25	1	1	1	0	0	22	1.082977149	11	1.030402055	0	0	1	1	1	3	3	1	1	1	0	0	0	1	1	11	1.133115447	0	0	1	1	0	3	2	1	3	0	2	2
1401	2	5	0	0	0	0	0	0	3	2	41	1	1	1	0	0	14	0.916245695	4	0.684934889	1	0	0	0	0	0	0	2	1	1	0	2	1	0	3	10	0.99380799	3	1	2	0	1	1	2	0	0	1	0	2
1402	2	5	0	0	0	0	0	0	1	2	30	1	1	1	0	0	26	0.955813919	13	0.831479419	0	1	3	2	1	2	1	2	1	0	0	1	2	1	3	13	1.065740339	0	2	1	0	1	3	3	2	1	3	3	1
1403	2	5	0	0	0	0	0	0	1	2	33	1	1	1	0	0	29	1.007686508	14	1.065740339	0	1	2	3	0	1	2	3	2	1	2	3	1	3	2	15	0.942809042	1	2	1	3	3	2	1	2	0	0	1	2
1404	2	5	0	0	0	0	0	0	1	2	34	1	1	1	0	0	25	1.007686508	12	0.942809042	0	1	2	3	1	0	2	1	2	1	2	3	2	1	3	13	1.065740339	0	1	2	0	2	1	1	3	3	2	3	3
1405	2	5	0	0	0	0	0	0	1	2	28	1	1	1	0	0	32	0.974996043	18	0.816496581	1	2	3	2	3	2	1	3	1	1	2	2	1	3	3	14	1.065740339	0	2	3	1	0	2	3	1	2	0	1	2
1406	2	5	0	0	0	0	0	0	1	2	32	1	1	1	0	0	35	0.848018751	17	0.874889764	1	3	1	2	1	3	1	2	3	1	2	3	2	1	3	18	0.816496581	1	2	3	2	1	3	2	1	3	1	2	3
1407	2	5	0	0	0	0	0	0	1	2	24	1	1	1	0	0	23	1.043794124	11	1.133115447	0	1	3	3	2	1	0	1	0	1	2	0	0	3	2	12	0.942809042	0	0	1	3	2	1	2	1	2	0	0	1
1408	2	5	0	0	0	0	0	0	1	2	32	1	1	1	0	0	13	0.989138545	11	1.133115447	0	0	3	3	1	1	2	0	1	0	0	1	1	1	0	2	0.41573971	0	1	0	0	1	0	0	0	0	0	1	0
1409	2	5	0	0	0	0	0	0	1	2	40	1	1	1	0	0	20	0.99380799	12	0.942809042	0	0	1	3	2	2	1	2	1	0	1	1	2	3	2	8	0.99380799	0	0	1	3	2	1	1	0	0	0	0	1
1410	2	5	0	0	0	0	0	0	1	2	25	1	1	1	0	0	26	1.116652847	13	1.065740339	3	1	0	0	2	1	3	1	2	0	1	2	3	0	3	13	1.165343165	0	3	0	2	2	0	2	3	1	0	1	0
1411	2	5	0	0	0	0	0	0	1	2	40	1	1	1	0	0	27	1.213351648	15	1.054092553	0	0	2	2	1	3	3	2	2	3	2	3	2	0	0	12	1.333333333	0	0	3	1	3	0	0	2	3	0	2	0
1412	2	5	0	0	0	0	0	0	2	1	30	1	2	1	0	0	13	0.869581991	10	0.99380799	0	1	3	1	0	1	2	0	2	0	1	3	0	1	0	3	0.471404521	0	0	1	1	0	0	1	0	0	0	2	3
1413	2	8	1	3	0	0	0	0	1	2	47	2	2	1	0	0	1	0.229061424	1	0.314269681	1	0	0	0	0	0	0	0	0	0	0	1	0	0	0	0	0	0	0	0	0	0	0	0	0	0	0	0	0
1414	2	8	1	3	0	0	0	0	1	2	30	1	1	1	0	0	26	0.955813919	14	0.955813919	3	1	2	2	1	0	1	3	1	0	3	2	1	2	0	12	0.942809042	1	0	1	3	2	1	2	0	2	0	1	0
1415	2	8	1	3	0	0	0	0	3	2	41	1	1	1	0	0	17	1.025899184	10	0.99380799	1	0	1	0	1	3	2	2	0	0	3	0	0	2	0	7	1.030402055	0	1	0	0	0	2	0	1	3	0	0	1
1416	2	8	1	3	0	0	0	0	1	2	35	1	1	1	0	0	21	0.897527468	13	0.955813919	0	0	2	1	3	2	1	2	2	1	2	1	0	1	0	8	0.737027731	0	1	0	1	2	1	2	1	0	0	0	1
1417	2	8	1	3	0	0	0	0	2	1	38	2	2	1	0	0	0	0	0	0	0	0	0	0	0	0	0	0	0	0	0	0	0	0	0	0	0	0	0	0	0	0	0	0	0	0	0	0	0
1418	2	8	1	3	0	0	0	0	2	1	41	1	2	1	0	0	0	0	0	0	0	0	0	0	0	0	0	0	0	0	0	0	0	0	0	0	0	0	0	0	0	0	0	0	0	0	0	0	0
1419	2	8	1	3	0	0	0	0	1	2	41	2	1	1	0	0	5	0.447903208	3	0.471404521	1	1	0	0	0	0	1	0	0	0	0	0	0	0	0	2	0.41573971	0	0	0	0	0	0	0	1	1	0	0	0
1420	2	8	1	3	0	0	0	0	1	2	36	2	3	2	0	0	16	0.737027731	5	0.496903995	0	1	1	0	0	0	1	1	1	0	0	0	0	1	1	11	0.785674201	1	1	0	0	1	2	2	2	2	0	0	0
1421	2	8	1	3	0	0	0	0	1	2	38	2	2	1	0	0	0	0	0	0	0	0	0	0	0	0	0	0	0	0	0	0	0	0	0	0	0	0	0	0	0	0	0	0	0	0	0	0	0
1422	2	10	1	5	0	0	0	0	2	1	41	3	2	2	0	1	8	0.496903995	5	0.496903995	1	1	1	1	0	0	0	1	0	0	0	1	2	2	1	3	0.471404521	0	0	0	0	0	1	1	1	0	0	0	0
1423	2	10	1	5	0	0	0	0	1	2	35	1	1	3	0	0	13	1.043794124	7	0.785674201	0	0	0	1	1	2	2	1	0	0	0	3	0	2	0	6	1.247219129	0	0	0	0	3	3	0	0	0	0	0	3
1424	2	10	1	5	0	0	0	0	1	2	39	2	2	1	0	0	22	1.133115447	7	0.785674201	0	0	1	2	1	0	0	1	2	0	0	2	2	1	2	15	1.247219129	1	1	0	0	3	3	3	1	3	0	0	1
1425	2	10	1	5	0	0	0	0	1	2	39	2	3	2	0	0	2	0.314269681	2	0.41573971	0	0	0	0	0	1	1	0	0	0	0	0	0	0	0	0	0	0	0	0	0	0	0	0	0	0	0	0	0
1426	2	10	1	5	0	0	0	0	1	2	44	1	2	1	0	0	0	0	0	0	0	0	0	0	0	0	0	0	0	0	0	0	1	0	0	0	0	0	0	0	0	0	0	0	0	0	0	0	0
1427	2	10	1	5	0	0	0	0	1	2	42	2	2	1	0	0	0	0	0	0	0	0	0	0	0	0	0	0	0	0	0	0	0	0	0	0	0	0	0	0	0	0	0	0	0	0	0	0	0
1428	2	10	1	5	0	1	0	0	1	2	39	2	2	1	0	0	0	0	0	0	0	0	0	0	0	0	0	0	0	0	0	0	0	0	0	0	0	0	0	0	0	0	0	0	0	0	0	0	0
1429	2	10	1	5	0	0	0	0	1	2	32	1	1	1	0	0	3	0.372677996	3	0.471404521	1	0	0	1	0	0	1	0	0	0	0	0	1	0	0	0	0	0	0	0	0	0	0	0	0	0	0	0	0
1430	2	10	1	5	0	0	0	0	2	1	40	1	2	1	1	1	4	0.41573971	1	0.314269681	0	0	0	0	0	0	1	0	0	0	0	0	0	0	0	3	0.471404521	0	0	1	0	0	1	0	0	1	0	0	0
1431	2	10	1	5	0	0	0	0	2	1	35	1	3	1	0	0	11	0.825892708	5	0.684934889	0	0	0	0	1	1	1	2	0	0	0	0	0	0	0	6	0.942809042	0	0	3	1	1	0	1	0	0	0	0	0
1432	2	14	1	9	0	0	0	0	1	2	38	1	2	1	0	0	10	0.684934889	7	0.785674201	0	2	1	0	0	1	0	2	1	0	3	0	2	0	3	3	0.471404521	0	0	0	1	0	1	1	0	0	0	3	0
1433	2	11	1	6	0	0	0	0	1	2	35	2	3	1	0	0	1	0.229061424	1	0.314269681	1	0	0	0	0	0	0	0	0	0	0	0	0	0	0	0	0	0	0	0	0	0	0	0	0	0	0	0	0
1434	2	11	1	6	0	0	0	0	1	2	35	1	2	1	0	0	1	0.229061424	1	0.314269681	0	0	0	0	0	0	0	1	0	0	0	0	1	0	0	0	0	0	0	0	0	0	0	0	0	0	0	0	0
1435	2	11	1	6	0	0	0	0	1	2	39	2	2	3	0	0	6	0.471404521	3	0.471404521	0	1	0	0	0	0	1	0	1	0	0	0	1	0	0	3	0.471404521	1	0	1	0	0	1	0	0	0	0	0	0
1436	2	11	1	6	0	0	0	0	1	2	40	1	2	3	0	0	5	0.730719247	5	0.955813919	0	0	0	0	0	3	1	0	1	0	0	0	0	0	0	0	0	0	0	0	0	0	0	0	0	0	0	0	0
1437	2	11	1	6	0	0	0	0	2	1	50	2	2	1	0	0	5	0.447903208	3	0.471404521	1	0	0	0	0	0	1	0	1	0	0	0	0	0	0	2	0.41573971	0	0	0	0	0	1	0	1	0	0	0	0
1438	2	11	1	6	0	0	0	0	2	1	55	2	2	1	0	0	1	0.229061424	1	0.314269681	0	0	0	0	0	1	0	0	0	0	0	0	0	0	0	0	0	0	0	0	0	0	0	0	0	0	0	0	0
1439	2	11	1	6	0	0	0	0	2	1	45	3	2	1	0	0	3	0.372677996	3	0.471404521	1	0	0	0	1	0	0	1	0	0	0	0	0	0	0	0	0	0	0	0	0	0	0	0	0	0	0	0	0
1440	2	11	1	6	0	0	0	0	2	1	45	2	2	1	0	0	3	0.372677996	3	0.471404521	0	0	0	0	0	1	1	1	0	0	0	0	0	0	0	0	0	0	0	0	0	0	0	0	0	0	0	0	0
1441	2	11	1	6	0	0	0	0	2	1	53	3	3	1	0	0	4	0.41573971	2	0.41573971	1	0	1	0	0	0	0	0	0	0	0	0	0	0	0	2	0.41573971	0	0	0	0	1	0	0	0	1	0	0	0
1442	2	11	1	6	0	0	0	0	2	1	45	2	2	1	1	1	0	0	0	0	0	0	0	0	0	0	0	0	0	0	0	0	0	0	0	0	0	0	0	0	0	0	0	0	0	0	0	0	0
1443	2	11	1	6	0	0	0	0	2	1	47	1	2	1	0	0	2	0.314269681	0	0	0	0	0	0	0	0	0	0	0	0	0	0	0	0	0	2	0.41573971	0	1	0	0	0	0	1	0	0	0	0	1
1444	2	11	1	6	0	1	0	0	2	1	39	1	2	1	1	4	11	1.007686508	0	0	0	0	0	0	0	0	0	0	0	0	0	0	0	0	0	11	1.133115447	1	1	1	0	2	3	3	0	0	0	0	0
1445	2	11	1	6	0	0	0	0	1	2	37	1	1	3	0	0	5	0.558326423	3	0.666666667	0	0	2	1	0	0	0	0	0	0	0	0	0	0	0	2	0.41573971	0	1	0	1	0	0	0	0	0	0	0	0
1446	2	11	1	6	0	1	0	0	1	2	40	1	2	1	0	0	1	0.229061424	0	0	0	0	0	0	0	0	0	0	0	0	0	0	0	0	0	1	0.314269681	0	0	0	0	0	0	1	0	0	0	0	0
1447	2	11	1	6	0	0	0	0	2	1	45	2	2	1	0	0	2	0.314269681	0	0	0	0	0	0	0	0	0	0	0	0	0	0	0	0	0	2	0.41573971	0	0	0	0	0	1	0	1	0	0	0	0
1448	2	11	1	6	0	1	0	0	2	1	34	2	2	1	0	0	0	0	0	0	0	0	0	0	0	0	0	0	0	0	0	0	0	0	0	0	0	0	0	0	0	0	0	0	0	0	0	0	0
1449	2	11	1	6	0	0	0	0	2	1	47	3	2	1	0	0	3	0.372677996	1	0.314269681	0	1	0	0	0	0	0	0	0	0	0	0	0	0	1	2	0.41573971	1	1	0	0	0	0	0	0	0	0	0	0
1450	2	11	1	6	0	0	0	0	1	2	32	2	3	1	0	0	0	0	0	0	0	0	0	0	0	0	0	0	0	0	0	0	0	0	0	0	0	0	0	0	0	0	0	0	0	0	0	0	0
1451	2	11	1	6	0	1	0	0	1	2	40	2	2	1	1	1	4	0.41573971	2	0.41573971	0	0	0	1	0	0	1	0	0	0	0	0	0	0	0	2	0.41573971	0	1	0	0	0	1	0	0	0	0	0	0
1452	2	11	1	6	0	1	0	0	1	2	35	2	1	1	0	0	8	0.7617394	8	0.874889764	0	1	0	2	0	2	0	1	2	0	1	0	1	1	1	0	0	0	0	0	0	0	0	0	0	0	1	1	2
1453	2	11	1	6	0	0	0	0	2	1	55	1	1	1	0	0	21	1.258305739	3	0.471404521	0	1	0	0	0	1	0	0	1	0	0	0	1	0	0	18	1.247219129	0	1	2	0	3	3	3	3	3	0	0	0
1454	2	11	1	6	0	0	0	0	1	2	33	2	2	1	0	0	9	0.600925213	7	0.628539361	1	2	0	0	1	1	0	1	1	0	0	1	0	0	0	2	0.41573971	0	0	0	0	0	0	1	1	0	0	0	1
1455	2	12	1	7	0	0	0	0	2	1	51	1	2	1	1	2	0	0	0	0	0	0	0	0	0	0	0	0	0	0	0	0	0	0	0	0	0	0	0	0	0	0	0	0	0	0	0	0	0
1456	2	12	1	7	0	1	0	0	2	1	37	1	1	1	1	1	0	0	0	0	0	0	0	0	0	0	0	0	0	0	0	0	0	0	0	0	0	0	0	0	0	0	0	0	0	0	0	0	0
1457	2	12	1	7	0	0	0	0	2	1	46	2	1	1	0	0	3	0.372677996	2	0.41573971	0	1	0	0	0	1	0	0	0	0	0	0	0	0	0	1	0.314269681	1	0	0	0	0	0	0	0	0	0	0	0
1458	2	12	1	7	0	0	0	0	2	1	50	3	2	1	0	0	5	0.447903208	1	0.314269681	0	0	0	0	0	0	1	0	0	0	1	1	0	2	0	4	0.496903995	1	0	1	1	0	1	0	0	0	0	0	0
1459	2	12	1	7	0	0	0	0	2	1	45	3	3	1	0	0	4	0.41573971	2	0.41573971	0	0	0	0	1	0	0	0	1	0	1	0	0	0	0	2	0.41573971	1	0	0	1	0	0	0	0	0	0	1	0
1460	2	12	1	7	0	1	0	0	2	1	38	1	3	1	0	0	4	0.532870169	0	0	0	0	0	0	0	0	0	0	0	0	0	0	0	0	0	4	0.684934889	0	0	1	0	0	1	2	0	0	0	0	0
1461	2	12	1	7	0	0	0	0	1	2	47	2	2	1	0	0	3	0.372677996	1	0.314269681	0	0	0	0	1	0	0	0	0	0	0	0	0	0	0	2	0.41573971	1	0	0	0	0	0	1	0	0	0	0	0
1462	2	12	1	7	0	0	0	0	2	1	34	1	2	1	0	0	0	0	0	0	0	0	0	0	0	0	0	0	0	0	0	0	0	0	0	0	0	0	0	0	0	0	0	0	0	0	0	0	0
1463	2	12	1	7	0	1	0	1	2	1	51	1	1	3	1	1	54	0	27	0	3	3	3	3	3	3	3	3	3	3	3	3	3	3	3	27	0	3	3	3	3	3	3	3	3	3	3	3	3
1464	2	12	1	7	0	0	0	0	2	1	53	2	2	1	0	0	8	0.496903995	7	0.41573971	1	1	1	1	1	1	1	0	0	0	0	1	0	0	0	1	0.314269681	0	0	0	0	0	0	1	0	0	0	0	0
1465	2	12	1	7	0	0	0	0	1	2	32	1	2	1	0	0	2	0.314269681	2	0.41573971	0	0	0	1	0	1	0	0	0	0	1	0	0	0	0	0	0	0	0	0	0	0	0	0	0	0	0	1	0
1466	2	12	1	7	0	0	0	0	1	2	39	2	3	1	1	1	0	0	0	0	0	0	0	0	0	0	0	0	0	0	0	0	0	0	0	0	0	0	0	0	0	0	0	0	0	0	0	0	0
1467	2	12	1	7	0	0	0	0	1	1	40	2	2	1	0	0	3	0.372677996	2	0.41573971	0	1	0	0	0	0	0	1	0	1	0	0	0	0	0	1	0.314269681	0	0	0	1	0	0	0	0	0	0	1	0
1468	1	12	1	7	0	0	0	0	2	1	51	3	3	3	0	0	5	0.447903208	2	0.41573971	0	0	0	0	0	0	1	0	1	0	0	0	0	0	0	3	0.471404521	0	0	0	0	1	1	0	1	0	0	0	0
1469	2	12	1	7	0	0	0	0	2	1	50	2	2	1	0	0	1	0.229061424	0	0	0	0	0	0	0	0	0	0	0	0	0	0	0	0	0	1	0.314269681	1	0	0	0	0	0	0	0	0	0	0	0
1470	2	12	1	7	0	0	0	5	1	2	40	1	1	1	0	0	6	0.942809042	0	0	0	0	0	0	0	0	0	0	0	0	0	0	0	0	0	6	1.247219129	3	0	0	0	3	0	0	0	0	0	0	0
1471	2	12	1	7	0	0	0	0	1	2	40	1	2	1	0	0	1	0.229061424	0	0	0	0	0	0	0	0	0	0	0	0	0	0	0	0	0	1	0.314269681	0	1	0	0	0	0	0	0	0	0	0	0
1472	2	12	1	7	0	0	0	0	2	1	56	3	2	1	0	0	0	0	0	0	0	0	0	0	0	0	0	0	0	0	0	0	0	0	0	0	0	0	0	0	0	0	0	0	0	0	0	0	0
1473	2	12	1	7	0	0	0	0	1	2	43	3	2	1	1	4	25	0.890623308	17	0.874889764	3	2	1	1	1	2	1	3	3	2	3	3	0	0	0	8	0.566557724	1	1	1	0	1	1	2	1	0	1	1	0
1474	1	13	1	8	0	1	0	0	2	1	45	2	3	1	0	0	0	0	0	0	0	0	0	0	0	0	0	0	0	0	0	0	0	0	0	0	0	0	0	0	0	0	0	0	0	0	0	0	0
1475	2	12	1	7	0	0	0	0	1	2	37	2	3	1	0	0	0	0	0	0	0	0	0	0	0	0	0	0	0	0	0	0	0	0	0	0	0	0	0	0	0	0	0	0	0	0	0	0	0
1476	2	12	1	7	0	1	0	0	1	2	35	2	3	3	0	0	5	0.730719247	3	0.942809042	0	0	0	0	0	0	3	0	0	0	0	0	0	0	0	2	0.41573971	0	0	1	0	1	0	0	0	0	0	0	0
1477	2	12	1	7	0	0	0	0	1	2	33	1	3	2	0	0	15	0.897527468	4	0.496903995	1	0	1	0	1	0	0	1	0	0	0	0	0	0	0	11	1.030402055	0	1	0	1	1	3	3	1	1	0	0	0
1478	2	12	1	7	0	0	0	0	2	1	75	1	3	1	0	0	0	0	0	0	0	0	0	0	0	0	0	0	0	0	0	0	0	0	0	0	0	0	0	0	0	0	0	0	0	0	0	0	0
1479	2	12	1	7	0	0	0	0	2	1	60	1	1	1	0	0	0	0	0	0	0	0	0	0	0	0	0	0	0	0	0	0	0	0	0	0	0	0	0	0	0	0	0	0	0	0	0	0	0
1480	2	12	1	7	0	0	0	0	2	1	41	2	2	1	0	0	1	0.229061424	1	0.314269681	0	0	0	0	0	0	1	0	0	0	0	0	0	0	0	0	0	0	0	0	0	0	0	0	0	0	0	0	0
1481	2	12	1	7	0	0	0	0	1	2	43	2	3	1	0	0	0	0	0	0	0	0	0	0	0	0	0	0	0	0	0	0	0	0	0	0	0	0	0	0	0	0	0	0	0	0	0	0	0
1482	2	12	1	7	0	0	0	0	2	1	47	1	2	1	0	0	2	0.314269681	0	0	0	0	0	0	0	0	0	0	0	0	1	0	0	0	0	2	0.41573971	0	0	0	0	1	1	0	0	0	0	1	0
1483	2	13	1	8	0	0	0	0	3	1	48	2	2	1	0	0	1	0.229061424	1	0.314269681	0	0	0	0	0	0	1	0	0	0	0	0	0	0	0	0	0	0	0	0	0	0	0	0	0	0	0	0	0
1484	2	13	1	8	0	0	0	0	1	2	51	1	2	1	0	0	12	0.745355992	6	0.666666667	1	0	0	1	0	1	2	1	0	0	1	2	0	1	0	6	0.816496581	1	0	0	0	0	1	2	0	2	0	0	0
1485	2	13	1	8	0	1	0	0	2	1	50	2	3	1	0	0	0	0	0	0	0	0	0	0	0	0	0	0	0	0	0	0	0	0	0	0	0	0	0	0	0	0	0	0	0	0	0	0	0
1486	2	13	1	8	0	0	0	0	2	1	40	1	3	2	0	0	0	0	0	0	0	0	0	0	0	0	0	0	0	0	0	0	0	0	0	0	0	0	0	0	0	0	0	0	0	0	0	0	0
1487	2	13	1	8	0	0	0	0	3	1	38	2	2	3	1	1	0	0	0	0	0	0	0	0	0	0	0	0	0	0	0	0	0	0	0	0	0	0	0	0	0	0	0	0	0	0	0	0	0
1488	2	13	1	8	0	0	0	0	1	2	40	2	2	1	0	0	12	0.942809042	6	0.942809042	0	0	0	0	0	2	2	0	2	0	0	0	0	0	0	6	0.942809042	0	0	0	1	1	3	1	0	0	0	0	0
1489	2	13	1	8	0	1	0	0	1	2	39	1	3	1	0	0	15	1.067187373	3	0.471404521	0	1	0	0	0	0	1	1	0	1	0	0	0	0	0	12	1.247219129	0	1	1	0	1	3	3	3	0	1	0	0
1490	2	8	1	3	0	0	0	0	2	1	49	2	1	1	0	0	2	0.314269681	0	0	0	0	0	0	0	0	0	0	0	0	0	0	0	0	0	2	0.41573971	0	0	0	0	0	1	1	0	0	0	0	0
1491	2	13	1	8	0	1	0	0	1	2	42	3	3	1	0	0	0	0	0	0	0	0	0	0	0	0	0	0	0	0	0	0	0	0	0	0	0	0	0	0	0	0	0	0	0	0	0	0	0
1492	2	13	1	8	0	1	0	0	1	2	40	3	3	1	0	0	4	0.41573971	1	0.314269681	1	0	0	0	0	0	0	0	0	0	0	0	0	0	0	3	0.471404521	0	0	0	0	0	1	1	0	1	0	0	0
1493	2	13	1	8	0	0	0	0	2	1	47	1	3	1	0	0	2	0.314269681	2	0.41573971	0	0	0	0	1	0	1	0	0	0	0	0	0	0	0	0	0	0	0	0	0	0	0	0	0	0	0	0	0
1494	2	9	1	4	0	0	0	0	2	1	46	3	2	1	0	0	0	0	0	0	0	0	0	0	0	0	0	0	0	0	0	0	0	0	0	0	0	0	0	0	0	0	0	0	0	0	0	0	0
1495	2	9	1	4	0	0	0	0	1	2	38	2	2	1	0	0	12	0.942809042	1	0.314269681	0	0	1	0	0	0	0	0	0	0	0	0	0	0	0	11	1.030402055	0	0	3	1	3	1	1	1	1	0	0	0
1496	2	9	1	4	0	0	0	0	2	1	39	2	2	1	0	0	4	0.532870169	4	0.684934889	0	0	0	0	0	1	2	0	1	0	0	1	0	0	0	0	0	0	0	0	0	0	0	0	0	0	0	0	0
1497	2	9	1	4	0	0	0	0	2	1	43	2	1	1	1	1	0	0	0	0	0	0	0	0	0	0	0	0	0	0	0	1	0	0	0	0	0	0	0	0	0	0	0	0	0	0	0	0	1
1498	2	9	1	4	0	0	0	0	1	2	42	2	2	1	0	0	6	0.471404521	3	0.471404521	1	0	0	0	0	0	1	1	0	3	3	1	3	3	3	3	0.471404521	0	1	0	0	0	1	1	0	0	3	3	3
1499	2	9	1	4	0	1	0	0	2	1	45	3	2	1	1	1	0	0	0	0	0	0	0	0	0	0	0	0	0	0	0	0	0	0	0	0	0	0	0	0	0	0	0	0	0	0	0	0	0
1500	2	9	1	4	0	0	0	0	1	2	47	1	1	1	1	1	5	0.558326423	2	0.41573971	0	0	0	1	0	0	1	0	0	0	0	1	0	0	0	3	0.666666667	1	0	0	2	0	0	0	0	0	0	1	0
1501	2	9	1	4	0	1	0	0	2	1	50	2	2	3	0	0	12	0.881917104	5	0.831479419	2	0	0	2	0	0	0	1	0	0	0	1	1	0	0	7	0.916245695	0	1	0	0	3	1	1	1	0	0	0	1
1502	2	9	1	4	0	0	0	0	1	2	35	2	2	1	0	0	0	0	0	0	0	0	0	0	0	0	0	0	0	0	0	0	0	0	0	0	0	0	0	0	0	0	0	0	0	0	0	0	0
1503	2	9	1	4	0	0	0	0	1	2	45	1	2	1	0	0	1	0.229061424	0	0	0	0	0	0	0	0	0	0	0	0	0	0	0	0	0	1	0.314269681	0	0	0	0	0	1	0	0	0	0	0	0
1504	2	9	1	4	0	0	0	0	1	2	30	1	1	1	0	0	5	0.447903208	2	0.41573971	1	0	1	0	0	0	0	0	0	0	0	0	0	0	0	3	0.471404521	0	0	1	1	0	1	0	0	0	0	0	0
1505	2	9	1	4	0	0	0	0	1	2	36	2	1	1	0	0	2	0.314269681	2	0.41573971	0	0	0	0	0	0	0	1	1	0	0	0	0	0	0	0	0	0	0	0	0	0	0	0	0	0	0	0	0
1506	2	9	1	4	0	0	0	0	2	1	46	1	2	1	0	0	0	0	0	0	0	0	0	0	0	0	0	0	0	0	0	0	0	0	0	0	0	0	0	0	0	0	0	0	0	0	0	0	0
1507	2	9	1	4	0	0	0	1	1	2	39	2	3	2	0	0	2	0.314269681	2	0.41573971	1	0	0	0	0	1	0	0	0	0	0	1	1	0	0	0	0	0	0	0	0	0	0	0	0	0	0	0	0
1508	2	10	1	5	0	0	0	0	1	2	48	1	3	1	0	0	1	0.229061424	0	0	0	0	0	0	0	0	0	0	0	0	0	3	0	0	0	1	0.314269681	0	0	0	0	0	0	1	0	0	0	0	0
1509	2	12	1	7	0	0	0	0	1	2	39	2	2	1	0	0	1	0.229061424	1	0.314269681	0	0	0	0	0	0	1	0	0	0	0	0	0	0	0	0	0	0	0	0	0	0	0	0	0	0	0	0	0
1510	1	11	1	6	0	0	0	2	3	2	46	3	2	2	0	0	0	0	0	0	0	0	0	0	0	0	0	0	0	0	0	0	0	0	0	0	0	0	0	0	0	0	0	0	0	0	0	0	0
1511	1	11	1	6	0	0	0	1	2	2	45	1	3	3	0	0	1	0.229061424	0	0	0	0	0	0	0	0	0	0	0	0	0	0	0	1	0	1	0.314269681	0	0	1	0	0	0	0	0	0	0	1	1
1512	1	12	1	7	0	0	0	2	2	1	35	1	3	3	0	0	0	0	0	0	0	0	0	0	0	0	0	0	0	0	0	0	0	0	0	0	0	0	0	0	0	0	0	0	0	0	0	0	0
1513	1	11	1	6	0	0	0	0	2	1	46	2	2	2	0	0	0	0	0	0	0	0	0	0	0	0	0	0	0	0	0	0	0	0	0	0	0	0	0	0	0	0	0	0	0	0	0	0	0
1514	1	11	1	6	0	0	0	0	2	1	35	2	3	2	0	0	0	0	0	0	0	0	0	0	0	0	0	0	0	0	0	0	0	0	0	0	0	0	0	0	0	0	0	0	0	0	0	0	0
1515	1	11	1	6	0	0	0	0	1	2	42	1	2	1	0	0	0	0	0	0	0	0	0	0	0	0	0	0	0	0	0	0	0	0	0	0	0	0	0	0	0	0	0	0	0	0	0	0	0
1516	1	11	1	6	0	0	0	0	1	2	40	1	1	1	0	0	0	0	0	0	0	0	0	0	0	0	0	0	0	0	0	0	0	0	0	0	0	0	0	0	0	0	0	0	0	0	0	0	0
1517	1	11	1	6	0	0	0	0	2	1	40	2	1	1	0	0	0	0	0	0	0	0	0	0	0	0	0	0	0	0	0	0	0	0	0	0	0	0	0	0	0	0	0	0	0	0	0	0	0
1518	1	11	1	6	0	0	0	0	2	2	39	2	3	2	0	0	0	0	0	0	0	0	0	0	0	0	0	0	0	0	0	0	0	0	0	0	0	0	0	0	0	0	0	0	0	0	0	0	0
1519	1	11	1	6	0	0	0	0	1	2	40	2	2	1	0	0	0	0	0	0	0	0	0	0	0	0	0	0	0	0	0	0	0	0	0	0	0	0	0	0	0	0	0	0	0	0	0	0	0
1520	1	11	1	6	0	0	0	0	1	2	45	2	2	2	0	0	0	0	0	0	0	0	0	0	0	0	0	0	0	0	0	0	0	0	0	0	0	0	0	0	0	0	0	0	0	0	0	0	0
1521	1	11	1	6	0	0	0	0	2	1	54	2	3	1	0	0	18	1.247219129	2	0.41573971	1	0	0	0	0	0	0	0	1	0	0	0	0	0	0	16	1.314684396	0	0	0	3	2	3	3	3	2	3	0	0
1522	1	11	1	6	0	0	0	0	1	2	40	1	2	1	0	0	0	0	0	0	0	0	0	0	0	0	0	0	0	0	0	0	0	0	0	0	0	0	0	0	0	0	0	0	0	0	0	0	0
1523	1	11	1	6	0	0	0	0	1	2	50	1	2	3	0	0	0	0	0	0	0	0	0	0	0	0	0	0	0	0	0	0	0	0	0	0	0	0	0	0	0	0	0	0	0	0	0	0	0
1524	1	11	1	6	0	0	0	0	1	2	43	2	2	1	0	0	0	0	0	0	0	0	0	0	0	0	0	0	0	0	0	0	0	0	0	0	0	0	0	0	0	0	0	0	0	0	0	0	0
1525	1	11	1	6	0	0	0	0	1	2	34	1	1	1	0	0	4	0.41573971	0	0	0	0	0	0	0	0	0	0	0	0	1	0	0	0	0	4	0.496903995	0	0	0	0	1	1	0	1	1	0	2	0
1526	1	11	1	6	0	0	0	0	2	1	47	2	2	1	0	0	5	0.447903208	0	0	0	0	0	0	0	0	0	0	0	0	0	0	1	0	0	5	0.496903995	0	0	0	1	0	1	1	1	1	0	0	0
1527	1	11	1	6	0	1	0	0	1	2	43	1	1	1	0	0	5	0.447903208	3	0.471404521	1	0	0	1	1	0	0	0	0	0	1	0	0	1	1	2	0.41573971	0	0	0	1	1	0	0	0	0	0	0	0
1528	1	11	1	6	0	0	0	0	1	2	45	2	2	1	0	0	6	0.471404521	1	0.314269681	0	0	0	0	0	0	1	0	0	0	0	0	0	0	0	5	0.496903995	1	1	0	1	0	0	1	1	0	0	0	0
1529	1	11	1	6	0	0	0	0	1	2	32	1	3	1	0	0	0	0	0	0	0	0	0	0	0	0	0	0	0	0	0	0	0	0	0	0	0	0	0	0	0	0	0	0	0	0	0	0	0
1530	1	11	1	6	0	0	0	0	1	2	48	1	1	1	0	0	0	0	0	0	0	0	0	0	0	0	0	0	0	0	0	0	0	0	0	0	0	0	0	0	0	0	0	0	0	0	0	0	0
1531	1	11	1	6	0	0	0	0	1	2	40	2	2	2	0	0	0	0	0	0	0	0	0	0	0	0	0	0	0	0	0	0	0	0	0	0	0	0	0	0	0	0	0	0	0	0	0	0	0
1532	1	11	1	6	0	0	0	0	1	2	45	1	1	1	0	0	0	0	0	0	0	0	0	0	0	0	0	0	0	0	0	0	0	0	0	0	0	0	0	0	0	0	0	0	0	0	0	0	0
1533	1	11	1	6	0	0	0	0	2	1	48	2	2	2	0	0	0	0	0	0	0	0	0	0	0	0	0	0	0	0	0	0	0	0	0	0	0	0	0	0	0	0	0	0	0	0	0	0	0
1534	1	11	1	6	0	0	0	0	1	2	54	1	2	2	0	0	0	0	0	0	0	0	0	0	0	0	0	0	0	0	0	0	0	0	0	0	0	0	0	0	0	0	0	0	0	0	0	0	0
1535	1	11	1	6	0	0	0	0	2	1	47	1	1	1	0	0	0	0	0	0	0	0	0	0	0	0	0	0	0	0	0	0	0	0	0	0	0	0	0	0	0	0	0	0	0	0	0	0	0
1536	1	11	1	6	0	0	0	0	2	1	37	1	1	1	0	0	0	0	0	0	0	0	0	0	0	0	0	0	0	0	0	0	0	0	0	0	0	0	0	0	0	0	0	0	0	0	0	0	0
1537	1	11	1	6	0	0	0	0	1	2	41	2	2	2	0	0	0	0	0	0	0	0	0	0	0	0	0	0	0	0	0	0	0	0	0	0	0	0	0	0	0	0	0	0	0	0	0	0	0
1538	1	11	1	6	0	0	0	0	2	1	44	2	2	1	0	0	0	0	0	0	0	0	0	0	0	0	0	0	0	0	0	0	0	0	0	0	0	0	0	0	0	0	0	0	0	0	0	0	0
1539	1	11	1	6	0	0	0	0	2	1	42	2	2	1	0	0	0	0	0	0	0	0	0	0	0	0	0	0	0	0	0	0	0	0	0	0	0	0	0	0	0	0	0	0	0	0	0	0	0
1540	1	11	1	6	0	0	0	0	2	1	41	2	2	1	0	0	0	0	0	0	0	0	0	0	0	0	0	0	0	0	0	0	0	0	0	0	0	0	0	0	0	0	0	0	0	0	0	0	0
1541	1	11	1	6	0	0	0	0	2	1	40	2	2	1	0	0	0	0	0	0	0	0	0	0	0	0	0	0	0	0	0	0	0	0	0	0	0	0	0	0	0	0	0	0	0	0	0	0	0
1542	1	11	1	6	0	0	0	0	2	1	36	1	2	1	0	0	0	0	0	0	0	0	0	0	0	0	0	0	0	0	0	0	0	0	0	0	0	0	0	0	0	0	0	0	0	0	0	0	0
1543	1	11	1	6	0	0	0	0	2	1	38	2	2	1	0	0	0	0	0	0	0	0	0	0	0	0	0	0	0	0	0	0	0	0	0	0	0	0	0	0	0	0	0	0	0	0	0	0	0
1544	1	10	1	5	0	0	0	0	2	1	44	1	1	1	0	0	5	0.447903208	5	0.496903995	0	0	1	1	0	1	0	1	1	0	0	0	0	0	0	0	0	0	0	0	0	0	0	0	0	0	0	0	0
1545	1	14	1	9	0	0	0	0	1	2	42	2	1	1	0	0	17	1.078693769	7	0.916245695	1	0	0	1	0	3	1	1	0	1	2	3	2	0	3	10	1.19670329	3	1	3	0	1	2	0	0	0	0	1	2
1546	1	13	1	8	0	0	1	3	2	1	55	1	1	1	0	0	18	0	9	0	1	1	1	1	1	1	1	1	1	0	0	1	1	1	1	9	0	1	1	1	1	1	1	1	1	1	0	0	1
1547	1	14	1	9	0	0	0	0	1	2	38	1	1	1	0	0	0	0	0	0	0	0	0	0	0	0	0	0	0	0	0	0	0	0	0	0	0	0	0	0	0	0	0	0	0	0	0	0	0
1548	1	14	1	9	0	0	1	3	3	2	41	1	1	1	0	0	27	0.5	18	0	2	2	2	2	2	2	2	2	2	1	1	1	1	1	1	9	0	1	1	1	1	1	1	1	1	1	1	1	1
1549	1	14	1	9	0	0	0	0	1	2	27	2	1	1	0	0	17	0.229061424	9	0	1	1	1	1	1	1	1	1	1	0	0	1	1	0	0	8	0.314269681	0	1	1	1	1	1	1	1	1	0	0	1
1550	1	14	1	9	0	0	0	0	3	2	41	1	1	1	0	0	16	0.314269681	8	0.314269681	0	1	1	1	1	1	1	1	1	0	0	0	0	0	0	8	0.314269681	0	1	1	1	1	1	1	1	1	0	0	0
1551	1	16	2	11	0	0	1	3	1	2	45	1	1	1	0	0	17	0.229061424	9	0	1	1	1	1	1	1	1	1	1	0	0	1	1	1	0	8	0.314269681	0	1	1	1	1	1	1	1	1	0	0	1
1552	1	13	1	8	0	0	0	0	2	1	40	1	1	1	0	0	2	0.314269681	0	0	0	0	0	0	0	0	0	0	0	0	0	0	0	0	0	2	0.41573971	0	0	0	0	0	1	1	0	0	0	0	0
1553	1	13	1	8	0	0	1	5	2	1	38	1	1	1	0	0	20	0.566557724	10	0.566557724	0	1	1	2	1	2	1	1	1	2	3	2	0	0	1	10	0.566557724	1	1	1	2	0	1	2	1	1	1	3	1
1554	1	13	1	8	0	1	0	0	2	1	70	1	1	1	0	0	1	0.229061424	0	0	0	0	0	0	0	0	0	0	0	0	0	0	0	0	0	1	0.314269681	0	0	0	0	0	1	0	0	0	0	0	0
1555	1	13	1	8	0	0	0	0	2	1	50	1	2	1	0	0	43	0.590563656	21	0.666666667	2	3	2	3	2	3	1	3	2	2	2	2	0	3	1	22	0.496903995	3	2	2	3	3	2	3	2	2	1	1	3
1556	1	13	1	8	0	1	0	0	2	1	48	1	1	1	0	0	5	0.447903208	4	0.496903995	1	1	1	0	1	0	0	0	0	0	0	0	0	0	0	1	0.314269681	0	0	0	0	0	1	0	0	0	0	0	0
1557	1	11	1	6	0	1	0	0	2	1	41	1	1	1	0	0	18	0	9	0	1	1	1	1	1	1	1	1	1	1	1	1	1	1	1	9	0	1	1	1	1	1	1	1	1	1	1	1	1
1558	1	13	1	8	0	0	0	0	3	2	30	1	2	1	1	4	19	1.025899184	12	0.942809042	2	2	1	1	2	0	0	3	1	0	2	1	1	0	0	7	1.030402055	0	0	2	0	1	3	1	0	0	0	2	1
1559	1	13	1	8	0	1	0	1	2	1	41	1	1	1	0	0	27	1.118033989	9	1.054092553	1	1	0	2	2	3	0	0	0	0	0	0	0	0	0	18	0.942809042	2	2	2	3	3	1	2	3	0	0	0	1
1560	1	13	1	8	0	0	0	0	1	2	41	1	2	1	0	0	34	1.14934227	17	1.19670329	3	0	1	2	0	3	3	3	2	0	0	2	2	2	0	17	1.099943882	1	2	1	3	3	3	0	1	3	0	0	1
1561	1	13	1	8	0	1	0	4	1	2	43	3	2	1	0	0	18	0	9	0	1	1	1	1	1	1	1	1	1	0	0	0	0	0	0	9	0	1	1	1	1	1	1	1	1	1	1	1	1
1562	1	13	1	8	0	0	0	0	1	2	30	1	2	1	0	0	9	0.5	9	0	1	1	1	1	1	1	1	1	1	1	1	1	1	1	1	0	0	0	0	0	0	0	0	0	0	0	0	0	1
1563	1	8	1	3	0	1	0	0	3	2	40	2	1	1	0	0	0	0	0	0	0	0	0	0	0	0	0	0	0	0	0	0	0	0	0	0	0	0	0	0	0	0	0	0	0	0	0	0	0
1564	1	8	1	3	0	0	0	0	1	2	38	1	1	1	0	0	3	0.687184271	3	0.942809042	0	0	3	0	0	0	0	0	0	0	2	2	2	2	0	0	0	0	0	0	0	0	0	0	0	0	0	0	0
1565	1	9	1	4	0	0	0	0	2	1	64	1	1	1	0	0	44	0.895806416	20	1.133115447	3	0	3	3	3	3	1	3	1	0	0	3	3	1	0	24	0.471404521	3	2	3	2	3	3	2	3	3	0	0	1
1566	1	9	1	4	0	0	0	0	2	1	38	3	2	3	0	0	11	0.825892708	3	0.471404521	0	1	0	0	0	1	1	0	0	0	0	0	0	0	0	8	0.99380799	0	0	1	0	2	3	1	1	0	0	0	0
1567	1	9	1	4	0	0	0	0	1	2	40	2	1	1	0	0	5	0.447903208	2	0.41573971	1	0	0	0	0	0	0	1	0	0	0	0	1	0	0	3	0.471404521	0	1	0	0	1	0	0	0	1	0	0	1
1568	1	9	1	4	0	0	0	0	1	2	44	2	1	1	0	0	2	0.314269681	2	0.41573971	0	0	0	0	0	1	0	1	0	0	0	0	0	0	0	0	0	0	0	0	0	0	0	0	0	0	0	0	0
1569	1	9	1	4	0	0	0	0	1	2	43	1	1	1	0	0	5	0.558326423	2	0.41573971	1	0	0	0	0	0	0	0	1	0	0	0	0	1	0	3	0.666666667	0	0	2	0	0	0	0	0	1	0	0	0
1570	1	9	1	4	0	0	0	0	1	2	42	2	1	1	0	0	7	0.487498022	4	0.496903995	0	0	1	1	1	0	1	0	0	0	0	1	1	0	0	3	0.471404521	0	0	1	0	0	1	0	1	0	0	1	0
1571	1	9	1	4	0	0	0	0	2	1	49	1	1	1	0	0	3	0.372677996	0	0	0	0	0	0	0	0	0	0	0	0	0	0	0	0	0	3	0.471404521	1	1	1	0	0	0	0	0	0	3	3	3
1572	1	9	1	4	0	1	0	0	3	1	41	1	2	1	0	0	10	0.598351645	10	0.314269681	1	2	1	1	1	1	1	1	1	0	0	0	2	2	2	0	0	0	0	0	0	0	0	0	0	0	0	0	0
1573	1	9	1	4	0	0	0	0	1	2	40	2	1	1	0	0	1	0.229061424	0	0	0	0	0	0	0	0	0	0	0	0	0	0	0	0	0	1	0.314269681	0	0	0	0	0	0	0	0	1	0	0	1
1574	1	9	1	4	0	0	0	0	2	1	40	1	1	1	0	0	4	0.41573971	4	0.496903995	1	1	1	0	0	0	0	0	1	1	1	1	1	1	1	0	0	0	0	0	0	0	0	0	0	0	1	1	1
1575	1	9	1	4	0	0	0	0	2	1	38	2	1	1	0	0	12	0.745355992	5	0.496903995	1	1	0	0	1	0	1	1	0	0	0	0	0	0	0	7	0.916245695	2	2	2	0	1	0	0	0	0	0	0	0
1576	1	9	1	4	0	0	0	0	1	2	38	1	2	1	0	0	0	0	0	0	0	0	0	0	0	0	0	0	0	0	0	0	0	0	0	0	0	0	0	0	0	0	0	0	0	0	0	0	0
1577	1	9	1	4	0	0	0	0	1	2	33	1	2	1	0	0	0	0	0	0	0	0	0	0	0	0	0	0	0	0	0	0	0	0	0	0	0	0	0	0	0	0	0	0	0	0	0	0	0
1578	1	9	1	4	0	0	0	0	1	2	31	1	2	1	0	0	12	1	5	0.955813919	0	0	0	1	0	3	1	0	0	0	0	0	0	1	0	7	1.030402055	3	0	2	1	0	0	0	0	1	0	0	0
1579	1	9	1	4	0	0	0	0	1	2	25	1	1	1	0	0	12	0.816496581	7	0.628539361	1	2	1	0	1	1	1	0	0	3	3	3	3	3	3	5	0.955813919	0	1	0	0	0	3	1	0	0	3	3	3
1580	1	9	1	4	0	1	0	0	2	1	38	2	2	1	1	2	12	0.881917104	11	0.916245695	1	0	1	1	0	1	3	2	2	0	0	0	2	0	0	1	0.314269681	1	0	0	0	0	0	0	0	0	0	0	0
1581	1	9	1	4	0	0	0	0	2	1	40	1	1	1	0	0	14	0.785674201	9	0.816496581	1	1	1	0	1	0	3	1	1	1	0	0	0	0	0	5	0.684934889	0	1	0	1	0	0	1	2	0	0	0	0
1582	1	9	1	4	0	1	0	0	2	1	39	2	1	1	0	0	17	0.911178859	9	1.154700538	0	1	1	0	1	3	3	0	0	0	0	0	0	0	0	8	0.566557724	1	1	0	0	1	2	1	1	1	1	1	1
1583	1	9	1	4	0	1	0	0	2	1	58	1	1	1	0	0	5	0.558326423	1	0.314269681	0	0	0	0	1	0	0	0	0	0	0	0	0	0	0	4	0.684934889	1	0	0	0	1	2	0	0	0	0	0	0
1584	1	9	1	4	0	0	0	0	2	1	41	2	3	1	0	0	0	0	0	0	0	0	0	0	0	0	0	0	0	0	0	0	0	0	0	0	0	0	0	0	0	0	0	0	0	0	0	0	0
1585	1	9	1	4	0	0	0	0	1	2	30	1	2	1	0	0	46	0.895806416	26	0.314269681	3	2	3	3	3	3	3	3	3	0	0	2	3	1	0	20	1.133115447	3	3	3	1	3	3	0	1	3	0	0	2
1586	1	9	1	4	0	0	0	0	2	1	38	2	2	1	0	0	0	0	0	0	0	0	0	0	0	0	0	0	0	0	0	0	0	0	0	0	0	0	0	0	0	0	0	0	0	0	0	0	0
1587	1	9	1	4	0	0	0	0	1	2	41	1	2	1	0	0	13	0.650261106	9	0.666666667	1	1	1	0	1	0	2	2	1	0	0	2	0	0	0	4	0.496903995	0	1	1	0	1	0	0	1	0	0	0	1
1588	1	9	1	4	0	1	0	0	2	1	26	1	1	1	0	0	0	0	0	0	0	0	0	0	0	0	0	0	0	0	0	0	0	0	0	0	0	0	0	0	0	0	0	0	0	0	0	0	0
1589	1	9	1	4	0	1	0	0	1	2	35	1	2	1	0	0	8	0.7617394	2	0.628539361	2	0	0	0	0	0	0	0	0	0	0	1	1	0	0	6	0.816496581	0	0	1	0	0	2	2	0	1	0	0	1
1590	1	9	1	4	0	0	0	0	2	1	48	1	2	1	0	0	8	0.598351645	7	0.628539361	1	0	1	0	1	1	2	0	1	1	2	1	0	1	0	1	0.314269681	1	0	0	0	0	0	0	0	0	1	2	1
1591	1	11	1	6	0	1	0	0	1	2	40	3	2	1	0	0	0	0	0	0	0	0	0	0	0	0	0	0	0	0	0	0	0	0	0	0	0	0	0	0	0	0	0	0	0	0	0	0	0
1592	1	11	1	6	0	0	0	0	1	2	41	1	2	1	0	0	3	0.372677996	3	0.471404521	1	0	0	1	0	1	0	0	0	0	0	1	1	0	0	0	0	0	0	0	0	0	0	0	0	0	0	0	1
1593	1	11	1	6	0	0	0	0	1	2	40	1	1	1	0	3	9	0.5	9	0	1	1	1	1	1	1	1	1	1	0	2	2	2	2	0	0	0	0	0	0	0	0	0	0	0	0	0	0	2
1594	1	11	1	6	0	0	0	0	2	1	45	1	1	1	0	0	0	0	0	0	0	0	0	0	0	0	0	0	0	0	0	0	0	0	0	0	0	0	0	0	0	0	0	0	0	0	0	0	0
1595	1	11	1	6	0	0	0	0	1	2	39	1	1	1	0	0	0	0	0	0	0	0	0	0	0	0	0	0	0	0	0	0	0	0	0	0	0	0	0	0	0	0	0	0	0	0	0	0	0
1596	1	11	1	6	0	0	0	0	2	1	45	1	1	1	0	0	9	0.5	0	0	0	0	0	0	0	0	0	0	0	1	1	0	0	0	0	9	0	1	1	1	1	1	1	1	1	1	0	0	2
1597	1	9	1	4	0	0	0	0	1	2	40	2	2	1	0	0	9	0.5	9	0	1	1	1	1	1	1	1	1	1	0	0	0	0	0	0	0	0	0	0	0	0	0	0	0	0	0	0	0	0
1598	1	9	1	4	0	0	0	0	1	2	39	2	2	1	0	0	0	0	0	0	0	0	0	0	0	0	0	0	0	0	0	0	0	0	0	0	0	0	0	0	0	0	0	0	0	0	0	0	0
1599	1	9	1	4	0	1	0	0	2	1	51	1	1	3	0	0	0	0	0	0	0	0	0	0	0	0	0	0	0	0	0	0	0	0	0	0	0	0	0	0	0	0	0	0	0	0	0	0	0
1600	2	7	1	2	0	0	0	0	2	1	40	1	1	1	0	0	4	0.41573971	3	0.471404521	0	0	0	0	0	0	1	1	1	0	0	0	0	0	0	1	0.314269681	0	0	0	0	0	0	0	0	1	0	0	0
1601	2	6	1	1	0	0	0	0	1	2	40	1	2	1	0	0	0	0	0	0	0	0	0	0	0	0	0	0	0	0	0	0	0	0	0	0	0	0	0	0	0	0	0	0	0	0	0	0	0
1602	2	7	1	2	0	0	0	0	3	2	49	1	2	1	0	0	0	0	0	0	0	0	0	0	0	0	0	0	0	0	0	0	0	0	0	0	0	0	0	0	0	0	0	0	0	0	0	0	0
1603	2	7	1	2	0	0	0	0	1	2	28	1	2	3	0	0	13	0.80315735	5	0.684934889	1	0	0	0	1	0	0	2	1	0	0	0	0	0	0	8	0.874889764	2	1	0	0	0	2	1	0	2	0	0	0
1604	2	7	1	2	0	0	0	0	2	1	50	3	2	1	0	0	7	0.487498022	5	0.496903995	0	0	0	1	1	0	1	1	1	0	0	1	0	0	0	2	0.41573971	0	0	1	1	0	0	0	0	0	0	0	0
1605	2	6	1	1	0	0	0	0	1	2	34	2	2	1	0	0	0	0	0	0	0	0	0	0	0	0	0	0	0	0	0	0	0	0	0	0	0	0	0	0	0	0	0	0	0	0	0	0	0
1606	2	7	1	2	0	0	0	0	2	1	41	2	2	1	0	0	28	1.300522212	22	0.955813919	3	3	3	3	2	0	3	3	2	0	0	3	3	1	1	6	0.942809042	1	0	0	0	0	1	0	1	3	0	0	3
1607	2	7	1	2	0	0	0	0	3	1	40	1	1	1	0	0	8	0.7617394	1	0.314269681	0	0	0	0	0	0	1	0	0	0	0	0	0	0	0	7	0.916245695	1	1	0	0	0	3	1	1	0	0	1	0
1608	2	7	1	2	0	0	0	0	1	2	31	2	2	1	0	0	0	0	0	0	0	0	0	0	0	0	0	0	0	0	0	0	0	0	0	0	0	0	0	0	0	0	0	0	0	0	0	0	0
1609	2	7	1	2	0	0	0	0	1	2	35	2	2	1	0	0	20	0.874889764	4	0.496903995	1	0	0	1	0	0	0	1	1	0	0	0	1	1	0	16	0.628539361	1	1	2	2	1	3	2	2	2	0	0	0
1610	2	6	1	1	0	0	0	0	1	2	26	2	2	1	0	0	0	0	0	0	0	0	0	0	0	0	0	0	0	0	0	0	0	0	0	0	0	0	0	0	0	0	0	0	0	0	0	0	0
1611	1	6	1	1	0	0	0	0	1	2	34	3	3	2	0	0	6	0.471404521	3	0.471404521	0	1	0	0	1	0	1	0	0	0	1	1	0	0	1	3	0.471404521	0	0	0	1	1	0	1	0	0	1	1	0
1612	2	6	1	1	0	0	0	2	1	2	32	2	2	1	0	0	10	0.684934889	4	0.684934889	0	0	1	0	0	0	2	1	0	0	0	0	0	0	0	6	0.666666667	2	1	1	1	0	0	1	0	0	0	0	0
1613	2	6	1	1	0	0	0	0	1	2	44	3	3	1	0	0	2	0.314269681	0	0	0	0	0	0	0	0	0	0	0	0	0	0	0	0	0	2	0.41573971	0	0	0	0	0	1	0	0	1	0	0	0
1614	2	6	1	1	0	0	0	0	1	2	28	1	2	1	0	0	0	0	0	0	0	0	0	0	0	0	0	0	0	0	0	0	0	0	0	0	0	0	0	0	0	0	0	0	0	0	0	0	0
1615	2	6	1	1	0	0	0	0	1	2	38	2	2	1	1	4	23	0.650261106	10	0.314269681	2	1	1	1	1	1	1	1	1	1	0	1	1	1	1	13	0.831479419	2	2	1	0	2	2	2	2	0	1	0	1
1616	2	6	1	1	0	0	0	2	1	2	40	1	1	1	0	0	8	0.496903995	3	0.471404521	0	0	0	0	1	1	1	0	0	0	0	0	0	0	0	5	0.496903995	1	1	1	0	1	0	1	0	0	0	0	0
1617	2	6	1	1	0	0	0	2	1	2	30	2	1	1	0	0	0	0	0	0	0	0	0	0	0	0	0	0	0	0	0	0	0	0	0	0	0	0	0	0	0	0	0	0	0	0	0	0	0
1618	2	6	1	1	0	0	0	0	2	1	40	1	2	1	0	0	3	0.372677996	3	0.471404521	0	0	0	0	1	1	1	0	0	0	0	0	0	0	0	0	0	0	0	0	0	0	0	0	0	0	0	0	0
1619	2	6	1	1	0	0	0	0	2	1	38	1	1	1	0	0	4	0.41573971	2	0.41573971	0	1	1	0	0	0	0	0	0	0	0	0	0	0	0	2	0.41573971	1	0	0	0	1	0	0	0	0	0	0	0
1620	2	6	1	1	0	0	0	0	2	1	53	2	3	1	0	0	4	0.41573971	2	0.41573971	0	0	1	0	0	0	1	0	0	0	1	0	0	0	1	2	0.41573971	0	0	0	1	0	0	0	1	0	0	1	0
1621	2	6	1	1	0	0	0	0	1	2	37	1	3	3	0	0	0	0	0	0	0	0	0	0	0	0	0	0	0	0	0	0	0	0	0	0	0	0	0	0	0	0	0	0	0	0	0	0	0
1622	2	6	1	1	0	0	0	0	1	2	30	2	2	1	0	0	4	0.41573971	3	0.471404521	0	0	0	0	0	0	1	1	1	0	0	0	0	0	0	1	0.314269681	0	0	0	0	0	0	0	0	1	0	0	0
1623	2	6	1	1	0	0	0	0	2	1	34	2	2	1	1	1	13	0.730719247	8	0.874889764	1	1	0	0	1	0	1	3	1	0	0	1	3	1	1	5	0.496903995	1	1	1	1	1	0	0	0	0	0	0	3
1624	1	6	1	1	0	0	0	0	1	2	28	2	2	1	0	0	0	0	0	0	0	0	0	0	0	0	0	0	0	0	0	0	0	0	0	0	0	0	0	0	0	0	0	0	0	0	0	0	0
1625	1	6	1	1	0	0	0	0	2	2	41	2	2	1	0	0	20	1.048220126	14	1.065740339	3	3	0	2	2	0	1	2	1	0	0	0	2	0	0	6	0.816496581	0	2	2	1	0	0	0	0	1	0	0	1
1626	1	6	1	1	0	0	0	0	1	2	43	2	2	1	0	0	0	0	0	0	0	0	0	0	0	0	0	0	0	0	0	0	0	0	0	0	0	0	0	0	0	0	0	0	0	0	0	0	0
1627	1	6	1	1	0	0	0	0	2	1	45	1	2	1	0	0	7	0.487498022	2	0.41573971	1	0	0	0	0	0	0	1	0	0	0	0	0	0	0	5	0.496903995	1	1	1	1	0	0	0	0	1	0	1	0
1628	1	6	1	1	0	0	0	0	2	1	28	1	2	1	0	0	11	0.590563656	4	0.496903995	0	1	1	0	0	0	0	1	1	0	0	0	0	0	0	7	0.628539361	0	1	1	0	1	1	2	1	0	0	0	0
1629	1	6	1	1	0	0	0	0	1	2	33	2	1	1	0	0	0	0	0	0	0	0	0	0	0	0	0	0	0	0	0	0	0	0	0	0	0	0	0	0	0	0	0	0	0	0	0	0	0
1630	1	6	1	1	0	0	0	0	2	1	52	1	1	1	0	0	0	0	0	0	0	0	0	0	0	0	0	0	0	0	0	0	0	0	0	0	0	0	0	0	0	0	0	0	0	0	0	0	0
1631	1	6	1	1	0	0	0	0	2	1	36	2	2	1	0	0	3	0.372677996	1	0.314269681	0	0	0	0	0	0	1	0	0	0	0	0	0	0	0	2	0.41573971	0	0	0	0	0	0	1	1	0	0	0	0
1632	1	6	1	1	0	0	0	0	3	2	54	1	1	1	0	0	0	0	0	0	0	0	0	0	0	0	0	0	0	0	0	0	0	0	0	0	0	0	0	0	0	0	0	0	0	0	0	0	0
1633	1	7	1	2	0	0	0	0	2	1	50	2	2	1	0	0	3	0.372677996	3	0.471404521	1	0	0	1	0	0	1	0	0	0	0	1	1	0	0	0	0	0	0	0	0	0	0	0	0	0	0	1	1
1634	1	7	1	2	0	1	0	0	2	1	37	1	1	1	1	1	0	0	0	0	0	0	0	0	0	0	0	0	0	0	0	0	0	0	0	0	0	0	0	0	0	0	0	0	0	0	0	0	0
1635	1	7	1	2	0	0	0	0	1	2	37	2	2	1	0	0	7	0.487498022	6	0.471404521	1	1	0	0	1	0	1	1	1	0	0	0	0	0	0	1	0.314269681	1	0	0	0	0	0	0	0	0	0	0	0
1636	1	7	1	2	0	1	0	0	1	2	32	1	1	1	0	0	4	0.41573971	3	0.471404521	1	0	0	0	1	0	1	0	0	0	0	0	0	0	0	1	0.314269681	0	0	1	0	0	0	0	0	0	0	0	1
1637	1	7	1	2	0	0	0	0	1	2	42	1	2	1	0	2	2	0.314269681	1	0.314269681	0	0	0	0	0	0	0	1	0	0	0	0	0	0	0	1	0.314269681	0	0	1	0	0	0	0	0	0	0	0	0
1638	1	7	1	2	0	0	0	0	1	2	39	2	3	1	0	0	6	0.471404521	1	0.314269681	0	0	0	0	0	0	1	0	0	0	0	0	0	0	0	5	0.496903995	0	0	1	0	0	1	1	1	1	0	0	0
1639	1	7	1	2	0	0	0	0	1	2	34	2	2	1	0	0	2	0.314269681	0	0	0	0	0	0	0	0	0	0	0	0	0	0	0	0	0	2	0.41573971	0	0	0	0	1	1	0	0	0	0	0	0
1640	1	7	1	2	0	0	0	0	2	1	40	1	2	1	0	0	4	0.711458249	4	0.955813919	0	0	0	0	0	3	1	0	0	0	0	0	0	0	0	0	0	0	0	0	0	0	0	0	0	0	0	0	0
1641	1	7	1	2	0	0	0	0	1	2	42	2	2	1	0	0	2	0.314269681	1	0.314269681	0	0	0	0	0	0	1	0	0	0	0	0	0	0	0	1	0.314269681	0	0	0	0	0	0	0	0	1	0	0	0
1642	1	7	1	2	0	0	0	0	2	1	42	1	2	1	0	0	1	0.229061424	0	0	0	0	0	0	0	0	0	0	0	0	0	0	3	2	1	1	0.314269681	1	0	0	0	0	0	0	0	0	0	0	0
1643	1	7	1	2	0	0	0	0	1	2	40	2	2	1	0	0	7	0.590563656	6	0.666666667	1	1	1	0	0	1	2	0	0	0	0	1	1	0	1	1	0.314269681	0	1	0	0	0	0	0	0	0	1	1	1
1644	1	7	1	2	0	0	0	0	2	1	50	3	3	3	0	0	0	0	0	0	0	0	0	0	0	0	0	0	0	0	0	0	0	0	0	0	0	0	0	0	0	0	0	0	0	0	0	0	0
1645	1	8	1	3	0	0	0	0	1	2	33	1	2	1	0	0	1	0.229061424	1	0.314269681	0	0	0	0	0	1	0	0	0	0	0	1	0	0	1	0	0	0	0	0	0	0	0	0	0	0	0	0	1
1646	1	8	1	3	0	0	0	0	1	2	31	2	3	1	0	0	3	0.372677996	1	0.314269681	0	0	0	0	0	0	1	0	0	0	0	0	0	0	0	2	0.41573971	0	0	1	0	0	1	0	0	0	0	0	0
1647	1	8	1	3	0	0	0	0	2	1	52	1	1	1	0	0	12	0.471404521	6	0.471404521	1	0	1	0	1	0	1	1	1	1	0	0	0	0	0	6	0.471404521	1	1	1	0	1	0	0	1	1	0	1	1
1648	1	8	1	3	0	0	0	0	2	1	50	2	2	1	0	0	23	0.80315735	10	0.737027731	1	2	0	1	2	0	1	2	1	1	1	1	1	1	1	13	0.831479419	0	1	2	1	2	3	1	1	2	1	0	1
1649	1	8	1	3	0	0	0	0	1	2	40	2	2	1	0	0	2	0.314269681	2	0.41573971	0	0	0	1	0	0	1	0	0	0	0	0	0	0	0	0	0	0	0	0	0	0	0	0	0	0	0	0	1
1650	1	8	1	3	0	0	0	0	1	2	31	1	1	1	0	0	2	0.314269681	2	0.41573971	1	0	0	1	0	0	0	0	0	0	0	0	0	0	0	0	0	0	0	0	0	0	0	0	0	0	0	0	0
1651	1	8	1	3	0	0	0	0	1	2	40	2	1	3	0	0	4	0.532870169	4	0.684934889	1	0	0	0	0	2	0	1	0	0	0	0	0	0	0	0	0	0	0	0	0	0	0	0	0	0	0	0	0
1652	1	8	1	3	0	0	0	0	2	1	45	2	3	1	1	3	0	0	0	0	0	0	0	0	0	0	0	0	0	0	0	0	0	0	0	0	0	0	0	0	0	0	0	0	0	0	0	0	0
1653	1	9	1	4	0	0	0	0	2	1	45	2	3	1	1	3	0	0	0	0	0	0	0	0	0	0	0	0	0	0	0	0	0	0	0	0	0	0	0	0	0	0	0	0	0	0	0	0	0
1654	1	9	1	4	0	0	0	0	1	2	30	2	1	1	0	0	0	0	0	0	0	0	0	0	0	0	0	0	0	0	0	0	0	0	0	0	0	0	0	0	0	0	0	0	0	0	0	0	0
1655	1	9	1	4	0	0	0	0	1	2	28	1	2	3	0	0	0	0	0	0	0	0	0	0	0	0	0	0	0	0	0	0	0	0	0	0	0	0	0	0	0	0	0	0	0	0	0	0	0
1656	1	9	1	4	0	0	0	0	1	2	47	2	2	1	0	0	0	0	0	0	0	0	0	0	0	0	0	0	0	0	0	0	0	0	0	0	0	0	0	0	0	0	0	0	0	0	0	0	0
1657	1	9	1	4	0	1	0	0	3	2	65	1	1	1	1	4	0	0	0	0	0	0	0	0	0	0	0	0	0	0	0	0	0	0	0	0	0	0	0	0	0	0	0	0	0	0	0	0	0
1658	1	9	1	4	0	0	0	0	1	2	39	2	2	1	1	2	0	0	0	0	0	0	0	0	0	0	0	0	0	0	0	0	0	0	0	0	0	0	0	0	0	0	0	0	0	0	0	0	0
1659	1	9	1	4	0	0	0	0	2	1	56	1	2	1	0	0	13	0.447903208	6	0.471404521	1	1	0	0	1	0	1	1	1	0	0	0	1	0	0	7	0.41573971	1	1	1	0	1	1	1	1	0	0	0	1
1660	1	7	1	2	0	0	0	0	1	2	46	1	2	1	0	0	4	0.41573971	1	0.314269681	0	0	0	0	0	0	1	0	0	0	0	1	0	1	0	3	0.471404521	1	0	0	0	1	1	0	0	0	0	0	1
1661	1	8	1	3	0	0	0	0	2	1	47	3	2	1	0	0	3	0.372677996	2	0.41573971	1	0	0	0	0	1	0	0	0	0	0	0	0	0	0	1	0.314269681	0	0	0	0	0	0	1	0	0	0	0	0
1662	1	8	1	3	0	1	0	0	1	2	40	2	2	1	0	0	1	0.229061424	0	0	0	0	0	0	0	0	0	0	0	0	0	0	0	0	0	1	0.314269681	0	0	0	0	0	0	0	0	1	0	0	0
1663	1	7	1	2	0	0	0	0	1	2	35	1	2	1	0	0	0	0	0	0	0	0	0	0	0	0	0	0	0	0	0	0	0	0	0	0	0	0	0	0	0	0	0	0	0	0	0	0	0
1664	1	8	1	3	0	1	1	2	2	1	55	2	2	1	0	0	14	0.785674201	8	0.874889764	1	0	1	3	1	0	0	1	1	0	0	0	0	0	0	6	0.666666667	1	0	0	0	1	2	1	0	1	0	0	1
1665	1	8	1	3	0	0	0	0	2	1	35	2	2	1	0	0	1	0.229061424	1	0.314269681	0	0	0	0	0	0	1	0	0	0	0	0	0	0	0	0	0	0	0	0	0	0	0	0	0	0	0	0	0
1666	1	8	1	3	0	0	0	0	1	2	26	2	2	1	0	0	3	0.372677996	1	0.314269681	0	0	0	0	0	0	0	1	0	0	0	1	0	0	0	2	0.41573971	1	0	0	0	0	1	0	0	0	0	0	0
1667	1	8	1	3	0	1	0	0	1	2	34	1	2	1	0	0	0	0	0	0	0	0	0	0	0	0	0	0	0	0	0	0	0	0	0	0	0	0	0	0	0	0	0	0	0	0	0	0	0
1668	1	8	1	3	0	0	0	0	2	1	50	2	2	1	0	0	6	0.577350269	5	0.684934889	1	0	1	0	0	2	0	1	0	0	1	1	0	0	0	1	0.314269681	0	1	0	0	0	0	0	0	0	0	1	1
1669	1	8	1	3	0	0	0	0	1	2	38	1	2	1	0	0	0	0	0	0	0	0	0	0	0	0	0	0	0	0	0	0	0	0	0	0	0	0	0	0	0	0	0	0	0	0	0	0	0
1670	1	8	1	3	0	0	0	0	2	1	47	1	2	1	0	0	0	0	0	0	0	0	0	0	0	0	0	0	0	0	0	0	0	0	0	0	0	0	0	0	0	0	0	0	0	0	0	0	0
1671	1	7	1	2	0	0	0	0	1	2	31	2	2	1	0	0	1	0.229061424	1	0.314269681	0	0	0	0	0	0	1	0	0	0	0	0	0	0	0	0	0	0	0	0	0	0	0	0	0	0	0	0	0
1672	1	8	1	3	0	0	0	0	1	2	35	1	1	1	0	0	0	0	0	0	0	0	0	0	0	0	0	0	0	0	0	0	0	0	0	0	0	0	0	0	0	0	0	0	0	0	0	0	0
1673	1	10	1	5	0	0	0	0	2	1	52	1	2	1	0	0	0	0	0	0	0	0	0	0	0	0	0	0	0	0	0	0	0	0	0	0	0	0	0	0	0	0	0	0	0	0	0	0	0
1674	1	8	1	3	0	0	0	0	2	1	35	1	3	1	0	0	1	0.229061424	0	0	0	0	0	0	0	0	0	0	0	0	0	0	0	0	0	1	0.314269681	0	0	0	0	0	1	0	0	0	0	0	0
1675	1	8	1	3	0	0	0	0	1	2	40	3	2	1	0	0	5	0.447903208	3	0.471404521	0	0	0	0	1	0	1	1	0	0	0	0	0	0	0	2	0.41573971	0	1	0	0	0	0	0	1	0	0	0	1
1676	1	8	1	3	0	0	0	0	1	2	41	2	1	1	0	0	0	0	0	0	0	0	0	0	0	0	0	0	0	0	0	0	0	0	0	0	0	0	0	0	0	0	0	0	0	0	0	0	0
1677	1	10	1	5	0	0	0	0	1	2	39	1	1	1	0	0	16	0.314269681	7	0.41573971	1	1	1	1	1	1	1	0	0	0	0	0	0	0	0	9	0	1	1	1	1	1	1	1	1	1	0	0	0
1678	1	10	1	5	0	0	0	0	1	2	31	2	2	2	1	2	1	0.229061424	0	0	0	0	0	0	0	0	0	0	0	0	0	0	0	0	0	1	0.314269681	0	0	0	0	0	0	0	1	0	0	0	0
1679	1	9	1	4	0	0	0	0	1	2	45	2	1	1	0	0	3	0.372677996	1	0.314269681	0	0	0	0	0	0	1	0	0	0	0	0	0	0	0	2	0.41573971	1	0	1	0	0	0	0	0	0	0	0	0
1680	1	9	1	4	0	0	0	0	1	2	35	1	2	1	0	0	1	0.229061424	0	0	0	0	0	0	0	0	0	0	0	0	0	0	0	0	0	1	0.314269681	0	0	0	0	0	1	0	0	0	0	0	0
1681	1	9	1	4	0	0	0	0	2	1	51	2	1	1	0	0	0	0	0	0	0	0	0	0	0	0	0	0	0	0	0	0	0	0	0	0	0	0	0	0	0	0	0	0	0	0	0	0	0
1682	1	8	1	3	0	0	0	0	1	2	42	2	2	1	0	0	24	0.942809042	16	0.785674201	2	2	3	1	2	2	0	2	2	1	0	2	1	0	0	8	0.874889764	0	1	3	1	0	1	1	0	1	1	1	2
1683	1	8	1	3	0	0	0	0	2	1	40	2	2	1	0	0	6	0.471404521	4	0.496903995	1	0	0	0	1	1	0	0	1	0	0	0	0	0	0	2	0.41573971	0	0	0	0	0	0	1	0	1	0	0	0
1684	1	13	1	8	0	0	0	0	2	1	40	1	2	1	0	0	0	0	0	0	0	0	0	0	0	0	0	0	0	0	0	0	0	0	0	0	0	0	0	0	0	0	0	0	0	0	0	0	0
1685	1	12	1	7	0	0	0	0	1	2	40	2	1	1	0	0	0	0	0	0	0	0	0	0	0	0	0	0	0	0	0	0	0	0	0	0	0	0	0	0	0	0	0	0	0	0	0	0	0
1686	1	12	1	7	0	0	0	0	2	1	40	1	1	1	0	0	0	0	0	0	0	0	0	0	0	0	0	0	0	0	0	0	0	0	0	0	0	0	0	0	0	0	0	0	0	0	0	0	0
1687	1	12	1	7	0	0	0	0	1	2	41	3	2	1	0	0	0	0	0	0	0	0	0	0	0	0	0	0	0	0	0	0	0	0	0	0	0	0	0	0	0	0	0	0	0	0	0	0	0
1688	1	12	1	7	0	0	0	0	1	2	38	1	1	1	0	0	0	0	0	0	0	0	0	0	0	0	0	0	0	0	0	0	0	0	0	0	0	0	0	0	0	0	0	0	0	0	0	0	0
1689	1	12	1	7	0	0	0	0	3	1	35	1	3	2	0	0	8	0.684934889	6	0.816496581	0	0	1	0	0	2	2	0	1	0	0	0	0	0	0	2	0.41573971	0	0	0	0	0	0	1	1	0	0	0	0
1690	1	12	1	7	0	0	0	0	2	1	43	1	1	3	0	0	5	0.447903208	5	0.496903995	0	1	1	1	1	0	0	1	0	0	0	0	0	0	0	0	0	0	0	0	0	0	0	0	0	0	0	0	0
1691	1	12	1	7	0	0	0	0	2	1	41	1	1	1	0	0	0	0	0	0	0	0	0	0	0	0	0	0	0	0	0	0	0	0	0	0	0	0	0	0	0	0	0	0	0	0	0	0	0
1692	1	12	1	7	0	0	0	0	2	1	40	2	2	1	0	0	0	0	0	0	0	0	0	0	0	0	0	0	0	0	0	0	0	0	0	0	0	0	0	0	0	0	0	0	0	0	0	0	0
1693	1	7	1	2	0	0	0	0	1	2	40	1	1	1	0	0	0	0	0	0	0	0	0	0	0	0	0	0	0	0	0	0	0	0	0	0	0	0	0	0	0	0	0	0	0	0	0	0	0
1694	1	8	1	3	0	0	0	0	2	1	52	2	3	1	0	0	2	0.314269681	0	0	0	0	0	0	0	0	0	0	0	0	0	0	0	0	0	2	0.41573971	0	0	0	0	1	1	0	0	0	0	0	0
1695	1	9	1	4	0	0	0	0	1	2	42	1	2	1	0	0	0	0	0	0	0	0	0	0	0	0	0	0	0	0	0	0	0	0	0	0	0	0	0	0	0	0	0	0	0	0	0	0	0
1696	2	14	1	9	0	0	0	0	2	1	59	1	1	1	0	0	0	0	0	0	0	0	0	0	0	0	0	0	0	0	0	0	0	0	0	0	0	0	0	0	0	0	0	0	0	0	0	0	0
1697	1	14	1	9	0	0	0	0	1	2	38	2	1	1	0	0	9	0.763762616	3	0.471404521	1	0	1	0	1	0	0	0	0	0	0	0	0	0	0	6	0.942809042	0	1	1	0	0	0	1	3	0	0	0	0
1698	1	14	1	9	0	0	0	0	3	2	23	2	1	1	0	0	19	0.911178859	8	0.874889764	1	1	3	0	1	0	1	1	0	1	2	0	0	0	2	11	0.916245695	1	1	2	0	2	3	1	0	1	3	0	0
1699	2	14	1	9	0	0	0	0	2	1	50	1	1	1	0	0	9	0.833333333	3	0.471404521	1	0	1	0	0	1	0	0	0	0	0	0	1	0	0	6	1.054092553	0	0	0	0	3	1	2	0	0	0	0	0
1700	2	14	1	9	0	0	0	0	1	2	42	1	1	1	0	0	13	0.80315735	7	0.916245695	0	1	0	1	1	0	3	1	0	0	0	1	0	0	1	6	0.666666667	0	1	0	2	1	1	1	0	0	0	0	1
1701	2	15	2	10	0	0	1	0	2	1	55	1	1	1	0	0	3	0.372677996	2	0.41573971	0	1	0	0	0	0	0	0	1	0	0	0	0	0	0	1	0.314269681	0	0	0	0	1	0	0	0	0	0	0	0
1702	2	15	2	10	0	1	0	0	1	2	37	1	1	1	0	0	0	0	0	0	0	0	0	0	0	0	0	0	0	0	0	0	0	0	0	0	0	0	0	0	0	0	0	0	0	0	0	0	0
1703	2	15	2	10	0	1	0	0	1	2	39	1	2	1	1	3	0	0	0	0	0	0	0	0	0	0	0	0	0	0	0	0	0	0	0	0	0	0	0	0	0	0	0	0	0	0	0	0	0
1704	2	13	1	8	0	0	0	0	2	1	35	1	1	1	0	0	24	1.333333333	12	1.154700538	3	2	1	2	1	0	0	0	3	0	3	3	3	2	3	12	1.490711985	0	0	3	3	3	0	0	0	3	3	2	2
1705	2	15	2	10	0	0	0	0	1	2	38	1	1	1	0	0	5	0.650261106	4	0.831479419	2	0	0	0	0	0	0	2	0	0	0	0	0	0	0	1	0.314269681	0	0	0	0	1	0	0	0	0	0	0	0
1706	2	13	1	8	0	0	0	0	2	1	40	1	2	1	0	0	0	0	0	0	0	0	0	0	0	0	0	0	0	0	0	0	0	0	0	0	0	0	0	0	0	0	0	0	0	0	0	0	0
1707	2	13	1	8	0	0	0	0	2	1	65	1	2	1	0	0	0	0	0	0	0	0	0	0	0	0	0	0	0	0	0	0	0	0	0	0	0	0	0	0	0	0	0	0	0	0	0	0	0
1708	2	13	1	8	0	0	0	0	2	1	45	2	1	1	0	0	1	0.229061424	0	0	0	0	0	0	0	0	0	0	0	0	0	0	0	0	0	1	0.314269681	0	0	0	0	1	0	0	0	0	0	0	0
1709	2	13	1	8	0	0	0	0	2	1	55	2	2	1	0	0	7	0.950957932	1	0.314269681	1	0	0	0	0	0	0	0	0	0	1	0	0	0	0	6	1.247219129	0	0	0	0	0	0	3	3	0	0	0	1
1710	2	12	1	7	0	0	1	2	1	2	33	1	1	1	0	0	3	0.372677996	2	0.41573971	1	1	0	0	0	0	0	0	0	1	1	0	0	0	1	1	0.314269681	0	1	0	0	0	0	0	0	0	0	0	0
1711	2	12	1	7	0	0	0	0	2	1	40	1	1	1	0	0	20	0.874889764	14	0.684934889	2	2	0	1	2	2	1	2	2	0	1	1	2	1	0	6	0.816496581	0	2	0	1	0	2	0	1	0	0	1	2
1712	2	12	1	7	0	0	0	0	2	1	39	2	1	1	0	0	0	0	0	0	0	0	0	0	0	0	0	0	0	0	0	0	0	0	0	0	0	0	0	0	0	0	0	0	0	0	0	0	0
1713	2	12	1	7	0	0	0	0	2	1	51	2	1	1	0	0	2	0.314269681	1	0.314269681	0	0	0	1	0	0	0	0	0	0	0	0	0	0	1	1	0.314269681	0	0	1	0	0	0	0	0	0	0	0	0
1714	2	10	1	5	0	0	0	0	2	1	37	1	1	1	1	2	14	0.628539361	11	0.41573971	2	1	1	1	2	1	1	1	1	2	0	0	1	0	1	3	0.471404521	1	0	0	0	0	0	1	1	0	0	0	0
1715	2	10	1	5	0	0	0	0	1	2	31	1	2	1	1	1	0	0	0	0	0	0	0	0	0	0	0	0	0	0	0	0	0	0	0	0	0	0	0	0	0	0	0	0	0	0	0	0	0
1716	2	10	1	5	0	0	0	0	1	2	49	1	1	1	0	0	0	0	0	0	0	0	0	0	0	0	0	0	0	0	0	0	0	0	0	0	0	0	0	0	0	0	0	0	0	0	0	0	0
1717	2	10	1	5	0	0	0	0	1	2	28	1	1	1	0	0	0	0	0	0	0	0	0	0	0	0	0	0	0	0	0	0	0	0	0	0	0	0	0	0	0	0	0	0	0	0	0	0	0
1718	2	10	1	5	0	0	0	0	1	2	42	2	2	1	0	0	0	0	0	0	0	0	0	0	0	0	0	0	0	0	0	0	0	0	0	0	0	0	0	0	0	0	0	0	0	0	0	0	0
1719	2	10	1	5	0	0	0	0	1	2	41	1	1	1	0	0	3	0.372677996	1	0.314269681	0	0	0	0	0	0	0	1	0	0	0	1	0	0	0	2	0.41573971	0	0	0	0	0	0	1	1	0	1	0	0
1720	2	10	1	5	0	0	0	0	2	1	47	1	1	1	0	0	8	0.496903995	5	0.496903995	1	0	1	1	0	1	0	1	0	0	1	1	1	0	0	3	0.471404521	1	0	0	0	0	1	0	0	1	0	0	0
1721	2	11	1	6	0	0	0	0	3	2	23	2	2	1	1	1	18	0.816496581	9	0.816496581	1	0	0	0	2	2	1	2	1	3	3	3	2	3	3	9	0.816496581	1	0	0	0	1	2	1	2	2	1	0	2
1722	2	11	1	6	0	0	0	0	1	2	44	2	1	1	0	0	29	1.296957503	24	0.471404521	2	3	2	3	2	3	3	3	3	0	0	3	3	0	2	5	0.955813919	3	1	0	0	1	0	0	0	0	0	0	3
1723	2	11	1	6	0	0	0	0	1	2	45	1	2	1	0	0	10	0.598351645	7	0.628539361	1	0	1	0	1	2	0	1	1	0	0	1	2	0	0	3	0.471404521	1	0	0	0	0	1	1	0	0	0	0	1
1724	2	11	1	6	0	0	0	0	2	1	65	1	1	1	0	0	10	0.7617394	9	0.816496581	2	0	1	1	0	2	0	2	1	0	0	1	0	0	0	1	0.314269681	0	1	0	0	0	0	0	0	0	0	0	0
1725	2	11	1	6	0	0	0	0	1	2	39	1	1	1	0	0	3	0.372677996	1	0.314269681	0	0	0	0	0	0	0	1	0	0	0	0	0	1	0	2	0.41573971	1	0	0	0	0	1	0	0	0	0	0	0
1726	2	11	1	6	0	0	0	0	1	2	40	1	2	1	0	0	22	0.711458249	11	0.628539361	1	0	1	2	1	1	2	1	2	0	0	2	1	0	0	11	0.785674201	0	1	2	1	2	2	2	1	0	2	2	2
1727	2	11	1	6	0	0	0	0	1	2	40	1	1	1	0	0	15	0.763762616	11	0.628539361	1	2	2	1	1	1	2	0	1	0	1	0	0	0	0	4	0.684934889	1	0	0	0	0	2	0	1	0	0	1	0
1728	2	11	1	6	0	0	0	0	1	2	40	1	1	1	0	0	2	0.314269681	0	0	0	0	0	0	0	0	0	0	0	0	0	0	0	0	0	2	0.41573971	0	0	0	0	0	1	1	0	0	0	0	0
1729	2	11	1	6	0	0	0	0	2	1	48	2	1	1	0	0	7	0.487498022	3	0.471404521	0	1	0	0	0	0	1	1	0	1	0	1	0	0	0	4	0.496903995	0	1	0	1	0	0	1	1	0	0	0	1
1730	2	11	1	6	0	0	0	0	1	2	40	1	1	1	0	0	9	0.687184271	6	0.816496581	2	1	2	0	0	0	0	1	0	1	2	0	0	0	0	3	0.471404521	0	0	0	0	1	0	1	1	0	0	1	1
1731	2	11	1	6	0	0	0	0	1	2	35	1	1	1	0	0	0	0	0	0	0	0	0	0	0	0	0	0	0	0	0	0	0	0	0	0	0	0	0	0	0	0	0	0	0	0	0	0	0
1732	2	11	1	6	0	1	0	2	2	1	52	1	1	1	1	2	9	0.763762616	5	0.955813919	1	0	0	1	0	0	0	0	3	0	0	0	0	0	0	4	0.496903995	0	0	1	1	1	1	0	0	0	0	0	0
1733	2	11	1	6	0	0	0	0	2	1	41	1	1	1	0	0	0	0	0	0	0	0	0	0	0	0	0	0	0	0	0	0	0	0	0	0	0	0	0	0	0	0	0	0	0	0	0	0	0
1734	2	11	1	6	0	0	0	0	2	1	52	2	3	1	0	0	11	0.487498022	6	0.471404521	1	0	0	1	1	1	1	1	0	0	0	0	0	0	0	5	0.496903995	0	0	0	0	1	1	1	1	1	0	0	0
1735	2	6	1	1	0	0	0	0	1	2	40	1	2	1	0	0	8	0.684934889	2	0.628539361	0	0	0	0	0	0	0	2	0	0	0	0	0	0	0	6	0.666666667	0	0	2	0	0	1	1	1	1	0	0	0
1736	2	6	1	1	0	0	0	0	1	2	25	2	2	1	1	2	13	0.80315735	3	0.942809042	0	0	0	0	0	0	3	0	0	0	0	0	0	0	0	10	0.314269681	1	1	2	1	1	1	1	1	1	0	0	0
1737	2	6	1	1	0	0	0	0	1	2	41	2	3	2	1	4	6	0.577350269	0	0	0	0	0	0	0	0	0	0	0	0	0	0	0	0	0	6	0.666666667	1	1	0	0	1	0	0	1	2	0	0	0
1738	2	6	1	1	0	0	0	0	1	2	30	2	1	1	0	0	2	0.314269681	1	0.314269681	0	0	0	0	0	0	1	0	0	0	0	0	0	0	0	1	0.314269681	0	0	0	0	0	0	1	0	0	0	0	0
1739	2	6	1	1	0	1	0	0	1	2	41	2	2	1	0	0	1	0.229061424	1	0.314269681	0	0	0	0	0	0	1	0	0	0	0	0	0	0	0	0	0	0	0	0	0	0	0	0	0	0	0	0	0
1740	2	6	1	1	0	0	0	0	1	2	34	1	2	1	0	0	10	0.598351645	10	0.314269681	1	1	1	1	1	1	2	1	1	0	1	0	0	0	0	0	0	0	0	0	0	0	0	0	0	0	0	0	0
1741	2	6	1	1	0	0	0	0	2	1	25	1	2	1	0	0	5	0.558326423	2	0.628539361	0	0	0	0	0	0	0	2	0	0	0	0	0	0	0	3	0.471404521	0	0	0	0	1	1	0	1	0	0	0	0
1742	2	7	1	2	0	0	0	0	3	2	32	1	1	1	0	0	7	0.75563725	3	0.471404521	0	0	0	0	0	1	1	1	0	0	3	3	0	1	1	4	0.955813919	0	3	0	0	1	0	0	0	0	1	1	3
1743	2	7	1	2	0	0	0	0	1	2	25	2	3	1	0	0	9	0.833333333	8	0.99380799	0	1	2	0	1	3	0	1	0	0	0	0	0	0	0	1	0.314269681	0	0	1	0	0	0	0	0	0	0	0	0
1744	2	7	1	2	0	0	1	0	1	2	41	1	1	1	0	0	11	0.590563656	3	0.666666667	0	0	0	0	0	0	1	2	0	0	0	0	0	0	0	8	0.314269681	0	1	1	1	1	1	1	1	1	0	0	0
1745	2	7	1	2	0	0	0	0	1	2	28	1	1	1	0	0	1	0.229061424	1	0.314269681	0	0	1	0	0	0	0	0	0	0	0	0	0	0	0	0	0	0	0	0	0	0	0	0	0	0	0	0	0
1746	2	7	1	2	0	1	0	0	2	1	41	1	1	1	0	0	17	1.177201117	5	0.496903995	1	1	1	0	0	0	0	1	1	0	0	1	0	0	0	12	1.490711985	0	0	0	0	3	3	3	3	0	0	0	1
1747	2	7	1	2	0	0	0	0	1	2	43	1	2	1	1	2	10	0.7617394	7	0.916245695	0	0	1	1	0	1	3	1	0	0	0	0	1	0	0	3	0.471404521	1	0	0	0	0	0	1	0	1	0	0	0
1748	2	7	1	2	0	0	0	0	2	1	50	1	2	1	0	0	5	0.730719247	5	0.955813919	1	0	0	0	0	1	3	0	0	0	0	0	0	0	0	0	0	0	0	0	0	0	0	0	0	0	0	0	0
1749	2	7	1	2	0	0	0	0	1	2	47	1	1	1	0	0	6	0.471404521	2	0.41573971	0	0	0	0	0	0	0	1	1	0	0	0	0	0	0	4	0.496903995	0	0	1	0	1	1	0	1	0	0	0	0
1750	2	7	1	2	0	0	0	0	1	2	30	2	2	1	0	0	12	0.816496581	10	0.874889764	2	0	2	2	1	1	2	0	0	0	0	0	0	0	0	2	0.41573971	0	1	0	0	0	1	0	0	0	0	0	0
1751	2	7	1	2	0	0	0	0	2	1	33	1	1	1	0	0	4	0.532870169	4	0.684934889	1	0	1	0	0	0	2	0	0	0	0	0	0	0	0	0	0	0	0	0	0	0	0	0	0	0	0	0	0
1752	2	6	1	1	0	0	0	0	2	1	41	1	2	1	0	0	5	0.447903208	3	0.471404521	0	0	0	0	1	0	1	1	0	3	1	3	1	3	3	2	0.41573971	1	0	0	0	0	1	0	0	0	0	0	0
1753	2	7	1	2	0	0	0	0	2	1	30	1	2	1	0	0	13	0.730719247	10	0.566557724	2	1	1	1	2	1	1	1	0	0	1	2	0	1	0	3	0.666666667	0	0	0	1	0	0	0	2	0	0	1	2
1754	2	7	1	2	0	0	0	0	1	2	30	1	2	1	0	0	9	0.5	8	0.314269681	1	1	1	1	1	1	0	1	1	0	1	1	1	0	0	1	0.314269681	0	0	0	1	0	0	0	0	0	0	1	1
1755	2	10	1	5	0	1	0	0	2	1	46	1	2	1	1	4	15	0.5	5	0.496903995	1	1	1	0	0	0	1	0	1	3	3	3	3	3	3	10	0.314269681	1	1	1	1	1	1	1	1	2	3	3	3
1756	2	10	1	5	0	0	0	0	1	2	40	2	2	1	0	0	1	0.229061424	1	0.314269681	0	0	0	0	0	0	1	0	0	0	0	1	0	0	0	0	0	0	0	0	0	0	0	0	0	0	0	0	0
1757	2	10	1	5	0	1	0	0	1	2	47	1	1	1	0	0	1	0.229061424	1	0.314269681	1	0	0	0	0	0	0	0	0	0	0	0	0	0	0	0	0	0	0	0	0	0	0	0	0	0	0	0	0
1758	2	10	1	5	0	0	0	0	2	1	55	1	2	1	0	0	0	0	0	0	0	0	0	0	0	0	0	0	0	0	0	0	0	0	0	0	0	0	0	0	0	0	0	0	0	0	0	0	0
1759	2	10	1	5	0	0	0	0	2	1	62	2	1	1	0	0	5	0.447903208	4	0.496903995	0	0	0	1	1	0	1	0	1	0	0	0	0	0	0	1	0.314269681	0	0	1	0	0	0	0	0	0	0	0	0
1760	2	10	1	5	0	0	0	0	2	1	48	2	2	1	0	0	0	0	0	0	0	0	0	0	0	0	0	0	0	0	0	0	0	0	0	0	0	0	0	0	0	0	0	0	0	0	0	0	0
1761	2	10	1	5	0	0	0	0	1	2	37	1	1	1	0	0	0	0	0	0	0	0	0	0	0	0	0	0	0	0	0	0	0	0	0	0	0	0	0	0	0	0	0	0	0	0	0	0	0
1762	2	10	1	5	0	0	0	0	2	1	47	1	2	1	0	0	0	0	0	0	0	0	0	0	0	0	0	0	0	0	0	0	0	0	0	0	0	0	0	0	0	0	0	0	0	0	0	0	0
1763	2	11	1	6	0	0	0	2	2	2	73	1	1	1	0	2	1	0.229061424	1	0.314269681	0	1	0	0	0	0	0	0	0	0	0	0	0	0	0	0	0	0	0	0	0	0	0	0	0	0	0	0	0
1764	2	11	1	6	0	0	0	0	2	1	70	1	3	1	0	0	16	0.936238864	10	0.737027731	2	2	1	1	1	1	0	0	2	1	1	2	0	2	0	6	1.054092553	0	0	0	0	0	2	3	1	0	3	1	2
1765	2	11	1	6	0	1	1	1	1	2	38	1	1	1	1	3	23	1.043794124	13	1.065740339	1	2	2	3	1	1	3	0	0	0	0	0	0	0	0	10	0.99380799	0	1	0	1	3	2	2	1	0	0	0	0
1766	2	11	1	6	1	0	0	1	1	2	37	1	1	1	0	0	19	1.025899184	15	0.942809042	1	2	1	2	3	2	3	1	0	0	1	2	0	0	0	4	0.684934889	1	2	0	0	0	0	0	0	1	0	0	0
1767	2	11	1	6	0	0	0	0	1	2	41	1	1	1	0	0	2	0.32218974	1	0.330718914	0	0	0	0		0	0	1	0	0	0	0	0	0	0	1	0.314269681	0	0	0	1	0	0	0	0	0	0	0	0
1768	2	11	1	6	0	0	0	0	2	1	59	1	2	1	0	0	0	0	0	0	0	0	0	0	0	0	0	0	0	0	0	0	0	0	0	0	0	0	0	0	0	0	0	0	0	0	0	0	0
1769	2	11	1	6	0	0	0	0	2	1	50	1	1	1	0	0	0	0	0	0	0	0	0	0	0	0	0	0	0	0	0	0	0	0	0	0	0	0	0	0	0	0	0	0	0	0	0	0	0
1770	2	11	1	6	0	0	0	0	2	1	48	1	1	1	0	0	0	0	0	0	0	0	0	0	0	0	0	0	0	0	0	0	0	0	0	0	0	0	0	0	0	0	0	0	0	0	0	0	0
1771	2	11	1	6	0	0	0	0	2	1	48	2	2	1	0	0	0	0	0	0	0	0	0	0	0	0	0	0	0	0	0	0	0	0	0	0	0	0	0	0	0	0	0	0	0	0	0	0	0
1772	2	11	1	6	0	0	0	0	2	1	50	2	2	1	0	0	0	0	0	0	0	0	0	0	0	0	0	0	0	0	0	0	0	0	0	0	0	0	0	0	0	0	0	0	0	0	0	0	0
1773	2	11	1	6	0	0	0	0	1	2	39	1	2	1	0	0	0	0	0	0	0	0	0	0	0	0	0	0	0	0	0	0	0	0	0	0	0	0	0	0	0	0	0	0	0	0	0	0	0
1774	2	11	1	6	0	0	0	0	2	1	46	3	2	1	0	0	0	0	0	0	0	0	0	0	0	0	0	0	0	0	0	0	0	0	0	0	0	0	0	0	0	0	0	0	0	0	0	0	0
1775	2	11	1	6	0	0	0	0	1	2	48	1	2	1	0	0	0	0	0	0	0	0	0	0	0	0	0	0	0	0	0	0	0	0	0	0	0	0	0	0	0	0	0	0	0	0	0	0	0
1776	2	11	1	6	0	0	0	0	1	2	44	2	1	1	0	0	15	0.833333333	7	0.628539361	1	0	1	0	1	1	1	2	0	0	0	0	0	1	0	8	0.99380799	2	0	3	0	1	0	1	1	0	0	0	0
1777	2	11	1	6	0	1	0	2	1	2	30	1	3	1	1	1	0	0	0	0	0	0	0	0	0	0	0	0	0	0	0	0	0	0	0	0	0	0	0	0	0	0	0	0	0	0	0	0	0
1778	2	11	1	6	0	0	0	0	2	1	44	1	1	1	0	0	0	0	0	0	0	0	0	0	0	0	0	0	0	0	0	0	0	0	0	0	0	0	0	0	0	0	0	0	0	0	0	0	0
1779	2	12	1	7	0	0	0	0	2	1	50	1	2	1	0	0	4	0.41573971	0	0	0	0	0	0	0	0	0	0	0	0	0	1	0	1	0	4	0.496903995	0	0	0	1	1	1	1	0	0	0	0	0
1780	2	12	1	7	0	0	0	0	2	1	48	2	2	1	0	0	0	0	0	0	0	0	0	0	0	0	0	0	0	0	0	0	0	0	0	0	0	0	0	0	0	0	0	0	0	0	0	0	0
1781	2	12	1	7	0	0	0	0	1	2	40	1	1	1	0	0	6	0.577350269	3	0.666666667	2	0	0	0	0	0	0	0	1	0	0	0	0	0	0	3	0.471404521	0	0	1	1	1	0	0	0	0	0	0	0
1782	2	12	1	7	0	0	0	0	2	1	45	1	1	2	0	2	1	0.229061424	1	0.314269681	0	0	0	0	0	0	1	0	0	0	0	0	0	0	0	0	0	0	0	0	0	0	0	0	0	0	0	0	0
1783	2	12	1	7	0	0	0	0	2	1	53	2	1	1	0	0	17	1.078693769	3	0.471404521	1	0	0	0	0	1	1	0	0	0	0	1	0	3	0	14	1.165343165	1	1	0	3	1	3	3	2	0	1	1	2
1784	2	12	1	7	1	0	0	3	1	2	40	1	1	1	0	0	23	1.325206716	5	0.955813919	0	0	0	0	0	0	1	1	3	2	2	0	0	0	1	18	1.247219129	2	3	3	1	3	3	3	0	0	1	0	0
1785	2	9	1	4	0	0	0	0	2	1	44	1	1	1	0	0	38	0.99380799	17	0.99380799	3	3	3	1	1	1	3	1	1	0	3	0	0	3	1	21	0.942809042	3	3	3	3	3	3	1	1	1	0	0	0
1786	2	10	1	5	0	0	0	0	1	2	37	3	2	1	0	0	13	0.869581991	8	0.99380799	1	0	2	0	1	0	0	1	3	0	0	1	0	0	0	5	0.684934889	0	0	0	0	1	2	1	0	1	0	0	1
1787	2	9	1	4	1	0	0	0	1	2	65	1	1	1	0	0	0	0	0	0	0	0	0	0	0	0	0	0	0	0	0	0	0	0	0	0	0	0	0	0	0	0	0	0	0	0	0	0	0
1788	2	9	1	4	0	1	0	0	1	2	43	2	3	1	1	1	1	0.229061424	0	0	0	0	0	0	0	0	0	0	0	0	0	0	0	0	0	1	0.314269681	0	0	0	0	0	0	0	1	0	0	0	0
1789	2	9	1	4	0	0	0	0	2	1	50	1	1	1	0	0	1	0.229061424	1	0.314269681	0	0	0	0	0	0	1	0	0	0	0	0	0	0	0	0	0	0	0	0	0	0	0	0	0	0	0	0	0
1790	2	9	1	4	0	0	0	0	1	2	35	1	1	1	0	0	3	0.687184271	3	0.942809042	0	0	3	0	0	0	0	0	0	3	0	1	0	0	0	0	0	0	0	0	0	0	0	0	0	0	0	0	0
1791	2	9	1	4	0	0	0	0	2	1	45	2	1	1	0	0	0	0	0	0	0	0	0	0	0	0	0	0	0	0	0	0	0	0	0	0	0	0	0	0	0	0	0	0	0	0	0	0	0
1792	2	9	1	4	0	0	0	0	1	2	31	1	1	1	0	0	0	0	0	0	0	0	0	0	0	0	0	0	0	0	0	0	0	0	0	0	0	0	0	0	0	0	0	0	0	0	0	0	0
1793	2	9	1	4	0	0	1	5	1	2	43	2	1	1	0	0	0	0	0	0	0	0	0	0	0	0	0	0	0	0	0	0	0	0	0	0	0	0	0	0	0	0	0	0	0	0	0	0	0
1794	2	9	1	4	0	0	0	0	2	1	49	2	1	1	0	0	0	0	0	0	0	0	0	0	0	0	0	0	0	0	0	0	0	0	0	0	0	0	0	0	0	0	0	0	0	0	0	0	0
1795	2	9	1	4	0	0	0	0	2	1	42	1	1	1	0	0	4	0.41573971	1	0.314269681	0	1	0	0	0	0	0	0	0	1	0	0	1	0	0	3	0.471404521	1	0	0	0	0	1	0	0	1	1	0	0
1796	1	8	1	3	0	0	0	0	1	2	31	1	1	1	1	2	6	0.577350269	2	0.41573971	0	0	0	0	0	0	0	1	1	0	0	0	0	0	0	4	0.684934889	1	0	0	0	1	2	0	0	0	0	0	0
1797	1	8	1	3	0	0	0	0	2	1	35	1	2	3	0	0	18	0	9	0	1	1	1	1	1	1	1	1	1	1	1	1	1	1	1	9	0	1	1	1	1	1	1	1	1	1	1	1	1
1798	1	8	1	3	0	0	0	0	1	2	45	2	1	1	0	0	4	0.41573971	1	0.314269681	0	0	0	0	0	0	1	0	0	0	0	1	0	0	0	3	0.471404521	0	1	1	0	0	0	0	0	1	0	1	0
1799	1	8	1	3	0	0	0	0	2	1	42	2	2	3	0	0	8	0.598351645	2	0.41573971	0	0	0	0	0	1	1	0	0	0	0	0	0	0	0	6	0.666666667	1	1	0	0	0	1	2	1	0	0	0	0
1800	1	8	1	3	0	0	0	0	2	1	41	2	1	3	0	0	0	0	0	0	0	0	0	0	0	0	0	0	0	0	0	0	0	0	0	0	0	0	0	0	0	0	0	0	0	0	0	0	0
1801	2	11	1	6	1	1	0	3	1	2	48	2	1	1	0	0	6	0.577350269	2	0.41573971	0	0	1	0	0	1	0	0	0	0	0	0	0	0	0	4	0.684934889	0	0	1	0	2	0	0	1	0	0	0	0
1802	1	7	1	2	0	0	0	0	2	1	39	1	1	1	1	4	0	0	0	0	0	0	0	0	0	0	0	0	0	0	0	0	0	0	0	0	0	0	0	0	0	0	0	0	0	0	0	0	0
1803	1	7	1	2	1	0	0	0	2	1	53	1	1	1	1	4	0	0	0	0	0	0	0	0	0	0	0	0	0	0	0	0	0	0	0	0	0	0	0	0	0	0	0	0	0	0	0	0	0
1804	1	8	1	3	0	0	0	0	1	2	32	1	2	1	1	4	2	0.314269681	1	0.314269681	0	0	0	0	0	0	0	0	1	0	0	0	0	0	0	1	0.314269681	1	0	0	0	0	0	0	0	0	0	0	0
1805	1	8	1	3	0	0	0	0	1	2	36	3	2	1	0	0	0	0	0	0	0	0	0	0	0	0	0	0	0	0	0	0	0	0	0	0	0	0	0	0	0	0	0	0	0	0	0	0	0
1806	1	8	1	3	0	0	0	0	1	2	42	2	2	1	1	1	0	0	0	0	0	0	0	0	0	0	0	0	0	0	0	0	0	0	0	0	0	0	0	0	0	0	0	0	0	0	0	0	0
1807	1	8	1	3	0	0	0	0	1	2	40	2	3	2	0	0	1	0.229061424	1	0.314269681	0	0	0	0	0	0	0	1	0	0	0	0	0	0	0	0	0	0	0	0	0	0	0	0	0	0	0	0	0
1808	1	8	1	3	1	0	0	0	1	2	32	1	2	1	0	0	0	0	0	0	0	0	0	0	0	0	0	0	0	1	0	0	0	0	0	0	0	0	0	0	0	0	0	0	0	0	0	0	1
1809	1	8	1	3	0	0	0	0	2	1	33	2	2	1	1	1	0	0	0	0	0	0	0	0	0	0	0	0	0	0	0	0	0	0	0	0	0	0	0	0	0	0	0	0	0	0	0	0	0
1810	1	8	1	3	0	0	0	0	1	2	62	1	1	1	0	0	3	0.5	0	0	0	0	0	0	0	0	0	0	0	0	0	0	0	0	0	3	0.666666667	0	0	0	0	0	1	2	0	0	0	0	0
1811	1	8	1	3	0	0	0	0	2	1	40	1	1	3	0	1	20	0.314269681	11	0.41573971	2	1	1	1	2	1	1	1	1	1	1	1	1	1	1	9	0	1	1	1	1	1	1	1	1	1	1	1	1
1812	1	8	1	3	0	0	0	0	1	2	41	1	1	3	0	1	17	0.229061424	8	0.314269681	1	1	1	1	1	0	1	1	1	1	1	1	1	1	1	9	0	1	1	1	1	1	1	1	1	1	1	1	1
1813	1	6	1	1	0	0	1	3	2	1	40	2	2	1	0	0	28	0.496903995	17	0.314269681	2	2	2	2	2	1	2	2	2	1	1	1	1	1	1	11	0.41573971	1	1	1	1	1	1	2	2	1	2	2	2
1814	1	6	1	1	0	0	0	0	2	1	49	2	1	1	0	0	3	0.372677996	1	0.314269681	0	0	0	0	0	0	1	0	0	0	0	0	0	0	0	2	0.41573971	0	1	1	0	0	0	0	0	0	0	0	0
1815	1	6	1	1	0	0	0	0	2	1	47	2	2	2	0	0	1	0.229061424	1	0.314269681	0	0	0	0	0	0	0	1	0	0	0	1	0	0	0	0	0	0	0	0	0	0	0	0	0	0	1	1	1
1816	1	6	1	1	0	0	1	0	1	2	45	1	1	1	0	0	3	0.372677996	2	0.41573971	0	0	0	0	0	1	1	0	0	0	0	0	0	1	0	1	0.314269681	0	0	1	0	0	0	0	0	0	0	0	0
1817	1	6	1	1	1	0	0	0	2	1	45	2	1	1	0	2	10	0.598351645	4	0.496903995	1	0	0	0	0	1	1	1	0	0	0	0	0	0	1	6	0.666666667	1	0	0	1	1	1	2	0	0	0	0	0
1818	2	13	1	8	0	0	0	0	2	1	52	2	3	1	0	0	4	0.41573971	2	0.41573971	1	0	1	0	0	0	0	0	0	0	0	0	0	0	0	2	0.41573971	0	1	0	0	0	0	1	0	0	0	0	0
1819	2	16	2	11	0	0	0	0	1	2	51	2	3	2	0	1	12	0.816496581	2	0.41573971	0	1	1	0	0	0	0	0	0	1	3	3	1	1	0	10	0.874889764	2	0	0	1	1	1	1	1	3	3	2	0
1820	2	16	2	11	0	0	0	0	1	2	36	1	1	1	1	2	0	0	0	0	0	0	0	0	0	0	0	0	0	0	0	0	0	0	0	0	0	0	0	0	0	0	0	0	0	0	0	0	0
1821	2	11	1	6	0	0	0	0	1	2	40	1	1	1	0	0	20	1.19670329	7	0.785674201	2	0	0	0	1	1	2	1	0	0	0	0	0	0	0	13	1.422916497	0	0	0	1	0	3	3	3	3	0	0	0
1822	2	11	1	6	0	0	0	0	2	1	49	1	2	1	0	0	0	0	0	0	0	0	0	0	0	0	0	0	0	0	0	0	0	0	0	0	0	0	0	0	0	0	0	0	0	0	0	0	0
1823	2	10	1	5	0	0	0	0	2	1	45	1	1	1	0	0	0	0	0	0	0	0	0	0	0	0	0	0	0	0	0	0	0	0	0	0	0	0	0	0	0	0	0	0	0	0	0	0	0
1824	2	7	1	2	0	1	0	0	2	1	41	2	2	1	0	0	16	0.99380799	3	0.471404521	1	1	0	0	1	0	0	0	0	0	1	2	1	0	0	13	1.065740339	2	0	1	3	1	2	1	3	0	1	0	2
1825	2	9	1	4	0	0	0	0	2	1	49	1	2	1	0	0	2	0.314269681	1	0.314269681	0	0	0	1	0	0	0	0	0	0	0	0	1	0	0	1	0.314269681	0	0	0	0	1	0	0	0	0	0	0	0
1826	2	9	1	4	0	0	0	0	1	2	30	2	2	1	1	2	5	0.447903208	0	0	0	0	0	0	0	0	0	0	0	0	0	0	0	0	0	5	0.496903995	1	1	0	0	1	1	1	0	0	0	0	0
1827	2	9	1	4	0	1	0	0	1	2	47	1	1	1	0	0	0	0	0	0	0	0	0	0	0	0	0	0	0	0	0	0	0	0	0	0	0	0	0	0	0	0	0	0	0	0	0	0	0
1828	2	9	1	4	0	0	0	0	1	2	37	2	2	1	0	0	3	0.372677996	3	0.471404521	0	0	1	0	1	0	1	0	0	0	0	0	0	0	0	0	0	0	0	0	0	0	0	0	0	0	0	0	0
1829	2	8	1	3	0	1	0	0	2	1	41	2	2	1	1	2	21	0.957427108	8	0.737027731	1	1	0	0	1	2	0	1	2	0	1	2	1	0	0	13	1.065740339	2	0	1	3	1	2	1	3	0	1	0	2
1830	2	9	1	4	0	0	0	0	1	2	37	1	3	1	0	0	4	0.41573971	4	0.496903995	1	0	0	1	0	1	0	1	0	0	0	0	1	1	0	0	0	0	0	0	0	0	0	0	0	0	0	0	0
1831	2	9	1	4	0	0	0	0	1	2	35	1	2	1	0	0	1	0.229061424	0	0	0	0	0	0	0	0	0	0	0	0	0	0	0	0	0	1	0.314269681	0	0	0	0	0	0	1	0	0	0	0	0
1832	2	9	1	4	0	0	0	0	1	2	28	1	1	1	0	0	1	0.229061424	1	0.314269681	0	0	1	0	0	0	0	0	0	0	0	0	0	0	0	0	0	0	0	0	0	0	0	0	0	0	0	0	0
1833	2	9	1	4	0	0	0	0	2	1	43	2	1	1	0	0	11	0.590563656	5	0.684934889	0	1	0	1	0	0	1	2	0	0	0	0	0	0	0	6	0.471404521	0	1	1	0	1	1	1	1	0	0	0	0
1834	2	8	1	3	0	1	0	0	1	2	45	2	1	1	0	0	9	0.833333333	5	0.684934889	1	0	1	0	0	0	2	0	1	1	0	0	0	0	0	4	0.955813919	0	0	1	0	0	3	0	0	0	0	1	2
1835	2	8	1	3	0	0	0	0	2	1	65	2	2	1	0	0	3	0.372677996	2	0.41573971	0	0	0	0	0	0	1	1	0	0	1	1	0	0	0	1	0.314269681	0	0	0	0	1	0	0	0	0	0	0	0
1836	2	8	1	3	0	0	0	0	1	2	38	2	1	1	0	0	0	0	0	0	0	0	0	0	0	0	0	0	0	0	0	0	0	0	0	0	0	0	0	0	0	0	0	0	0	0	0	0	0
1837	2	8	1	3	0	0	0	0	1	2	35	2	2	1	0	0	20	0.936238864	8	0.874889764	1	2	0	0	0	0	2	1	2	1	0	0	0	1	0	12	0.942809042	2	1	0	1	1	3	2	2	0	0	0	0
1838	2	8	1	3	0	0	0	0	1	2	41	1	1	1	0	0	0	0	0	0	0	0	0	0	0	0	0	0	0	0	0	0	0	0	0	0	0	0	0	0	0	0	0	0	0	0	0	0	0
1839	2	8	1	3	0	0	0	0	1	2	40	1	1	1	0	0	1	0.229061424	1	0.314269681	1	0	0	0	0	0	0	0	0	0	0	1	1	0	0	0	0	0	0	0	0	0	0	0	0	0	0	0	0
1840	2	8	1	3	0	0	0	0	1	2	32	2	1	1	0	0	0	0	0	0	0	0	0	0	0	0	0	0	0	0	0	0	0	0	0	0	0	0	0	0	0	0	0	0	0	0	0	0	0
1841	2	8	1	3	0	0	0	0	1	2	40	2	1	1	0	0	0	0	0	0	0	0	0	0	0	0	0	0	0	0	0	0	0	0	0	0	0	0	0	0	0	0	0	0	0	0	0	0	0
1842	2	13	1	8	0	0	0	0	2	1	39	1	1	1	0	0	5	0.558326423	2	0.41573971	1	0	0	0	0	0	1	0	0	0	0	1	0	0	0	3	0.666666667	0	0	0	0	1	2	0	0	0	0	0	1
1843	2	13	1	8	0	0	0	0	3	2	25	1	1	1	1	1	15	0.763762616	5	0.496903995	1	1	0	0	1	1	1	0	0	1	3	0	0	0	0	10	0.874889764	3	1	0	0	1	1	1	2	1	1	3	0
1844	2	13	1	8	0	0	0	0	2	1	40	1	1	1	0	3	5	0.447903208	3	0.471404521	0	1	0	0	0	1	0	0	1	0	0	1	1	0	0	2	0.41573971	0	0	0	1	1	0	0	0	0	0	0	1
1845	2	13	1	8	0	0	0	0	2	1	33	2	1	1	1	4	1	0.229061424	1	0.314269681	0	0	0	0	1	0	0	0	0	0	0	0	0	0	0	0	0	0	0	0	0	0	0	0	0	0	0	0	0
1846	2	13	1	8	0	0	0	0	1	2	39	1	1	1	1	0	0	0	0	0	0	0	0	0	0	0	0	0	0	0	0	0	0	0	0	0	0	0	0	0	0	0	0	0	0	0	0	0	0
1847	2	13	1	8	0	0	0	0	2	1	40	1	1	2	0	0	1	0.229061424	1	0.314269681	0	0	0	0	0	0	0	1	0	0	0	0	1	0	0	0	0	0	0	0	0	0	0	0	0	0	0	0	0
1848	2	12	1	7	0	0	0	0	1	2	39	1	1	1	0	0	11	0.890623308	7	0.916245695	0	0	1	0	0	0	2	2	2	0	0	0	0	0	0	4	0.831479419	0	0	0	2	0	0	2	0	0	0	0	0
1849	2	12	1	7	0	0	0	0	1	2	48	1	2	1	0	0	3	0.372677996	3	0.471404521	0	0	0	0	0	0	1	1	1	0	0	0	0	0	0	0	0	0	0	0	0	0	0	0	0	0	0	0	0
1850	2	12	1	7	0	0	0	0	2	1	40	1	1	1	0	0	7	0.678141979	4	0.684934889	0	0	1	0	0	0	0	1	2	1	0	0	2	1	0	3	0.666666667	0	0	0	1	2	0	0	0	0	1	0	0
1851	2	12	1	7	0	0	0	0	2	1	73	1	2	1	0	0	6	0.471404521	6	0.471404521	1	1	0	1	1	0	0	1	1	0	0	0	0	0	0	0	0	0	0	0	0	0	0	0	0	0	0	0	0
1852	2	12	1	7	0	0	0	0	2	1	50	2	2	1	0	0	1	0.229061424	1	0.314269681	0	0	0	0	0	0	1	0	0	0	0	0	0	0	0	0	0	0	0	0	0	0	0	0	0	0	0	0	0
1853	2	12	1	7	0	0	0	0	1	2	44	2	2	2	1	1	8	0.831479419	3	0.666666667	0	0	1	0	0	0	2	0	0	0	0	0	0	0	0	5	0.955813919	1	0	0	0	3	1	0	0	0	0	0	0
1854	2	12	1	7	0	0	0	0	1	2	45	2	3	1	0	0	20	0.99380799	7	0.785674201	1	2	0	1	0	0	1	2	0	0	0	0	1	1	0	13	1.065740339	1	2	0	3	1	3	2	0	1	0	0	0
1855	2	12	1	7	0	0	0	0	1	2	35	2	2	1	0	0	0	0	0	0	0	0	0	0	0	0	0	0	0	0	0	0	0	0	0	0	0	0	0	0	0	0	0	0	0	0	0	0	0
1856	2	12	1	7	0	0	0	0	1	2	37	1	1	1	1	2	26	0.955813919	13	0.684934889	1	1	2	1	3	1	2	1	1	0	0	1	1	0	0	13	1.165343165	0	3	1	1	3	3	1	1	0	0	0	1
1857	2	12	1	7	0	0	0	0	2	1	44	1	1	1	0	0	0	0	0	0	0	0	0	0	0	0	0	0	0	0	0	0	0	0	0	0	0	0	0	0	0	0	0	0	0	0	0	0	0
1858	2	12	1	7	0	0	0	0	1	2	47	1	1	1	0	0	0	0	0	0	0	0	0	0	0	0	0	0	0	0	0	0	1	0	0	0	0	0	0	0	0	0	0	0	0	0	0	0	0
1859	2	12	1	7	0	0	0	0	2	1	47	1	1	1	0	0	5	0.558326423	3	0.666666667	0	0	0	0	0	0	1	0	2	0	0	0	0	0	0	2	0.41573971	0	0	0	0	0	0	1	1	0	0	0	0
1860	2	12	1	7	0	0	0	0	3	1	41	2	1	1	0	0	1	0.229061424	0	0	0	0	0	0	0	0	0	0	0	0	0	0	0	0	0	1	0.314269681	0	0	0	0	0	0	1	0	0	0	0	0
1861	2	11	1	6	0	0	0	0	1	2	60	2	2	1	0	0	0	0	0	0	0	0	0	0	0	0	0	0	0	0	0	0	0	0	0	0	0	0	0	0	0	0	0	0	0	0	0	0	0
1862	2	14	1	9	0	0	0	0	1	2	40	1	1	1	0	0	0	0	0	0	0	0	0	0	0	0	0	0	0	0	0	0	0	0	0	0	0	0	0	0	0	0	0	0	0	0	0	0	0
1863	2	14	1	9	0	1	0	0	1	2	50	1	1	1	0	0	4	0.532870169	3	0.666666667	1	0	0	0	0	0	2	0	0	0	0	1	0	0	0	1	0.314269681	0	0	0	0	1	0	0	0	0	0	3	1
1864	2	14	1	9	0	1	0	0	1	2	54	1	2	1	0	0	0	0	0	0	0	0	0	0	0	0	0	0	0	0	0	0	0	0	0	0	0	0	0	0	0	0	0	0	0	0	0	0	0
1865	2	14	1	9	0	0	0	0	1	2	45	1	3	1	0	0	1	0.229061424	1	0.314269681	0	1	0	0	0	0	0	0	0	0	0	0	0	0	0	0	0	0	0	0	0	0	0	0	0	0	0	0	0
1866	2	14	1	9	0	0	0	0	2	1	42	2	1	1	0	0	14	0.974996043	4	0.496903995	0	1	1	1	0	0	1	0	0	1	0	3	2	0	0	10	1.19670329	0	0	0	0	1	3	3	1	2	0	0	0
1867	2	14	1	9	0	1	0	0	2	1	53	1	2	1	0	0	9	0.600925213	6	0.666666667	2	0	1	1	0	1	1	0	0	0	0	1	0	1	0	3	0.471404521	0	1	0	0	1	1	0	0	0	0	0	1
1868	2	14	1	9	0	1	0	0	3	2	40	1	1	2	0	0	12	0.577350269	5	0.496903995	1	0	1	0	0	0	1	1	1	0	0	1	2	1	0	7	0.628539361	2	1	1	0	1	1	1	0	0	2	1	1
1869	2	16	2	11	0	0	0	0	1	2	48	1	2	1	0	0	10	0.684934889	5	0.684934889	1	0	0	0	0	2	1	1	0	0	0	1	0	0	2	5	0.684934889	1	2	0	0	0	1	1	0	0	0	0	1
1870	2	16	2	11	0	0	0	0	1	2	36	1	1	1	0	0	13	0.730719247	7	0.785674201	1	1	0	0	0	0	1	2	2	0	1	0	1	0	0	6	0.666666667	1	2	1	0	0	1	0	1	0	1	1	1
1871	2	16	2	11	0	0	0	0	2	1	56	1	1	1	0	0	20	1.2862041	6	1.054092553	0	3	0	0	0	0	1	0	2	0	1	0	0	2	0	14	1.342560664	0	3	0	1	3	3	3	0	1	0	1	0
1872	2	16	2	11	0	0	0	0	2	1	50	1	2	1	0	0	0	0	0	0	0	0	0	0	0	0	0	0	0	0	0	0	0	0	0	0	0	0	0	0	0	0	0	0	0	0	0	0	0
1873	2	16	2	11	0	1	0	0	1	2	41	2	1	1	0	0	0	0	0	0	0	0	0	0	0	0	0	0	0	0	0	0	0	0	0	0	0	0	0	0	0	0	0	0	0	0	0	0	0
1874	2	16	2	11	0	1	0	0	3	2	35	1	2	1	0	0	0	0	0	0	0	0	0	0	0	0	0	0	0	0	0	0	0	0	0	0	0	0	0	0	0	0	0	0	0	0	0	0	0
1875	2	16	2	11	0	0	0	0	2	1	57	1	2	1	0	0	2	0.314269681	1	0.314269681	0	0	0	0	0	1	0	0	0	0	0	2	2	0	0	1	0.314269681	0	0	0	0	0	1	0	0	0	0	0	1
1876	2	15	2	10	0	1	0	0	1	2	36	1	2	1	0	0	0	0	0	0	0	0	0	0	0	0	0	0	0	0	0	0	0	0	0	0	0	0	0	0	0	0	0	0	0	0	0	0	0
1877	2	15	2	10	0	0	0	0	2	1	65	1	1	1	0	0	5	0.558326423	4	0.684934889	0	0	1	0	0	0	2	1	0	0	0	0	0	0	0	1	0.314269681	0	0	0	0	0	0	1	0	0	0	0	0
1878	2	15	2	10	0	1	0	0	1	2	50	1	1	1	0	0	9	0.833333333	9	0.942809042	1	1	3	0	1	0	1	2	0	0	0	1	0	0	0	0	0	0	0	0	0	0	0	0	0	0	0	0	1
1879	2	15	2	10	0	0	0	0	1	2	45	2	1	1	0	0	13	0.730719247	7	0.628539361	1	1	0	0	1	1	0	1	2	0	0	1	0	0	0	6	0.816496581	0	1	0	0	0	2	2	1	0	0	0	1
1880	2	15	2	10	0	0	0	0	2	1	49	1	1	1	0	0	0	0	0	0	0	0	0	0	0	0	0	0	0	0	0	0	0	0	0	0	0	0	0	0	0	0	0	0	0	0	0	0	0
1881	2	15	2	10	0	0	0	0	1	2	40	1	1	1	0	0	3	0.372677996	2	0.41573971	0	0	0	0	0	1	0	0	1	1	0	0	0	0	0	1	0.314269681	0	0	0	0	0	0	0	0	1	1	0	0
1882	2	15	2	10	0	0	0	0	1	2	40	1	1	1	0	0	8	0.7617394	5	0.496903995	1	0	0	1	1	0	0	1	1	0	0	1	1	0	1	3	0.942809042	3	0	0	0	0	0	0	0	0	0	0	0
1883	2	15	2	10	0	0	0	0	2	1	46	1	2	1	0	0	2	0.314269681	2	0.41573971	1	0	0	0	0	1	0	0	0	0	1	1	0	0	0	0	0	0	0	0	0	0	0	0	0	0	0	0	0
1884	2	15	2	10	0	0	0	0	2	1	43	1	2	1	0	0	8	0.598351645	4	0.684934889	0	1	0	0	0	2	1	0	0	0	1	0	2	2	1	4	0.496903995	0	1	0	1	0	1	0	1	0	1	0	1
1885	2	15	2	10	0	0	0	2	3	2	30	2	1	1	0	0	0	0	0	0	0	0	0	0	0	0	0	0	0	0	0	0	0	0	0	0	0	0	0	0	0	0	0	0	0	0	0	0	0
1886	2	15	2	10	0	1	0	0	2	1	46	3	2	1	0	0	0	0	0	0	0	0	0	0	0	0	0	0	0	0	0	0	0	0	0	0	0	0	0	0	0	0	0	0	0	0	0	0	0
1887	2	15	2	10	0	0	0	0	2	1	53	1	1	1	0	0	1	0.229061424	0	0	0	0	0	0	0	0	0	0	0	0	0	0	0	0	0	1	0.314269681	1	0	0	0	0	0	0	0	0	0	0	0
1888	2	15	2	10	0	1	0	0	2	1	50	1	1	1	0	0	2	0.314269681	0	0	0	0	0	0	0	0	0	0	0	0	0	0	0	0	0	2	0.41573971	1	0	0	0	0	0	1	0	0	0	0	0
1889	2	15	2	10	0	0	0	0	3	1	28	2	1	1	0	0	0	0	0	0	0	0	0	0	0	0	0	0	0	0	0	0	0	0	0	0	0	0	0	0	0	0	0	0	0	0	0	0	0
1890	2	15	2	10	0	0	0	0	1	2	38	2	2	1	1	2	1	0.229061424	0	0	0	0	0	0	0	0	0	0	0	1	0	0	0	0	0	1	0.314269681	0	0	0	0	0	0	1	0	0	0	0	0
1891	2	15	2	10	0	0	0	0	2	1	41	2	2	1	0	0	0	0	0	0	0	0	0	0	0	0	0	0	0	0	0	0	0	0	0	0	0	0	0	0	0	0	0	0	0	0	0	0	0
1892	2	15	2	10	0	0	0	0	2	1	60	1	2	1	0	0	2	0.314269681	1	0.314269681	0	0	0	0	1	0	0	0	0	0	0	0	1	0	0	1	0.314269681	1	0	0	0	0	0	0	0	0	0	0	0
1893	2	15	2	10	0	0	0	0	3	1	40	1	2	1	0	0	15	1.013793755	5	0.684934889	0	1	2	0	1	0	0	0	1	1	0	1	1	2	1	10	1.19670329	0	1	0	1	0	2	3	3	0	1	0	2
1894	2	15	2	10	0	0	0	0	3	2	21	1	1	2	0	0	17	1.223484197	9	1.154700538	1	0	0	0	3	3	0	1	1	0	0	3	0	2	0	8	1.2862041	0	0	0	3	3	2	0	0	0	0	0	3
1895	2	15	2	10	0	0	0	0	1	2	33	1	2	1	0	0	30	1.290994449	13	1.165343165	1	2	3	0	2	0	0	2	3	3	3	2	0	0	3	17	1.369869778	2	0	3	3	0	3	3	3	0	3	3	2
1896	2	15	2	10	0	0	0	0	1	2	38	2	1	1	1	3	21	1.118033989	11	1.030402055	1	0	0	2	1	0	3	2	2	1	0	0	2	0	0	10	1.19670329	0	1	2	0	3	3	1	0	0	1	0	0
1897	2	15	2	10	0	1	0	0	3	1	32	1	1	1	0	0	0	0	0	0	0	0	0	0	0	0	0	0	0	0	0	0	0	0	0	0	0	0	0	0	0	0	0	0	0	0	0	0	0
1898	1	12	1	7	0	0	0	0	2	1	43	1	3	1	0	0	0	0	0	0	0	0	0	0	0	0	0	0	0	0	0	0	0	0	0	0	0	0	0	0	0	0	0	0	0	0	0	0	0
1899	1	12	1	7	0	0	0	0	2	1	55	1	2	1	0	0	21	0.833333333	7	0.41573971	1	1	1	1	0	1	0	1	1	0	1	0	0	0	0	14	0.955813919	1	3	1	2	2	3	1	0	1	1	2	2
1900	1	11	1	6	0	1	0	0	2	1	45	3	2	1	0	0	1	0.229061424	0	0	0	0	0	0	0	0	0	0	0	0	0	0	0	0	0	1	0.314269681	0	0	0	0	0	0	1	0	0	0	0	0
1901	1	7	1	2	0	0	0	0	1	2	45	2	2	1	0	0	0	0	0	0	0	0	0	0	0	0	0	0	0	0	0	0	0	0	0	0	0	0	0	0	0	0	0	0	0	0	0	0	0
1902	1	12	1	7	0	0	0	0	1	2	47	2	2	1	0	0	0	0	0	0	0	0	0	0	0	0	0	0	0	0	0	0	0	0	0	0	0	0	0	0	0	0	0	0	0	0	0	0	0
1903	1	11	1	6	0	0	0	0	3	1	76	1	3	2	0	1	8	0.7617394	1	0.314269681	0	0	0	0	0	0	1	0	0	0	0	0	0	0	0	7	0.916245695	1	1	1	0	0	0	1	3	0	0	0	0
1904	1	11	1	6	0	0	0	0	1	2	40	1	1	1	0	0	0	0	0	0	0	0	0	0	0	0	0	0	0	0	0	0	0	0	0	0	0	0	0	0	0	0	0	0	0	0	0	0	0
1905	1	12	1	7	0	0	0	0	1	2	48	3	2	1	0	0	3	0.372677996	2	0.41573971	0	0	1	0	0	0	0	1	0	0	0	0	0	0	0	1	0.314269681	0	0	0	0	0	1	0	0	0	0	0	0
1906	1	12	1	7	1	0	0	1	2	1	36	2	2	2	0	2	10	0.684934889	6	0.666666667	0	1	0	1	1	1	2	0	0	0	0	0	0	0	0	4	0.684934889	0	0	0	0	0	1	1	2	0	0	0	0
1907	1	12	1	7	0	0	0	0	1	2	34	1	1	1	0	0	3	0.372677996	3	0.471404521	1	0	1	0	0	0	1	0	0	0	0	0	1	0	0	0	0	0	0	0	0	0	0	0	0	0	0	0	0
1908	1	12	1	7	0	0	0	0	2	1	42	1	1	1	0	0	1	0.229061424	1	0.314269681	1	0	0	0	0	0	0	0	0	0	0	0	0	0	0	0	0	0	0	0	0	0	0	0	0	0	0	0	0
1909	1	11	1	6	0	1	0	0	1	2	28	2	1	1	0	0	7	0.590563656	3	0.666666667	0	0	0	0	0	0	2	1	0	0	0	0	0	0	0	4	0.496903995	0	0	0	1	1	1	1	0	0	0	0	0
1910	1	12	1	7	0	1	0	0	3	2	41	2	2	1	0	0	11	0.890623308	3	0.471404521	1	0	0	1	0	0	1	0	0	0	0	1	0	0	0	8	1.099943882	0	3	0	0	2	2	1	0	0	0	0	1
1911	1	12	1	7	0	0	0	0	2	1	42	1	1	1	0	0	0	0	0	0	0	0	0	0	0	0	0	0	0	0	0	0	0	0	0	0	0	0	0	0	0	0	0	0	0	0	0	0	0
1912	1	12	1	7	0	0	0	0	1	2	40	1	1	2	0	0	11	0.890623308	3	0.471404521	1	0	0	0	0	0	0	1	1	0	0	0	0	1	2	8	1.099943882	2	0	0	0	0	3	1	0	2	0	0	0
1913	1	12	1	7	0	0	0	0	3	1	30	2	2	1	0	1	5	0.558326423	2	0.628539361	0	2	0	0	0	0	0	0	0	0	0	0	0	0	0	3	0.471404521	1	0	0	0	0	0	1	0	1	0	0	0
1914	1	12	1	7	0	0	0	0	1	2	33	2	2	1	0	0	1	0.229061424	1	0.314269681	0	0	0	0	0	0	1	0	0	0	0	0	0	0	0	0	0	0	0	0	0	0	0	0	0	0	0	0	0
1915	1	12	1	7	0	0	0	0	1	2	38	2	2	3	0	2	14	0.628539361	10	0.566557724	0	1	1	2	1	2	1	1	1	2	2	1	1	0	0	4	0.496903995	1	0	0	0	1	1	0	0	1	1	2	1
1916	1	12	1	7	0	0	0	0	2	1	46	2	1	1	0	0	14	0.628539361	9	0.666666667	1	1	0	1	1	1	2	2	0	1	1	1	1	0	0	5	0.496903995	1	1	1	0	1	0	0	1	0	0	1	1
1917	1	12	1	7	0	0	0	0	1	2	39	1	2	1	0	0	0	0	0	0	0	0	0	0	0	0	0	0	0	0	0	0	0	0	0	0	0	0	0	0	0	0	0	0	0	0	0	0	0
1918	1	11	1	6	0	0	0	0	1	2	35	2	2	1	0	0	5	0.558326423	0	0	0	0	0	0	0	0	0	0	0	0	1	1	0	0	0	5	0.684934889	0	0	1	1	1	2	0	0	0	0	0	0
1919	1	11	1	6	0	0	0	0	2	1	50	2	1	1	0	0	4	0.41573971	4	0.496903995	0	0	0	1	1	0	1	1	0	0	0	1	1	0	0	0	0	0	0	0	0	0	0	0	0	0	0	0	0
1920	1	11	1	6	0	0	0	0	1	2	41	1	2	1	0	0	1	0.229061424	0	0	0	0	0	0	0	0	0	0	0	0	0	0	0	0	0	1	0.314269681	0	0	0	0	0	0	0	1	0	0	0	0
1921	1	11	1	6	1	0	0	2	1	2	45	2	1	2	0	0	2	0.314269681	0	0	0	0	0	0	0	0	0	0	0	0	0	1	0	0	0	2	0.41573971	0	0	1	0	0	1	0	0	0	0	0	0
1922	1	11	1	6	0	0	0	0	1	2	39	2	1	1	0	0	14	0.711458249	4	0.684934889	1	2	0	0	0	0	0	0	1	0	0	1	0	0	0	10	0.566557724	1	1	1	2	1	1	2	0	1	0	0	1
1923	1	12	1	7	0	0	0	0	2	1	32	1	1	1	0	0	14	1.082977149	4	0.496903995	1	0	0	1	1	0	0	0	1	0	1	1	1	1	0	10	1.369869778	0	0	0	0	3	3	3	1	0	0	1	1
1924	1	11	1	6	0	1	0	0	2	1	62	1	1	1	0	0	14	0.711458249	8	0.874889764	1	1	1	0	1	1	3	0	0	0	0	0	0	0	1	6	0.471404521	1	1	1	1	1	0	1	0	0	0	0	0
1925	1	11	1	6	0	0	0	0	1	2	38	1	1	1	0	0	14	1.227262335	4	0.955813919	0	0	0	0	0	0	3	1	0	0	0	0	1	0	0	10	1.369869778	0	0	0	1	3	3	0	0	3	0	0	0
1926	1	11	1	6	0	0	0	0	1	2	39	2	2	1	0	0	14	0.916245695	3	0.471404521	1	0	0	0	0	0	1	1	0	0	3	0	1	2	1	11	1.030402055	1	0	0	2	3	2	1	0	2	0	3	0
1927	1	11	1	6	0	0	0	0	1	2	38	1	1	1	0	0	0	0	0	0	0	0	0	0	0	0	0	0	0	0	0	0	0	0	0	0	0	0	0	0	0	0	0	0	0	0	0	0	0
1928	1	9	1	4	0	0	0	0	2	1	45	1	1	1	0	0	0	0	0	0	0	0	0	0	0	0	0	0	0	0	0	0	0	0	0	0	0	0	0	0	0	0	0	0	0	0	0	0	0
1929	1	9	1	4	0	0	0	0	1	2	43	2	1	1	0	0	6	0.471404521	2	0.41573971	0	0	0	0	0	1	0	1	0	1	0	0	0	0	0	4	0.496903995	1	0	1	0	0	1	0	0	1	1	0	1
1930	1	9	1	4	0	0	0	0	2	1	52	3	3	1	0	0	4	0.41573971	3	0.471404521	0	0	0	1	0	1	0	0	1	0	0	1	1	0	0	1	0.314269681	0	0	0	0	0	1	0	0	0	0	0	0
1931	1	9	1	4	0	0	0	0	1	2	43	1	1	1	0	0	0	0	0	0	0	0	0	0	0	0	0	0	0	0	0	0	0	0	0	0	0	0	0	0	0	0	0	0	0	0	0	0	0
1932	1	9	1	4	0	0	0	0	1	2	30	1	2	1	0	0	23	0.869581991	12	0.666666667	2	1	0	1	2	1	1	2	2	0	0	0	2	1	2	11	1.030402055	1	2	3	0	2	0	2	0	1	0	0	0
1933	1	8	1	3	0	0	0	0	3	1	54	1	2	1	0	0	0	0	0	0	0	0	0	0	0	0	0	0	0	0	0	0	0	0	0	0	0	0	0	0	0	0	0	0	0	0	0	0	0
1934	1	8	1	3	0	0	0	0	1	2	40	1	1	1	0	0	0	0	0	0	0	0	0	0	0	0	0	0	0	0	0	0	0	0	0	0	0	0	0	0	0	0	0	0	0	0	0	0	0
1935	1	8	1	3	0	0	0	0	1	2	32	1	2	1	0	0	0	0	0	0	0	0	0	0	0	0	0	0	0	0	0	0	0	0	0	0	0	0	0	0	0	0	0	0	0	0	0	0	0
1936	1	10	1	5	0	0	0	0	2	1	30	2	1	1	0	0	3	0.5	3	0.666666667	1	0	2	0	0	0	0	0	0	0	0	0	0	0	0	0	0	0	0	0	0	0	0	0	0	0	0	0	0
1937	2	9	1	4	0	0	0	0	1	2	38	1	1	1	0	0	1	0.229061424	0	0	0	0	0	0	0	0	0	0	0	0	0	0	0	0	0	1	0.314269681	1	0	0	0	0	0	0	0	0	0	0	0
1938	2	9	1	4	0	0	0	0	1	2	70	2	1	1	0	0	2	0.314269681	2	0.41573971	0	0	0	0	0	0	1	1	0	0	0	0	0	0	0	0	0	0	0	0	0	0	0	0	0	0	0	0	0
1939	2	9	1	4	0	1	0	0	1	2	27	2	2	1	0	0	1	0.229061424	1	0.314269681	0	0	1	0	0	0	0	0	0	0	0	0	0	0	0	0	0	0	0	0	0	0	0	0	0	0	0	0	0
1940	1	12	1	7	0	0	0	0	2	1	46	2	1	1	0	0	9	0.687184271	9	0.666666667	1	1	0	1	1	1	2	2	0	0	0	0	0	0	0	0	0	0	0	0	0	0	0	0	0	0	0	0	0
1941	1	12	1	7	0	0	0	0	2	1	42	1	1	1	0	0	1	0.229061424	1	0.314269681	1	0	0	0	0	0	0	0	0	0	0	0	0	0	0	0	0	0	0	0	0	0	0	0	0	0	0	0	0
1942	1	11	1	6	0	1	0	0	1	2	40	1	1	1	0	0	21	1.067187373	8	0.737027731	2	1	1	0	0	2	0	1	1	0	0	1	1	1	0	13	1.257078722	0	0	1	0	3	3	3	1	2	0	0	1
1943	2	10	1	5	0	0	0	0	3	2	40	1	1	1	0	0	3	0.372677996	1	0.314269681	0	0	0	0	0	1	0	0	0	0	0	0	0	0	0	2	0.41573971	0	1	0	0	1	0	0	0	0	0	0	0
1944	2	7	1	2	0	0	0	0	1	2	40	1	1	1	0	0	0	0	0	0	0	0	0	0	0	0	0	0	0	0	0	0	0	0	0	0	0	0	0	0	0	0	0	0	0	0	0	0	0
1945	2	7	1	2	0	0	0	0	1	2	40	1	1	1	0	0	0	0	0	0	0	0	0	0	0	0	0	0	0	0	0	0	0	0	0	0	0	0	0	0	0	0	0	0	0	0	0	0	0
1946	2	7	1	2	0	0	0	0	1	2	35	1	2	1	0	0	5	0.730719247	1	0.314269681	0	0	0	0	0	1	0	0	0	0	0	0	0	0	0	4	0.955813919	0	1	0	0	0	3	0	0	0	0	0	0
1947	2	7	1	2	0	1	0	0	2	1	60	1	1	1	0	0	13	1.095726829	9	1.154700538	1	0	0	0	0	3	3	1	1	0	0	0	0	0	0	4	0.955813919	1	3	0	0	0	0	0	0	0	0	0	0
1948	2	7	1	2	0	0	0	0	1	2	40	2	1	1	1	0	4	0.41573971	3	0.471404521	1	0	0	0	1	1	0	0	0	0	0	1	0	0	0	1	0.314269681	0	1	0	0	0	0	0	0	0	0	0	1
1949	2	10	1	5	0	0	0	2	1	2	58	1	2	1	0	0	3	0.372677996	1	0.314269681	0	1	0	0	0	0	0	0	0	0	0	0	0	0	0	2	0.41573971	0	0	1	0	0	0	0	0	1	0	2	1
1950	2	10	1	5	0	0	0	0	1	2	29	1	2	1	0	0	13	0.80315735	9	0.942809042	0	1	1	0	1	3	0	1	2	0	0	1	0	0	0	4	0.496903995	0	0	0	1	0	1	1	0	1	0	0	0
1951	2	10	1	5	0	0	0	0	2	1	45	2	1	1	0	0	30	1	14	0.684934889	1	2	1	1	3	1	2	1	2	1	2	3	1	2	0	16	1.227262335	0	3	1	0	3	2	3	3	1	0	1	2
1952	2	10	1	5	0	1	0	0	2	1	29	1	1	1	0	0	0	0	0	0	0	0	0	0	0	0	0	0	0	0	0	0	0	0	0	0	0	0	0	0	0	0	0	0	0	0	0	0	0
1953	2	10	1	5	0	0	0	0	1	2	39	1	3	2	0	0	1	0.229061424	1	0.314269681	0	0	0	0	0	0	1	0	0	0	0	0	0	0	0	0	0	0	0	0	0	0	0	0	0	0	0	0	0
1954	1	8	1	3	0	0	0	0	1	2	43	2	2	1	0	0	6	0.577350269	0	0	0	0	0	0	0	0	0	0	0	0	0	0	0	0	0	6	0.666666667	0	0	1	0	0	2	1	1	1	0	0	0
1955	2	8	1	3	0	0	0	0	1	2	39	1	1	1	0	0	2	0.314269681	1	0.314269681	0	0	0	0	0	0	1	0	0	0	0	0	0	0	0	1	0.314269681	0	0	0	0	0	0	0	1	0	0	0	0
1956	2	8	1	3	0	0	0	0	1	2	40	2	1	1	1	1	8	0.598351645	3	0.471404521	0	0	0	1	0	0	1	1	0	0	0	0	0	0	0	5	0.684934889	0	2	1	0	0	1	1	0	0	0	0	0
1957	2	7	1	2	0	0	0	0	3	2	52	2	1	1	1	0	0	0	0	0	0	0	0	0	0	0	0	0	0	0	0	0	0	0	0	0	0	0	0	0	0	0	0	0	0	0	0	0	0
1958	2	7	1	2	0	0	0	0	3	2	41	2	1	3	0	0	0	0	0	0	0	0	0	0	0	0	0	0	0	0	0	0	0	0	0	0	0	0	0	0	0	0	0	0	0	0	0	0	0
1959	2	7	1	2	0	0	0	0	3	2	40	2	1	1	0	0	28	1.165343165	17	0.99380799	1	2	3	1	2	3	2	3	0	3	3	0	3	2	0	11	1.227262335	2	3	2	1	3	0	0	0	0	3	3	3
1960	2	8	1	3	0	0	0	0	3	2	37	2	1	1	0	0	12	0.471404521	4	0.496903995	0	0	0	0	1	1	1	1	0	0	0	1	1	0	0	8	0.314269681	1	1	1	0	1	1	1	1	1	0	0	1
1961	2	8	1	3	0	0	0	0	3	2	37	2	1	1	0	0	5	0.447903208	4	0.496903995	0	0	0	1	1	1	1	0	0	0	0	1	1	0	0	1	0.314269681	0	0	0	1	0	0	0	0	0	0	0	0
1962	2	9	1	4	0	0	0	0	1	2	48	2	2	1	1	2	1	0.229061424	0	0	0	0	0	0	0	0	0	0	0	0	0	0	0	0	0	1	0.314269681	0	0	1	0	0	0	0	0	0	0	0	0
1963	2	9	1	4	0	0	0	0	1	2	52	2	2	1	1	2	2	0.314269681	0	0	0	0	0	0	0	0	0	0	0	0	0	0	0	0	0	2	0.41573971	0	0	1	0	1	0	0	0	0	0	0	0
1964	2	9	1	4	1	0	0	0	3	2	50	2	1	1	1	1	5	0.558326423	4	0.684934889	2	1	1	0	0	0	0	0	0	0	0	0	0	0	0	1	0.314269681	0	0	0	0	1	0	0	0	0	0	0	0
1965	2	14	1	9	0	0	0	0	1	2	39	1	1	1	0	0	2	0.314269681	0	0	0	0	0	0	0	0	0	0	0	0	0	0	0	0	0	2	0.41573971	1	0	0	0	0	0	0	1	0	0	0	0
1966	2	14	1	9	0	0	0	0	1	2	42	2	1	1	0	0	12	0.745355992	7	0.785674201	1	1	0	0	0	2	2	0	1	0	1	2	0	0	0	5	0.684934889	0	0	0	1	2	1	1	0	0	0	1	2
1967	2	15	2	10	0	0	0	1	2	2	40	1	1	1	0	0	14	1.082977149	12	1.247219129	1	0	0	1	0	3	3	3	1	0	0	0	0	0	0	2	0.41573971	1	0	0	0	0	0	0	0	1	1	1	0
1968	2	15	2	10	0	0	0	0	1	2	45	2	2	1	1	3	10	0.895806416	1	0.314269681	0	0	1	0	0	0	0	0	0	0	0	0	1	0	0	9	1.054092553	0	0	0	1	0	1	2	3	2	3	0	0
1969	2	10	1	5	0	0	0	0	3	2	48	1	3	1	0	0	22	1.181127313	20	0.785674201	2	2	1	3	3	3	2	1	3	1	1	3	3	3	1	2	0.41573971	1	0	0	0	0	0	0	0	1	1	3	3
1970	2	10	1	5	0	0	0	0	3	2	48	1	1	1	0	0	34	1.099943882	16	1.030402055	2	3	2	3	0	2	0	2	2	1	1	2	2	1	0	18	1.154700538	3	2	3	0	3	3	2	2	0	1	1	2
1971	2	16	2	11	0	0	0	0	1	2	39	1	2	1	0	0	0	0	0	0	0	0	0	0	0	0	0	0	0	0	0	0	0	0	0	0	0	0	0	0	0	0	0	0	0	0	0	0	0
1972	2	16	2	11	0	0	0	0	1	2	45	1	1	1	0	0	1	0.229061424	1	0.314269681	0	0	0	0	0	0	1	0	0	0	0	0	0	0	0	0	0	0	0	0	0	0	0	0	0	0	0	0	0
1973	2	17	2	12	0	0	0	0	1	2	39	1	2	1	0	0	8	0.598351645	4	0.496903995	0	1	0	1	0	1	0	0	1	0	0	1	0	0	1	4	0.684934889	0	0	1	2	0	0	1	0	0	0	0	1
1974	2	17	2	12	0	0	0	0	1	2	37	1	2	1	0	1	13	0.931280812	12	0.942809042	0	1	3	2	2	2	1	0	1	0	0	0	1	0	0	1	0.314269681	0	1	0	0	0	0	0	0	0	0	1	0
1975	1	14	1	9	0	1	0	0	1	2	38	2	1	1	1	1	9	0.687184271	6	0.666666667	1	2	0	1	0	0	1	1	0	0	0	1	0	0	0	3	0.666666667	0	0	0	0	0	0	1	2	0	0	0	0
1976	1	14	1	9	0	1	0	0	1	2	32	1	1	1	0	0	10	0.831479419	8	0.99380799	1	0	0	1	0	0	3	1	2	0	1	0	1	1	0	2	0.41573971	0	0	0	0	0	0	1	1	0	0	1	0
1977	1	14	1	9	0	0	0	0	1	2	38	1	1	1	0	0	16	1.14934227	6	0.942809042	0	1	0	0	1	0	3	1	0	0	0	1	1	0	0	10	1.2862041	0	0	2	0	3	3	2	0	0	0	0	1
1978	1	14	1	9	0	1	0	0	2	1	50	1	1	1	0	0	12	0.816496581	4	0.496903995	1	0	0	0	1	0	1	0	1	0	0	1	0	0	0	8	0.99380799	0	0	1	0	2	1	3	0	1	0	0	1
1979	1	14	1	9	0	1	0	0	1	2	38	2	2	1	0	0	5	0.447903208	2	0.41573971	0	0	0	0	1	0	1	0	0	0	1	0	0	0	0	3	0.471404521	1	0	0	0	0	1	0	1	0	1	0	0
1980	1	14	1	9	0	0	0	0	1	2	51	3	3	1	0	0	6	0.577350269	4	0.684934889	1	2	0	0	0	0	0	0	1	0	1	2	0	0	1	2	0.41573971	1	0	0	0	0	0	1	0	0	1	1	0
1981	1	16	2	11	0	0	0	0	3	1	50	2	2	1	0	0	0	0	0	0	0	0	0	0	0	0	0	0	0	0	0	0	0	0	0	0	0	0	0	0	0	0	0	0	0	0	0	0	0
1982	1	16	2	11	0	0	0	0	2	1	50	2	2	1	0	0	0	0	0	0	0	0	0	0	0	0	0	0	0	0	0	0	0	0	0	0	0	0	0	0	0	0	0	0	0	0	0	0	0
1983	1	16	2	11	0	0	0	0	1	2	47	2	2	1	0	0	1	0.229061424	0	0	0	0	0	0	0	0	0	0	0	0	0	0	0	0	0	1	0.314269681	0	0	0	1	0	0	0	0	0	0	0	0
1984	1	16	2	11	0	0	0	0	2	1	46	1	2	1	0	0	14	1.030402055	9	0.942809042	1	0	1	2	0	1	0	3	1	1	0	1	1	0	0	5	1.065740339	0	0	0	0	0	2	3	0	0	1	0	1
1985	1	16	2	11	0	0	0	0	1	2	42	2	2	1	0	0	1	0.229061424	0	0	0	0	0	0	0	0	0	0	0	0	0	0	0	0	0	1	0.314269681	0	0	0	0	0	0	1	0	0	0	0	0
1986	1	16	2	11	0	1	0	0	3	1	23	2	2	1	1	2	6	0.471404521	4	0.496903995	1	0	0	0	0	1	1	0	1	0	1	1	0	0	0	2	0.41573971	1	0	0	0	0	1	0	0	0	1	1	0
1987	1	16	2	11	0	0	0	0	1	2	42	1	2	1	0	0	7	0.487498022	2	0.41573971	0	0	0	0	0	0	1	1	0	0	0	0	0	0	0	5	0.496903995	1	1	0	0	1	1	1	0	0	0	0	0
1988	1	16	2	11	0	0	0	0	1	2	43	2	2	1	0	0	9	0.687184271	6	0.816496581	1	2	0	0	0	1	0	2	0	1	0	1	1	0	2	3	0.471404521	0	1	1	0	0	1	0	0	0	1	0	2
1989	1	16	2	11	0	1	1	0	1	2	49	2	1	1	1	1	8	0.598351645	4	0.496903995	0	1	1	0	1	0	0	1	0	0	1	0	0	0	1	4	0.684934889	0	0	0	0	0	2	1	1	0	0	1	0
1990	1	16	2	11	0	0	0	0	2	1	55	1	2	1	0	0	2	0.314269681	2	0.41573971	0	0	0	0	0	1	0	0	1	0	0	0	0	0	0	0	0	0	0	0	0	0	0	0	0	0	0	0	0
1991	1	16	2	11	0	0	0	0	2	1	48	1	2	1	0	0	7	0.590563656	7	0.628539361	1	1	0	1	1	0	0	1	2	0	0	0	0	0	0	0	0	0	0	0	0	0	0	0	0	0	0	0	0
1992	1	16	2	11	0	0	0	0	1	2	35	2	2	2	0	0	24	1.247219129	22	0.684934889	3	3	1	2	3	3	2	3	2	2	0	3	3	1	2	2	0.41573971	0	0	0	1	1	0	0	0	0	0	0	2
1993	1	16	2	11	0	0	0	0	1	2	51	1	1	1	0	0	5	0.447903208	3	0.471404521	0	0	0	1	1	1	0	0	0	0	0	1	0	0	0	2	0.41573971	0	0	0	0	0	0	0	1	1	0	0	0
1994	1	16	2	11	0	0	0	0	3	1	23	2	1	1	0	0	5	0.447903208	3	0.471404521	1	0	0	0	1	0	0	1	0	0	1	0	1	0	1	2	0.41573971	0	0	0	0	0	0	1	1	0	0	0	1
1995	1	16	2	11	0	1	0	0	2	1	61	1	2	1	1	2	0	0	0	0	0	0	0	0	0	0	0	0	0	0	0	0	0	0	0	0	0	0	0	0	0	0	0	0	0	0	0	0	0
1996	1	16	2	11	0	0	0	0	1	2	45	1	1	1	0	0	9	0.897527468	3	0.666666667	2	0	0	0	0	0	0	1	0	0	0	0	0	0	1	6	1.054092553	0	2	3	0	0	1	0	0	0	0	0	0
1997	1	16	2	11	0	0	0	0	2	1	51	1	1	1	0	0	10	0.684934889	6	0.666666667	0	1	1	0	1	2	0	0	1	0	1	0	1	0	0	4	0.684934889	0	2	1	0	0	0	0	1	0	1	0	0
1998	1	16	2	11	0	0	0	0	3	1	26	2	2	1	0	0	9	0.763762616	7	0.916245695	1	2	0	0	2	0	2	0	0	0	0	0	0	0	0	2	0.41573971	0	0	0	1	1	0	0	0	0	1	1	0
1999	1	16	2	11	0	0	0	0	3	1	21	1	2	1	0	0	22	1.181127313	10	1.099943882	3	0	1	2	0	2	0	0	2	0	0	1	0	0	0	12	1.247219129	0	3	1	0	3	1	1	0	3	0	0	0
[truncated: 1,743 more rows]
[truncated: 52 more columns]
