# Supplementary material for: Psychometric Properties of ADHD Rating Scale—5 for Children and Adolescents in Sudan—School Version
Source: Front Psychol. 2022 Jun 27;13:883578. doi: 10.3389/fpsyg.2022.883578 (PMC9272821; doi:10.3389/fpsyg.2022.883578)
Supplement: Supplementary file 2 [file Data_Sheet_1.zip › ROUTPAR.txt]

> ###__________ Descriptive MALE 5-7 _____________
> DATA <- read.csv("ADHDSUDAN.csv")
> DATAM5T7 <- subset(DATA, AGE <= 7 & SEX == 1)
> summary(DATAM5T7$PTM)
   Min. 1st Qu.  Median    Mean 3rd Qu.    Max. 
  0.000   0.000   4.500   7.706  12.000  45.000 
> length(DATAM5T7$PTM)
[1] 506
> sd(DATAM5T7$PTM)
[1] 8.987243
> quantile(DATAM5T7$PTM, 0.80)
80% 
 14 
> quantile(DATAM5T7$PTM, 0.90)
90% 
 22 
> quantile(DATAM5T7$PTM, 0.93)
93% 
 25 
> quantile(DATAM5T7$PTM, 0.98)
98% 
 31 
> summary(DATAM5T7$PAM)
   Min. 1st Qu.  Median    Mean 3rd Qu.    Max. 
  0.000   0.000   1.000   3.245   5.000  27.000 
> length(DATAM5T7$PAM)
[1] 506
> sd(DATAM5T7$PAM)
[1] 4.527499
> quantile(DATAM5T7$PAM, 0.80)  
80% 
  6 
> quantile(DATAM5T7$PAM, 0.90)
90% 
  9 
> quantile(DATAM5T7$PAM, 0.93) 
  93% 
10.65 
> quantile(DATAM5T7$PAM, 0.98) 
 98% 
15.9 
> summary(DATAM5T7$PHM) 
   Min. 1st Qu.  Median    Mean 3rd Qu.    Max. 
   0.00    0.00    2.50    4.46    7.00   27.00 
> length(DATAM5T7$PHM)
[1] 506
> sd(DATAM5T7$PHM)
[1] 5.47645
> quantile(DATAM5T7$PHM, 0.80)  
80% 
  9 
> quantile(DATAM5T7$PHM, 0.90) 
90% 
 13 
> quantile(DATAM5T7$PHM, 0.93) 
93% 
 15 
> quantile(DATAM5T7$PHM, 0.98)
98% 
 19 
> summary(DATAM5T7$TTM)
   Min. 1st Qu.  Median    Mean 3rd Qu.    Max. 
  0.000   0.000   4.000   7.802  10.000  52.000 
> length(DATAM5T7$TTM)
[1] 506
> sd(DATAM5T7$TTM)
[1] 9.901119
> quantile(DATAM5T7$TTM, 0.80) 
80% 
 13 
> quantile(DATAM5T7$TTM, 0.90)
90% 
 24 
> quantile(DATAM5T7$TTM, 0.93) 
93% 
 27 
> quantile(DATAM5T7$TTM, 0.98)
 98% 
35.9 
> summary(DATAM5T7$TAM) 
   Min. 1st Qu.  Median    Mean 3rd Qu.    Max. 
  0.000   0.000   1.000   3.524   4.000  27.000 
> length(DATAM5T7$TAM)
[1] 506
> sd(DATAM5T7$TAM)
[1] 5.370291
> quantile(DATAM5T7$TAM, 0.80)  
80% 
  6 
> quantile(DATAM5T7$TAM, 0.90)
90% 
 11 
> quantile(DATAM5T7$TAM, 0.93)
93% 
 14 
> quantile(DATAM5T7$TAM, 0.98) 
 98% 
19.9 
> summary(DATAM5T7$THM) 
   Min. 1st Qu.  Median    Mean 3rd Qu.    Max. 
  0.000   0.000   2.000   4.279   6.000  27.000 
> length(DATAM5T7$THM)
[1] 506
> sd(DATAM5T7$THM)
[1] 5.743306
> quantile(DATAM5T7$THM, 0.80)  
80% 
  7 
> quantile(DATAM5T7$THM, 0.90) 
90% 
 13 
> quantile(DATAM5T7$THM, 0.93)
  93% 
14.65 
> quantile(DATAM5T7$THM, 0.98)
98% 
 22 
>  
> ###__________ Descriptive FEMALE 5-7 _____________
> DATA <- read.csv("ADHDSUDAN.csv")
> DATAF5T7 <- subset(DATA, AGE <= 7 & SEX == 2)
> summary(DATAF5T7$PTM) 
   Min. 1st Qu.  Median    Mean 3rd Qu.    Max. 
  0.000   1.000   5.000   7.506  11.000  52.000 
> length(DATAF5T7$PTM)
[1] 340
> sd(DATAF5T7$PTM)
[1] 8.193635
> quantile(DATAF5T7$PTM, 0.80) 
80% 
 13 
> quantile(DATAF5T7$PTM, 0.90)
90% 
 20 
> quantile(DATAF5T7$PTM, 0.93) 
  93% 
23.27 
> quantile(DATAF5T7$PTM, 0.98) 
98% 
 29 
> summary(DATAF5T7$PAM)
   Min. 1st Qu.  Median    Mean 3rd Qu.    Max. 
  0.000   0.000   2.000   3.394   5.000  27.000 
> length(DATAF5T7$PAM)
[1] 340
> sd(DATAF5T7$PAM)
[1] 4.317485
> quantile(DATAF5T7$PAM, 0.80)  
80% 
  6 
> quantile(DATAF5T7$PAM, 0.90)
90% 
 10 
> quantile(DATAF5T7$PAM, 0.93)
93% 
 11 
> quantile(DATAF5T7$PAM, 0.98)  
98% 
 15 
> summary(DATAF5T7$PHM) 
   Min. 1st Qu.  Median    Mean 3rd Qu.    Max. 
  0.000   0.000   2.000   4.112   6.000  25.000 
> length(DATAF5T7$PHM)
[1] 340
> sd(DATAF5T7$PHM)
[1] 4.941472
> quantile(DATAF5T7$PHM, 0.80)  
80% 
  7 
> quantile(DATAF5T7$PHM, 0.90) 
90% 
 12 
> quantile(DATAF5T7$PHM, 0.93)
93% 
 13 
> quantile(DATAF5T7$PHM, 0.98) 
  98% 
17.22 
> summary(DATAF5T7$TTM)
   Min. 1st Qu.  Median    Mean 3rd Qu.    Max. 
  0.000   0.000   4.000   7.947  11.000  51.000 
> length(DATAF5T7$TTM)
[1] 340
> sd(DATAF5T7$TTM)
[1] 9.862932
> quantile(DATAF5T7$TTM, 0.80) 
80% 
 14 
> quantile(DATAF5T7$TTM, 0.90) 
90% 
 24 
> quantile(DATAF5T7$TTM, 0.93) 
  93% 
28.27 
> quantile(DATAF5T7$TTM, 0.98)
98% 
 35 
> summary(DATAF5T7$TAM) 
   Min. 1st Qu.  Median    Mean 3rd Qu.    Max. 
  0.000   0.000   1.000   3.932   5.250  24.000 
> length(DATAF5T7$TAM)
[1] 340
> sd(DATAF5T7$TAM)
[1] 5.505011
> quantile(DATAF5T7$TAM, 0.80)  
80% 
  8 
> quantile(DATAF5T7$TAM, 0.90)
90% 
 13 
> quantile(DATAF5T7$TAM, 0.93) 
  93% 
15.27 
> quantile(DATAF5T7$TAM, 0.98)  
98% 
 19 
> summary(DATAF5T7$THM) 
   Min. 1st Qu.  Median    Mean 3rd Qu.    Max. 
  0.000   0.000   2.000   4.015   6.000  27.000 
> length(DATAF5T7$THM)
[1] 340
> sd(DATAF5T7$THM)
[1] 5.460215
> quantile(DATAF5T7$THM, 0.80)  
80% 
  7 
> quantile(DATAF5T7$THM, 0.90) 
90% 
 12 
> quantile(DATAF5T7$THM, 0.93)
93% 
 14 
> quantile(DATAF5T7$THM, 0.98) 
  98% 
20.22 
> 
> ###__________ Descriptive AGE MALE 8-10 _____________
> DATA <- read.csv("ADHDSUDAN.csv")
> DATAM8T10 <- subset(DATA, AGE >= 8 & AGE <= 10 & SEX == 1)
> summary(DATAM8T10$PTM)
   Min. 1st Qu.  Median    Mean 3rd Qu.    Max. 
  0.000   0.000   4.000   7.195  12.000  47.000 
> length(DATAM8T10$PTM)
[1] 431
> sd(DATAM8T10$PTM)
[1] 9.000469
> quantile(DATAM8T10$PTM, 0.80)
80% 
 13 
> quantile(DATAM8T10$PTM, 0.90)
90% 
 19 
> quantile(DATAM8T10$PTM, 0.93)
93% 
 23 
> quantile(DATAM8T10$PTM, 0.98)
 98% 
35.4 
> summary(DATAM8T10$PAM)
   Min. 1st Qu.  Median    Mean 3rd Qu.    Max. 
  0.000   0.000   2.000   3.455   5.000  26.000 
> length(DATAM8T10$PAM)
[1] 431
> sd(DATAM8T10$PAM)
[1] 4.770273
> quantile(DATAM8T10$PAM, 0.80)  
80% 
  6 
> quantile(DATAM8T10$PAM, 0.90) 
90% 
 10 
> quantile(DATAM8T10$PAM, 0.93)
93% 
 12 
> quantile(DATAM8T10$PAM, 0.98) 
98% 
 18 
> summary(DATAM8T10$PHM) 
   Min. 1st Qu.  Median    Mean 3rd Qu.    Max. 
   0.00    0.00    2.00    3.74    6.00   25.00 
> length(DATAM8T10$PHM)
[1] 431
> sd(DATAM8T10$PHM)
[1] 5.023872
> quantile(DATAM8T10$PHM, 0.80)  
80% 
  7 
> quantile(DATAM8T10$PHM, 0.90) 
90% 
 11 
> quantile(DATAM8T10$PHM, 0.93)
93% 
 13 
> quantile(DATAM8T10$PHM, 0.98)
98% 
 19 
> summary(DATAM8T10$TTM) 
   Min. 1st Qu.  Median    Mean 3rd Qu.    Max. 
  0.000   0.000   3.000   7.292  12.000  54.000 
> length(DATAM8T10$TTM)
[1] 431
> sd(DATAM8T10$TTM)
[1] 9.621097
> quantile(DATAM8T10$TTM, 0.80)
80% 
 14 
> quantile(DATAM8T10$TTM, 0.90)
90% 
 22 
> quantile(DATAM8T10$TTM, 0.93) 
93% 
 25 
> quantile(DATAM8T10$TTM, 0.98)
98% 
 34 
> summary(DATAM8T10$TAM) 
   Min. 1st Qu.  Median    Mean 3rd Qu.    Max. 
  0.000   0.000   1.000   4.244   7.000  27.000 
> length(DATAM8T10$TAM)
[1] 431
> sd(DATAM8T10$TAM)
[1] 6.142006
> quantile(DATAM8T10$TAM, 0.80)  
80% 
  9 
> quantile(DATAM8T10$TAM, 0.90)
90% 
 14 
> quantile(DATAM8T10$TAM, 0.93)
93% 
 15 
> quantile(DATAM8T10$TAM, 0.98)  
98% 
 23 
> summary(DATAM8T10$THM) 
   Min. 1st Qu.  Median    Mean 3rd Qu.    Max. 
  0.000   0.000   1.000   3.049   4.000  27.000 
> length(DATAM8T10$THM)
[1] 431
> sd(DATAM8T10$THM)
[1] 4.719573
> quantile(DATAM8T10$THM, 0.80)   
80% 
  6 
> quantile(DATAM8T10$THM, 0.90)  
90% 
  9 
> quantile(DATAM8T10$THM, 0.93)
93% 
 11 
> quantile(DATAM8T10$THM, 0.98)
98% 
 15 
>  
> ###__________ Descriptive AGE FEMALE 8-10 _____________
> DATA <- read.csv("ADHDSUDAN.csv")
> DATAF8T10 <- subset(DATA, AGE >= 8 & AGE <= 10 & SEX == 2)
> summary(DATAF8T10$PTM) 
   Min. 1st Qu.  Median    Mean 3rd Qu.    Max. 
  0.000   0.000   3.000   5.806   9.000  38.000 
> length(DATAF8T10$PTM)
[1] 458
> sd(DATAF8T10$PTM)
[1] 7.188872
> quantile(DATAF8T10$PTM, 0.80)
80% 
 11 
> quantile(DATAF8T10$PTM, 0.90)
90% 
 16 
> quantile(DATAF8T10$PTM, 0.93)
93% 
 18 
> quantile(DATAF8T10$PTM, 0.98) 
  98% 
27.86 
> summary(DATAF8T10$PAM) 
   Min. 1st Qu.  Median    Mean 3rd Qu.    Max. 
  0.000   0.000   1.000   2.825   4.000  20.000 
> length(DATAF8T10$PAM)
[1] 458
> sd(DATAF8T10$PAM)
[1] 3.942704
> quantile(DATAF8T10$PAM, 0.80)  
80% 
  5 
> quantile(DATAF8T10$PAM, 0.90)
90% 
  8 
> quantile(DATAF8T10$PAM, 0.93) 
 93% 
9.01 
> quantile(DATAF8T10$PAM, 0.98)  
98% 
 15 
> summary(DATAF8T10$PHM)  
   Min. 1st Qu.  Median    Mean 3rd Qu.    Max. 
   0.00    0.00    1.00    2.98    4.00   21.00 
> length(DATAF8T10$PHM)
[1] 458
> sd(DATAF8T10$PHM)
[1] 4.059412
> quantile(DATAF8T10$PHM, 0.80)  
80% 
  6 
> quantile(DATAF8T10$PHM, 0.90)  
90% 
8.3 
> quantile(DATAF8T10$PHM, 0.93) 
93% 
 11 
> quantile(DATAF8T10$PHM, 0.98) 
98% 
 15 
> summary(DATAF8T10$TTM) 
   Min. 1st Qu.  Median    Mean 3rd Qu.    Max. 
  0.000   0.000   2.000   6.046   9.000  49.000 
> length(DATAF8T10$TTM)
[1] 458
> sd(DATAF8T10$TTM)
[1] 8.60589
> quantile(DATAF8T10$TTM, 0.80)
 80% 
11.6 
> quantile(DATAF8T10$TTM, 0.90)
90% 
 18 
> quantile(DATAF8T10$TTM, 0.93)
93% 
 22 
> quantile(DATAF8T10$TTM, 0.98)
  98% 
31.86 
> summary(DATAF8T10$TAM) 
   Min. 1st Qu.  Median    Mean 3rd Qu.    Max. 
  0.000   0.000   0.000   3.314   5.000  26.000 
> length(DATAF8T10$TAM)
[1] 458
> sd(DATAF8T10$TAM)
[1] 5.035699
> quantile(DATAF8T10$TAM, 0.80)  
80% 
  6 
> quantile(DATAF8T10$TAM, 0.90)
90% 
 10 
> quantile(DATAF8T10$TAM, 0.93)
93% 
 13 
> quantile(DATAF8T10$TAM, 0.98) 
98% 
 18 
> summary(DATAF8T10$THM)  
   Min. 1st Qu.  Median    Mean 3rd Qu.    Max. 
  0.000   0.000   0.000   2.731   4.000  24.000 
> length(DATAF8T10$THM)
[1] 458
> sd(DATAF8T10$THM)
[1] 4.409054
> quantile(DATAF8T10$THM, 0.80)  
80% 
  6 
> quantile(DATAF8T10$THM, 0.90) 
90% 
  8 
> quantile(DATAF8T10$THM, 0.93) 
93% 
 10 
> quantile(DATAF8T10$THM, 0.98)
98% 
 17 
> 
> ###__________ Descriptive AGE MALE 11-13 _____________
> DATA <- read.csv("ADHDSUDAN.csv")
> DATAM11T13 <- subset(DATA, AGE >= 11 & AGE <= 13 & SEX == 1)
> summary(DATAM11T13$PTM)
   Min. 1st Qu.  Median    Mean 3rd Qu.    Max. 
  0.000   0.000   4.000   7.248  11.000  43.000 
> length(DATAM11T13$PTM)
[1] 428
> sd(DATAM11T13$PTM)
[1] 8.210599
> quantile(DATAM11T13$PTM, 0.80) 
80% 
 13 
> quantile(DATAM11T13$PTM, 0.90) 
90% 
 19 
> quantile(DATAM11T13$PTM, 0.93) 
93% 
 21 
> quantile(DATAM11T13$PTM, 0.98) 
98% 
 29 
> summary(DATAM11T13$PAM)
   Min. 1st Qu.  Median    Mean 3rd Qu.    Max. 
  0.000   0.000   2.000   3.481   5.000  21.000 
> length(DATAM11T13$PAM)
[1] 428
> sd(DATAM11T13$PAM)
[1] 4.23901
> quantile(DATAM11T13$PAM, 0.80)  
80% 
  7 
> quantile(DATAM11T13$PAM, 0.90) 
90% 
  9 
> quantile(DATAM11T13$PAM, 0.93)
93% 
 11 
> quantile(DATAM11T13$PAM, 0.98)  
  98% 
15.38 
> summary(DATAM11T13$PHM) 
   Min. 1st Qu.  Median    Mean 3rd Qu.    Max. 
  0.000   0.000   2.000   3.766   6.000  22.000 
> length(DATAM11T13$PHM)
[1] 428
> sd(DATAM11T13$PHM)
[1] 4.81329
> quantile(DATAM11T13$PHM, 0.80)   
80% 
  7 
> quantile(DATAM11T13$PHM, 0.90) 
90% 
 10 
> quantile(DATAM11T13$PHM, 0.93) 
93% 
 12 
> quantile(DATAM11T13$PHM, 0.98) 
98% 
 18 
> summary(DATAM11T13$TTM)0 
Error: unexpected numeric constant in "summary(DATAM11T13$TTM)0"
> length(DATAM11T13$TTM)
[1] 428
> sd(DATAM11T13$TTM)
[1] 8.529343
> quantile(DATAM11T13$TTM, 0.80) 
80% 
 14 
> quantile(DATAM11T13$TTM, 0.90) 
 90% 
18.3 
> quantile(DATAM11T13$TTM, 0.93) 
  93% 
22.11 
> quantile(DATAM11T13$TTM, 0.98) 
98% 
 30 
> summary(DATAM11T13$TAM)
   Min. 1st Qu.  Median    Mean 3rd Qu.    Max. 
  0.000   0.000   2.000   4.404   8.000  27.000 
> length(DATAM11T13$TAM)
[1] 428
> sd(DATAM11T13$TAM)
[1] 5.417699
> quantile(DATAM11T13$TAM, 0.80)  
80% 
  9 
> quantile(DATAM11T13$TAM, 0.90) 
90% 
 12 
> quantile(DATAM11T13$TAM, 0.93) 
93% 
 14 
> quantile(DATAM11T13$TAM, 0.98)  
98% 
 18 
> summary(DATAM11T13$THM) 
   Min. 1st Qu.  Median    Mean 3rd Qu.    Max. 
  0.000   0.000   0.000   2.897   4.000  19.000 
> length(DATAM11T13$THM)
[1] 428
> sd(DATAM11T13$THM)
[1] 4.350961
> quantile(DATAM11T13$THM, 0.80)  
80% 
  7 
> quantile(DATAM11T13$THM, 0.90) 
90% 
  9 
> quantile(DATAM11T13$THM, 0.93) 
93% 
 11 
> quantile(DATAM11T13$THM, 0.98)
98% 
 16 
>  
> ###__________ Descriptive AGE FEMALE 11-13 _____________
> DATA <- read.csv("ADHDSUDAN.csv")
> DATAF11T13 <- subset(DATA, AGE >= 11 & AGE <= 13 & SEX == 2)
> summary(DATAF11T13$PTM)
   Min. 1st Qu.  Median    Mean 3rd Qu.    Max. 
  0.000   0.000   3.000   5.873   9.000  54.000 
> length(DATAF11T13$PTM)
[1] 434
> sd(DATAF11T13$PTM)
[1] 7.353187
> quantile(DATAF11T13$PTM, 0.80)
80% 
 10 
> quantile(DATAF11T13$PTM, 0.90)
 90% 
15.7 
> quantile(DATAF11T13$PTM, 0.93)
  93% 
18.69 
> quantile(DATAF11T13$PTM, 0.98)
98% 
 25 
> summary(DATAF11T13$PAM)
   Min. 1st Qu.  Median    Mean 3rd Qu.    Max. 
  0.000   0.000   1.000   2.855   5.000  27.000 
> length(DATAF11T13$PAM)
[1] 434
> sd(DATAF11T13$PAM)
[1] 3.825843
> quantile(DATAF11T13$PAM, 0.80)  
80% 
  6 
> quantile(DATAF11T13$PAM, 0.90)
90% 
  7 
> quantile(DATAF11T13$PAM, 0.93)
93% 
  9 
> quantile(DATAF11T13$PAM, 0.98) 
98% 
 14 
> summary(DATAF11T13$PHM)  
   Min. 1st Qu.  Median    Mean 3rd Qu.    Max. 
  0.000   0.000   1.000   3.018   4.000  27.000 
> length(DATAF11T13$PHM)
[1] 434
> sd(DATAF11T13$PHM)
[1] 4.322948
> quantile(DATAF11T13$PHM, 0.80)  
80% 
  5 
> quantile(DATAF11T13$PHM, 0.90) 
90% 
  9 
> quantile(DATAF11T13$PHM, 0.93)
93% 
 11 
> quantile(DATAF11T13$PHM, 0.98) 
  98% 
16.34 
> summary(DATAF11T13$TTM) 
   Min. 1st Qu.  Median    Mean 3rd Qu.    Max. 
    0.0     0.0     3.0     5.8     9.0    42.0 
> length(DATAF11T13$TTM)
[1] 434
> sd(DATAF11T13$TTM)
[1] 7.321953
> quantile(DATAF11T13$TTM, 0.80) 
80% 
 11 
> quantile(DATAF11T13$TTM, 0.90)
 90% 
16.7 
> quantile(DATAF11T13$TTM, 0.93)
93% 
 20 
> quantile(DATAF11T13$TTM, 0.98)
  98% 
25.34 
> summary(DATAF11T13$TAM)
   Min. 1st Qu.  Median    Mean 3rd Qu.    Max. 
  0.000   0.000   1.000   3.359   6.000  26.000 
> length(DATAF11T13$TAM)
[1] 434
> sd(DATAF11T13$TAM)
[1] 4.524995
> quantile(DATAF11T13$TAM, 0.80)   
80% 
  6 
> quantile(DATAF11T13$TAM, 0.90)
90% 
 10 
> quantile(DATAF11T13$TAM, 0.93)
93% 
 12 
> quantile(DATAF11T13$TAM, 0.98) 
  98% 
16.34 
> summary(DATAF11T13$THM)  
   Min. 1st Qu.  Median    Mean 3rd Qu.    Max. 
   0.00    0.00    0.50    2.44    4.00   24.00 
> length(DATAF11T13$THM)
[1] 434
> sd(DATAF11T13$THM)
[1] 3.662097
> quantile(DATAF11T13$THM, 0.80)   
80% 
  5 
> quantile(DATAF11T13$THM, 0.90) 
90% 
7.7 
> quantile(DATAF11T13$THM, 0.93)
93% 
  9 
> quantile(DATAF11T13$THM, 0.98)
98% 
 13 
>  
> ###__________ Descriptive AGE MALE 14-17 _____________
> DATA <- read.csv("ADHDSUDAN.csv")
> DATAM14T17 <- subset(DATA, AGE >= 14 & AGE <= 17 & SEX == 1)
> summary(DATAM14T17$PTM) 
   Min. 1st Qu.  Median    Mean 3rd Qu.    Max. 
  0.000   1.000   6.000   8.101  12.000  39.000 
> length(DATAM14T17$PTM)
[1] 582
> sd(DATAM14T17$PTM)
[1] 8.124782
> quantile(DATAM14T17$PTM, 0.80)
80% 
 14 
> quantile(DATAM14T17$PTM, 0.90)
90% 
 20 
> quantile(DATAM14T17$PTM, 0.93)
93% 
 22 
> quantile(DATAM14T17$PTM, 0.98) 
98% 
 30 
> summary(DATAM14T17$PAM) 
   Min. 1st Qu.  Median    Mean 3rd Qu.    Max. 
   0.00    0.00    3.00    4.23    6.00   22.00 
> length(DATAM14T17$PAM)
[1] 582
> sd(DATAM14T17$PAM)
[1] 4.578846
> quantile(DATAM14T17$PAM, 0.80)  
80% 
  8 
> quantile(DATAM14T17$PAM, 0.90)
90% 
 11 
> quantile(DATAM14T17$PAM, 0.93)
93% 
 12 
> quantile(DATAM14T17$PAM, 0.98) 
98% 
 17 
> summary(DATAM14T17$PHM)  
   Min. 1st Qu.  Median    Mean 3rd Qu.    Max. 
  0.000   0.000   2.000   3.871   6.000  25.000 
> length(DATAM14T17$PHM)
[1] 582
> sd(DATAM14T17$PHM)
[1] 4.511095
> quantile(DATAM14T17$PHM, 0.80)  
80% 
  7 
> quantile(DATAM14T17$PHM, 0.90) 
90% 
 10 
> quantile(DATAM14T17$PHM, 0.93) 
93% 
 11 
> quantile(DATAM14T17$PHM, 0.98) 
98% 
 17 
> summary(DATAM14T17$TTM) 
   Min. 1st Qu.  Median    Mean 3rd Qu.    Max. 
   0.00    2.00    9.00   10.32   16.00   50.00 
> length(DATAM14T17$TTM)
[1] 582
> sd(DATAM14T17$TTM)
[1] 9.454021
> quantile(DATAM14T17$TTM, 0.80)
80% 
 18 
> quantile(DATAM14T17$TTM, 0.90)
90% 
 23 
> quantile(DATAM14T17$TTM, 0.93)
  93% 
25.33 
> quantile(DATAM14T17$TTM, 0.98) 
98% 
 36 
> summary(DATAM14T17$TAM) 
   Min. 1st Qu.  Median    Mean 3rd Qu.    Max. 
  0.000   1.000   4.000   5.497   9.000  27.000 
> length(DATAM14T17$TAM)
[1] 582
> sd(DATAM14T17$TAM)
[1] 5.254535
> quantile(DATAM14T17$TAM, 0.80)   
80% 
  9 
> quantile(DATAM14T17$TAM, 0.90) 
90% 
 13 
> quantile(DATAM14T17$TAM, 0.93)
93% 
 15 
> quantile(DATAM14T17$TAM, 0.98) 
98% 
 18 
> summary(DATAM14T17$THM) 
   Min. 1st Qu.  Median    Mean 3rd Qu.    Max. 
  0.000   0.000   4.000   4.825   8.000  26.000 
> length(DATAM14T17$THM)
[1] 582
> sd(DATAM14T17$THM)
[1] 4.911282
> quantile(DATAM14T17$THM, 0.80)  
80% 
  9 
> quantile(DATAM14T17$THM, 0.90)  
90% 
 11 
> quantile(DATAM14T17$THM, 0.93) 
93% 
 13 
> quantile(DATAM14T17$THM, 0.98)
98% 
 18 
>  
> ###__________ Descriptive AGE FEMALE 14-17 _____________
> DATA <- read.csv("ADHDSUDAN.csv")
> DATAF14T17 <- subset(DATA, AGE >= 14 & AGE <= 17 & SEX == 2)
> summary(DATAF14T17$PTM)
   Min. 1st Qu.  Median    Mean 3rd Qu.    Max. 
  0.000   2.000   7.000   9.206  14.000  54.000 
> length(DATAF14T17$PTM)
[1] 563
> sd(DATAF14T17$PTM)
[1] 9.180486
> quantile(DATAF14T17$PTM, 0.80) 
80% 
 16 
> quantile(DATAF14T17$PTM, 0.90) 
90% 
 22 
> quantile(DATAF14T17$PTM, 0.93) 
93% 
 25 
> quantile(DATAF14T17$PTM, 0.98) 
98% 
 33 
> summary(DATAF14T17$PAM) 
   Min. 1st Qu.  Median    Mean 3rd Qu.    Max. 
  0.000   0.000   3.000   4.522   7.000  27.000 
> length(DATAF14T17$PAM)
[1] 563
> sd(DATAF14T17$PAM)
[1] 4.799257
> quantile(DATAF14T17$PAM, 0.80)  
80% 
  8 
> quantile(DATAF14T17$PAM, 0.90)
90% 
 11 
> quantile(DATAF14T17$PAM, 0.93)
93% 
 13 
> quantile(DATAF14T17$PAM, 0.98) 
98% 
 17 
> summary(DATAF14T17$PHM) 
   Min. 1st Qu.  Median    Mean 3rd Qu.    Max. 
  0.000   1.000   3.000   4.684   7.000  27.000 
> length(DATAF14T17$PHM)
[1] 563
> sd(DATAF14T17$PHM)
[1] 5.22445
> quantile(DATAF14T17$PHM, 0.80)  
80% 
  9 
> quantile(DATAF14T17$PHM, 0.90) 
90% 
 12 
> quantile(DATAF14T17$PHM, 0.93)
93% 
 14 
> quantile(DATAF14T17$PHM, 0.98) 
  98% 
19.76 
> summary(DATAF14T17$TTM) 
   Min. 1st Qu.  Median    Mean 3rd Qu.    Max. 
   0.00    5.00   10.00   11.85   18.00   50.00 
> length(DATAF14T17$TTM)
[1] 563
> sd(DATAF14T17$TTM)
[1] 9.463693
> quantile(DATAF14T17$TTM, 0.80)
80% 
 21 
> quantile(DATAF14T17$TTM, 0.90) 
 90% 
24.8 
> quantile(DATAF14T17$TTM, 0.93)
93% 
 26 
> quantile(DATAF14T17$TTM, 0.98) 
  98% 
32.76 
> summary(DATAF14T17$TAM) 
   Min. 1st Qu.  Median    Mean 3rd Qu.    Max. 
  0.000   2.000   6.000   6.453  10.000  27.000 
> length(DATAF14T17$TAM)
[1] 563
> sd(DATAF14T17$TAM)
[1] 5.258699
> quantile(DATAF14T17$TAM, 0.80)  
80% 
 11 
> quantile(DATAF14T17$TAM, 0.90) 
90% 
 13 
> quantile(DATAF14T17$TAM, 0.93)
93% 
 14 
> quantile(DATAF14T17$TAM, 0.98) 
98% 
 19 
> summary(DATAF14T17$THM)  
   Min. 1st Qu.  Median    Mean 3rd Qu.    Max. 
  0.000   1.000   4.000   5.393   9.000  27.000 
> length(DATAF14T17$THM)
[1] 563
> sd(DATAF14T17$THM)
[1] 5.120653
> quantile(DATAF14T17$THM, 0.80)  
80% 
 10 
> quantile(DATAF14T17$THM, 0.90) 
90% 
 13 
> quantile(DATAF14T17$THM, 0.93) 
93% 
 14 
> quantile(DATAF14T17$THM, 0.98) 
  98% 
17.76 
> 
> ###__________ Cronbach's Alpha TA _____________
> DATA <- read.csv("ADHDSUDAN.csv")
> DATAPA <- subset(DATA, select=c(PA1, PA2, PA3, PA4, PA5, PA6, PA7, PA8, PA9))
> alpha(DATAPA)

Reliability analysis   
Call: alpha(x = DATAPA)

  raw_alpha std.alpha G6(smc) average_r S/N    ase mean   sd median_r
      0.87      0.87    0.86      0.42 6.6 0.0033  0.4 0.49     0.42

 lower alpha upper     95% confidence boundaries
0.86 0.87 0.87 

 Reliability if an item is dropped:
    raw_alpha std.alpha G6(smc) average_r S/N alpha se  var.r med.r
PA1      0.85      0.85    0.84      0.42 5.9   0.0036 0.0021  0.42
PA2      0.85      0.86    0.84      0.42 5.9   0.0036 0.0021  0.42
PA3      0.86      0.86    0.84      0.43 6.0   0.0036 0.0020  0.43
PA4      0.85      0.85    0.83      0.41 5.7   0.0037 0.0019  0.41
PA5      0.85      0.85    0.83      0.41 5.6   0.0037 0.0017  0.41
PA6      0.85      0.85    0.84      0.42 5.7   0.0037 0.0019  0.42
PA7      0.86      0.86    0.85      0.43 6.1   0.0035 0.0015  0.43
PA8      0.85      0.85    0.83      0.41 5.6   0.0038 0.0020  0.41
PA9      0.85      0.85    0.84      0.42 5.8   0.0037 0.0023  0.42

 Item statistics 
       n raw.r std.r r.cor r.drop mean   sd
PA1 3742  0.68  0.69  0.63   0.58 0.42 0.65
PA2 3742  0.67  0.68  0.63   0.58 0.33 0.66
PA3 3742  0.65  0.66  0.59   0.55 0.34 0.67
PA4 3742  0.72  0.73  0.69   0.64 0.29 0.62
PA5 3741  0.73  0.73  0.69   0.64 0.37 0.68
PA6 3742  0.72  0.72  0.67   0.62 0.39 0.73
PA7 3742  0.66  0.64  0.57   0.53 0.52 0.82
PA8 3742  0.74  0.73  0.69   0.64 0.49 0.80
PA9 3742  0.71  0.70  0.65   0.61 0.40 0.74

Non missing response frequency for each item
       0    1    2    3 miss
PA1 0.65 0.29 0.04 0.01    0
PA2 0.76 0.17 0.05 0.02    0
PA3 0.75 0.18 0.04 0.02    0
PA4 0.78 0.16 0.04 0.02    0
PA5 0.72 0.20 0.05 0.02    0
PA6 0.73 0.19 0.05 0.03    0
PA7 0.64 0.25 0.06 0.05    0
PA8 0.66 0.22 0.07 0.04    0
PA9 0.72 0.19 0.05 0.03    0
> omega(DATAPA)
Loading required namespace: GPArotation
Omega 
Call: omegah(m = m, nfactors = nfactors, fm = fm, key = key, flip = flip, 
    digits = digits, title = title, sl = sl, labels = labels, 
    plot = plot, n.obs = n.obs, rotate = rotate, Phi = Phi, option = option, 
    covar = covar)
Alpha:                 0.87 
G.6:                   0.86 
Omega Hierarchical:    0.83 
Omega H asymptotic:    0.93 
Omega Total            0.89 

Schmid Leiman Factor loadings greater than  0.2 
       g   F1*   F2*   F3*   h2   u2   p2
PA1 0.61                   0.39 0.61 0.94
PA2 0.62              0.79 1.00 0.00 0.38
PA3 0.57                   0.35 0.65 0.93
PA4 0.69                   0.51 0.49 0.94
PA5 0.70                   0.52 0.48 0.93
PA6 0.67                   0.48 0.52 0.95
PA7 0.55        0.22       0.35 0.65 0.86
PA8 0.67        0.23       0.50 0.50 0.89
PA9 0.63        0.31       0.49 0.51 0.81

With eigenvalues of:
   g  F1*  F2*  F3* 
3.64 0.10 0.22 0.63 

general/max  5.74   max/min =   6.07
mean percent general =  0.85    with sd =  0.18 and cv of  0.21 
Explained Common Variance of the general factor =  0.79 

The degrees of freedom are 12  and the fit is  0.01 
The number of observations was  3742  with Chi Square =  36.96  with prob <  0.00023
The root mean square of the residuals is  0.01 
The df corrected root mean square of the residuals is  0.02
RMSEA index =  0.024  and the 10 % confidence intervals are  0.015 0.032
BIC =  -61.77

Compare this with the adequacy of just a general factor and no group factors
The degrees of freedom for just the general factor are 27  and the fit is  0.06 
The number of observations was  3742  with Chi Square =  225.21  with prob <  3.6e-33
The root mean square of the residuals is  0.03 
The df corrected root mean square of the residuals is  0.04 

RMSEA index =  0.044  and the 10 % confidence intervals are  0.039 0.05
BIC =  3.07 

Measures of factor score adequacy             
                                                 g   F1*   F2*  F3*
Correlation of scores with factors            0.91  0.29  0.44 0.94
Multiple R square of scores with factors      0.83  0.08  0.20 0.89
Minimum correlation of factor score estimates 0.67 -0.83 -0.61 0.78

 Total, General and Subset omega for each subset
                                                 g  F1*  F2*  F3*
Omega total for total scores and subscales    0.89 0.78 0.74 1.00
Omega general for total scores and subscales  0.83 0.74 0.65 0.38
Omega group for total scores and subscales    0.05 0.04 0.09 0.62
> 
> ###__________ Cronbach's Alpha TH _____________
> DATA <- read.csv("ADHDSUDAN.csv")
> DATAPH <- subset(DATA, select=c(PH1, PH2, PH3, PH4, PH5, PH6, PH7, PH8, PH9))
> alpha(DATAPH)

Reliability analysis   
Call: alpha(x = DATAPH)

  raw_alpha std.alpha G6(smc) average_r S/N    ase mean   sd median_r
      0.86      0.86    0.85       0.4 6.1 0.0034 0.43 0.54     0.39

 lower alpha upper     95% confidence boundaries
0.85 0.86 0.87 

 Reliability if an item is dropped:
    raw_alpha std.alpha G6(smc) average_r S/N alpha se  var.r med.r
PH1      0.85      0.85    0.84      0.41 5.6   0.0037 0.0036  0.40
PH2      0.85      0.85    0.84      0.41 5.5   0.0037 0.0037  0.39
PH3      0.84      0.84    0.83      0.40 5.4   0.0038 0.0038  0.38
PH4      0.85      0.85    0.84      0.41 5.6   0.0037 0.0036  0.40
PH5      0.84      0.84    0.83      0.39 5.2   0.0040 0.0031  0.37
PH6      0.84      0.84    0.83      0.40 5.2   0.0039 0.0026  0.39
PH7      0.84      0.84    0.83      0.40 5.4   0.0038 0.0029  0.39
PH8      0.84      0.84    0.83      0.40 5.4   0.0038 0.0033  0.38
PH9      0.85      0.85    0.84      0.41 5.6   0.0037 0.0034  0.39

 Item statistics 
       n raw.r std.r r.cor r.drop mean   sd
PH1 3742  0.64  0.65  0.58   0.53 0.39 0.75
PH2 3742  0.66  0.67  0.61   0.56 0.36 0.71
PH3 3741  0.68  0.69  0.63   0.58 0.37 0.73
PH4 3742  0.63  0.65  0.58   0.53 0.30 0.69
PH5 3742  0.75  0.74  0.70   0.65 0.46 0.85
PH6 3742  0.75  0.73  0.69   0.64 0.63 0.94
PH7 3742  0.72  0.70  0.66   0.61 0.59 0.88
PH8 3742  0.70  0.70  0.65   0.60 0.42 0.79
PH9 3741  0.65  0.66  0.60   0.56 0.34 0.70

Non missing response frequency for each item
       0    1    2    3 miss
PH1 0.73 0.18 0.05 0.04    0
PH2 0.74 0.18 0.05 0.03    0
PH3 0.75 0.17 0.05 0.03    0
PH4 0.80 0.12 0.04 0.03    0
PH5 0.72 0.16 0.06 0.06    0
PH6 0.61 0.23 0.08 0.08    0
PH7 0.61 0.25 0.07 0.06    0
PH8 0.72 0.18 0.05 0.05    0
PH9 0.77 0.16 0.05 0.03    0
> omega(DATAPH)
Omega 
Call: omegah(m = m, nfactors = nfactors, fm = fm, key = key, flip = flip, 
    digits = digits, title = title, sl = sl, labels = labels, 
    plot = plot, n.obs = n.obs, rotate = rotate, Phi = Phi, option = option, 
    covar = covar)
Alpha:                 0.86 
G.6:                   0.85 
Omega Hierarchical:    0.77 
Omega H asymptotic:    0.87 
Omega Total            0.88 

Schmid Leiman Factor loadings greater than  0.2 
       g   F1*   F2*   F3*   h2   u2   p2
PH1 0.55        0.29       0.39 0.61 0.77
PH2 0.59        0.38       0.49 0.51 0.71
PH3 0.60        0.27       0.45 0.55 0.81
PH4 0.54                   0.35 0.65 0.85
PH5 0.71              0.48 0.74 0.26 0.69
PH6 0.65  0.30             0.53 0.47 0.78
PH7 0.61  0.38             0.51 0.49 0.73
PH8 0.60  0.36             0.50 0.50 0.73
PH9 0.55  0.30             0.40 0.60 0.77

With eigenvalues of:
   g  F1*  F2*  F3* 
3.28 0.46 0.34 0.28 

general/max  7.14   max/min =   1.64
mean percent general =  0.76    with sd =  0.05 and cv of  0.07 
Explained Common Variance of the general factor =  0.75 

The degrees of freedom are 12  and the fit is  0.03 
The number of observations was  3742  with Chi Square =  116.61  with prob <  2.9e-19
The root mean square of the residuals is  0.02 
The df corrected root mean square of the residuals is  0.03
RMSEA index =  0.048  and the 10 % confidence intervals are  0.041 0.056
BIC =  17.89

Compare this with the adequacy of just a general factor and no group factors
The degrees of freedom for just the general factor are 27  and the fit is  0.21 
The number of observations was  3742  with Chi Square =  794.82  with prob <  4.8e-150
The root mean square of the residuals is  0.06 
The df corrected root mean square of the residuals is  0.07 

RMSEA index =  0.087  and the 10 % confidence intervals are  0.082 0.092
BIC =  572.68 

Measures of factor score adequacy             
                                                 g   F1*   F2*   F3*
Correlation of scores with factors            0.88  0.56  0.52  0.60
Multiple R square of scores with factors      0.78  0.31  0.27  0.37
Minimum correlation of factor score estimates 0.56 -0.37 -0.46 -0.27

 Total, General and Subset omega for each subset
                                                 g  F1*  F2*  F3*
Omega total for total scores and subscales    0.88 0.79 0.73 0.74
Omega general for total scores and subscales  0.77 0.60 0.59 0.51
Omega group for total scores and subscales    0.09 0.19 0.14 0.23
> 
> ###__________ Cronbach's Alpha Impairment TA _____________
> DATA <- read.csv("ADHDSUDAN.csv")
> DATAPAA <- subset(DATA, select=c(PAA1, PAA2, PAA3, PAA4, PAA5, PAA6))
> alpha(DATAPAA)

Reliability analysis   
Call: alpha(x = DATAPAA)

  raw_alpha std.alpha G6(smc) average_r S/N    ase mean   sd median_r
      0.84      0.84    0.82      0.47 5.2 0.0041 0.27 0.49     0.46

 lower alpha upper     95% confidence boundaries
0.83 0.84 0.85 

 Reliability if an item is dropped:
     raw_alpha std.alpha G6(smc) average_r S/N alpha se  var.r med.r
PAA1      0.82      0.82    0.79      0.47 4.5   0.0047 0.0035  0.47
PAA2      0.82      0.82    0.79      0.48 4.6   0.0046 0.0028  0.48
PAA3      0.81      0.81    0.78      0.46 4.3   0.0049 0.0027  0.47
PAA4      0.81      0.81    0.78      0.46 4.3   0.0049 0.0015  0.46
PAA5      0.81      0.81    0.78      0.46 4.2   0.0050 0.0037  0.47
PAA6      0.80      0.81    0.78      0.45 4.2   0.0050 0.0039  0.45

 Item statistics 
        n raw.r std.r r.cor r.drop mean   sd
PAA1 3742  0.71  0.73  0.65   0.59 0.19 0.56
PAA2 3741  0.71  0.71  0.63   0.57 0.28 0.67
PAA3 3742  0.76  0.75  0.68   0.62 0.35 0.70
PAA4 3742  0.76  0.75  0.69   0.62 0.35 0.72
PAA5 3742  0.76  0.76  0.69   0.64 0.25 0.64
PAA6 3742  0.77  0.77  0.71   0.65 0.24 0.64

Non missing response frequency for each item
        0    1    2    3 miss
PAA1 0.88 0.08 0.02 0.02    0
PAA2 0.82 0.12 0.04 0.03    0
PAA3 0.75 0.17 0.05 0.03    0
PAA4 0.77 0.15 0.05 0.03    0
PAA5 0.84 0.10 0.04 0.02    0
PAA6 0.85 0.09 0.03 0.03    0
> omega(DATAPAA)
Omega 
Call: omegah(m = m, nfactors = nfactors, fm = fm, key = key, flip = flip, 
    digits = digits, title = title, sl = sl, labels = labels, 
    plot = plot, n.obs = n.obs, rotate = rotate, Phi = Phi, option = option, 
    covar = covar)
Alpha:                 0.84 
G.6:                   0.82 
Omega Hierarchical:    0.76 
Omega H asymptotic:    0.87 
Omega Total            0.87 

Schmid Leiman Factor loadings greater than  0.2 
        g   F1*   F2*   F3*   h2   u2   p2
PAA1 0.61  0.44             0.57 0.43 0.66
PAA2 0.58  0.35             0.46 0.54 0.74
PAA3 0.66        0.56       0.75 0.25 0.58
PAA4 0.65        0.25  0.20 0.54 0.46 0.80
PAA5 0.70              0.31 0.59 0.41 0.83
PAA6 0.67                   0.51 0.49 0.88

With eigenvalues of:
   g  F1*  F2*  F3* 
2.53 0.34 0.39 0.17 

general/max  6.53   max/min =   2.24
mean percent general =  0.75    with sd =  0.11 and cv of  0.15 
Explained Common Variance of the general factor =  0.74 

The degrees of freedom are 0  and the fit is  0 
The number of observations was  3742  with Chi Square =  0  with prob <  NA
The root mean square of the residuals is  0 
The df corrected root mean square of the residuals is  NA

Compare this with the adequacy of just a general factor and no group factors
The degrees of freedom for just the general factor are 9  and the fit is  0.12 
The number of observations was  3742  with Chi Square =  452.84  with prob <  7.1e-92
The root mean square of the residuals is  0.07 
The df corrected root mean square of the residuals is  0.09 

RMSEA index =  0.115  and the 10 % confidence intervals are  0.106 0.124
BIC =  378.8 

Measures of factor score adequacy             
                                                 g   F1*   F2*   F3*
Correlation of scores with factors            0.87  0.55  0.67  0.41
Multiple R square of scores with factors      0.76  0.31  0.46  0.17
Minimum correlation of factor score estimates 0.53 -0.39 -0.09 -0.66

 Total, General and Subset omega for each subset
                                                 g  F1*  F2*  F3*
Omega total for total scores and subscales    0.87 0.68 0.76 0.69
Omega general for total scores and subscales  0.76 0.48 0.55 0.62
Omega group for total scores and subscales    0.08 0.20 0.21 0.08
> 
> ###__________ Cronbach's Alpha Impairment TH _____________
> DATA <- read.csv("ADHDSUDAN.csv")
> DATAPHH <- subset(DATA, select=c(PHH1, PHH2, PHH3, PHH4, PHH5, PHH6))
> alpha(DATAPHH)

Reliability analysis   
Call: alpha(x = DATAPHH)

  raw_alpha std.alpha G6(smc) average_r S/N    ase mean   sd median_r
      0.86      0.86    0.85      0.51 6.3 0.0035 0.25 0.49     0.52

 lower alpha upper     95% confidence boundaries
0.85 0.86 0.87 

 Reliability if an item is dropped:
     raw_alpha std.alpha G6(smc) average_r S/N alpha se  var.r med.r
PHH1      0.84      0.84    0.81      0.51 5.3   0.0041 0.0036  0.52
PHH2      0.85      0.85    0.82      0.52 5.5   0.0040 0.0027  0.52
PHH3      0.83      0.84    0.81      0.51 5.2   0.0043 0.0034  0.51
PHH4      0.84      0.84    0.81      0.51 5.3   0.0042 0.0021  0.51
PHH5      0.84      0.84    0.82      0.51 5.1   0.0043 0.0046  0.51
PHH6      0.83      0.84    0.82      0.50 5.1   0.0043 0.0051  0.49

 Item statistics 
        n raw.r std.r r.cor r.drop mean   sd
PHH1 3742  0.75  0.76  0.70   0.65 0.19 0.57
PHH2 3742  0.74  0.74  0.67   0.61 0.26 0.65
PHH3 3742  0.79  0.78  0.72   0.67 0.31 0.67
PHH4 3742  0.78  0.77  0.71   0.65 0.31 0.70
PHH5 3742  0.78  0.78  0.72   0.67 0.22 0.60
PHH6 3742  0.78  0.79  0.73   0.68 0.21 0.61

Non missing response frequency for each item
        0    1    2    3 miss
PHH1 0.88 0.08 0.02 0.02    0
PHH2 0.83 0.11 0.03 0.03    0
PHH3 0.78 0.15 0.05 0.02    0
PHH4 0.79 0.13 0.04 0.03    0
PHH5 0.85 0.10 0.03 0.02    0
PHH6 0.87 0.08 0.03 0.03    0
> omega(DATAPHH)
Omega 
Call: omegah(m = m, nfactors = nfactors, fm = fm, key = key, flip = flip, 
    digits = digits, title = title, sl = sl, labels = labels, 
    plot = plot, n.obs = n.obs, rotate = rotate, Phi = Phi, option = option, 
    covar = covar)
Alpha:                 0.86 
G.6:                   0.85 
Omega Hierarchical:    0.77 
Omega H asymptotic:    0.86 
Omega Total            0.91 

Schmid Leiman Factor loadings greater than  0.2 
        g   F1*   F2*   F3*   h2   u2   p2
PHH1 0.63  0.47             0.62 0.38 0.65
PHH2 0.60  0.47             0.58 0.42 0.63
PHH3 0.69        0.33       0.59 0.41 0.80
PHH4 0.71        0.42       0.68 0.32 0.74
PHH5 0.78              0.63 1.00 0.00 0.60
PHH6 0.66  0.24             0.52 0.48 0.84

With eigenvalues of:
   g  F1*  F2*  F3* 
2.77 0.50 0.31 0.40 

general/max  5.53   max/min =   1.64
mean percent general =  0.71    with sd =  0.1 and cv of  0.14 
Explained Common Variance of the general factor =  0.7 

The degrees of freedom are 0  and the fit is  0 
The number of observations was  3742  with Chi Square =  3.14  with prob <  NA
The root mean square of the residuals is  0 
The df corrected root mean square of the residuals is  NA

Compare this with the adequacy of just a general factor and no group factors
The degrees of freedom for just the general factor are 9  and the fit is  0.21 
The number of observations was  3742  with Chi Square =  778.17  with prob <  1.1e-161
The root mean square of the residuals is  0.08 
The df corrected root mean square of the residuals is  0.11 

RMSEA index =  0.151  and the 10 % confidence intervals are  0.142 0.16
BIC =  704.12 

Measures of factor score adequacy             
                                                 g   F1*   F2*  F3*
Correlation of scores with factors            0.89  0.66  0.57 0.83
Multiple R square of scores with factors      0.80  0.43  0.32 0.69
Minimum correlation of factor score estimates 0.60 -0.13 -0.36 0.38

 Total, General and Subset omega for each subset
                                                 g  F1*  F2*  F3*
Omega total for total scores and subscales    0.91 0.79 0.77 1.00
Omega general for total scores and subscales  0.77 0.57 0.60 0.60
Omega group for total scores and subscales    0.11 0.22 0.17 0.39
> 
> ###__________ EFA teachers_____________
> DATA <- read.csv("ADHDSUDAN.csv")
> DATAPA <- subset(DATA, select=c(PA1, PA2, PA3, PA4, PA5, PA6, PA7, PA8, PA9, PH1, PH2, PH3, PH4, PH5, PH6, PH7, PH8, PH9))
> DATAPACOM <- DATAPA[complete.cases(DATAPA), ]
> describe(DATAPACOM) 
    vars    n mean   sd median trimmed mad min max range skew kurtosis   se
PA1    1 3739 0.42 0.65      0    0.31   0   0   3     3 1.60     2.57 0.01
PA2    2 3739 0.33 0.66      0    0.18   0   0   3     3 2.13     4.25 0.01
PA3    3 3739 0.34 0.67      0    0.18   0   0   3     3 2.20     4.66 0.01
PA4    4 3739 0.29 0.62      0    0.15   0   0   3     3 2.33     5.39 0.01
PA5    5 3739 0.37 0.68      0    0.22   0   0   3     3 1.94     3.43 0.01
PA6    6 3739 0.39 0.74      0    0.22   0   0   3     3 2.02     3.60 0.01
PA7    7 3739 0.52 0.82      0    0.34   0   0   3     3 1.62     1.94 0.01
PA8    8 3739 0.49 0.80      0    0.31   0   0   3     3 1.67     2.07 0.01
PA9    9 3739 0.40 0.74      0    0.23   0   0   3     3 1.99     3.44 0.01
PH1   10 3739 0.39 0.75      0    0.21   0   0   3     3 2.07     3.76 0.01
PH2   11 3739 0.36 0.71      0    0.20   0   0   3     3 2.12     4.14 0.01
PH3   12 3739 0.37 0.73      0    0.19   0   0   3     3 2.14     4.03 0.01
PH4   13 3739 0.30 0.69      0    0.12   0   0   3     3 2.52     5.85 0.01
PH5   14 3739 0.46 0.85      0    0.25   0   0   3     3 1.87     2.49 0.01
PH6   15 3739 0.63 0.94      0    0.43   0   0   3     3 1.40     0.82 0.02
PH7   16 3739 0.59 0.88      0    0.41   0   0   3     3 1.46     1.22 0.01
PH8   17 3739 0.42 0.79      0    0.22   0   0   3     3 1.96     3.07 0.01
PH9   18 3739 0.33 0.70      0    0.16   0   0   3     3 2.29     4.82 0.01
> cortest.bartlett(DATAPACOM)
R was not square, finding R from data
$chisq
[1] 24446.79

$p.value
[1] 0

$df
[1] 153

> KMO(DATAPACOM)
Kaiser-Meyer-Olkin factor adequacy
Call: KMO(r = DATAPACOM)
Overall MSA =  0.95
MSA for each item = 
 PA1  PA2  PA3  PA4  PA5  PA6  PA7  PA8  PA9  PH1  PH2  PH3  PH4  PH5  PH6  PH7  PH8  PH9 
0.95 0.96 0.97 0.95 0.95 0.96 0.97 0.96 0.96 0.95 0.95 0.95 0.96 0.94 0.93 0.94 0.94 0.96 
> nfactors(DATAPACOM, rotate="oblimin", fm="ml")

Number of factors
Call: vss(x = x, n = n, rotate = rotate, diagonal = diagonal, fm = fm, 
    n.obs = n.obs, plot = FALSE, title = title, use = use, cor = cor)
VSS complexity 1 achieves a maximimum of 0.85  with  1  factors
VSS complexity 2 achieves a maximimum of 0.69  with  2  factors
The Velicer MAP achieves a minimum of 0.01  with  2  factors 
Empirical BIC achieves a minimum of  -431.31  with  3  factors
Sample Size adjusted BIC achieves a minimum of  -115.54  with  7  factors

Statistics by number of factors 
   vss1 vss2    map dof   chisq     prob sqresid  fit RMSEA  BIC SABIC complex
1  0.85 0.00 0.0149 135 3.8e+03  0.0e+00     8.8 0.85 0.085 2686  3115     1.0
2  0.61 0.69 0.0099 118 1.0e+03 5.0e-149    17.9 0.69 0.046   78   453     1.1
3  0.51 0.59 0.0138 102 6.3e+02  3.5e-77    22.9 0.60 0.037 -208   116     1.1
4  0.46 0.52 0.0191  87 4.8e+02  6.7e-55    21.8 0.62 0.035 -240    36     1.4
5  0.42 0.51 0.0255  73 2.9e+02  2.0e-28    23.4 0.60 0.029 -306   -74     1.4
6  0.37 0.45 0.0325  60 2.0e+02  7.6e-17    26.2 0.55 0.025 -294  -104     1.4
7  0.28 0.37 0.0426  48 1.3e+02  4.9e-09    31.9 0.45 0.021 -268  -116     1.5
8  0.22 0.31 0.0522  37 8.2e+01  2.9e-05    33.1 0.43 0.018 -222  -105     1.7
9  0.25 0.31 0.0659  27 4.4e+01  2.0e-02    33.8 0.42 0.013 -178   -92     1.6
10 0.24 0.30 0.0815  18 1.4e+01  7.5e-01    35.8 0.38 0.000 -134   -77     1.5
11 0.25 0.31 0.1040  10 6.8e+00  7.5e-01    34.1 0.41 0.000  -75   -44     1.7
12 0.20 0.25 0.1461   3 1.5e+00  6.9e-01    36.9 0.36 0.000  -23   -14     1.7
13 0.21 0.25 0.1748  -3 9.6e-03       NA    38.0 0.34    NA   NA    NA     1.8
14 0.20 0.23 0.2260  -8 2.6e-05       NA    38.6 0.33    NA   NA    NA     1.8
15 0.18 0.21 0.3234 -12 8.7e-07       NA    40.1 0.31    NA   NA    NA     2.1
16 0.18 0.20 0.4720 -15 6.1e-07       NA    40.8 0.30    NA   NA    NA     1.8
17 0.17 0.19 1.0000 -17 2.6e-11       NA    40.4 0.30    NA   NA    NA     2.1
18 0.47 0.51     NA -18 3.8e+02       NA    25.0 0.57    NA   NA    NA     1.2
    eChisq    SRMR  eCRMS eBIC
1  4.8e+03 6.5e-02 0.0690 3691
2  7.7e+02 2.6e-02 0.0295 -202
3  4.1e+02 1.9e-02 0.0231 -431
4  3.0e+02 1.6e-02 0.0213 -421
5  1.9e+02 1.3e-02 0.0186 -412
6  1.2e+02 1.0e-02 0.0164 -373
7  7.5e+01 8.1e-03 0.0145 -320
8  4.7e+01 6.4e-03 0.0130 -258
9  2.6e+01 4.8e-03 0.0113 -196
10 9.0e+00 2.8e-03 0.0082 -139
11 3.4e+00 1.7e-03 0.0067  -79
12 7.6e-01 8.1e-04 0.0058  -24
13 5.0e-03 6.6e-05     NA   NA
14 1.3e-05 3.4e-06     NA   NA
15 4.8e-07 6.5e-07     NA   NA
16 3.2e-07 5.3e-07     NA   NA
17 1.5e-11 3.6e-09     NA   NA
18 2.6e+02 1.5e-02     NA   NA
Warning messages:
1: In GPFoblq(L, Tmat = Tmat, normalize = normalize, eps = eps, maxit = maxit,  :
  convergence not obtained in GPFoblq. 1000 iterations used.
2: In GPFoblq(L, Tmat = Tmat, normalize = normalize, eps = eps, maxit = maxit,  :
  convergence not obtained in GPFoblq. 1000 iterations used.
3: In GPFoblq(L, Tmat = Tmat, normalize = normalize, eps = eps, maxit = maxit,  :
  convergence not obtained in GPFoblq. 1000 iterations used.
4: In GPFoblq(L, Tmat = Tmat, normalize = normalize, eps = eps, maxit = maxit,  :
  convergence not obtained in GPFoblq. 1000 iterations used.
5: In GPFoblq(L, Tmat = Tmat, normalize = normalize, eps = eps, maxit = maxit,  :
  convergence not obtained in GPFoblq. 1000 iterations used.
6: In GPFoblq(L, Tmat = Tmat, normalize = normalize, eps = eps, maxit = maxit,  :
  convergence not obtained in GPFoblq. 1000 iterations used.
7: In GPFoblq(L, Tmat = Tmat, normalize = normalize, eps = eps, maxit = maxit,  :
  convergence not obtained in GPFoblq. 1000 iterations used.
8: In GPFoblq(L, Tmat = Tmat, normalize = normalize, eps = eps, maxit = maxit,  :
  convergence not obtained in GPFoblq. 1000 iterations used.
9: In GPFoblq(L, Tmat = Tmat, normalize = normalize, eps = eps, maxit = maxit,  :
  convergence not obtained in GPFoblq. 1000 iterations used.
> ev <- eigen(cor(DATAPACOM))
> ev
eigen() decomposition
$values
 [1] 7.0389547 1.6391090 0.8868899 0.7458257 0.7258437 0.6619577 0.6506044
 [8] 0.6296385 0.5970689 0.5719229 0.5552400 0.5206760 0.5015259 0.4939657
[15] 0.4865429 0.4550634 0.4438769 0.3952938

$vectors
            [,1]       [,2]         [,3]        [,4]        [,5]        [,6]
 [1,] -0.2250680  0.2803600  0.022966640  0.18359345  0.42139157  0.05250284
 [2,] -0.2332808  0.2245855 -0.038304926 -0.07653287  0.48037969  0.35480615
 [3,] -0.2274253  0.1814882  0.002419822 -0.27047311 -0.16696768  0.52858810
 [4,] -0.2396208  0.3024231  0.055448258 -0.19639379 -0.12343579 -0.18091470
 [5,] -0.2476551  0.2690712  0.063265328 -0.12408999  0.11414778 -0.31850164
 [6,] -0.2436738  0.2527178  0.080701133 -0.10548551 -0.07718815 -0.39649385
 [7,] -0.2245219  0.1332769 -0.054259077  0.49790064 -0.54676344  0.02862229
 [8,] -0.2635694  0.1683256  0.032610012  0.14006344 -0.05545991  0.01679707
 [9,] -0.2395077  0.2248303  0.071204928  0.11542806 -0.24045889  0.12388349
[10,] -0.2249862 -0.1565822 -0.401183806  0.38770425  0.28538429 -0.01535263
[11,] -0.2330143 -0.1692808 -0.420647514  0.13503482  0.05691757 -0.27856494
[12,] -0.2338999 -0.2137624 -0.352840530 -0.29707280 -0.06261179 -0.14439735
[13,] -0.2276847 -0.1451262 -0.248102245 -0.43013169 -0.11180802  0.17863329
[14,] -0.2452714 -0.2904429 -0.134745459 -0.08307504 -0.14809247  0.14108999
[15,] -0.2372889 -0.3275820  0.236053463  0.18065980 -0.05795845  0.21068546
[16,] -0.2394650 -0.2556582  0.355078597  0.17773989  0.13090765  0.11767541
[17,] -0.2291513 -0.2913812  0.343422202 -0.07669195  0.15726342 -0.20683919
[18,] -0.2237174 -0.2275750  0.365364186 -0.15003638 -0.03809723 -0.18056051
             [,7]        [,8]          [,9]        [,10]        [,11]
 [1,] -0.15877466  0.24878097  0.2267888250  0.396917919 -0.029659294
 [2,] -0.05874620 -0.07593405  0.0194650839 -0.175740366 -0.458937268
 [3,]  0.58087227 -0.00263455  0.1139629435 -0.163380393  0.230118424
 [4,]  0.16720394  0.28708638  0.1331576820  0.135071921  0.177173161
 [5,] -0.08189460  0.08241842 -0.0009906854 -0.295377545 -0.042292267
 [6,] -0.17028690  0.03484490  0.0335588878 -0.200197045  0.207288693
 [7,] -0.06929227 -0.02708711  0.2950927694 -0.266334046 -0.306404938
 [8,] -0.13790975 -0.20303174 -0.3044548172  0.079605247  0.313589680
 [9,] -0.01818735 -0.26393939 -0.5345318318  0.420528820 -0.165704782
[10,]  0.10071168 -0.29384966  0.1215435078 -0.007054594  0.503643947
[11,]  0.36892046  0.01498612  0.0001769065 -0.022213132 -0.349654956
[12,]  0.06729484  0.18946499 -0.3484178045  0.103113094 -0.160478195
[13,] -0.53163370 -0.35987816  0.1747221736 -0.136823018  0.013467295
[14,] -0.17387677  0.44815041  0.0767214505  0.194089839  0.121670317
[15,] -0.15766283  0.30493843  0.0764280035  0.053466663  0.001311297
[16,] -0.01894551  0.09348032 -0.2885930612 -0.325008886  0.051925576
[17,]  0.17686157 -0.11768446 -0.1161137673 -0.195114075 -0.015157951
[18,]  0.16117167 -0.40236058  0.4191110093  0.413601242 -0.141888896
              [,12]       [,13]       [,14]       [,15]        [,16]
 [1,]  0.4498982828 -0.12711711  0.16080938 -0.32442129  0.033819431
 [2,] -0.2002226168  0.05380190 -0.30146651  0.34720689  0.129576090
 [3,]  0.1375016466 -0.06592742 -0.01507754 -0.22265026 -0.064901127
 [4,] -0.2736052477  0.05050979  0.20988750  0.36972204  0.143924308
 [5,] -0.1028625796  0.40940341  0.34418438 -0.08439421 -0.437655642
 [6,] -0.0068763278 -0.51760730 -0.53364296 -0.05912161 -0.011046636
 [7,]  0.2890078816  0.11650134 -0.02138536  0.12508276  0.049443630
 [8,] -0.1260378039  0.44435248 -0.13366661 -0.28523106  0.534547510
 [9,] -0.0693213848 -0.29441686  0.19186889  0.17001708 -0.255854343
[10,]  0.0044100753  0.01412803 -0.02143333  0.31551370 -0.244545869
[11,] -0.3508208127 -0.23238661  0.15364001 -0.37965411  0.187812009
[12,]  0.4179301685  0.30561192 -0.33280153  0.04063547 -0.130505917
[13,]  0.0001214002 -0.14350335  0.28953275 -0.14114547  0.042617914
[14,] -0.0611761977 -0.07617518  0.03709207  0.19634344  0.029107151
[15,] -0.3269323572  0.06420223 -0.07896711 -0.05907414 -0.001446727
[16,] -0.0166057111 -0.09350501 -0.01261088 -0.22143691 -0.295544089
[17,]  0.3696802297 -0.14114413  0.31501449  0.30157522  0.424514089
[18,] -0.0597036445  0.18448052 -0.23440825 -0.06420926 -0.171744928
              [,17]       [,18]
 [1,]  0.0774329337  0.04906676
 [2,] -0.0291396827 -0.08946071
 [3,] -0.1546325196  0.06052200
 [4,]  0.5500014022  0.04894029
 [5,] -0.3667515596  0.00552090
 [6,] -0.1459841687  0.06243326
 [7,]  0.0753526222 -0.04951855
 [8,] -0.0548317883 -0.13872129
 [9,] -0.1179183746  0.06270571
[10,]  0.0124482515  0.08224988
[11,] -0.0005069162 -0.04310218
[12,]  0.1715219568  0.19221572
[13,]  0.2005614062  0.09031677
[14,] -0.3636890200 -0.56264375
[15,] -0.1266736958  0.66102195
[16,]  0.4826895027 -0.33072737
[17,] -0.1920609871  0.10234351
[18,]  0.0185069946 -0.16393735

> ap <- parallel(subject=nrow(DATAPACOM),var=ncol(DATAPACOM), rep=100,cent=.05)
> nS <- nScree(x=ev$values, aparallel=ap$eigen$qevpea)
> plotnScree(nS)
> 
> ########## DECISION N(FACTORS) BY MAP = 2
> ########## DECISION N(FACTORS) BY PARALLEL ANALYSIS = 2
> ########## DECISION N(FACTORS) BY OPTIMAL COORDINATES (OC) = 2
> 
> fit <- fa(DATAPACOM, nfactors=2, rotate="oblimin", fm="ml")
> print(fit)
Factor Analysis using method =  ml
Call: fa(r = DATAPACOM, nfactors = 2, rotate = "oblimin", fm = "ml")
Standardized loadings (pattern matrix) based upon correlation matrix
      ML1   ML2   h2   u2 com
PA1  0.66 -0.04 0.40 0.60 1.0
PA2  0.61  0.04 0.40 0.60 1.0
PA3  0.54  0.09 0.36 0.64 1.1
PA4  0.74 -0.07 0.48 0.52 1.0
PA5  0.72 -0.03 0.49 0.51 1.0
PA6  0.68  0.00 0.46 0.54 1.0
PA7  0.47  0.15 0.33 0.67 1.2
PA8  0.60  0.13 0.49 0.51 1.1
PA9  0.62  0.04 0.42 0.58 1.0
PH1  0.15  0.47 0.34 0.66 1.2
PH2  0.15  0.50 0.37 0.63 1.2
PH3  0.10  0.56 0.39 0.61 1.1
PH4  0.17  0.46 0.34 0.66 1.3
PH5 -0.02  0.72 0.50 0.50 1.0
PH6 -0.09  0.78 0.52 0.48 1.0
PH7  0.02  0.66 0.45 0.55 1.0
PH8 -0.02  0.67 0.43 0.57 1.0
PH9  0.06  0.57 0.37 0.63 1.0

                       ML1  ML2
SS loadings           3.93 3.61
Proportion Var        0.22 0.20
Cumulative Var        0.22 0.42
Proportion Explained  0.52 0.48
Cumulative Proportion 0.52 1.00

 With factor correlations of 
     ML1  ML2
ML1 1.00 0.66
ML2 0.66 1.00

Mean item complexity =  1.1
Test of the hypothesis that 2 factors are sufficient.

The degrees of freedom for the null model are  153  and the objective function was  6.55 with Chi Square of  24446.79
The degrees of freedom for the model are 118  and the objective function was  0.28 

The root mean square of the residuals (RMSR) is  0.03 
The df corrected root mean square of the residuals is  0.03 

The harmonic number of observations is  3739 with the empirical chi square  769.04  with prob <  4.3e-96 
The total number of observations was  3739  with Likelihood Chi Square =  1048.68  with prob <  5e-149 

Tucker Lewis Index of factoring reliability =  0.95
RMSEA index =  0.046  and the 90 % confidence intervals are  0.043 0.049
BIC =  77.94
Fit based upon off diagonal values = 0.99
Measures of factor score adequacy             
                                                   ML1  ML2
Correlation of (regression) scores with factors   0.94 0.93
Multiple R square of scores with factors          0.88 0.87
Minimum correlation of possible factor scores     0.76 0.74
> 1-fit$uniquenesses
      PA1       PA2       PA3       PA4       PA5       PA6       PA7       PA8       PA9       PH1       PH2       PH3       PH4       PH5       PH6       PH7       PH8       PH9 
0.4026295 0.3970193 0.3568037 0.4844026 0.4933708 0.4628767 0.3318875 0.4900560 0.4209396 0.3362998 0.3653806 0.3892669 0.3436025 0.5001702 0.5175848 0.4540134 0.4288903 0.3688137 
> 
> ########## DECISION N(FACTORS) BY ACCELERATED FACTORS (OC) = 1
> fit <- fa(DATAPACOM, nfactors=1, rotate="oblimin", fm="ml")
> print(fit)
Factor Analysis using method =  ml
Call: fa(r = DATAPACOM, nfactors = 1, rotate = "oblimin", fm = "ml")
Standardized loadings (pattern matrix) based upon correlation matrix
     ML1   h2   u2 com
PA1 0.57 0.32 0.68   1
PA2 0.59 0.35 0.65   1
PA3 0.57 0.33 0.67   1
PA4 0.61 0.37 0.63   1
PA5 0.63 0.40 0.60   1
PA6 0.62 0.39 0.61   1
PA7 0.57 0.32 0.68   1
PA8 0.68 0.46 0.54   1
PA9 0.61 0.37 0.63   1
PH1 0.56 0.32 0.68   1
PH2 0.59 0.34 0.66   1
PH3 0.59 0.35 0.65   1
PH4 0.57 0.33 0.67   1
PH5 0.62 0.38 0.62   1
PH6 0.60 0.36 0.64   1
PH7 0.60 0.36 0.64   1
PH8 0.57 0.33 0.67   1
PH9 0.56 0.31 0.69   1

                ML1
SS loadings    6.40
Proportion Var 0.36

Mean item complexity =  1
Test of the hypothesis that 1 factor is sufficient.

The degrees of freedom for the null model are  153  and the objective function was  6.55 with Chi Square of  24446.79
The degrees of freedom for the model are 135  and the objective function was  1.02 

The root mean square of the residuals (RMSR) is  0.06 
The df corrected root mean square of the residuals is  0.07 

The harmonic number of observations is  3739 with the empirical chi square  4801.84  with prob <  0 
The total number of observations was  3739  with Likelihood Chi Square =  3796.83  with prob <  0 

Tucker Lewis Index of factoring reliability =  0.829
RMSEA index =  0.085  and the 90 % confidence intervals are  0.083 0.088
BIC =  2686.24
Fit based upon off diagonal values = 0.97
Measures of factor score adequacy             
                                                   ML1
Correlation of (regression) scores with factors   0.95
Multiple R square of scores with factors          0.91
Minimum correlation of possible factor scores     0.82
> 1-fit$uniquenesses
      PA1       PA2       PA3       PA4       PA5       PA6       PA7       PA8       PA9       PH1       PH2       PH3       PH4       PH5       PH6       PH7       PH8       PH9 
0.3246201 0.3492164 0.3298510 0.3730612 0.4008353 0.3867298 0.3210094 0.4603632 0.3720271 0.3179082 0.3424027 0.3460382 0.3270109 0.3822988 0.3561545 0.3644776 0.3298931 0.3134276 
> 
> ########## DECISION N(FACTORS) BY EXPERIMENT = 5
> fit <- fa(DATAPACOM, nfactors=5, rotate="oblimin", fm="ml")
> print(fit)
Factor Analysis using method =  ml
Call: fa(r = DATAPACOM, nfactors = 5, rotate = "oblimin", fm = "ml")
Standardized loadings (pattern matrix) based upon correlation matrix
     ML1   ML2   ML4   ML5   ML3   h2   u2 com
PA1 0.62  0.03 -0.04  0.12 -0.11 0.42 0.58 1.1
PA2 0.57  0.00  0.01  0.13 -0.04 0.40 0.60 1.1
PA3 0.53  0.02  0.03  0.00  0.09 0.36 0.64 1.1
PA4 0.75  0.00 -0.03 -0.13  0.09 0.51 0.49 1.1
PA5 0.70 -0.06  0.08 -0.02  0.00 0.50 0.50 1.0
PA6 0.68 -0.03  0.06 -0.04  0.03 0.47 0.53 1.0
PA7 0.47  0.16 -0.08  0.12  0.00 0.35 0.65 1.5
PA8 0.59  0.08  0.02  0.13 -0.04 0.50 0.50 1.2
PA9 0.61  0.05  0.00  0.04 -0.02 0.42 0.58 1.0
PH1 0.04  0.02  0.06  0.63  0.06 0.52 0.48 1.0
PH2 0.10  0.03  0.08  0.37  0.25 0.44 0.56 2.1
PH3 0.08  0.02  0.13  0.18  0.47 0.50 0.50 1.5
PH4 0.18  0.09  0.09  0.13  0.31 0.37 0.63 2.5
PH5 0.04  0.38  0.03  0.10  0.38 0.55 0.45 2.2
PH6 0.00  0.82  0.04  0.00  0.01 0.72 0.28 1.0
PH7 0.09  0.32  0.36  0.08 -0.06 0.49 0.51 2.3
PH8 0.00  0.00  0.79  0.01  0.01 0.63 0.37 1.0
PH9 0.13  0.18  0.38 -0.01  0.06 0.39 0.61 1.8

                       ML1  ML2  ML4  ML5  ML3
SS loadings           3.90 1.39 1.31 1.06 0.87
Proportion Var        0.22 0.08 0.07 0.06 0.05
Cumulative Var        0.22 0.29 0.37 0.43 0.47
Proportion Explained  0.46 0.16 0.15 0.12 0.10
Cumulative Proportion 0.46 0.62 0.77 0.90 1.00

 With factor correlations of 
     ML1  ML2  ML4  ML5  ML3
ML1 1.00 0.46 0.51 0.53 0.40
ML2 0.46 1.00 0.66 0.52 0.42
ML4 0.51 0.66 1.00 0.49 0.44
ML5 0.53 0.52 0.49 1.00 0.41
ML3 0.40 0.42 0.44 0.41 1.00

Mean item complexity =  1.4
Test of the hypothesis that 5 factors are sufficient.

The degrees of freedom for the null model are  153  and the objective function was  6.55 with Chi Square of  24446.79
The degrees of freedom for the model are 73  and the objective function was  0.08 

The root mean square of the residuals (RMSR) is  0.01 
The df corrected root mean square of the residuals is  0.02 

The harmonic number of observations is  3739 with the empirical chi square  188.44  with prob <  3.7e-12 
The total number of observations was  3739  with Likelihood Chi Square =  294.75  with prob <  2e-28 

Tucker Lewis Index of factoring reliability =  0.981
RMSEA index =  0.029  and the 90 % confidence intervals are  0.025 0.032
BIC =  -305.79
Fit based upon off diagonal values = 1
Measures of factor score adequacy             
                                                   ML1  ML2  ML4  ML5  ML3
Correlation of (regression) scores with factors   0.94 0.89 0.88 0.81 0.77
Multiple R square of scores with factors          0.88 0.80 0.77 0.66 0.59
Minimum correlation of possible factor scores     0.75 0.60 0.53 0.33 0.18
> 1-fit$uniquenesses
      PA1       PA2       PA3       PA4       PA5       PA6       PA7       PA8       PA9       PH1       PH2       PH3       PH4       PH5       PH6       PH7       PH8       PH9 
0.4167846 0.4021468 0.3612229 0.5094628 0.4986875 0.4696847 0.3459314 0.4981944 0.4222847 0.5197832 0.4353457 0.4974687 0.3723193 0.5515133 0.7191367 0.4922151 0.6339711 0.3906833 
> 
> ###__________ EFA impairment teachers_____________
> DATA <- read.csv("ADHDSUDAN.csv")
> DATAPA <- subset(DATA, select=c(PAA1, PAA2, PAA3, PAA4, PAA5, PAA6, PHH1, PHH2, PHH3, PHH4, PHH5, PHH6))
> DATAPACOM <- DATAPA[complete.cases(DATAPA), ]
> describe(DATAPACOM) 
     vars    n mean   sd median trimmed mad min max range skew kurtosis   se
PAA1    1 3741 0.19 0.56      0    0.03   0   0   3     3 3.47    12.30 0.01
PAA2    2 3741 0.28 0.67      0    0.10   0   0   3     3 2.69     6.86 0.01
PAA3    3 3741 0.35 0.70      0    0.19   0   0   3     3 2.17     4.34 0.01
PAA4    4 3741 0.35 0.72      0    0.16   0   0   3     3 2.22     4.34 0.01
PAA5    5 3741 0.25 0.64      0    0.08   0   0   3     3 2.84     7.77 0.01
PAA6    6 3741 0.24 0.64      0    0.07   0   0   3     3 2.96     8.47 0.01
PHH1    7 3741 0.19 0.57      0    0.03   0   0   3     3 3.53    12.73 0.01
PHH2    8 3741 0.26 0.65      0    0.09   0   0   3     3 2.79     7.53 0.01
PHH3    9 3741 0.31 0.67      0    0.15   0   0   3     3 2.32     5.04 0.01
PHH4   10 3741 0.31 0.70      0    0.13   0   0   3     3 2.43     5.39 0.01
PHH5   11 3741 0.22 0.60      0    0.06   0   0   3     3 3.01     8.98 0.01
PHH6   12 3741 0.21 0.61      0    0.04   0   0   3     3 3.21    10.12 0.01
> cortest.bartlett(DATAPACOM)
R was not square, finding R from data
$chisq
[1] 25997.92

$p.value
[1] 0

$df
[1] 66

> KMO(DATAPACOM)
Kaiser-Meyer-Olkin factor adequacy
Call: KMO(r = DATAPACOM)
Overall MSA =  0.88
MSA for each item = 
PAA1 PAA2 PAA3 PAA4 PAA5 PAA6 PHH1 PHH2 PHH3 PHH4 PHH5 PHH6 
0.88 0.85 0.87 0.87 0.89 0.90 0.88 0.85 0.88 0.87 0.90 0.90 
> nfactors(DATAPACOM, rotate="oblimin", fm="ml")

Number of factors
Call: vss(x = x, n = n, rotate = rotate, diagonal = diagonal, fm = fm, 
    n.obs = n.obs, plot = FALSE, title = title, use = use, cor = cor)
VSS complexity 1 achieves a maximimum of 0.9  with  1  factors
VSS complexity 2 achieves a maximimum of 0.73  with  2  factors
The Velicer MAP achieves a minimum of 0.04  with  1  factors 
Empirical BIC achieves a minimum of  -18.52  with  7  factors
Sample Size adjusted BIC achieves a minimum of  5.91  with  7  factors

Statistics by number of factors 
   vss1 vss2   map dof   chisq     prob sqresid  fit RMSEA    BIC  SABIC
1  0.90 0.00 0.037  54 6.0e+03  0.0e+00     4.2 0.90  0.17 5529.9 5701.5
2  0.55 0.73 0.040  43 4.0e+03  0.0e+00    11.6 0.73  0.16 3600.8 3737.4
3  0.43 0.58 0.053  33 3.1e+03  0.0e+00    16.5 0.62  0.16 2780.1 2884.9
4  0.38 0.51 0.070  24 2.1e+03  0.0e+00    18.5 0.57  0.15 1898.7 1975.0
5  0.36 0.45 0.086  16 1.3e+03 6.3e-258    20.0 0.54  0.14 1126.0 1176.9
6  0.31 0.40 0.108   9 4.4e+02  1.3e-88    22.0 0.49  0.11  363.5  392.1
7  0.32 0.37 0.133   3 2.1e+01  1.0e-04    22.1 0.49  0.04   -3.6    5.9
8  0.33 0.36 0.189  -2 2.6e+00       NA    22.4 0.48    NA     NA     NA
9  0.33 0.34 0.295  -6 1.3e-06       NA    24.1 0.44    NA     NA     NA
10 0.34 0.35 0.471  -9 1.3e-10       NA    23.3 0.46    NA     NA     NA
11 0.31 0.32 1.000 -11 0.0e+00       NA    25.3 0.41    NA     NA     NA
12 0.33 0.34    NA -12 1.1e+03       NA    25.2 0.42    NA     NA     NA
   complex  eChisq    SRMR eCRMS eBIC
1      1.0 3.3e+03 8.1e-02 0.090 2813
2      1.3 1.5e+03 5.6e-02 0.069 1173
3      1.3 1.1e+03 4.8e-02 0.067  846
4      1.4 8.1e+02 4.1e-02 0.067  613
5      1.4 4.7e+02 3.1e-02 0.063  341
6      1.4 1.8e+02 1.9e-02 0.052  109
7      1.5 6.2e+00 3.5e-03 0.017  -19
8      1.4 6.5e-01 1.1e-03    NA   NA
9      1.2 2.5e-07 7.1e-07    NA   NA
10     1.1 1.5e-11 5.5e-09    NA   NA
11     1.2 2.0e-17 6.3e-12    NA   NA
12     1.1 3.1e+02 2.5e-02    NA   NA
Warning messages:
1: In GPFoblq(L, Tmat = Tmat, normalize = normalize, eps = eps, maxit = maxit,  :
  convergence not obtained in GPFoblq. 1000 iterations used.
2: In GPFoblq(L, Tmat = Tmat, normalize = normalize, eps = eps, maxit = maxit,  :
  convergence not obtained in GPFoblq. 1000 iterations used.
3: In GPFoblq(L, Tmat = Tmat, normalize = normalize, eps = eps, maxit = maxit,  :
  convergence not obtained in GPFoblq. 1000 iterations used.
> ev <- eigen(cor(DATAPACOM))
> ev
eigen() decomposition
$values
 [1] 6.2618445 1.1688536 0.7841541 0.6701674 0.6660941 0.5967095 0.5491264
 [8] 0.3280834 0.2786702 0.2555702 0.2341606 0.2065660

$vectors
            [,1]        [,2]        [,3]       [,4]        [,5]        [,6]
 [1,] -0.2670891  0.31577732  0.13066262  0.3633932  0.58365352 -0.07400152
 [2,] -0.2701132  0.41027896  0.27200372 -0.4396315  0.04049073  0.25490753
 [3,] -0.2844704 -0.28743300  0.37610717  0.2449445  0.11437454  0.06663114
 [4,] -0.2847962 -0.37226807  0.20116524 -0.1891065  0.20678670  0.29480568
 [5,] -0.2878368 -0.10091594 -0.39855502 -0.3341559  0.44632914 -0.10256403
 [6,] -0.3006729  0.06105202 -0.34667406  0.2789221 -0.02466985  0.53524380
 [7,] -0.2885713  0.34012280  0.05607635  0.3025845 -0.05057112 -0.43122298
 [8,] -0.2835840  0.39509174  0.21463181 -0.3155630 -0.36777887 -0.01645091
 [9,] -0.2981524 -0.29594414  0.24548129  0.2200879 -0.27988591 -0.26871565
[10,] -0.2968557 -0.35087747  0.12353118 -0.1798421 -0.15445122 -0.04210009
[11,] -0.2984074 -0.10564069 -0.42311855 -0.2296274 -0.03474193 -0.46447876
[12,] -0.3010935  0.05660683 -0.37977164  0.2545678 -0.40103797  0.25543215
             [,7]        [,8]        [,9]       [,10]       [,11]        [,12]
 [1,]  0.19561036 -0.38402085 -0.04710236 -0.16028764 -0.34646146  0.003378243
 [2,] -0.17976076 -0.31277193 -0.12861054  0.24069902  0.39124615  0.259114567
 [3,] -0.51856330  0.15950693 -0.33860372 -0.20463418  0.20219826 -0.354571710
 [4,]  0.39799780  0.39114449 -0.03298750 -0.22210558 -0.05397720  0.457907054
 [5,] -0.24238711  0.07706919  0.53862656 -0.09266747  0.14830722 -0.203318925
 [6,] -0.09128715  0.21241547 -0.04757200  0.54910948 -0.24188708 -0.071036282
 [7,]  0.28218184  0.45734221  0.07015271  0.17433274  0.44013308  0.003394310
 [8,] -0.05825998  0.26351592  0.12164259 -0.26273265 -0.50983630 -0.256340669
 [9,] -0.27639683 -0.23077702  0.43433183  0.21430375 -0.18504838  0.407200004
[10,]  0.50787066 -0.34216948 -0.01679452  0.25476060  0.06114746 -0.521147143
[11,] -0.10322661 -0.03182824 -0.60222699  0.03802613 -0.18270480  0.204729887
[12,]  0.08380508 -0.27432040  0.04238535 -0.55078301  0.27852415  0.077594771

> ap <- parallel(subject=nrow(DATAPACOM),var=ncol(DATAPACOM), rep=100,cent=.05)
> nS <- nScree(x=ev$values, aparallel=ap$eigen$qevpea)
> plotnScree(nS)
> 
> ########## DECISION N(FACTORS) BY MAP = 2
> ########## DECISION N(FACTORS) BY PARALLEL ANALYSIS = 2
> ########## DECISION N(FACTORS) BY OPTIMAL COORDINATES (OC) = 2
> 
> fit <- fa(DATAPACOM, nfactors=2, rotate="oblimin", fm="ml")
> print(fit)
Factor Analysis using method =  ml
Call: fa(r = DATAPACOM, nfactors = 2, rotate = "oblimin", fm = "ml")
Standardized loadings (pattern matrix) based upon correlation matrix
       ML1   ML2   h2   u2 com
PAA1  0.11  0.59 0.44 0.56 1.1
PAA2 -0.05  0.78 0.56 0.44 1.0
PAA3  0.68  0.05 0.52 0.48 1.0
PAA4  0.83 -0.08 0.60 0.40 1.0
PAA5  0.49  0.25 0.46 0.54 1.5
PAA6  0.36  0.42 0.51 0.49 2.0
PHH1  0.07  0.70 0.56 0.44 1.0
PHH2 -0.05  0.83 0.63 0.37 1.0
PHH3  0.72  0.06 0.58 0.42 1.0
PHH4  0.84 -0.05 0.65 0.35 1.0
PHH5  0.51  0.27 0.51 0.49 1.5
PHH6  0.36  0.43 0.52 0.48 2.0

                       ML1  ML2
SS loadings           3.54 3.02
Proportion Var        0.29 0.25
Cumulative Var        0.29 0.55
Proportion Explained  0.54 0.46
Cumulative Proportion 0.54 1.00

 With factor correlations of 
     ML1  ML2
ML1 1.00 0.68
ML2 0.68 1.00

Mean item complexity =  1.3
Test of the hypothesis that 2 factors are sufficient.

The degrees of freedom for the null model are  66  and the objective function was  6.96 with Chi Square of  25997.92
The degrees of freedom for the model are 43  and the objective function was  1.06 

The root mean square of the residuals (RMSR) is  0.06 
The df corrected root mean square of the residuals is  0.07 

The harmonic number of observations is  3741 with the empirical chi square  1526.95  with prob <  3.1e-292 
The total number of observations was  3741  with Likelihood Chi Square =  3954.55  with prob <  0 

Tucker Lewis Index of factoring reliability =  0.768
RMSEA index =  0.156  and the 90 % confidence intervals are  0.152 0.16
BIC =  3600.78
Fit based upon off diagonal values = 0.99
Measures of factor score adequacy             
                                                   ML1  ML2
Correlation of (regression) scores with factors   0.94 0.93
Multiple R square of scores with factors          0.89 0.87
Minimum correlation of possible factor scores     0.79 0.75
> 1-fit$uniquenesses
     PAA1      PAA2      PAA3      PAA4      PAA5      PAA6      PHH1      PHH2      PHH3      PHH4      PHH5      PHH6 
0.4415190 0.5619252 0.5161544 0.6009119 0.4639328 0.5102956 0.5605508 0.6332283 0.5820782 0.6472327 0.5110377 0.5223087 
> 
> ########## DECISION N(FACTORS) BY ACCELERATED FACTORS (OC) = 1
> fit <- fa(DATAPACOM, nfactors=1, rotate="oblimin", fm="ml")
> print(fit)
Factor Analysis using method =  ml
Call: fa(r = DATAPACOM, nfactors = 1, rotate = "oblimin", fm = "ml")
Standardized loadings (pattern matrix) based upon correlation matrix
      ML1   h2   u2 com
PAA1 0.62 0.39 0.61   1
PAA2 0.63 0.40 0.60   1
PAA3 0.68 0.46 0.54   1
PAA4 0.68 0.47 0.53   1
PAA5 0.69 0.48 0.52   1
PAA6 0.73 0.53 0.47   1
PHH1 0.68 0.47 0.53   1
PHH2 0.67 0.45 0.55   1
PHH3 0.72 0.52 0.48   1
PHH4 0.72 0.52 0.48   1
PHH5 0.72 0.52 0.48   1
PHH6 0.73 0.54 0.46   1

                ML1
SS loadings    5.74
Proportion Var 0.48

Mean item complexity =  1
Test of the hypothesis that 1 factor is sufficient.

The degrees of freedom for the null model are  66  and the objective function was  6.96 with Chi Square of  25997.92
The degrees of freedom for the model are 54  and the objective function was  1.6 

The root mean square of the residuals (RMSR) is  0.08 
The df corrected root mean square of the residuals is  0.09 

The harmonic number of observations is  3741 with the empirical chi square  3257.1  with prob <  0 
The total number of observations was  3741  with Likelihood Chi Square =  5974.21  with prob <  0 

Tucker Lewis Index of factoring reliability =  0.721
RMSEA index =  0.171  and the 90 % confidence intervals are  0.168 0.175
BIC =  5529.94
Fit based upon off diagonal values = 0.97
Measures of factor score adequacy             
                                                   ML1
Correlation of (regression) scores with factors   0.96
Multiple R square of scores with factors          0.92
Minimum correlation of possible factor scores     0.84
> 1-fit$uniquenesses
     PAA1      PAA2      PAA3      PAA4      PAA5      PAA6      PHH1      PHH2      PHH3      PHH4      PHH5      PHH6 
0.3892918 0.3965985 0.4642881 0.4680061 0.4772279 0.5286433 0.4683847 0.4475548 0.5226688 0.5182317 0.5244149 0.5366353 
> 
> ########## DECISION N(FACTORS) BY EXPERIMENT = 3
> fit <- fa(DATAPACOM, nfactors=3, rotate="oblimin", fm="ml")
> print(fit)
Factor Analysis using method =  ml
Call: fa(r = DATAPACOM, nfactors = 3, rotate = "oblimin", fm = "ml")
Standardized loadings (pattern matrix) based upon correlation matrix
       ML1   ML2   ML3   h2   u2 com
PAA1  0.11  0.43  0.18 0.42 0.58 1.5
PAA2  0.02  0.87 -0.09 0.69 0.31 1.0
PAA3  0.67  0.08  0.00 0.53 0.47 1.0
PAA4  0.86 -0.01 -0.09 0.64 0.36 1.0
PAA5  0.38  0.12  0.26 0.46 0.54 2.0
PAA6  0.08  0.08  0.68 0.62 0.38 1.1
PHH1  0.03  0.45  0.31 0.52 0.48 1.8
PHH2 -0.02  0.78  0.08 0.68 0.32 1.0
PHH3  0.64  0.02  0.14 0.57 0.43 1.1
PHH4  0.80 -0.03  0.04 0.66 0.34 1.0
PHH5  0.35  0.06  0.39 0.52 0.48 2.0
PHH6  0.00  0.00  0.85 0.73 0.27 1.0

                       ML1  ML2  ML3
SS loadings           2.90 2.11 2.04
Proportion Var        0.24 0.18 0.17
Cumulative Var        0.24 0.42 0.59
Proportion Explained  0.41 0.30 0.29
Cumulative Proportion 0.41 0.71 1.00

 With factor correlations of 
     ML1  ML2  ML3
ML1 1.00 0.60 0.69
ML2 0.60 1.00 0.65
ML3 0.69 0.65 1.00

Mean item complexity =  1.3
Test of the hypothesis that 3 factors are sufficient.

The degrees of freedom for the null model are  66  and the objective function was  6.96 with Chi Square of  25997.92
The degrees of freedom for the model are 33  and the objective function was  0.82 

The root mean square of the residuals (RMSR) is  0.05 
The df corrected root mean square of the residuals is  0.07 

The harmonic number of observations is  3741 with the empirical chi square  1117.16  with prob <  1.9e-213 
The total number of observations was  3741  with Likelihood Chi Square =  3051.55  with prob <  0 

Tucker Lewis Index of factoring reliability =  0.767
RMSEA index =  0.156  and the 90 % confidence intervals are  0.152 0.161
BIC =  2780.05
Fit based upon off diagonal values = 0.99
Measures of factor score adequacy             
                                                   ML1  ML2  ML3
Correlation of (regression) scores with factors   0.94 0.93 0.93
Multiple R square of scores with factors          0.88 0.86 0.86
Minimum correlation of possible factor scores     0.76 0.71 0.71
> 1-fit$uniquenesses
     PAA1      PAA2      PAA3      PAA4      PAA5      PAA6      PHH1      PHH2      PHH3      PHH4      PHH5      PHH6 
0.4170267 0.6859827 0.5261466 0.6439084 0.4606430 0.6205536 0.5221055 0.6784844 0.5744520 0.6584706 0.5188447 0.7312380 
> 
> ###__________ CFA Two factor model teachers _____________
> DATA <- read.csv("ADHDSUDAN.csv")
> MODELTWOF <- 'INATTENTION =~ PA1 + PA2 + PA3 + PA4 + PA5 + PA6 + PA7 + PA8 + PA9
+ HYPERACTIVI =~ PH1 + PH2 + PH3 + PH4 + PH5 + PH6 + PH7 + PH8 + PH9'
> fit <- cfa(MODELTWOF, DATA, estimator="ml")
> summary(fit, fit.measures=TRUE)
lavaan 0.6-7 ended normally after 42 iterations

  Estimator                                         ML
  Optimization method                           NLMINB
  Number of free parameters                         37
                                                      
                                                  Used       Total
  Number of observations                          3739        3742
                                                                  
Model Test User Model:
                                                      
  Test statistic                              1323.670
  Degrees of freedom                               134
  P-value (Chi-square)                           0.000

Model Test Baseline Model:

  Test statistic                             24498.116
  Degrees of freedom                               153
  P-value                                        0.000

User Model versus Baseline Model:

  Comparative Fit Index (CFI)                    0.951
  Tucker-Lewis Index (TLI)                       0.944

Loglikelihood and Information Criteria:

  Loglikelihood user model (H0)             -63766.953
  Loglikelihood unrestricted model (H1)     -63105.118
                                                      
  Akaike (AIC)                              127607.906
  Bayesian (BIC)                            127838.289
  Sample-size adjusted Bayesian (BIC)       127720.721

Root Mean Square Error of Approximation:

  RMSEA                                          0.049
  90 Percent confidence interval - lower         0.046
  90 Percent confidence interval - upper         0.051
  P-value RMSEA <= 0.05                          0.806

Standardized Root Mean Square Residual:

  SRMR                                           0.033

Parameter Estimates:

  Standard errors                             Standard
  Information                                 Expected
  Information saturated (h1) model          Structured

Latent Variables:
                   Estimate  Std.Err  z-value  P(>|z|)
  INATTENTION =~                                      
    PA1               1.000                           
    PA2               1.024    0.032   32.373    0.000
    PA3               0.998    0.032   31.202    0.000
    PA4               1.041    0.030   34.478    0.000
    PA5               1.165    0.033   34.929    0.000
    PA6               1.223    0.036   34.258    0.000
    PA7               1.169    0.039   30.331    0.000
    PA8               1.399    0.039   35.450    0.000
    PA9               1.194    0.036   33.408    0.000
  HYPERACTIVI =~                                      
    PH1               1.000                           
    PH2               0.987    0.033   30.120    0.000
    PH3               1.058    0.034   30.832    0.000
    PH4               0.927    0.032   29.285    0.000
    PH5               1.346    0.041   32.929    0.000
    PH6               1.465    0.045   32.489    0.000
    PH7               1.323    0.042   31.726    0.000
    PH8               1.159    0.037   31.194    0.000
    PH9               0.964    0.032   29.790    0.000

Covariances:
                   Estimate  Std.Err  z-value  P(>|z|)
  INATTENTION ~~                                      
    HYPERACTIVI       0.129    0.006   22.782    0.000

Variances:
                   Estimate  Std.Err  z-value  P(>|z|)
   .PA1               0.255    0.006   39.516    0.000
   .PA2               0.265    0.007   39.482    0.000
   .PA3               0.291    0.007   39.996    0.000
   .PA4               0.206    0.005   38.253    0.000
   .PA5               0.242    0.006   37.919    0.000
   .PA6               0.294    0.008   38.405    0.000
   .PA7               0.444    0.011   40.324    0.000
   .PA8               0.324    0.009   37.493    0.000
   .PA9               0.314    0.008   38.936    0.000
   .PH1               0.369    0.009   40.020    0.000
   .PH2               0.310    0.008   39.509    0.000
   .PH3               0.320    0.008   39.086    0.000
   .PH4               0.308    0.008   39.935    0.000
   .PH5               0.367    0.010   37.362    0.000
   .PH6               0.469    0.012   37.801    0.000
   .PH7               0.435    0.011   38.455    0.000
   .PH8               0.364    0.009   38.845    0.000
   .PH9               0.310    0.008   39.685    0.000
    INATTENTION       0.165    0.008   20.245    0.000
    HYPERACTIVI       0.194    0.010   18.622    0.000

> inspect(fit, what="std")$lambda
    INATTE HYPERA
PA1  0.627  0.000
PA2  0.629  0.000
PA3  0.601  0.000
PA4  0.681  0.000
PA5  0.693  0.000
PA6  0.676  0.000
PA7  0.580  0.000
PA8  0.707  0.000
PA9  0.654  0.000
PH1  0.000  0.588
PH2  0.000  0.616
PH3  0.000  0.636
PH4  0.000  0.593
PH5  0.000  0.700
PH6  0.000  0.686
PH7  0.000  0.663
PH8  0.000  0.647
PH9  0.000  0.607
> inspect(fit, what="R2")
  PA1   PA2   PA3   PA4   PA5   PA6   PA7   PA8   PA9   PH1   PH2   PH3   PH4   PH5   PH6   PH7   PH8   PH9 
0.393 0.395 0.361 0.464 0.480 0.456 0.337 0.499 0.428 0.345 0.379 0.405 0.351 0.490 0.471 0.439 0.418 0.368 
> lavPredict(fit, newdata = NULL, type = "lv", method = "regression", se = TRUE, acov = TRUE, label = TRUE, fsm = TRUE, append.data = FALSE, assemble = FALSE, level = 1L, optim.method = "bfgs", ETA = NULL)
        INATTE HYPERA
   [1,]  1.187  1.414
   [2,] -0.316 -0.344
   [3,]  0.902  0.919
   [4,]  0.197  0.275
   [5,] -0.052 -0.050
   [6,]  0.889  0.839
   [7,]  0.889  0.839
   [8,] -0.131 -0.238
   [9,]  0.653  0.477
  [10,] -0.270 -0.052
  [11,]  0.118  0.100
  [12,]  0.033 -0.059
  [13,]  0.303 -0.223
  [14,] -0.316 -0.344
  [15,]  0.828  1.419
  [16,] -0.316 -0.344
  [17,]  0.397  0.147
  [18,]  1.410  1.343
  [19,]  0.114  0.092
  [20,] -0.316 -0.344
  [21,] -0.245  0.105
  [22,] -0.292 -0.196
  [23,] -0.265 -0.334
  [24,] -0.239 -0.266
  [25,] -0.101  0.195
  [26,] -0.229 -0.256
  [27,]  0.025  0.545
  [28,]  0.304  0.545
  [29,] -0.186  0.168
  [30,]  0.500  1.002
  [31,]  0.341  0.621
  [32,] -0.304 -0.268
  [33,]  0.371  0.078
  [34,]  0.288  0.141
  [35,]  0.150  0.038
  [36,] -0.010  0.075
  [37,]  0.225  0.104
  [38,]  0.131 -0.054
  [39,]  0.001  0.092
  [40,]  0.302  0.346
  [41,]  0.239 -0.236
  [42,] -0.143 -0.310
  [43,]  0.914  0.561
  [44,] -0.316 -0.344
  [45,]  0.065  0.447
  [46,] -0.222  0.251
  [47,]  0.213  0.657
  [48,]  0.009  0.005
  [49,] -0.041  0.547
  [50,] -0.055 -0.221
  [51,]  0.565  0.374
  [52,] -0.126 -0.103
  [53,]  0.373  0.104
  [54,] -0.009 -0.015
  [55,]  0.437  0.230
  [56,] -0.316 -0.344
  [57,]  0.753  0.174
  [58,] -0.021 -0.011
  [59,]  0.142  0.098
  [60,]  1.119  1.193
  [61,]  1.720  1.653
  [62,]  0.863  0.575
  [63,] -0.081 -0.142
  [64,] -0.116 -0.305
  [65,]  0.383  0.595
  [66,]  1.056  0.644
  [67,]  0.107  0.045
  [68,]  2.083  2.097
  [69,]  0.312 -0.066
  [70,]  0.160  0.121
  [71,]  0.391  0.304
  [72,]  0.063 -0.113
  [73,]  0.343 -0.142
  [74,]  1.225  1.376
  [75,] -0.242 -0.330
  [76,] -0.271 -0.058
  [77,]  0.615  0.401
  [78,]  0.954  1.451
  [79,]  0.119  0.181
  [80,]  0.114  0.465
  [81,]  0.167  0.102
  [82,]  0.210  0.435
  [83,]  0.339  0.666
  [84,]  0.182  0.488
  [85,]  0.281  0.347
  [86,]  0.272  0.429
  [87,]  0.197  0.544
  [88,] -0.019  0.426
  [89,]  0.128  0.243
  [90,]  0.178  0.229
  [91,] -0.241 -0.183
  [92,] -0.316 -0.344
  [93,]  0.004  0.157
  [94,] -0.316 -0.344
  [95,] -0.316 -0.344
  [96,] -0.316 -0.344
  [97,] -0.157 -0.096
  [98,] -0.292 -0.192
  [99,]  0.023  0.356
 [100,] -0.316 -0.344
 [101,]  0.436  0.078
 [102,]  0.115 -0.040
 [103,]  0.008  0.014
 [104,] -0.316 -0.344
 [105,] -0.172 -0.316
 [106,]  0.641 -0.085
 [107,] -0.106  0.527
 [108,]  0.100  0.476
 [109,]  0.036  0.550
 [110,] -0.078  0.191
 [111,] -0.316 -0.344
 [112,] -0.167 -0.178
 [113,]  0.283  0.950
 [114,]  0.045  0.017
 [115,]  0.013 -0.054
 [116,] -0.303 -0.265
 [117,] -0.129 -0.165
 [118,] -0.115 -0.305
 [119,]  0.038 -0.132
 [120,] -0.156 -0.107
 [121,] -0.011 -0.159
 [122,]  0.069  0.765
 [123,] -0.157  0.200
 [124,] -0.207  0.034
 [125,] -0.316 -0.344
 [126,] -0.316 -0.344
 [127,]  0.029  0.313
 [128,] -0.240 -0.329
 [129,] -0.158 -0.104
 [130,] -0.265 -0.334
 [131,]  0.159  0.025
 [132,] -0.316 -0.344
 [133,] -0.316 -0.344
 [134,] -0.280 -0.119
 [135,]  0.226 -0.020
 [136,] -0.192  0.034
 [137,] -0.304 -0.269
 [138,] -0.097  0.191
 [139,] -0.280 -0.120
 [140,] -0.240 -0.329
 [141,] -0.316 -0.344
 [142,]  0.115  0.102
 [143,] -0.316 -0.344
 [144,] -0.316 -0.344
 [145,] -0.002 -0.209
 [146,] -0.159 -0.314
 [147,]  0.265 -0.098
 [148,]  0.085  0.022
 [149,] -0.190 -0.320
 [150,] -0.316 -0.344
 [151,] -0.136 -0.238
 [152,]  0.497  0.682
 [153,]  0.325  0.376
 [154,] -0.316 -0.344
 [155,] -0.316 -0.344
 [156,]  0.118  0.977
 [157,] -0.316 -0.344
 [158,] -0.049  0.001
 [159,] -0.103 -0.160
 [160,]  0.672  0.595
 [161,] -0.316 -0.344
 [162,] -0.316 -0.344
 [163,] -0.316 -0.344
 [164,] -0.211 -0.251
 [165,] -0.316 -0.344
 [166,] -0.136  0.349
 [167,] -0.316 -0.344
 [168,] -0.316 -0.344
 [169,] -0.316 -0.344
 [170,]  0.405 -0.204
 [171,] -0.052  0.075
 [172,] -0.209  0.336
 [173,] -0.304 -0.269
 [174,] -0.316 -0.344
 [175,] -0.253 -0.261
 [176,] -0.316 -0.344
 [177,]  0.209  0.489
 [178,] -0.240 -0.179
 [179,] -0.033  0.129
 [180,] -0.316 -0.344
 [181,] -0.193  0.028
 [182,] -0.241 -0.329
 [183,]  0.354  0.507
 [184,] -0.249 -0.331
 [185,]  0.589  1.573
 [186,] -0.304 -0.269
 [187,] -0.222 -0.263
 [188,] -0.316 -0.344
 [189,] -0.316 -0.344
 [190,]  0.099  0.254
 [191,] -0.316 -0.344
 [192,] -0.316 -0.344
 [193,]  0.073 -0.199
 [194,]  0.034 -0.053
 [195,] -0.316 -0.344
 [196,] -0.168 -0.171
 [197,] -0.232 -0.328
 [198,] -0.304 -0.268
 [199,] -0.316 -0.344
 [200,] -0.304 -0.268
 [201,] -0.267 -0.032
 [202,] -0.020 -0.069
 [203,]  0.358  0.164
 [204,] -0.134  0.359
 [205,] -0.123 -0.002
 [206,] -0.316 -0.344
 [207,]  0.488 -0.115
 [208,] -0.092 -0.151
 [209,] -0.316 -0.344
 [210,]  0.350  0.958
 [211,] -0.316 -0.344
 [212,]  0.201  0.126
 [213,] -0.192  0.129
 [214,] -0.316 -0.344
 [215,] -0.316 -0.344
 [216,] -0.133 -0.006
 [217,] -0.001  0.160
 [218,] -0.092 -0.300
 [219,] -0.292 -0.197
 [220,]  0.095  0.021
 [221,]  0.400 -0.068
 [222,]  0.345  0.044
 [223,]  0.034 -0.132
 [224,] -0.224 -0.256
 [225,]  0.029 -0.060
 [226,]  0.071 -0.269
 [227,]  0.194  0.087
 [228,] -0.267 -0.033
 [229,] -0.158 -0.241
 [230,]  1.002  0.539
 [231,]  0.455  0.445
 [232,]  0.532  0.119
 [233,] -0.146 -0.166
 [234,] -0.292 -0.196
 [235,] -0.188 -0.102
 [236,] -0.062 -0.054
 [237,] -0.054  0.543
 [238,]  0.204  0.019
 [239,] -0.316 -0.344
 [240,] -0.004 -0.211
 [241,] -0.304 -0.269
 [242,] -0.282 -0.131
 [243,] -0.219 -0.192
 [244,]  0.076  0.112
 [245,] -0.316 -0.344
 [246,]  0.120  0.027
 [247,] -0.232  0.190
 [248,] -0.101 -0.011
 [249,] -0.280 -0.120
 [250,]  0.525  0.226
 [251,]  0.592  1.211
 [252,] -0.158 -0.102
 [253,] -0.316 -0.344
 [254,] -0.316 -0.344
 [255,]  0.250  0.064
 [256,] -0.015 -0.285
 [257,]  1.306  0.868
 [258,] -0.316 -0.344
 [259,] -0.241 -0.329
 [260,]  0.446  1.194
 [261,] -0.290 -0.184
 [262,] -0.292 -0.193
 [263,]  0.133 -0.121
 [264,] -0.316 -0.344
 [265,]  0.449  0.239
 [266,] -0.082 -0.228
 [267,] -0.221 -0.200
 [268,] -0.316 -0.344
 [269,] -0.114  0.366
 [270,] -0.072 -0.296
 [271,]  0.765  0.510
 [272,] -0.057 -0.136
 [273,] -0.316 -0.344
 [274,] -0.076 -0.085
 [275,] -0.098  1.041
 [276,] -0.186 -0.031
 [277,]  0.085  0.160
 [278,]  0.122  0.289
 [279,] -0.304 -0.268
 [280,] -0.230 -0.110
 [281,] -0.252 -0.255
 [282,] -0.064  0.293
 [283,]  0.371  0.505
 [284,] -0.316 -0.344
 [285,] -0.265 -0.334
 [286,] -0.304 -0.268
 [287,] -0.058 -0.147
 [288,] -0.199  0.085
 [289,]  0.078 -0.132
 [290,] -0.153  0.124
 [291,]  0.813  1.619
 [292,] -0.089  0.271
 [293,] -0.259  0.015
 [294,] -0.316 -0.344
 [295,]  0.135 -0.116
 [296,] -0.316 -0.344
 [297,] -0.246  0.101
 [298,] -0.241 -0.181
 [299,] -0.316 -0.344
 [300,] -0.316 -0.344
 [301,]  0.041 -0.128
 [302,] -0.201 -0.109
 [303,] -0.316 -0.344
 [304,] -0.120 -0.022
 [305,] -0.316 -0.344
 [306,] -0.316 -0.344
 [307,] -0.017 -0.127
 [308,] -0.316 -0.344
 [309,] -0.234  0.175
 [310,] -0.270 -0.052
 [311,] -0.041 -0.148
 [312,] -0.316 -0.344
 [313,] -0.108  0.060
 [314,] -0.076 -0.151
 [315,] -0.196  0.418
 [316,] -0.048  0.073
 [317,] -0.154 -0.227
 [318,] -0.085  0.059
 [319,] -0.247  0.091
 [320,] -0.316 -0.344
 [321,] -0.268 -0.040
 [322,] -0.316 -0.344
 [323,] -0.084  0.073
 [324,] -0.242 -0.330
 [325,] -0.316 -0.344
 [326,] -0.316 -0.344
 [327,] -0.181  0.059
 [328,] -0.316 -0.344
 [329,]  1.160  0.013
 [330,]  0.340 -0.147
 [331,]  1.031  0.276
 [332,] -0.217 -0.184
 [333,]  0.028 -0.203
 [334,]  0.374  0.228
 [335,]  1.032  1.017
 [336,] -0.316 -0.344
 [337,] -0.160 -0.314
 [338,]  0.048  0.383
 [339,] -0.200 -0.103
 [340,] -0.316 -0.344
 [341,]  0.246  0.349
 [342,]  1.019  0.042
 [343,] -0.028  0.058
 [344,] -0.255 -0.269
 [345,] -0.119 -0.071
 [346,]  0.186 -0.246
 [347,] -0.185  0.177
 [348,]  0.095  0.463
 [349,]  0.076  0.700
 [350,]  0.598  0.788
 [351,] -0.316 -0.344
 [352,] -0.217 -0.184
 [353,] -0.058  0.007
 [354,]  0.026 -0.022
 [355,] -0.128 -0.234
 [356,]  0.119  0.019
 [357,]  0.169  0.295
 [358,]  0.417  0.252
 [359,]  0.142  0.104
 [360,]  0.224  0.446
 [361,]  1.440  1.050
 [362,]  0.880  0.745
 [363,] -0.304 -0.271
 [364,] -0.183  0.031
 [365,] -0.265 -0.334
 [366,] -0.267 -0.035
 [367,] -0.044  0.146
 [368,] -0.316 -0.344
 [369,] -0.304 -0.269
 [370,] -0.094 -0.227
 [371,] -0.143 -0.310
 [372,]  0.241  0.208
 [373,]  0.918  1.019
 [374,] -0.240 -0.329
 [375,] -0.316 -0.344
 [376,] -0.126  0.058
 [377,] -0.167 -0.315
 [378,] -0.074 -0.080
 [379,] -0.278 -0.107
 [380,] -0.222 -0.155
 [381,] -0.155  0.219
 [382,] -0.025  0.005
 [383,] -0.304 -0.271
 [384,]  0.052 -0.124
 [385,]  0.035  0.085
 [386,] -0.084  0.201
 [387,] -0.001  0.294
 [388,] -0.150 -0.312
 [389,]  0.160 -0.092
 [390,] -0.316 -0.344
 [391,] -0.316 -0.344
 [392,] -0.232 -0.328
 [393,] -0.219 -0.182
 [394,]  0.745  0.676
 [395,]  0.085 -0.107
 [396,]  0.364 -0.212
 [397,]  0.005 -0.049
 [398,] -0.165 -0.315
 [399,] -0.128 -0.233
 [400,] -0.245  0.105
 [401,] -0.143 -0.310
 [402,] -0.293 -0.200
 [403,] -0.018  0.177
 [404,] -0.211 -0.247
 [405,] -0.091 -0.300
 [406,] -0.210  0.331
 [407,]  0.436  0.239
 [408,] -0.304 -0.271
 [409,] -0.226 -0.183
 [410,] -0.316 -0.344
 [411,] -0.229 -0.107
 [412,] -0.116  0.040
 [413,]  0.289 -0.069
 [414,] -0.045 -0.147
 [415,] -0.316 -0.344
 [416,] -0.007 -0.284
 [417,] -0.216 -0.022
 [418,]  0.287 -0.227
 [419,] -0.119 -0.235
 [420,]  1.056  0.573
 [421,] -0.316 -0.344
 [422,] -0.088 -0.237
 [423,]  1.241  1.233
 [424,] -0.055 -0.223
 [425,]  0.263  1.596
 [426,] -0.316 -0.344
 [427,]  0.114 -0.116
 [428,] -0.116 -0.305
 [429,] -0.142 -0.166
 [430,]  0.132  0.214
 [431,]  0.321 -0.011
 [432,] -0.316 -0.344
 [433,]  0.211  0.047
 [434,]  0.547  0.416
 [435,]  0.616  0.487
 [436,] -0.292 -0.195
 [437,] -0.316 -0.344
 [438,] -0.316 -0.344
 [439,]  0.327  0.079
 [440,] -0.241 -0.329
 [441,] -0.221 -0.253
 [442,] -0.092 -0.300
 [443,]  0.378  0.288
 [444,] -0.316 -0.344
 [445,] -0.242 -0.187
 [446,] -0.192  0.130
 [447,] -0.185 -0.005
 [448,] -0.009  0.377
 [449,]  0.346  0.368
 [450,]  0.143  0.474
 [451,] -0.316 -0.344
 [452,]  0.234  0.058
 [453,] -0.034  0.384
 [454,]  0.590  0.125
 [455,]  0.305  0.203
 [456,] -0.270 -0.054
 [457,] -0.064 -0.161
 [458,] -0.305 -0.279
 [459,]  0.457  0.529
 [460,] -0.304 -0.272
 [461,]  0.208  0.643
 [462,]  0.686  0.578
 [463,] -0.008 -0.069
 [464,]  0.029  0.011
 [465,]  0.164 -0.104
 [466,]  0.049  0.625
 [467,] -0.280 -0.120
 [468,]  0.527  0.703
 [469,] -0.229 -0.107
 [470,] -0.166 -0.170
 [471,] -0.015 -0.285
 [472,]  0.187 -0.028
 [473,]  0.187 -0.028
 [474,] -0.019  0.083
 [475,] -0.061 -0.073
 [476,]  0.237  0.495
 [477,] -0.243  0.116
 [478,]  0.229  0.044
 [479,]  0.632  0.920
 [480,]  0.186  0.582
 [481,] -0.112 -0.162
 [482,]  0.410  0.596
 [483,] -0.050 -0.085
 [484,]  0.507  1.002
 [485,]  0.191  0.211
 [486,]  0.744  0.158
 [487,] -0.060 -0.294
 [488,] -0.073 -0.076
 [489,]  0.215  0.790
 [490,]  0.661  0.205
 [491,]  0.736  0.524
 [492,]  0.279  0.667
 [493,]  0.092  0.403
 [494,]  0.263  0.354
 [495,]  0.266  0.290
 [496,]  0.034  0.173
 [497,]  0.834  0.265
 [498,]  0.236  0.148
 [499,] -0.304 -0.268
 [500,] -0.076  0.299
 [501,]  0.187  0.646
 [502,]  0.009  0.439
 [503,]  1.126  1.106
 [504,]  0.061  0.118
 [505,]  0.568  0.733
 [506,] -0.292 -0.193
 [507,] -0.316 -0.344
 [508,]  1.085  0.762
 [509,]  1.284  1.283
 [510,]  0.996  1.227
 [511,] -0.316 -0.344
 [512,] -0.179 -0.254
 [513,] -0.241 -0.329
 [514,] -0.316 -0.344
 [515,]  0.542  0.692
 [516,]  0.690 -0.003
 [517,]  0.129  0.165
 [518,] -0.242  0.126
 [519,] -0.316 -0.344
 [520,]  0.060  0.235
 [521,] -0.194 -0.023
 [522,] -0.016 -0.041
 [523,]  0.316 -0.150
 [524,] -0.292 -0.197
 [525,] -0.316 -0.344
 [526,] -0.133 -0.164
 [527,]  0.176  0.031
 [528,] -0.316 -0.344
 [529,]  0.753  0.671
 [530,]  0.009  0.144
 [531,]  0.129  0.117
 [532,] -0.075 -0.154
 [533,] -0.238 -0.258
 [534,]  0.619  0.556
 [535,] -0.316 -0.344
 [536,] -0.240 -0.329
 [537,]  0.562  1.128
 [538,] -0.316 -0.344
 [539,] -0.316 -0.344
 [540,] -0.104 -0.230
 [541,]  0.266  0.254
 [542,] -0.316 -0.344
 [543,]  0.246  0.775
 [544,] -0.316 -0.344
 [545,] -0.163 -0.096
 [546,]  1.284  1.283
 [547,]  0.994  0.258
 [548,] -0.316 -0.344
 [549,] -0.039  0.475
 [550,]  0.517  0.927
 [551,] -0.316 -0.344
 [552,] -0.316 -0.344
 [553,] -0.239 -0.266
 [554,]  0.899  0.877
 [555,]  1.763  1.453
 [556,] -0.167 -0.178
 [557,] -0.180 -0.247
 [558,] -0.002  0.387
 [559,] -0.316 -0.344
 [560,] -0.068 -0.148
 [561,] -0.316 -0.344
 [562,] -0.071  0.494
 [563,]  0.177  1.242
 [564,]  0.493  0.644
 [565,]  1.484  1.239
 [566,]  1.031  0.970
 [567,] -0.316 -0.344
 [568,]  1.075  0.004
 [569,] -0.195 -0.092
 [570,] -0.316 -0.344
 [571,]  0.189  0.192
 [572,]  0.097  0.090
 [573,]  0.865  0.544
 [574,]  0.515  0.253
 [575,]  0.069 -0.057
 [576,]  0.247  0.354
 [577,]  0.362  0.024
 [578,]  1.187  1.261
 [579,]  0.514  0.167
 [580,]  0.586  1.136
 [581,]  0.500  0.334
 [582,]  0.070  0.160
 [583,]  0.020 -0.202
 [584,]  0.332 -0.005
 [585,] -0.206 -0.246
 [586,]  0.111  0.181
 [587,] -0.029  0.666
 [588,] -0.157 -0.313
 [589,] -0.316 -0.344
 [590,] -0.316 -0.344
 [591,]  0.699  0.300
 [592,]  0.424  0.545
 [593,]  0.372  0.026
 [594,] -0.316 -0.344
 [595,] -0.156  0.214
 [596,]  0.413  0.161
 [597,]  0.188  0.111
 [598,] -0.316 -0.344
 [599,]  0.280  0.059
 [600,]  0.579  0.530
 [601,] -0.265 -0.334
 [602,]  0.101  0.253
 [603,]  0.384  0.656
 [604,]  0.434  0.609
 [605,] -0.292 -0.193
 [606,] -0.316 -0.344
 [607,] -0.232 -0.328
 [608,] -0.290 -0.181
 [609,]  0.367  0.535
 [610,]  0.088  0.307
 [611,]  0.325  1.256
 [612,]  0.051  0.446
 [613,]  0.259 -0.019
 [614,]  0.540  1.507
 [615,]  0.052  0.370
 [616,] -0.051 -0.148
 [617,]  0.941  0.490
 [618,]  0.566  0.129
 [619,] -0.292 -0.195
 [620,] -0.266 -0.026
 [621,] -0.316 -0.344
 [622,] -0.269 -0.047
 [623,]  0.243  0.492
 [624,] -0.316 -0.344
 [625,] -0.092 -0.300
 [626,] -0.132 -0.099
 [627,] -0.316 -0.344
 [628,] -0.316 -0.344
 [629,] -0.316 -0.344
 [630,]  0.231 -0.237
 [631,] -0.316 -0.344
 [632,]  0.049  0.094
 [633,] -0.004 -0.150
 [634,]  0.067  0.098
 [635,]  0.054  0.234
 [636,] -0.019  0.162
 [637,]  0.324  0.481
 [638,]  0.433  0.580
 [639,]  0.638  1.060
 [640,]  0.485  1.065
 [641,] -0.107 -0.229
 [642,] -0.185  0.488
 [643,] -0.224 -0.256
 [644,] -0.292 -0.193
 [645,] -0.290 -0.183
 [646,] -0.235 -0.328
 [647,] -0.241 -0.329
 [648,]  0.347  0.156
 [649,] -0.137 -0.165
 [650,]  0.872  1.135
 [651,]  0.825  0.689
 [652,] -0.209  0.338
 [653,]  0.008 -0.064
 [654,] -0.316 -0.344
 [655,]  0.079  0.242
 [656,] -0.017 -0.144
 [657,]  0.150 -0.110
 [658,]  0.660  0.997
 [659,]  0.630  0.415
 [660,]  0.336 -0.072
 [661,]  0.860  0.416
 [662,] -0.110  0.061
 [663,] -0.052 -0.030
 [664,] -0.231 -0.120
 [665,]  0.991  0.501
 [666,] -0.122  0.002
 [667,]  0.021 -0.206
 [668,] -0.001 -0.209
 [669,]  0.778  0.898
 [670,]  1.434  0.875
 [671,] -0.172 -0.316
 [672,] -0.156 -0.239
 [673,]  0.249  0.196
 [674,]  0.369 -0.211
 [675,]  0.420  0.302
 [676,] -0.316 -0.344
 [677,] -0.304 -0.271
 [678,]  0.113 -0.036
 [679,] -0.022  0.233
 [680,] -0.316 -0.344
 [681,]  0.050  0.706
 [682,]  0.108 -0.262
 [683,] -0.034  0.158
 [684,] -0.265 -0.334
 [685,] -0.116  0.117
 [686,] -0.242 -0.330
 [687,] -0.302 -0.256
 [688,] -0.316 -0.344
 [689,] -0.316 -0.344
 [690,] -0.094 -0.167
 [691,]  0.484  0.470
 [692,] -0.316 -0.344
 [693,] -0.189 -0.256
 [694,]  0.054 -0.124
 [695,]  0.021 -0.204
 [696,] -0.086 -0.214
 [697,] -0.189 -0.256
 [698,]  0.408  0.087
 [699,] -0.117 -0.305
 [700,] -0.079  0.653
 [701,]  0.137  0.186
 [702,]  1.486  1.621
 [703,] -0.316 -0.344
 [704,] -0.240 -0.329
 [705,] -0.019  0.517
 [706,] -0.316 -0.344
 [707,] -0.144 -0.081
 [708,] -0.316 -0.344
 [709,] -0.316 -0.344
 [710,]  0.080  0.310
 [711,] -0.292 -0.196
 [712,] -0.056  0.452
 [713,]  0.132  0.314
 [714,] -0.316 -0.344
 [715,] -0.316 -0.344
 [716,] -0.316 -0.344
 [717,]  0.319  1.026
 [718,] -0.079 -0.227
 [719,] -0.316 -0.344
 [720,] -0.316 -0.344
 [721,] -0.168 -0.180
 [722,] -0.316 -0.344
 [723,]  0.883  1.256
 [724,] -0.046 -0.148
 [725,]  0.335 -0.071
 [726,] -0.316 -0.344
 [727,] -0.219  0.274
 [728,]  0.796  1.269
 [729,] -0.228 -0.253
 [730,]  0.002  0.147
 [731,]  0.046  0.021
 [732,]  0.018  0.456
 [733,] -0.304 -0.269
 [734,]  0.076  0.015
 [735,] -0.316 -0.344
 [736,] -0.253 -0.259
 [737,] -0.316 -0.344
 [738,] -0.120 -0.027
 [739,]  0.035 -0.205
 [740,]  0.227  0.021
 [741,] -0.007 -0.284
 [742,]  0.369  0.526
 [743,] -0.041 -0.146
 [744,]  0.023  0.303
 [745,]  0.328  0.877
 [746,] -0.281 -0.121
 [747,] -0.094 -0.164
 [748,]  0.024 -0.278
 [749,] -0.316 -0.344
 [750,] -0.229 -0.256
 [751,]  0.255 -0.088
 [752,] -0.316 -0.344
 [753,] -0.098 -0.074
 [754,] -0.316 -0.344
 [755,]  0.079 -0.195
 [756,]  0.010 -0.210
 [757,] -0.141 -0.239
 [758,] -0.145 -0.238
 [759,]  0.220  0.122
 [760,] -0.316 -0.344
 [761,]  0.633  0.363
 [762,] -0.067 -0.296
 [763,] -0.054 -0.072
 [764,] -0.111 -0.134
 [765,] -0.316 -0.344
 [766,] -0.316 -0.344
 [767,]  0.210 -0.095
 [768,] -0.316 -0.344
 [769,] -0.316 -0.344
 [770,] -0.316 -0.344
 [771,] -0.316 -0.344
 [772,] -0.316 -0.344
 [773,]  0.608  0.516
 [774,] -0.316 -0.344
 [775,] -0.316 -0.344
 [776,] -0.316 -0.344
 [777,] -0.316 -0.344
 [778,] -0.316 -0.344
 [779,] -0.316 -0.344
 [780,] -0.316 -0.344
 [781,] -0.316 -0.344
 [782,] -0.086  0.078
 [783,] -0.316 -0.344
 [784,] -0.186 -0.032
 [785,] -0.316 -0.344
 [786,]  0.112  0.414
 [787,] -0.293 -0.200
 [788,] -0.050 -0.292
 [789,] -0.218  0.276
 [790,] -0.218 -0.325
 [791,] -0.316 -0.344
 [792,] -0.316 -0.344
 [793,] -0.316 -0.344
 [794,] -0.316 -0.344
 [795,] -0.304 -0.271
 [796,] -0.316 -0.344
 [797,] -0.316 -0.344
 [798,] -0.316 -0.344
 [799,] -0.316 -0.344
 [800,] -0.316 -0.344
 [801,] -0.316 -0.344
 [802,] -0.316 -0.344
 [803,] -0.235 -0.328
 [804,]  0.277 -0.084
 [805,] -0.316 -0.344
 [806,] -0.316 -0.344
 [807,] -0.316 -0.344
 [808,] -0.228 -0.253
 [809,] -0.228 -0.253
 [810,] -0.228 -0.253
 [811,] -0.228 -0.253
 [812,] -0.240 -0.329
 [813,] -0.228 -0.253
 [814,] -0.316 -0.344
 [815,] -0.316 -0.344
 [816,] -0.316 -0.344
 [817,] -0.316 -0.344
 [818,] -0.316 -0.344
 [819,] -0.316 -0.344
 [820,] -0.316 -0.344
 [821,] -0.316 -0.344
 [822,] -0.316 -0.344
 [823,] -0.316 -0.344
 [824,] -0.316 -0.344
 [825,] -0.316 -0.344
 [826,] -0.316 -0.344
 [827,] -0.316 -0.344
 [828,] -0.316 -0.344
 [829,] -0.316 -0.344
 [830,] -0.316 -0.344
 [831,]  0.072  0.035
 [832,]  0.234  0.049
 [833,]  0.351  0.322
 [834,] -0.316 -0.344
 [835,] -0.316 -0.344
 [836,]  0.284 -0.227
 [837,] -0.316 -0.344
 [838,] -0.316 -0.344
 [839,] -0.316 -0.344
 [840,]  0.105 -0.262
 [841,] -0.228 -0.253
 [842,] -0.316 -0.344
 [843,] -0.316 -0.344
 [844,] -0.316 -0.344
 [845,] -0.232 -0.328
 [846,] -0.209 -0.238
 [847,] -0.148 -0.311
 [848,] -0.316 -0.344
 [849,] -0.316 -0.344
 [850,] -0.316 -0.344
 [851,] -0.316 -0.344
 [852,] -0.316 -0.344
 [853,]  0.098  0.389
 [854,]  0.356 -0.143
 [855,] -0.316 -0.344
 [856,] -0.188  0.058
 [857,] -0.316 -0.344
 [858,] -0.199 -0.321
 [859,] -0.316 -0.344
 [860,] -0.223 -0.326
 [861,] -0.140 -0.310
 [862,] -0.316 -0.344
 [863,] -0.316 -0.344
 [864,] -0.265 -0.334
 [865,] -0.316 -0.344
 [866,] -0.257  0.033
 [867,]  0.109 -0.042
 [868,]  0.160 -0.111
 [869,]  0.000 -0.063
 [870,] -0.280 -0.115
 [871,] -0.316 -0.344
 [872,]  0.187  0.252
 [873,] -0.139 -0.079
 [874,] -0.304 -0.269
 [875,] -0.269 -0.050
 [876,] -0.253 -0.259
 [877,] -0.316 -0.344
 [878,] -0.170 -0.245
 [879,] -0.292 -0.196
 [880,] -0.316 -0.344
 [881,] -0.097 -0.301
 [882,]  0.273 -0.087
 [883,] -0.316 -0.344
 [884,] -0.249 -0.331
 [885,] -0.316 -0.344
 [886,] -0.316 -0.344
 [887,] -0.316 -0.344
 [888,] -0.316 -0.344
 [889,] -0.316 -0.344
 [890,]  0.152 -0.108
 [891,] -0.316 -0.344
 [892,]  0.570  0.422
 [893,] -0.229 -0.109
 [894,]  0.196  0.411
 [895,] -0.316 -0.344
 [896,]  0.578  0.599
 [897,] -0.265 -0.334
 [898,] -0.178 -0.247
 [899,] -0.057 -0.231
 [900,] -0.316 -0.344
 [901,] -0.034 -0.012
 [902,] -0.316 -0.344
 [903,] -0.316 -0.344
 [904,] -0.304 -0.268
 [905,] -0.200 -0.178
 [906,] -0.253 -0.259
 [907,] -0.292 -0.196
 [908,] -0.032 -0.083
 [909,] -0.188  0.158
 [910,] -0.060 -0.151
 [911,] -0.304 -0.271
 [912,] -0.316 -0.344
 [913,] -0.316 -0.344
 [914,]  0.250  0.394
 [915,] -0.004 -0.060
 [916,] -0.265 -0.334
 [917,] -0.265 -0.334
 [918,]  0.346  0.090
 [919,]  0.749  0.457
 [920,] -0.316 -0.344
 [921,] -0.293 -0.197
 [922,] -0.316 -0.344
 [923,] -0.242 -0.330
 [924,] -0.265 -0.334
 [925,] -0.280 -0.120
 [926,] -0.292 -0.197
 [927,] -0.316 -0.344
 [928,] -0.282 -0.131
 [929,]  0.190 -0.112
 [930,] -0.316 -0.344
 [931,] -0.133 -0.162
 [932,] -0.292 -0.196
 [933,]  0.033  0.032
 [934,] -0.316 -0.344
 [935,] -0.038  0.235
 [936,] -0.316 -0.344
 [937,]  0.033  0.148
 [938,] -0.316 -0.344
 [939,] -0.316 -0.344
 [940,] -0.316 -0.344
 [941,]  0.067 -0.270
 [942,] -0.316 -0.344
 [943,] -0.036  0.094
 [944,]  0.051 -0.273
 [945,]  0.673  0.350
 [946,]  1.043  0.969
 [947,] -0.091 -0.094
 [948,] -0.094  0.027
 [949,]  0.207  0.046
 [950,] -0.197 -0.099
 [951,]  0.371  0.077
 [952,] -0.164 -0.315
 [953,]  0.926  0.361
 [954,]  1.231  0.729
 [955,] -0.316 -0.344
 [956,]  0.101 -0.263
 [957,] -0.316 -0.344
 [958,]  0.009 -0.281
 [959,]  0.005  0.288
 [960,]  0.106 -0.189
 [961,]  0.658  0.933
 [962,] -0.119 -0.084
 [963,] -0.270 -0.055
 [964,] -0.230 -0.251
 [965,] -0.166 -0.157
 [966,] -0.302 -0.256
 [967,] -0.316 -0.344
 [968,]  0.385  0.815
 [969,] -0.182  0.195
 [970,] -0.265 -0.334
 [971,] -0.124 -0.092
 [972,] -0.316 -0.344
 [973,] -0.316 -0.344
 [974,] -0.316 -0.344
 [975,] -0.253 -0.259
 [976,]  0.594  0.423
 [977,]  0.027 -0.049
 [978,] -0.316 -0.344
 [979,] -0.316 -0.344
 [980,]  0.054  0.012
 [981,] -0.007 -0.210
 [982,]  1.031  0.416
 [983,] -0.316 -0.344
 [984,] -0.052  0.239
 [985,]  0.154  0.042
 [986,] -0.126  0.144
 [987,] -0.304 -0.269
 [988,] -0.235 -0.328
 [989,] -0.316 -0.344
 [990,]  0.260  0.045
 [991,] -0.304 -0.271
 [992,] -0.268 -0.041
 [993,] -0.265 -0.334
 [994,] -0.316 -0.344
 [995,] -0.240 -0.329
 [996,]  0.398  0.014
 [997,] -0.206 -0.115
 [998,]  0.232 -0.167
 [999,]  0.773  0.243
[1000,] -0.316 -0.344
[1001,] -0.108  0.198
[1002,] -0.047 -0.221
[1003,]  0.411 -0.202
[1004,] -0.239  0.144
[1005,] -0.265 -0.334
[1006,] -0.304 -0.269
[1007,] -0.280 -0.115
[1008,]  0.034  0.032
[1009,] -0.241 -0.329
[1010,] -0.316 -0.344
[1011,]  0.599  0.271
[1012,] -0.316 -0.344
[1013,] -0.316 -0.344
[1014,] -0.143 -0.310
[1015,]  0.086  0.094
[1016,]  0.171  0.885
[1017,] -0.077 -0.149
[1018,] -0.316 -0.344
[1019,]  0.075  0.171
[1020,] -0.316 -0.344
[1021,] -0.316 -0.344
[1022,] -0.221 -0.253
[1023,] -0.316 -0.344
[1024,]  0.047 -0.273
[1025,] -0.316 -0.344
[1026,] -0.316 -0.344
[1027,] -0.109  0.006
[1028,] -0.316 -0.344
[1029,] -0.235  0.173
[1030,] -0.316 -0.344
[1031,] -0.231 -0.120
[1032,] -0.154 -0.236
[1033,] -0.111  0.450
[1034,] -0.316 -0.344
[1035,]  0.079  0.496
[1036,] -0.149 -0.167
[1037,] -0.316 -0.344
[1038,] -0.316 -0.344
[1039,] -0.316 -0.344
[1040,] -0.316 -0.344
[1041,]  0.200  0.496
[1042,] -0.316 -0.344
[1043,]  0.406  0.083
[1044,]  0.897 -0.108
[1045,]  0.516  0.602
[1046,]  0.200  0.496
[1047,]  0.009  0.194
[1048,] -0.316 -0.344
[1049,] -0.134 -0.165
[1050,] -0.176 -0.027
[1051,] -0.265 -0.334
[1052,] -0.268 -0.041
[1053,] -0.281 -0.121
[1054,]  0.185 -0.184
[1055,] -0.294 -0.206
[1056,] -0.159 -0.314
[1057,] -0.316 -0.344
[1058,] -0.202 -0.031
[1059,]  0.058  0.603
[1060,] -0.316 -0.344
[1061,]  0.583  1.595
[1062,] -0.123 -0.018
[1063,]  0.000 -0.052
[1064,]  1.140  1.085
[1065,]  0.057  0.038
[1066,]  0.261  0.732
[1067,]  0.309 -0.076
[1068,]  0.102  0.241
[1069,] -0.316 -0.344
[1070,] -0.122 -0.095
[1071,] -0.012 -0.138
[1072,] -0.068  0.258
[1073,] -0.316 -0.344
[1074,]  0.125 -0.036
[1075,] -0.316 -0.344
[1076,] -0.088 -0.229
[1077,]  0.403  0.521
[1078,] -0.217 -0.182
[1079,]  0.831  0.749
[1080,] -0.017  0.638
[1081,] -0.316 -0.344
[1082,]  0.716  0.455
[1083,]  0.009 -0.210
[1084,]  1.203  1.402
[1085,]  0.665  0.798
[1086,] -0.094 -0.152
[1087,] -0.316 -0.344
[1088,] -0.316 -0.344
[1089,]  0.510  0.100
[1090,]  0.082 -0.054
[1091,] -0.160 -0.166
[1092,] -0.138 -0.023
[1093,]  0.028 -0.132
[1094,]  0.047 -0.129
[1095,]  0.996  0.919
[1096,] -0.241 -0.329
[1097,]  0.257  0.461
[1098,] -0.316 -0.344
[1099,] -0.316 -0.344
[1100,] -0.048 -0.218
[1101,]  0.226  0.051
[1102,] -0.316 -0.344
[1103,] -0.316 -0.344
[1104,] -0.059 -0.080
[1105,]  1.260  0.609
[1106,] -0.316 -0.344
[1107,] -0.316 -0.344
[1108,] -0.047 -0.155
[1109,]  0.411  0.727
[1110,]  0.196  0.409
[1111,]  0.356  1.327
[1112,] -0.316 -0.344
[1113,]  0.372 -0.066
[1114,]  0.408  0.241
[1115,]  0.284  0.514
[1116,] -0.316 -0.344
[1117,]  0.403  0.153
[1118,] -0.059 -0.088
[1119,] -0.282 -0.130
[1120,]  0.128  0.021
[1121,]  0.620  0.567
[1122,] -0.184  0.493
[1123,]  0.715  0.942
[1124,]  0.671  0.545
[1125,] -0.316 -0.344
[1126,] -0.316 -0.344
[1127,]  0.577  0.330
[1128,] -0.316 -0.344
[1129,] -0.316 -0.344
[1130,] -0.131 -0.237
[1131,]  0.160 -0.030
[1132,]  0.072 -0.135
[1133,] -0.146 -0.239
[1134,]  0.698  1.378
[1135,] -0.316 -0.344
[1136,] -0.316 -0.344
[1137,] -0.208 -0.109
[1138,] -0.304 -0.271
[1139,]  0.375  0.460
[1140,] -0.143 -0.166
[1141,] -0.037  0.150
[1142,] -0.316 -0.344
[1143,] -0.206 -0.111
[1144,] -0.169 -0.316
[1145,] -0.173  0.114
[1146,]  0.735  0.302
[1147,] -0.316 -0.344
[1148,]  0.111  0.028
[1149,] -0.316 -0.344
[1150,]  0.331 -0.056
[1151,] -0.316 -0.344
[1152,]  0.649 -0.156
[1153,] -0.316 -0.344
[1154,] -0.316 -0.344
[1155,] -0.304 -0.271
[1156,]  0.651  1.238
[1157,] -0.158 -0.170
[1158,]  0.287 -0.017
[1159,] -0.316 -0.344
[1160,] -0.100 -0.145
[1161,] -0.224 -0.256
[1162,] -0.025  0.440
[1163,] -0.022 -0.287
[1164,] -0.061 -0.294
[1165,]  0.519  0.696
[1166,]  0.206  0.724
[1167,]  0.285  0.195
[1168,]  0.076 -0.268
[1169,]  0.773  0.149
[1170,] -0.104  0.196
[1171,] -0.223 -0.326
[1172,] -0.316 -0.344
[1173,] -0.316 -0.344
[1174,]  0.064 -0.129
[1175,]  0.153  0.751
[1176,] -0.167 -0.315
[1177,] -0.304 -0.270
[1178,]  0.716  1.231
[1179,]  0.664  0.657
[1180,] -0.316 -0.344
[1181,] -0.116  0.054
[1182,] -0.316 -0.344
[1183,] -0.316 -0.344
[1184,] -0.149 -0.249
[1185,] -0.316 -0.344
[1186,]  0.107  0.086
[1187,] -0.292 -0.193
[1188,] -0.235 -0.328
[1189,] -0.163 -0.152
[1190,]  0.092  0.025
[1191,]  0.007  0.433
[1192,]  0.146  1.157
[1193,] -0.316 -0.344
[1194,]  0.344  0.366
[1195,] -0.280 -0.115
[1196,] -0.189 -0.106
[1197,] -0.292 -0.196
[1198,] -0.304 -0.271
[1199,] -0.210 -0.188
[1200,] -0.218 -0.325
[1201,]  0.396  0.688
[1202,] -0.072 -0.227
[1203,] -0.316 -0.344
[1204,]  0.224  0.186
[1205,] -0.316 -0.344
[1206,]  0.015 -0.125
[1207,]  0.153 -0.116
[1208,]  0.188 -0.246
[1209,] -0.316 -0.344
[1210,] -0.316 -0.344
[1211,] -0.180  0.207
[1212,] -0.265 -0.334
[1213,]  0.192 -0.028
[1214,]  1.293  1.726
[1215,]  0.273  0.139
[1216,]  0.074  0.092
[1217,] -0.093 -0.301
[1218,]  0.358  0.221
[1219,] -0.114 -0.027
[1220,] -0.316 -0.344
[1221,] -0.316 -0.344
[1222,]  0.177  0.289
[1223,] -0.316 -0.344
[1224,]  0.212  0.264
[1225,] -0.304 -0.271
[1226,] -0.316 -0.344
[1227,]  0.177  0.058
[1228,] -0.212 -0.179
[1229,] -0.304 -0.271
[1230,]  0.356  0.399
[1231,] -0.077  0.003
[1232,]  0.125 -0.038
[1233,] -0.035  0.090
[1234,] -0.316 -0.344
[1235,]  0.234  0.499
[1236,] -0.238 -0.256
[1237,]  0.411  0.738
[1238,] -0.265 -0.334
[1239,]  0.108  0.016
[1240,]  1.305  1.370
[1241,]  0.295  0.190
[1242,] -0.221 -0.253
[1243,] -0.209 -0.179
[1244,]  0.022 -0.208
[1245,]  0.016  0.100
[1246,]  0.143  0.110
[1247,]  0.122  0.320
[1248,]  0.073  0.364
[1249,]  0.048  0.231
[1250,] -0.143 -0.024
[1251,]  0.258  0.595
[1252,]  0.924  0.549
[1253,] -0.033  0.542
[1254,]  0.390 -0.133
[1255,] -0.187 -0.099
[1256,]  0.760  0.523
[1257,]  0.436 -0.049
[1258,] -0.049  0.069
[1259,] -0.082  0.278
[1260,]  0.707  0.586
[1261,] -0.206  0.356
[1262,]  0.717  0.483
[1263,] -0.203 -0.078
[1264,]  0.413  0.164
[1265,]  0.617 -0.013
[1266,] -0.316 -0.344
[1267,] -0.316 -0.344
[1268,]  0.231 -0.237
[1269,]  0.594  0.771
[1270,]  0.108 -0.126
[1271,] -0.316 -0.344
[1272,] -0.066 -0.151
[1273,] -0.206  0.355
[1274,] -0.316 -0.344
[1275,] -0.294 -0.206
[1276,] -0.304 -0.268
[1277,]  0.244  0.277
[1278,]  0.114  0.646
[1279,]  0.669  0.502
[1280,] -0.122 -0.074
[1281,] -0.316 -0.344
[1282,]  0.352  0.221
[1283,]  0.207  0.189
[1284,]  0.526  0.178
[1285,] -0.034 -0.046
[1286,]  0.662  0.572
[1287,]  0.055  0.023
[1288,]  0.175  0.198
[1289,] -0.316 -0.344
[1290,] -0.230 -0.254
[1291,] -0.137 -0.092
[1292,] -0.035  0.477
[1293,] -0.240 -0.329
[1294,]  0.046  0.162
[1295,]  0.948  0.659
[1296,] -0.304 -0.269
[1297,]  0.192  0.276
[1298,] -0.229 -0.256
[1299,] -0.316 -0.344
[1300,] -0.170 -0.245
[1301,] -0.316 -0.344
[1302,] -0.001  0.150
[1303,]  0.252  0.647
[1304,]  0.079 -0.132
[1305,]  0.258 -0.017
[1306,] -0.316 -0.344
[1307,]  1.102  1.394
[1308,] -0.316 -0.344
[1309,] -0.162  0.139
[1310,]  0.126 -0.041
[1311,] -0.316 -0.344
[1312,] -0.316 -0.344
[1313,] -0.231 -0.257
[1314,] -0.257  0.029
[1315,] -0.316 -0.344
[1316,] -0.316 -0.344
[1317,] -0.209 -0.115
[1318,] -0.249 -0.331
[1319,] -0.108  0.216
[1320,] -0.252 -0.255
[1321,] -0.002 -0.137
[1322,]  0.201  0.433
[1323,] -0.265 -0.334
[1324,] -0.280 -0.120
[1325,] -0.316 -0.344
[1326,]  0.211 -0.165
[1327,]  0.282  0.477
[1328,] -0.240 -0.329
[1329,]  0.317 -0.078
[1330,]  0.234  0.281
[1331,]  0.180 -0.104
[1332,]  1.084  0.138
[1333,]  0.709  1.067
[1334,] -0.044  0.151
[1335,] -0.265 -0.334
[1336,] -0.316 -0.344
[1337,]  0.270  0.126
[1338,] -0.316 -0.344
[1339,] -0.316 -0.344
[1340,] -0.004  0.289
[1341,] -0.254 -0.262
[1342,] -0.037 -0.131
[1343,]  0.041 -0.065
[1344,] -0.265 -0.334
[1345,] -0.265 -0.334
[1346,]  0.138  0.048
[1347,] -0.316 -0.344
[1348,] -0.293 -0.197
[1349,] -0.316 -0.344
[1350,] -0.269 -0.047
[1351,] -0.316 -0.344
[1352,] -0.218 -0.182
[1353,] -0.304 -0.269
[1354,] -0.281 -0.122
[1355,] -0.316 -0.344
[1356,]  0.065  0.390
[1357,] -0.096 -0.231
[1358,] -0.165 -0.106
[1359,] -0.316 -0.344
[1360,] -0.265 -0.334
[1361,] -0.116 -0.305
[1362,] -0.269 -0.046
[1363,] -0.316 -0.344
[1364,] -0.200 -0.102
[1365,] -0.075 -0.085
[1366,] -0.180 -0.244
[1367,] -0.316 -0.344
[1368,] -0.316 -0.344
[1369,] -0.316 -0.344
[1370,] -0.220 -0.047
[1371,] -0.152 -0.312
[1372,] -0.189  0.052
[1373,] -0.292 -0.195
[1374,] -0.240 -0.329
[1375,] -0.316 -0.344
[1376,] -0.091 -0.154
[1377,] -0.304 -0.271
[1378,] -0.316 -0.344
[1379,]  0.161  0.549
[1380,]  0.354  0.898
[1381,] -0.185 -0.319
[1382,] -0.304 -0.272
[1383,]  0.116 -0.043
[1384,] -0.227 -0.094
[1385,] -0.316 -0.344
[1386,] -0.092 -0.300
[1387,] -0.316 -0.344
[1388,]  0.254  0.240
[1389,]  0.148  0.202
[1390,]  0.245 -0.077
[1391,]  0.501  0.831
[1392,]  0.337  0.123
[1393,]  0.659  1.037
[1394,]  0.906  0.601
[1395,]  1.370  1.234
[1396,]  0.244  0.708
[1397,]  0.336  0.505
[1398,]  0.433  0.470
[1399,]  0.655  1.126
[1400,]  0.618  0.633
[1401,]  0.115  0.455
[1402,]  0.850  0.842
[1403,]  0.941  1.017
[1404,]  0.764  0.846
[1405,]  1.279  0.989
[1406,]  1.226  1.271
[1407,]  0.741  0.750
[1408,]  0.547 -0.017
[1409,]  0.775  0.468
[1410,]  0.789  0.838
[1411,]  0.958  0.824
[1412,]  0.417  0.016
[1413,] -0.240 -0.329
[1414,]  0.920  0.774
[1415,]  0.509  0.326
[1416,]  0.813  0.478
[1417,] -0.316 -0.344
[1418,] -0.316 -0.344
[1419,] -0.091 -0.154
[1420,]  0.161  0.549
[1421,] -0.316 -0.344
[1422,]  0.116 -0.043
[1423,]  0.296  0.248
[1424,]  0.447  0.916
[1425,] -0.185 -0.319
[1426,] -0.316 -0.344
[1427,] -0.316 -0.344
[1428,] -0.316 -0.344
[1429,] -0.092 -0.300
[1430,] -0.229 -0.106
[1431,]  0.148  0.202
[1432,]  0.254 -0.020
[1433,] -0.240 -0.329
[1434,] -0.232 -0.328
[1435,] -0.083 -0.087
[1436,]  0.049 -0.273
[1437,] -0.092 -0.154
[1438,] -0.235 -0.328
[1439,] -0.064 -0.295
[1440,] -0.101 -0.302
[1441,] -0.148 -0.154
[1442,] -0.316 -0.344
[1443,] -0.292 -0.195
[1444,] -0.184  0.495
[1445,] -0.063 -0.151
[1446,] -0.304 -0.271
[1447,] -0.292 -0.193
[1448,] -0.316 -0.344
[1449,] -0.219 -0.188
[1450,] -0.316 -0.344
[1451,] -0.144 -0.164
[1452,]  0.343 -0.216
[1453,]  0.131  1.093
[1454,]  0.262 -0.087
[1455,] -0.316 -0.344
[1456,] -0.316 -0.344
[1457,] -0.151 -0.249
[1458,] -0.219 -0.043
[1459,] -0.128 -0.175
[1460,] -0.269 -0.044
[1461,] -0.201 -0.188
[1462,] -0.316 -0.344
[1463,]  2.083  2.097
[1464,]  0.233 -0.167
[1465,] -0.138 -0.309
[1466,] -0.316 -0.344
[1467,] -0.147 -0.241
[1468,] -0.154 -0.081
[1469,] -0.305 -0.279
[1470,] -0.244  0.114
[1471,] -0.304 -0.268
[1472,] -0.316 -0.344
[1473,]  1.091  0.517
[1474,] -0.316 -0.344
[1475,] -0.316 -0.344
[1476,] -0.137 -0.147
[1477,]  0.132  0.547
[1478,] -0.316 -0.344
[1479,] -0.316 -0.344
[1480,] -0.265 -0.334
[1481,] -0.316 -0.344
[1482,] -0.290 -0.181
[1483,] -0.265 -0.334
[1484,]  0.190  0.175
[1485,] -0.316 -0.344
[1486,] -0.316 -0.344
[1487,] -0.316 -0.344
[1488,]  0.164  0.192
[1489,]  0.036  0.612
[1490,] -0.292 -0.196
[1491,] -0.316 -0.344
[1492,] -0.205 -0.107
[1493,] -0.172 -0.316
[1494,] -0.316 -0.344
[1495,] -0.113  0.540
[1496,] -0.061 -0.294
[1497,] -0.316 -0.344
[1498,] -0.071 -0.079
[1499,] -0.316 -0.344
[1500,] -0.135 -0.106
[1501,]  0.202  0.303
[1502,] -0.316 -0.344
[1503,] -0.304 -0.269
[1504,] -0.138 -0.091
[1505,] -0.159 -0.314
[1506,] -0.316 -0.344
[1507,] -0.160 -0.314
[1508,] -0.304 -0.271
[1509,] -0.265 -0.334
[1510,] -0.316 -0.344
[1511,] -0.303 -0.265
[1512,] -0.316 -0.344
[1513,] -0.316 -0.344
[1514,] -0.316 -0.344
[1515,] -0.316 -0.344
[1516,] -0.316 -0.344
[1517,] -0.316 -0.344
[1518,] -0.316 -0.344
[1519,] -0.316 -0.344
[1520,] -0.316 -0.344
[1521,]  0.023  0.897
[1522,] -0.316 -0.344
[1523,] -0.316 -0.344
[1524,] -0.316 -0.344
[1525,] -0.266 -0.031
[1526,] -0.258  0.026
[1527,] -0.025 -0.132
[1528,] -0.208  0.028
[1529,] -0.316 -0.344
[1530,] -0.316 -0.344
[1531,] -0.316 -0.344
[1532,] -0.316 -0.344
[1533,] -0.316 -0.344
[1534,] -0.316 -0.344
[1535,] -0.316 -0.344
[1536,] -0.316 -0.344
[1537,] -0.316 -0.344
[1538,] -0.316 -0.344
[1539,] -0.316 -0.344
[1540,] -0.316 -0.344
[1541,] -0.316 -0.344
[1542,] -0.316 -0.344
[1543,] -0.316 -0.344
[1544,]  0.084 -0.266
[1545,]  0.349  0.509
[1546,]  0.484  0.470
[1547,] -0.316 -0.344
[1548,]  1.177  0.605
[1549,]  0.474  0.405
[1550,]  0.398  0.390
[1551,]  0.474  0.405
[1552,] -0.292 -0.196
[1553,]  0.595  0.546
[1554,] -0.304 -0.269
[1555,]  1.615  1.636
[1556,]  0.005 -0.209
[1557,]  0.484  0.470
[1558,]  0.741  0.388
[1559,]  0.669  1.176
[1560,]  1.164  1.204
[1561,]  0.484  0.470
[1562,]  0.378 -0.209
[1563,] -0.316 -0.344
[1564,] -0.117 -0.305
[1565,]  1.577  1.784
[1566,] -0.012  0.324
[1567,] -0.119 -0.075
[1568,] -0.152 -0.312
[1569,] -0.130 -0.082
[1570,]  0.027 -0.054
[1571,] -0.281 -0.124
[1572,]  0.452 -0.194
[1573,] -0.304 -0.270
[1574,] -0.026 -0.288
[1575,]  0.144  0.258
[1576,] -0.316 -0.344
[1577,] -0.316 -0.344
[1578,]  0.151  0.231
[1579,]  0.257  0.129
[1580,]  0.479 -0.126
[1581,]  0.360  0.150
[1582,]  0.405  0.380
[1583,] -0.176 -0.024
[1584,] -0.316 -0.344
[1585,]  1.928  1.567
[1586,] -0.316 -0.344
[1587,]  0.384  0.102
[1588,] -0.316 -0.344
[1589,] -0.094  0.134
[1590,]  0.184 -0.184
[1591,] -0.316 -0.344
[1592,] -0.063 -0.295
[1593,]  0.378 -0.209
[1594,] -0.316 -0.344
[1595,] -0.316 -0.344
[1596,] -0.209  0.334
[1597,]  0.378 -0.209
[1598,] -0.316 -0.344
[1599,] -0.316 -0.344
[1600,] -0.097 -0.229
[1601,] -0.316 -0.344
[1602,] -0.316 -0.344
[1603,]  0.183  0.313
[1604,]  0.105 -0.116
[1605,] -0.316 -0.344
[1606,]  1.427  0.421
[1607,] -0.184  0.180
[1608,] -0.316 -0.344
[1609,]  0.202  0.923
[1610,] -0.316 -0.344
[1611,] -0.061 -0.069
[1612,]  0.003  0.135
[1613,] -0.292 -0.195
[1614,] -0.316 -0.344
[1615,]  0.608  0.791
[1616,] -0.032  0.081
[1617,] -0.316 -0.344
[1618,] -0.092 -0.300
[1619,] -0.151 -0.164
[1620,] -0.176 -0.173
[1621,] -0.316 -0.344
[1622,] -0.097 -0.229
[1623,]  0.360  0.156
[1624,] -0.316 -0.344
[1625,]  0.876  0.331
[1626,] -0.316 -0.344
[1627,] -0.099  0.054
[1628,]  0.066  0.254
[1629,] -0.316 -0.344
[1630,] -0.316 -0.344
[1631,] -0.241 -0.185
[1632,] -0.316 -0.344
[1633,] -0.092 -0.300
[1634,] -0.316 -0.344
[1635,]  0.144 -0.191
[1636,] -0.084 -0.222
[1637,] -0.220 -0.249
[1638,] -0.206  0.043
[1639,] -0.290 -0.181
[1640,] -0.024 -0.287
[1641,] -0.253 -0.260
[1642,] -0.305 -0.279
[1643,]  0.094 -0.190
[1644,] -0.316 -0.344
[1645,] -0.235 -0.328
[1646,] -0.241 -0.180
[1647,]  0.198  0.201
[1648,]  0.639  0.816
[1649,] -0.168 -0.315
[1650,] -0.143 -0.310
[1651,]  0.004 -0.282
[1652,] -0.316 -0.344
[1653,] -0.316 -0.344
[1654,] -0.316 -0.344
[1655,] -0.316 -0.344
[1656,] -0.316 -0.344
[1657,] -0.316 -0.344
[1658,] -0.316 -0.344
[1659,]  0.218  0.276
[1660,] -0.229 -0.107
[1661,] -0.148 -0.241
[1662,] -0.304 -0.270
[1663,] -0.316 -0.344
[1664,]  0.437  0.238
[1665,] -0.265 -0.334
[1666,] -0.210 -0.188
[1667,] -0.316 -0.344
[1668,]  0.082 -0.193
[1669,] -0.316 -0.344
[1670,] -0.316 -0.344
[1671,] -0.265 -0.334
[1672,] -0.316 -0.344
[1673,] -0.316 -0.344
[1674,] -0.304 -0.269
[1675,] -0.065 -0.147
[1676,] -0.316 -0.344
[1677,]  0.328  0.439
[1678,] -0.304 -0.268
[1679,] -0.242 -0.190
[1680,] -0.304 -0.269
[1681,] -0.316 -0.344
[1682,]  1.034  0.508
[1683,]  0.029 -0.134
[1684,] -0.316 -0.344
[1685,] -0.316 -0.344
[1686,] -0.316 -0.344
[1687,] -0.316 -0.344
[1688,] -0.316 -0.344
[1689,]  0.109 -0.117
[1690,]  0.098 -0.263
[1691,] -0.316 -0.344
[1692,] -0.316 -0.344
[1693,] -0.316 -0.344
[1694,] -0.290 -0.181
[1695,] -0.316 -0.344
[1696,] -0.316 -0.344
[1697,] -0.010  0.159
[1698,]  0.392  0.615
[1699,] -0.018  0.183
[1700,]  0.256  0.209
[1701,] -0.154 -0.227
[1702,] -0.316 -0.344
[1703,] -0.316 -0.344
[1704,]  0.780  0.781
[1705,]  0.016 -0.194
[1706,] -0.316 -0.344
[1707,] -0.316 -0.344
[1708,] -0.302 -0.256
[1709,] -0.170  0.118
[1710,] -0.153 -0.239
[1711,]  0.862  0.322
[1712,] -0.316 -0.344
[1713,] -0.206 -0.246
[1714,]  0.580  0.038
[1715,] -0.316 -0.344
[1716,] -0.316 -0.344
[1717,] -0.316 -0.344
[1718,] -0.316 -0.344
[1719,] -0.209 -0.179
[1720,]  0.120 -0.052
[1721,]  0.502  0.471
[1722,]  1.586  0.375
[1723,]  0.269 -0.024
[1724,]  0.411 -0.129
[1725,] -0.210 -0.188
[1726,]  0.658  0.673
[1727,]  0.531  0.103
[1728,] -0.292 -0.196
[1729,] -0.060 -0.006
[1730,]  0.163 -0.021
[1731,] -0.316 -0.344
[1732,]  0.126  0.046
[1733,] -0.316 -0.344
[1734,]  0.225  0.136
[1735,] -0.078  0.145
[1736,] -0.045  0.443
[1737,] -0.244  0.110
[1738,] -0.253 -0.261
[1739,] -0.265 -0.334
[1740,]  0.428 -0.199
[1741,] -0.112 -0.073
[1742,] -0.052  0.014
[1743,]  0.320 -0.143
[1744,] -0.002  0.312
[1745,] -0.249 -0.331
[1746,]  0.204  0.664
[1747,]  0.197 -0.039
[1748,] -0.008 -0.284
[1749,] -0.109  0.005
[1750,]  0.460 -0.047
[1751,] -0.072 -0.297
[1752,] -0.067 -0.160
[1753,]  0.508  0.034
[1754,]  0.338 -0.147
[1755,]  0.142  0.475
[1756,] -0.265 -0.334
[1757,] -0.240 -0.329
[1758,] -0.316 -0.344
[1759,]  0.011 -0.204
[1760,] -0.316 -0.344
[1761,] -0.316 -0.344
[1762,] -0.316 -0.344
[1763,] -0.241 -0.329
[1764,]  0.537  0.253
[1765,]  0.780  0.629
[1766,]  0.889  0.174
[1767,] -0.316 -0.344
[1768,] -0.316 -0.344
[1769,] -0.316 -0.344
[1770,] -0.316 -0.344
[1771,] -0.316 -0.344
[1772,] -0.316 -0.344
[1773,] -0.316 -0.344
[1774,] -0.316 -0.344
[1775,]  0.311  0.364
[1776,] -0.316 -0.344
[1777,] -0.316 -0.344
[1778,] -0.267 -0.037
[1779,] -0.316 -0.344
[1780,] -0.054 -0.061
[1781,] -0.265 -0.334
[1782,]  0.054  0.737
[1783,]  0.253  1.099
[1784,]  1.160  1.483
[1785,]  0.348  0.158
[1786,] -0.316 -0.344
[1787,] -0.304 -0.268
[1788,] -0.265 -0.334
[1789,] -0.117 -0.305
[1790,] -0.316 -0.344
[1791,] -0.316 -0.344
[1792,] -0.316 -0.344
[1793,] -0.316 -0.344
[1794,] -0.207 -0.115
[1795,] -0.112 -0.011
[1796,]  0.484  0.470
[1797,] -0.229 -0.104
[1798,] -0.116  0.119
[1799,] -0.316 -0.344
[1800,] -0.117  0.016
[1801,] -0.316 -0.344
[1802,] -0.316 -0.344
[1803,] -0.232 -0.265
[1804,] -0.316 -0.344
[1805,] -0.316 -0.344
[1806,] -0.232 -0.328
[1807,] -0.316 -0.344
[1808,] -0.316 -0.344
[1809,] -0.281 -0.124
[1810,]  0.652  0.502
[1811,]  0.404  0.454
[1812,]  1.120  0.738
[1813,] -0.240 -0.179
[1814,] -0.232 -0.328
[1815,] -0.172 -0.239
[1816,]  0.044  0.158
[1817,] -0.150 -0.167
[1818,] -0.060  0.420
[1819,] -0.316 -0.344
[1820,]  0.345  0.722
[1821,] -0.316 -0.344
[1822,] -0.316 -0.344
[1823,]  0.078  0.668
[1824,] -0.205 -0.237
[1825,] -0.257  0.033
[1826,] -0.316 -0.344
[1827,] -0.106 -0.303
[1828,]  0.468  0.743
[1829,]  0.021 -0.278
[1830,] -0.304 -0.271
[1831,] -0.249 -0.331
[1832,]  0.147  0.199
[1833,]  0.048  0.021
[1834,] -0.168 -0.230
[1835,] -0.316 -0.344
[1836,]  0.379  0.653
[1837,] -0.316 -0.344
[1838,] -0.240 -0.329
[1839,] -0.316 -0.344
[1840,] -0.316 -0.344
[1841,] -0.152 -0.082
[1842,]  0.173  0.462
[1843,] -0.063 -0.140
[1844,] -0.223 -0.326
[1845,] -0.316 -0.344
[1846,] -0.232 -0.328
[1847,]  0.210  0.039
[1848,] -0.108 -0.304
[1849,]  0.019 -0.039
[1850,]  0.181 -0.247
[1851,] -0.265 -0.334
[1852,] -0.085  0.092
[1853,]  0.375  0.726
[1854,] -0.316 -0.344
[1855,]  0.839  0.867
[1856,] -0.316 -0.344
[1857,] -0.316 -0.344
[1858,] -0.095 -0.156
[1859,] -0.304 -0.271
[1860,] -0.316 -0.344
[1861,] -0.316 -0.344
[1862,] -0.125 -0.222
[1863,] -0.316 -0.344
[1864,] -0.241 -0.329
[1865,]  0.091  0.468
[1866,]  0.167 -0.018
[1867,]  0.115  0.245
[1868,]  0.112  0.093
[1869,]  0.268  0.204
[1870,]  0.274  0.819
[1871,] -0.316 -0.344
[1872,] -0.316 -0.344
[1873,] -0.316 -0.344
[1874,] -0.224 -0.254
[1875,] -0.316 -0.344
[1876,] -0.053 -0.222
[1877,]  0.343 -0.216
[1878,]  0.307  0.211
[1879,] -0.316 -0.344
[1880,] -0.151 -0.240
[1881,]  0.137 -0.067
[1882,] -0.160 -0.314
[1883,]  0.017  0.011
[1884,] -0.316 -0.344
[1885,] -0.316 -0.344
[1886,] -0.305 -0.279
[1887,] -0.294 -0.206
[1888,] -0.316 -0.344
[1889,] -0.304 -0.271
[1890,] -0.316 -0.344
[1891,] -0.213 -0.261
[1892,]  0.174  0.474
[1893,]  0.533  0.431
[1894,]  0.875  1.105
[1895,]  0.637  0.612
[1896,] -0.316 -0.344
[1897,] -0.316 -0.344
[1898,]  0.401  0.827
[1899,] -0.304 -0.271
[1900,] -0.316 -0.344
[1901,] -0.316 -0.344
[1902,] -0.183  0.188
[1903,] -0.316 -0.344
[1904,] -0.155 -0.240
[1905,]  0.177  0.043
[1906,] -0.123 -0.307
[1907,] -0.240 -0.329
[1908,] -0.083 -0.001
[1909,]  0.006  0.326
[1910,] -0.316 -0.344
[1911,]  0.007  0.277
[1912,] -0.133 -0.103
[1913,] -0.265 -0.334
[1914,]  0.527  0.113
[1915,]  0.433  0.175
[1916,] -0.316 -0.344
[1917,] -0.255  0.044
[1918,]  0.008 -0.281
[1919,] -0.304 -0.268
[1920,] -0.291 -0.190
[1921,]  0.099  0.461
[1922,]  0.146  0.505
[1923,]  0.297  0.214
[1924,]  0.043  0.485
[1925,]  0.026  0.540
[1926,] -0.316 -0.344
[1927,] -0.316 -0.344
[1928,] -0.106 -0.019
[1929,] -0.053 -0.220
[1930,] -0.316 -0.344
[1931,]  0.770  0.692
[1932,] -0.316 -0.344
[1933,] -0.316 -0.344
[1934,] -0.316 -0.344
[1935,] -0.108 -0.304
[1936,] -0.305 -0.279
[1937,] -0.182 -0.318
[1938,] -0.249 -0.331
[1939,]  0.372 -0.210
[1940,] -0.240 -0.329
[1941,]  0.451  0.785
[1942,] -0.210 -0.164
[1943,] -0.316 -0.344
[1944,] -0.316 -0.344
[1945,] -0.188 -0.028
[1946,]  0.355  0.071
[1947,] -0.055 -0.219
[1948,] -0.217 -0.176
[1949,]  0.434  0.087
[1950,]  0.956  1.109
[1951,] -0.316 -0.344
[1952,] -0.265 -0.334
[1953,] -0.245  0.108
[1954,] -0.253 -0.258
[1955,] -0.025  0.080
[1956,] -0.316 -0.344
[1957,] -0.316 -0.344
[1958,]  1.115  0.761
[1959,]  0.086  0.322
[1960,]  0.016 -0.210
[1961,] -0.303 -0.265
[1962,] -0.289 -0.177
[1963,] -0.010 -0.199
[1964,] -0.293 -0.203
[1965,]  0.231  0.146
[1966,]  0.595 -0.032
[1967,] -0.144  0.339
[1968,]  1.287  0.103
[1969,]  1.171  1.275
[1970,] -0.316 -0.344
[1971,] -0.265 -0.334
[1972,]  0.056  0.015
[1973,]  0.633 -0.085
[1974,]  0.176 -0.030
[1975,]  0.262 -0.087
[1976,]  0.211  0.526
[1977,]  0.074  0.335
[1978,] -0.138 -0.100
[1979,]  0.004 -0.148
[1980,] -0.316 -0.344
[1981,] -0.316 -0.344
[1982,] -0.304 -0.272
[1983,]  0.481  0.168
[1984,] -0.304 -0.271
[1985,] -0.014 -0.150
[1986,] -0.123  0.059
[1987,]  0.192 -0.022
[1988,]  0.048  0.016
[1989,] -0.162 -0.314
[1990,]  0.254 -0.233
[1991,]  1.436  0.152
[1992,] -0.022 -0.141
[1993,] -0.041 -0.146
[1994,] -0.316 -0.344
[1995,] -0.008  0.166
[1996,]  0.199  0.055
[1997,]  0.221 -0.085
[1998,]  0.626  0.753
[1999,]  0.115  0.187
[2000,]  0.685  0.106
[2001,]  0.041  0.501
[2002,]  0.262 -0.094
[2003,] -0.281 -0.127
[2004,] -0.039  0.134
[2005,]  0.070  0.313
[2006,]  0.886  0.624
[2007,] -0.035  0.002
[2008,]  0.048  0.094
[2009,] -0.316 -0.344
[2010,]  0.121  0.261
[2011,]  0.119  0.120
[2012,]  0.204  0.052
[2013,]  0.119  0.248
[2014,]  0.012 -0.063
[2015,]  0.148  0.254
[2016,]  0.185  0.189
[2017,] -0.291 -0.190
[2018,]  0.003 -0.120
[2019,]  0.040  0.027
[2020,]  0.316 -0.002
[2021,]  0.716  0.280
[2022,]  0.413  0.257
[2023,]  0.104 -0.042
[2024,]  0.140  0.036
[2025,]  0.414  0.017
[2026,]  0.484  0.097
[2027,]  0.357  0.817
[2028,] -0.166 -0.170
[2029,] -0.182  0.192
[2030,]  0.255  0.320
[2031,]  0.098  0.028
[2032,]  0.269 -0.011
[2033,]  0.153  0.272
[2034,]  0.320  0.141
[2035,]  0.714  0.158
[2036,] -0.003  0.008
[2037,]  0.356  0.163
[2038,]  0.201  0.038
[2039,]  0.168  0.046
[2040,]  0.336  0.065
[2041,]  0.339  0.088
[2042,]  0.340  0.089
[2043,]  0.303  0.065
[2044,] -0.073 -0.152
[2045,] -0.316 -0.344
[2046,] -0.316 -0.344
[2047,] -0.163 -0.240
[2048,] -0.120 -0.026
[2049,] -0.205  0.045
[2050,] -0.316 -0.344
[2051,] -0.282 -0.131
[2052,]  1.412  1.173
[2053,]  0.845  1.146
[2054,]  0.954  1.075
[2055,]  0.885  0.852
[2056,]  0.592  0.779
[2057,]  0.739  0.473
[2058,] -0.221  0.258
[2059,]  1.796  0.266
[2060,]  1.720  0.242
[2061,] -0.316 -0.344
[2062,] -0.316 -0.344
[2063,] -0.316 -0.344
[2064,]  0.385 -0.137
[2065,]  0.526  0.695
[2066,]  0.020  0.398
[2067,]  1.177  0.605
[2068,]  0.925 -0.102
[2069,] -0.316 -0.344
[2070,] -0.182 -0.318
[2071,] -0.316 -0.344
[2072,] -0.305 -0.279
[2073,] -0.316 -0.344
[2074,]  0.339 -0.003
[2075,]  0.090 -0.265
[2076,] -0.316 -0.344
[2077,] -0.316 -0.344
[2078,]  0.105 -0.055
[2079,] -0.316 -0.344
[2080,] -0.124 -0.158
[2081,] -0.034  0.083
[2082,] -0.113 -0.088
[2083,] -0.160 -0.314
[2084,] -0.212 -0.181
[2085,] -0.236 -0.243
[2086,] -0.006 -0.214
[2087,]  1.154  0.997
[2088,]  1.205  1.059
[2089,]  0.974  0.780
[2090,]  1.024  1.153
[2091,]  0.828  0.856
[2092,]  0.249  0.749
[2093,]  0.993  0.729
[2094,]  0.423  0.470
[2095,]  0.797  0.781
[2096,]  0.510  0.544
[2097,]  0.896  0.824
[2098,]  1.026  1.113
[2099,]  0.982  0.964
[2100,]  0.645  0.984
[2101,]  0.854  1.071
[2102,]  0.876  0.986
[2103,]  0.632  1.297
[2104,]  0.358  0.899
[2105,]  0.550  0.482
[2106,]  0.880  0.721
[2107,]  0.380  0.616
[2108,]  0.756  0.835
[2109,]  0.741  0.826
[2110,]  0.893  1.161
[2111,]  1.119  1.053
[2112,] -0.059 -0.143
[2113,] -0.316 -0.344
[2114,]  1.162  1.409
[2115,]  0.082 -0.050
[2116,] -0.316 -0.344
[2117,] -0.304 -0.269
[2118,] -0.280 -0.119
[2119,]  0.012 -0.063
[2120,] -0.090 -0.300
[2121,] -0.240 -0.329
[2122,] -0.211 -0.250
[2123,] -0.173 -0.246
[2124,] -0.120 -0.023
[2125,]  0.161  0.170
[2126,] -0.316 -0.344
[2127,] -0.316 -0.344
[2128,] -0.242 -0.330
[2129,] -0.316 -0.344
[2130,] -0.316 -0.344
[2131,] -0.017  0.146
[2132,] -0.316 -0.344
[2133,] -0.218 -0.325
[2134,]  0.267 -0.002
[2135,] -0.207  0.038
[2136,] -0.316 -0.344
[2137,] -0.292 -0.196
[2138,] -0.316 -0.344
[2139,]  0.182  0.407
[2140,] -0.240 -0.329
[2141,] -0.316 -0.344
[2142,] -0.185 -0.319
[2143,] -0.090 -0.080
[2144,] -0.253 -0.260
[2145,] -0.316 -0.344
[2146,] -0.092 -0.008
[2147,]  0.176  0.341
[2148,] -0.316 -0.344
[2149,] -0.304 -0.268
[2150,] -0.228 -0.255
[2151,] -0.316 -0.344
[2152,] -0.274 -0.080
[2153,] -0.316 -0.344
[2154,]  0.135 -0.256
[2155,] -0.316 -0.344
[2156,]  0.172 -0.178
[2157,]  0.199  0.044
[2158,] -0.152 -0.240
[2159,]  0.541  1.090
[2160,]  0.117  0.015
[2161,] -0.239 -0.172
[2162,] -0.316 -0.344
[2163,] -0.316 -0.344
[2164,] -0.316 -0.344
[2165,] -0.144 -0.311
[2166,] -0.316 -0.344
[2167,] -0.069  0.507
[2168,] -0.316 -0.344
[2169,] -0.316 -0.344
[2170,] -0.232 -0.328
[2171,]  0.239  1.073
[2172,] -0.316 -0.344
[2173,]  0.031  0.568
[2174,]  0.394  0.540
[2175,]  0.411  0.013
[2176,]  0.030  0.771
[2177,] -0.316 -0.344
[2178,] -0.253 -0.258
[2179,] -0.316 -0.344
[2180,]  1.584  1.566
[2181,]  0.371  0.365
[2182,] -0.316 -0.344
[2183,] -0.316 -0.344
[2184,] -0.316 -0.344
[2185,] -0.258  0.024
[2186,] -0.316 -0.344
[2187,] -0.316 -0.344
[2188,] -0.094  0.058
[2189,] -0.047 -0.292
[2190,] -0.316 -0.344
[2191,] -0.292 -0.196
[2192,] -0.316 -0.344
[2193,] -0.316 -0.344
[2194,] -0.316 -0.344
[2195,] -0.316 -0.344
[2196,]  0.552  0.181
[2197,]  0.757  0.366
[2198,] -0.164 -0.315
[2199,] -0.316 -0.344
[2200,] -0.316 -0.344
[2201,] -0.316 -0.344
[2202,] -0.316 -0.344
[2203,]  0.815  0.450
[2204,]  0.107 -0.104
[2205,]  0.969  0.340
[2206,] -0.316 -0.344
[2207,] -0.316 -0.344
[2208,] -0.316 -0.344
[2209,] -0.185  0.492
[2210,] -0.177 -0.245
[2211,]  0.822  0.805
[2212,] -0.316 -0.344
[2213,] -0.316 -0.344
[2214,]  0.526  0.917
[2215,]  0.461 -0.050
[2216,]  0.035  0.518
[2217,] -0.304 -0.269
[2218,] -0.304 -0.269
[2219,] -0.316 -0.344
[2220,] -0.240 -0.179
[2221,]  0.201  0.104
[2222,] -0.316 -0.344
[2223,] -0.063  0.226
[2224,]  0.505  1.313
[2225,]  0.061  0.322
[2226,] -0.225  0.232
[2227,] -0.154 -0.227
[2228,] -0.205 -0.105
[2229,]  0.021  0.828
[2230,] -0.269 -0.046
[2231,] -0.037 -0.001
[2232,] -0.316 -0.344
[2233,] -0.316 -0.344
[2234,] -0.316 -0.344
[2235,]  0.222  0.493
[2236,] -0.316 -0.344
[2237,]  0.407  0.181
[2238,] -0.316 -0.344
[2239,] -0.240 -0.329
[2240,]  0.053  0.156
[2241,] -0.316 -0.344
[2242,] -0.316 -0.344
[2243,] -0.184  0.183
[2244,] -0.304 -0.270
[2245,]  0.017 -0.059
[2246,] -0.316 -0.344
[2247,] -0.316 -0.344
[2248,] -0.316 -0.344
[2249,] -0.316 -0.344
[2250,] -0.135 -0.309
[2251,] -0.316 -0.344
[2252,] -0.186 -0.033
[2253,]  0.117  0.250
[2254,] -0.020  0.297
[2255,] -0.316 -0.344
[2256,]  0.066 -0.064
[2257,] -0.316 -0.344
[2258,] -0.316 -0.344
[2259,] -0.265 -0.334
[2260,] -0.098 -0.302
[2261,] -0.316 -0.344
[2262,] -0.211 -0.247
[2263,] -0.231 -0.120
[2264,] -0.084 -0.150
[2265,] -0.001  0.011
[2266,]  0.123  1.087
[2267,]  0.420  0.554
[2268,] -0.151 -0.076
[2269,] -0.015  0.162
[2270,]  0.340  0.054
[2271,] -0.316 -0.344
[2272,] -0.304 -0.269
[2273,] -0.316 -0.344
[2274,] -0.004 -0.198
[2275,] -0.316 -0.344
[2276,]  0.384  0.238
[2277,]  0.323  0.152
[2278,]  0.512  0.396
[2279,] -0.316 -0.344
[2280,] -0.304 -0.271
[2281,] -0.168 -0.315
[2282,]  0.723  0.751
[2283,] -0.002 -0.198
[2284,] -0.316 -0.344
[2285,] -0.205  0.050
[2286,] -0.316 -0.344
[2287,] -0.302 -0.256
[2288,] -0.316 -0.344
[2289,] -0.316 -0.344
[2290,]  0.086  0.462
[2291,]  0.140  0.026
[2292,]  0.136 -0.185
[2293,] -0.145 -0.083
[2294,]  0.081 -0.133
[2295,] -0.292 -0.195
[2296,] -0.304 -0.268
[2297,] -0.316 -0.344
[2298,] -0.023 -0.202
[2299,] -0.015  0.078
[2300,] -0.231 -0.265
[2301,]  0.245 -0.235
[2302,] -0.240 -0.329
[2303,] -0.114 -0.088
[2304,]  0.091 -0.265
[2305,] -0.316 -0.344
[2306,] -0.230 -0.257
[2307,] -0.316 -0.344
[2308,] -0.240 -0.329
[2309,]  0.630  0.331
[2310,] -0.068  0.278
[2311,] -0.131  0.340
[2312,] -0.162  0.184
[2313,] -0.192  0.128
[2314,] -0.070 -0.159
[2315,] -0.009 -0.140
[2316,]  1.453  0.947
[2317,] -0.041  0.956
[2318,] -0.316 -0.344
[2319,] -0.056  0.275
[2320,]  0.015 -0.134
[2321,] -0.062 -0.232
[2322,] -0.278 -0.102
[2323,] -0.072  0.896
[2324,]  0.045  0.015
[2325,]  0.496  0.365
[2326,] -0.280 -0.119
[2327,]  0.315  1.031
[2328,] -0.316 -0.344
[2329,] -0.303 -0.265
[2330,]  0.253  0.667
[2331,]  0.362  0.209
[2332,] -0.232 -0.265
[2333,] -0.316 -0.344
[2334,]  0.098 -0.054
[2335,] -0.316 -0.344
[2336,]  0.525 -0.040
[2337,] -0.265 -0.334
[2338,] -0.226 -0.180
[2339,] -0.232 -0.328
[2340,] -0.258  0.021
[2341,]  0.334  0.440
[2342,]  0.049 -0.132
[2343,]  0.753  0.510
[2344,] -0.316 -0.344
[2345,] -0.316 -0.344
[2346,] -0.062 -0.014
[2347,] -0.316 -0.344
[2348,] -0.192 -0.131
[2349,]  0.052 -0.209
[2350,] -0.039 -0.005
[2351,] -0.202 -0.116
[2352,]  0.162  0.037
[2353,] -0.316 -0.344
[2354,] -0.316 -0.344
[2355,]  0.170 -0.095
[2356,]  0.103  0.808
[2357,] -0.031 -0.004
[2358,] -0.316 -0.344
[2359,] -0.265 -0.334
[2360,] -0.316 -0.344
[2361,] -0.316 -0.344
[2362,] -0.099  0.060
[2363,] -0.099  0.060
[2364,] -0.316 -0.344
[2365,] -0.316 -0.344
[2366,] -0.292 -0.196
[2367,] -0.316 -0.344
[2368,] -0.316 -0.344
[2369,] -0.084 -0.222
[2370,]  0.335  0.882
[2371,] -0.002 -0.210
[2372,]  0.634  0.050
[2373,]  1.207  1.926
[2374,] -0.115 -0.305
[2375,] -0.083 -0.151
[2376,] -0.180 -0.247
[2377,]  0.015  0.077
[2378,]  1.114  0.314
[2379,] -0.265 -0.334
[2380,]  0.290  0.577
[2381,]  0.799  0.833
[2382,]  0.083  0.236
[2383,] -0.265 -0.334
[2384,]  0.273  0.249
[2385,] -0.316 -0.344
[2386,] -0.064 -0.224
[2387,] -0.124 -0.087
[2388,]  0.209  0.604
[2389,]  0.762  0.736
[2390,]  0.505 -0.044
[2391,]  0.015 -0.217
[2392,]  0.178 -0.248
[2393,]  0.379  0.074
[2394,] -0.304 -0.269
[2395,]  0.134  1.160
[2396,] -0.316 -0.344
[2397,]  0.085  0.110
[2398,] -0.316 -0.344
[2399,] -0.316 -0.344
[2400,]  0.935  0.633
[2401,]  0.172  0.255
[2402,] -0.253 -0.260
[2403,] -0.268 -0.043
[2404,] -0.232 -0.328
[2405,] -0.018  0.019
[2406,]  0.198  0.047
[2407,]  0.108  0.431
[2408,]  0.268 -0.161
[2409,]  0.468  0.508
[2410,] -0.194 -0.031
[2411,]  0.113 -0.039
[2412,] -0.316 -0.344
[2413,]  0.137  0.179
[2414,] -0.316 -0.344
[2415,] -0.316 -0.344
[2416,] -0.304 -0.268
[2417,] -0.316 -0.344
[2418,] -0.316 -0.344
[2419,] -0.176 -0.317
[2420,]  0.117  0.772
[2421,]  0.177  0.502
[2422,]  0.511  0.550
[2423,]  0.467 -0.192
[2424,] -0.230 -0.110
[2425,] -0.265 -0.334
[2426,] -0.216  0.294
[2427,] -0.316 -0.344
[2428,] -0.153 -0.170
[2429,] -0.316 -0.344
[2430,] -0.316 -0.344
[2431,]  0.028 -0.142
[2432,]  0.279  0.563
[2433,] -0.004  0.002
[2434,] -0.316 -0.344
[2435,] -0.316 -0.344
[2436,] -0.280 -0.117
[2437,] -0.059  0.176
[2438,] -0.253 -0.261
[2439,]  0.010  0.298
[2440,]  0.138  0.197
[2441,]  0.066  0.300
[2442,] -0.016 -0.223
[2443,] -0.047  0.314
[2444,] -0.316 -0.344
[2445,]  0.130  0.629
[2446,] -0.316 -0.344
[2447,] -0.046 -0.221
[2448,] -0.316 -0.344
[2449,]  0.150  0.429
[2450,]  0.769  1.187
[2451,]  0.113  0.109
[2452,] -0.316 -0.344
[2453,]  0.088 -0.121
[2454,] -0.195 -0.176
[2455,] -0.149  0.093
[2456,] -0.304 -0.269
[2457,]  0.235  0.139
[2458,] -0.292 -0.195
[2459,] -0.091  0.055
[2460,] -0.116 -0.159
[2461,]  0.027  0.216
[2462,] -0.023 -0.287
[2463,] -0.292 -0.191
[2464,]  0.623  0.129
[2465,]  0.174  0.360
[2466,] -0.189 -0.319
[2467,] -0.185 -0.319
[2468,] -0.092 -0.300
[2469,] -0.200 -0.104
[2470,] -0.148 -0.104
[2471,]  0.242 -0.021
[2472,] -0.316 -0.344
[2473,] -0.217 -0.185
[2474,] -0.145 -0.240
[2475,] -0.231 -0.118
[2476,] -0.235 -0.328
[2477,] -0.075 -0.091
[2478,]  0.341 -0.216
[2479,] -0.064  0.385
[2480,] -0.316 -0.344
[2481,] -0.316 -0.344
[2482,] -0.316 -0.344
[2483,] -0.316 -0.344
[2484,] -0.016  0.236
[2485,]  0.266 -0.160
[2486,] -0.171 -0.253
[2487,]  0.098  0.025
[2488,] -0.212 -0.179
[2489,] -0.060 -0.011
[2490,] -0.028 -0.288
[2491,] -0.316 -0.344
[2492,] -0.069  0.134
[2493,]  0.781  0.748
[2494,] -0.240 -0.329
[2495,] -0.316 -0.344
[2496,] -0.316 -0.344
[2497,] -0.316 -0.344
[2498,] -0.068  0.063
[2499,] -0.316 -0.344
[2500,] -0.121  0.582
[2501,]  0.514  0.035
[2502,]  0.387  0.451
[2503,] -0.215 -0.169
[2504,]  0.429  1.290
[2505,] -0.293 -0.203
[2506,] -0.304 -0.270
[2507,] -0.280 -0.118
[2508,]  0.383  0.547
[2509,]  0.251  0.054
[2510,]  0.489  0.185
[2511,] -0.143 -0.310
[2512,]  0.089 -0.188
[2513,] -0.070 -0.013
[2514,] -0.229 -0.107
[2515,] -0.316 -0.344
[2516,] -0.068  0.063
[2517,] -0.316 -0.344
[2518,] -0.121  0.582
[2519,]  0.514  0.035
[2520,]  0.387  0.451
[2521,] -0.215 -0.169
[2522,]  0.429  1.290
[2523,] -0.293 -0.203
[2524,] -0.304 -0.270
[2525,] -0.280 -0.118
[2526,]  0.383  0.547
[2527,]  0.251  0.054
[2528,]  0.489  0.185
[2529,] -0.143 -0.310
[2530,]  0.089 -0.188
[2531,] -0.070 -0.013
[2532,] -0.229 -0.107
[2533,] -0.108 -0.005
[2534,] -0.279 -0.109
[2535,] -0.292 -0.195
[2536,]  0.012 -0.046
[2537,] -0.232 -0.328
[2538,] -0.316 -0.344
[2539,] -0.171 -0.022
[2540,] -0.270 -0.052
[2541,] -0.316 -0.344
[2542,] -0.316 -0.344
[2543,]  0.099  0.806
[2544,] -0.293 -0.203
[2545,] -0.171 -0.253
[2546,] -0.233  0.181
[2547,] -0.112 -0.086
[2548,]  0.230  1.095
[2549,] -0.253 -0.259
[2550,] -0.316 -0.344
[2551,] -0.007 -0.063
[2552,] -0.316 -0.344
[2553,]  0.683  0.448
[2554,] -0.304 -0.271
[2555,]  0.448  0.566
[2556,] -0.210  0.331
[2557,] -0.316 -0.344
[2558,] -0.281 -0.122
[2559,] -0.316 -0.344
[2560,]  0.717  0.690
[2561,] -0.316 -0.344
[2562,]  0.484  0.470
[2563,]  0.216  0.271
[2564,] -0.085  0.223
[2565,] -0.316 -0.344
[2566,] -0.316 -0.344
[2567,] -0.251 -0.246
[2568,]  0.095 -0.264
[2569,] -0.051  0.118
[2570,] -0.316 -0.344
[2571,] -0.292 -0.197
[2572,]  0.532  0.508
[2573,] -0.253 -0.258
[2574,] -0.240 -0.329
[2575,]  0.089  0.414
[2576,] -0.165 -0.315
[2577,]  0.094 -0.017
[2578,] -0.316 -0.344
[2579,] -0.231  0.192
[2580,] -0.103  1.013
[2581,] -0.316 -0.344
[2582,] -0.191 -0.175
[2583,] -0.242  0.123
[2584,] -0.316 -0.344
[2585,] -0.304 -0.269
[2586,] -0.304 -0.268
[2587,] -0.316 -0.344
[2588,] -0.316 -0.344
[2589,] -0.316 -0.344
[2590,]  0.213  0.122
[2591,] -0.268 -0.043
[2592,]  0.303  0.725
[2593,] -0.218 -0.325
[2594,] -0.066 -0.295
[2595,] -0.220  0.268
[2596,] -0.120  0.140
[2597,]  0.181  1.384
[2598,] -0.316 -0.344
[2599,] -0.316 -0.344
[2600,]  1.730  1.744
[2601,] -0.316 -0.344
[2602,] -0.316 -0.344
[2603,]  0.216  0.109
[2604,]  0.123 -0.047
[2605,]  0.824 -0.048
[2606,]  0.915  0.702
[2607,] -0.281 -0.125
[2608,]  0.295  0.064
[2609,]  0.426  0.242
[2610,]  0.484  0.470
[2611,]  0.264  0.165
[2612,] -0.304 -0.271
[2613,]  0.371 -0.140
[2614,]  0.338  0.074
[2615,]  0.130 -0.042
[2616,]  0.779  0.998
[2617,]  0.089  0.039
[2618,]  0.640  0.645
[2619,] -0.316 -0.344
[2620,] -0.178 -0.243
[2621,]  0.700  0.450
[2622,]  0.120  0.018
[2623,]  0.529  0.353
[2624,] -0.009 -0.284
[2625,]  0.215  0.188
[2626,]  1.164  0.687
[2627,] -0.316 -0.344
[2628,] -0.316 -0.344
[2629,]  0.064 -0.270
[2630,]  0.347  0.953
[2631,] -0.240 -0.329
[2632,] -0.316 -0.344
[2633,]  0.378 -0.209
[2634,]  0.359 -0.066
[2635,]  1.175  0.317
[2636,] -0.316 -0.344
[2637,] -0.316 -0.344
[2638,] -0.316 -0.344
[2639,] -0.316 -0.344
[2640,] -0.148 -0.241
[2641,] -0.026 -0.147
[2642,] -0.099 -0.302
[2643,] -0.229 -0.256
[2644,] -0.316 -0.344
[2645,] -0.060 -0.148
[2646,] -0.316 -0.344
[2647,] -0.316 -0.344
[2648,] -0.316 -0.344
[2649,]  0.907  1.499
[2650,] -0.316 -0.344
[2651,] -0.302 -0.256
[2652,] -0.121 -0.306
[2653,]  0.223 -0.012
[2654,]  0.258 -0.092
[2655,]  1.147 -0.059
[2656,] -0.316 -0.344
[2657,]  0.484  0.470
[2658,]  0.378 -0.209
[2659,]  1.177  0.605
[2660,] -0.316 -0.344
[2661,] -0.316 -0.344
[2662,]  0.243 -0.015
[2663,] -0.098 -0.302
[2664,]  0.202 -0.158
[2665,] -0.029  0.008
[2666,]  0.747  0.533
[2667,]  0.971  0.730
[2668,]  0.360  0.439
[2669,]  0.376  0.381
[2670,] -0.281 -0.124
[2671,]  0.729  0.730
[2672,]  0.848  0.385
[2673,] -0.049 -0.145
[2674,]  0.698  0.658
[2675,] -0.292 -0.193
[2676,]  0.033  0.076
[2677,]  0.160  0.040
[2678,]  0.887  0.689
[2679,] -0.316 -0.344
[2680,] -0.304 -0.268
[2681,]  0.066 -0.270
[2682,] -0.303 -0.265
[2683,]  0.378 -0.209
[2684,] -0.316 -0.344
[2685,] -0.316 -0.344
[2686,] -0.267 -0.036
[2687,]  0.190  0.055
[2688,] -0.316 -0.344
[2689,] -0.238 -0.257
[2690,] -0.226 -0.184
[2691,]  0.470  0.169
[2692,]  0.017 -0.072
[2693,] -0.240 -0.329
[2694,] -0.316 -0.344
[2695,] -0.316 -0.344
[2696,]  0.295  0.753
[2697,]  0.085  0.021
[2698,]  0.673  0.353
[2699,] -0.058  0.377
[2700,] -0.316 -0.344
[2701,] -0.316 -0.344
[2702,]  0.059  0.028
[2703,] -0.278 -0.107
[2704,]  0.149 -0.254
[2705,]  0.173  0.798
[2706,] -0.240 -0.329
[2707,]  0.442  0.156
[2708,] -0.235 -0.328
[2709,] -0.048 -0.144
[2710,] -0.316 -0.344
[2711,] -0.002  0.077
[2712,] -0.316 -0.344
[2713,] -0.049 -0.155
[2714,] -0.316 -0.344
[2715,] -0.316 -0.344
[2716,] -0.316 -0.344
[2717,] -0.316 -0.344
[2718,] -0.136 -0.237
[2719,]  0.562  0.049
[2720,] -0.316 -0.344
[2721,] -0.052  0.531
[2722,]  0.220  0.209
[2723,] -0.172 -0.316
[2724,] -0.043  0.164
[2725,] -0.316 -0.344
[2726,] -0.193 -0.015
[2727,] -0.151 -0.154
[2728,] -0.316 -0.344
[2729,] -0.149 -0.169
[2730,] -0.316 -0.344
[2731,]  0.094  0.188
[2732,] -0.243  0.117
[2733,] -0.316 -0.344
[2734,] -0.316 -0.344
[2735,]  0.595  0.122
[2736,] -0.209 -0.180
[2737,]  0.281  0.210
[2738,]  1.020  0.182
[2739,]  0.298  0.286
[2740,]  0.014 -0.058
[2741,] -0.033  0.059
[2742,] -0.013  0.141
[2743,] -0.316 -0.344
[2744,] -0.096  0.003
[2745,]  0.105 -0.262
[2746,]  0.202  0.639
[2747,] -0.215 -0.018
[2748,]  0.361  0.370
[2749,] -0.185 -0.319
[2750,] -0.316 -0.344
[2751,] -0.316 -0.344
[2752,] -0.133 -0.093
[2753,]  0.062  0.016
[2754,] -0.304 -0.268
[2755,] -0.073 -0.154
[2756,] -0.316 -0.344
[2757,] -0.241 -0.185
[2758,] -0.219  0.274
[2759,] -0.001  0.388
[2760,] -0.316 -0.344
[2761,]  0.993  0.998
[2762,]  0.376 -0.146
[2763,]  0.096  0.085
[2764,] -0.265 -0.334
[2765,]  0.066  0.110
[2766,] -0.316 -0.344
[2767,] -0.154 -0.236
[2768,] -0.316 -0.344
[2769,] -0.265 -0.334
[2770,]  0.209 -0.171
[2771,] -0.316 -0.344
[2772,] -0.316 -0.344
[2773,] -0.316 -0.344
[2774,] -0.316 -0.344
[2775,] -0.064 -0.295
[2776,] -0.292 -0.196
[2777,] -0.219 -0.043
[2778,] -0.316 -0.344
[2779,] -0.316 -0.344
[2780,]  0.871  0.823
[2781,] -0.217 -0.177
[2782,] -0.240  0.138
[2783,] -0.316 -0.344
[2784,] -0.316 -0.344
[2785,] -0.223 -0.326
[2786,]  0.149  0.102
[2787,] -0.110  0.513
[2788,]  0.193  0.422
[2789,] -0.316 -0.344
[2790,] -0.228 -0.253
[2791,] -0.157 -0.313
[2792,] -0.304 -0.271
[2793,] -0.316 -0.344
[2794,] -0.235 -0.328
[2795,]  0.017 -0.135
[2796,]  1.428  1.246
[2797,] -0.011 -0.140
[2798,] -0.154 -0.242
[2799,] -0.258  0.023
[2800,]  0.784  0.680
[2801,]  0.112  0.188
[2802,]  0.074  0.752
[2803,] -0.316 -0.344
[2804,] -0.316 -0.344
[2805,] -0.266 -0.029
[2806,] -0.246  0.098
[2807,]  1.201  0.902
[2808,] -0.058 -0.082
[2809,] -0.170 -0.244
[2810,] -0.165 -0.105
[2811,] -0.304 -0.272
[2812,] -0.217 -0.180
[2813,]  0.503  0.680
[2814,] -0.316 -0.344
[2815,]  0.623  0.638
[2816,]  0.816  0.761
[2817,] -0.197 -0.087
[2818,] -0.316 -0.344
[2819,]  0.146  0.038
[2820,]  0.148 -0.180
[2821,] -0.153 -0.072
[2822,] -0.316 -0.344
[2823,]  0.821  0.663
[2824,]  0.337  0.217
[2825,] -0.186 -0.031
[2826,]  0.632  0.653
[2827,] -0.316 -0.344
[2828,]  0.305 -0.223
[2829,] -0.316 -0.344
[2830,]  0.043 -0.132
[2831,]  0.220  0.213
[2832,]  0.631  0.724
[2833,]  0.351 -0.061
[2834,] -0.231  0.193
[2835,]  0.387  0.318
[2836,] -0.316 -0.344
[2837,] -0.304 -0.270
[2838,] -0.316 -0.344
[2839,] -0.103  0.495
[2840,] -0.055 -0.084
[2841,] -0.252 -0.255
[2842,] -0.265 -0.334
[2843,] -0.098 -0.302
[2844,] -0.305 -0.279
[2845,]  0.875  0.245
[2846,] -0.223 -0.326
[2847,] -0.282 -0.131
[2848,] -0.316 -0.344
[2849,] -0.082 -0.082
[2850,] -0.060  0.062
[2851,] -0.316 -0.344
[2852,]  0.147 -0.254
[2853,] -0.154 -0.094
[2854,] -0.103  1.013
[2855,] -0.087 -0.300
[2856,] -0.199 -0.172
[2857,] -0.316 -0.344
[2858,] -0.316 -0.344
[2859,] -0.120  0.496
[2860,] -0.269 -0.046
[2861,] -0.316 -0.344
[2862,] -0.305 -0.279
[2863,] -0.304 -0.269
[2864,]  0.292  0.674
[2865,] -0.207 -0.106
[2866,] -0.280 -0.116
[2867,]  0.341  0.587
[2868,] -0.316 -0.344
[2869,]  1.021  1.096
[2870,]  0.132  0.166
[2871,] -0.277 -0.101
[2872,] -0.121 -0.243
[2873,] -0.304 -0.268
[2874,] -0.126 -0.100
[2875,] -0.292 -0.196
[2876,] -0.036 -0.003
[2877,] -0.096 -0.231
[2878,]  0.192  0.109
[2879,] -0.316 -0.344
[2880,] -0.293 -0.200
[2881,] -0.035  0.462
[2882,] -0.281 -0.124
[2883,]  0.080  0.115
[2884,]  0.391  0.007
[2885,] -0.270 -0.051
[2886,]  0.790  0.402
[2887,]  0.184  0.221
[2888,] -0.131 -0.080
[2889,] -0.316 -0.344
[2890,] -0.316 -0.344
[2891,] -0.316 -0.344
[2892,] -0.316 -0.344
[2893,] -0.281 -0.122
[2894,]  1.293  0.479
[2895,] -0.316 -0.344
[2896,] -0.281 -0.124
[2897,] -0.207 -0.250
[2898,] -0.316 -0.344
[2899,] -0.316 -0.344
[2900,] -0.316 -0.344
[2901,]  1.071 -0.074
[2902,] -0.316 -0.344
[2903,] -0.316 -0.344
[2904,]  0.790  1.055
[2905,]  0.249  0.796
[2906,] -0.316 -0.344
[2907,]  0.005  0.094
[2908,] -0.316 -0.344
[2909,]  0.278 -0.228
[2910,] -0.316 -0.344
[2911,]  0.791  0.529
[2912,] -0.316 -0.344
[2913,] -0.316 -0.344
[2914,] -0.316 -0.344
[2915,]  0.242  0.281
[2916,] -0.241 -0.185
[2917,] -0.316 -0.344
[2918,]  0.171  0.717
[2919,] -0.001  0.226
[2920,]  0.131  0.495
[2921,] -0.241 -0.183
[2922,] -0.170  0.586
[2923,] -0.316 -0.344
[2924,]  0.089  0.030
[2925,]  0.512 -0.106
[2926,] -0.212 -0.179
[2927,] -0.304 -0.268
[2928,] -0.231  0.198
[2929,]  0.062  0.106
[2930,]  0.122  0.707
[2931,]  0.423 -0.200
[2932,]  0.158  0.649
[2933,] -0.088  1.111
[2934,] -0.063 -0.210
[2935,]  0.445  0.218
[2936,] -0.316 -0.344
[2937,] -0.304 -0.269
[2938,] -0.304 -0.271
[2939,]  0.074  0.763
[2940,]  0.165  0.109
[2941,] -0.316 -0.344
[2942,]  0.008  0.215
[2943,] -0.316 -0.344
[2944,] -0.316 -0.344
[2945,] -0.205 -0.107
[2946,] -0.316 -0.344
[2947,]  0.635 -0.159
[2948,] -0.102 -0.015
[2949,]  0.026  0.023
[2950,] -0.182 -0.318
[2951,] -0.143 -0.008
[2952,] -0.316 -0.344
[2953,] -0.123  0.074
[2954,] -0.114 -0.232
[2955,] -0.316 -0.344
[2956,] -0.220  0.266
[2957,]  1.397  1.021
[2958,] -0.164  0.107
[2959,]  0.763  1.087
[2960,] -0.176 -0.317
[2961,] -0.292 -0.196
[2962,] -0.240 -0.329
[2963,] -0.150 -0.249
[2964,] -0.280 -0.120
[2965,] -0.316 -0.344
[2966,] -0.204 -0.084
[2967,] -0.316 -0.344
[2968,]  0.139  0.015
[2969,] -0.238 -0.258
[2970,] -0.023 -0.062
[2971,] -0.049 -0.084
[2972,]  0.663  0.683
[2973,] -0.269 -0.049
[2974,] -0.125 -0.064
[2975,] -0.316 -0.344
[2976,] -0.281 -0.125
[2977,]  0.898  0.479
[2978,]  0.090 -0.265
[2979,]  0.327  1.618
[2980,] -0.316 -0.344
[2981,] -0.316 -0.344
[2982,]  0.632 -0.159
[2983,]  0.052  0.167
[2984,] -0.162 -0.314
[2985,]  0.010  0.795
[2986,]  0.118  0.100
[2987,] -0.316 -0.344
[2988,] -0.232 -0.328
[2989,]  0.108 -0.114
[2990,]  0.144  0.318
[2991,] -0.241 -0.183
[2992,]  0.034  0.324
[2993,] -0.316 -0.344
[2994,] -0.316 -0.344
[2995,]  0.361  0.288
[2996,]  0.088  0.422
[2997,]  0.153  0.053
[2998,] -0.006 -0.212
[2999,]  0.233  0.044
[3000,] -0.201 -0.022
[3001,] -0.316 -0.344
[3002,] -0.281 -0.122
[3003,]  0.048  0.436
[3004,]  0.122  0.410
[3005,]  0.330  0.220
[3006,] -0.252 -0.255
[3007,] -0.316 -0.344
[3008,] -0.253 -0.261
[3009,] -0.194  0.120
[3010,]  0.043 -0.063
[3011,]  0.758  1.262
[3012,] -0.316 -0.344
[3013,] -0.316 -0.344
[3014,] -0.316 -0.344
[3015,] -0.217 -0.026
[3016,]  0.211  0.051
[3017,]  0.864  1.055
[3018,]  0.214  0.573
[3019,]  1.652  1.871
[3020,] -0.316 -0.344
[3021,] -0.316 -0.344
[3022,] -0.316 -0.344
[3023,]  0.409  0.455
[3024,]  0.076  0.306
[3025,] -0.316 -0.344
[3026,] -0.189 -0.319
[3027,]  0.204  0.051
[3028,] -0.316 -0.344
[3029,] -0.241 -0.329
[3030,] -0.253 -0.259
[3031,]  0.055  0.679
[3032,] -0.012  0.524
[3033,] -0.316 -0.344
[3034,]  0.120  0.025
[3035,]  0.306  0.288
[3036,]  0.608  0.824
[3037,] -0.114 -0.088
[3038,]  0.245  0.618
[3039,] -0.253 -0.261
[3040,] -0.316 -0.344
[3041,] -0.054 -0.221
[3042,] -0.028 -0.288
[3043,] -0.217 -0.166
[3044,]  0.346  0.970
[3045,] -0.121 -0.088
[3046,]  0.444  0.515
[3047,] -0.316 -0.344
[3048,] -0.112 -0.028
[3049,]  0.443  0.162
[3050,] -0.128  0.045
[3051,]  0.651  1.230
[3052,] -0.292 -0.193
[3053,] -0.316 -0.344
[3054,] -0.316 -0.344
[3055,] -0.292 -0.196
[3056,]  0.158  0.096
[3057,]  1.695  1.576
[3058,] -0.290 -0.181
[3059,] -0.032 -0.085
[3060,] -0.292 -0.196
[3061,] -0.142 -0.164
[3062,]  0.327 -0.156
[3063,] -0.316 -0.344
[3064,]  0.447 -0.123
[3065,]  0.865  1.075
[3066,] -0.316 -0.344
[3067,] -0.292 -0.196
[3068,] -0.060 -0.008
[3069,]  0.519 -0.118
[3070,] -0.316 -0.344
[3071,] -0.079 -0.298
[3072,]  0.025  0.024
[3073,]  0.331  0.434
[3074,] -0.234  0.175
[3075,]  0.120  0.028
[3076,]  0.187 -0.043
[3077,] -0.316 -0.344
[3078,] -0.316 -0.344
[3079,] -0.054  0.383
[3080,] -0.280 -0.120
[3081,] -0.292 -0.191
[3082,] -0.316 -0.344
[3083,]  0.144  0.131
[3084,] -0.096  0.045
[3085,]  0.221  0.059
[3086,] -0.109 -0.304
[3087,] -0.316 -0.344
[3088,]  0.271 -0.072
[3089,]  0.316 -0.004
[3090,] -0.281 -0.122
[3091,] -0.316 -0.344
[3092,] -0.144 -0.151
[3093,] -0.148 -0.241
[3094,] -0.165 -0.315
[3095,]  0.689  0.295
[3096,]  0.513  1.044
[3097,]  0.715  1.032
[3098,]  1.326  1.362
[3099,] -0.240 -0.329
[3100,]  0.484  0.470
[3101,] -0.316 -0.344
[3102,]  0.484 -0.188
[3103,]  0.030 -0.277
[3104,] -0.120 -0.022
[3105,]  0.481  0.557
[3106,]  0.535  0.480
[3107,]  0.332  0.596
[3108,]  1.392  0.587
[3109,]  0.311  0.436
[3110,] -0.151 -0.169
[3111,] -0.316 -0.344
[3112,]  0.594  0.367
[3113,] -0.231 -0.118
[3114,]  0.748  0.480
[3115,] -0.290 -0.181
[3116,] -0.316 -0.344
[3117,] -0.124 -0.162
[3118,] -0.240 -0.329
[3119,] -0.316 -0.344
[3120,] -0.316 -0.344
[3121,] -0.316 -0.344
[3122,] -0.143  0.261
[3123,] -0.316 -0.344
[3124,]  0.031  0.459
[3125,] -0.253 -0.258
[3126,]  0.545  0.418
[3127,] -0.149  0.717
[3128,] -0.316 -0.344
[3129,]  0.476  0.550
[3130,]  0.255 -0.011
[3131,] -0.067 -0.296
[3132,] -0.316 -0.344
[3133,]  0.590  1.148
[3134,]  0.320  0.662
[3135,]  0.362  1.190
[3136,]  0.154  0.320
[3137,] -0.316 -0.344
[3138,] -0.006  0.080
[3139,] -0.303 -0.265
[3140,]  0.067  0.390
[3141,]  0.492  1.057
[3142,] -0.182 -0.318
[3143,] -0.240 -0.329
[3144,] -0.174 -0.316
[3145,] -0.304 -0.269
[3146,] -0.304 -0.270
[3147,]  0.961  0.829
[3148,]  0.346  0.260
[3149,]  0.687  0.912
[3150,]  0.872  0.720
[3151,] -0.084  0.673
[3152,]  0.067 -0.193
[3153,] -0.117 -0.001
[3154,]  0.141  0.277
[3155,]  0.224  0.755
[3156,]  0.810  0.835
[3157,]  0.402 -0.069
[3158,]  0.239  0.852
[3159,]  0.042 -0.060
[3160,]  0.018 -0.060
[3161,]  1.484  1.213
[3162,]  0.722  0.922
[3163,]  1.183  1.155
[3164,]  0.790  0.892
[3165,]  1.396  1.085
[3166,] -0.037 -0.217
[3167,]  0.892  0.899
[3168,]  0.275  0.081
[3169,]  1.067  1.456
[3170,]  0.420  0.298
[3171,]  0.441  0.383
[3172,]  0.305  0.129
[3173,]  0.594  0.626
[3174,]  0.162  0.053
[3175,] -0.057  0.297
[3176,]  0.134  0.332
[3177,]  0.238  0.296
[3178,] -0.041  0.081
[3179,] -0.032  0.004
[3180,]  0.372  0.013
[3181,] -0.029 -0.142
[3182,]  1.084  1.125
[3183,]  0.245  0.130
[3184,]  0.092  0.101
[3185,]  0.006  0.027
[3186,]  0.163  0.263
[3187,]  0.226  0.280
[3188,] -0.281 -0.121
[3189,]  0.121  0.267
[3190,]  0.050  0.099
[3191,]  0.313  1.525
[3192,]  0.075  0.025
[3193,]  0.507  0.798
[3194,] -0.316 -0.344
[3195,] -0.316 -0.344
[3196,]  0.662  0.651
[3197,] -0.133 -0.009
[3198,] -0.292 -0.195
[3199,] -0.228 -0.099
[3200,] -0.232 -0.328
[3201,] -0.316 -0.344
[3202,] -0.125  0.059
[3203,] -0.088  0.193
[3204,] -0.264 -0.017
[3205,]  0.082  0.394
[3206,] -0.120 -0.163
[3207,]  0.164 -0.035
[3208,]  0.122  0.248
[3209,]  0.212  1.140
[3210,]  0.380  1.031
[3211,]  0.676  1.532
[3212,]  0.044  0.263
[3213,] -0.291 -0.190
[3214,]  0.540  1.204
[3215,]  0.864  0.544
[3216,] -0.074 -0.297
[3217,]  0.117  0.174
[3218,] -0.026  0.267
[3219,] -0.279 -0.109
[3220,] -0.205 -0.105
[3221,] -0.162  0.062
[3222,]  0.162  0.180
[3223,]  0.112  0.228
[3224,]  0.081  0.498
[3225,]  0.311  0.141
[3226,] -0.316 -0.344
[3227,] -0.316 -0.344
[3228,] -0.084 -0.222
[3229,]  0.343  0.363
[3230,] -0.124  0.875
[3231,] -0.192 -0.320
[3232,] -0.156 -0.105
[3233,] -0.052 -0.004
[3234,] -0.316 -0.344
[3235,] -0.151 -0.154
[3236,] -0.316 -0.344
[3237,] -0.150 -0.175
[3238,]  0.117 -0.115
[3239,] -0.316 -0.344
[3240,] -0.115 -0.088
[3241,] -0.074  0.422
[3242,] -0.214 -0.324
[3243,] -0.241 -0.182
[3244,] -0.223  0.247
[3245,]  0.169 -0.034
[3246,] -0.316 -0.344
[3247,]  0.550  0.420
[3248,]  0.268 -0.158
[3249,] -0.316 -0.344
[3250,] -0.316 -0.344
[3251,] -0.316 -0.344
[3252,]  0.282  0.127
[3253,]  0.783  0.582
[3254,]  0.135  0.539
[3255,]  0.858  0.652
[3256,]  0.678  0.479
[3257,]  0.194  0.251
[3258,] -0.316 -0.344
[3259,] -0.316 -0.344
[3260,] -0.316 -0.344
[3261,] -0.124 -0.094
[3262,] -0.230 -0.112
[3263,] -0.002 -0.075
[3264,] -0.207 -0.102
[3265,] -0.269 -0.045
[3266,]  0.535  0.631
[3267,] -0.304 -0.271
[3268,]  0.036 -0.203
[3269,]  0.484  0.470
[3270,]  1.284  1.283
[3271,]  0.590  1.148
[3272,]  0.484  0.470
[3273,] -0.316 -0.344
[3274,]  1.208  1.268
[3275,] -0.316 -0.344
[3276,] -0.316 -0.344
[3277,]  0.400 -0.068
[3278,]  0.412  0.007
[3279,]  0.378 -0.209
[3280,] -0.316 -0.344
[3281,] -0.075 -0.297
[3282,]  0.261  0.059
[3283,] -0.316 -0.344
[3284,] -0.316 -0.344
[3285,]  0.060 -0.271
[3286,] -0.075 -0.226
[3287,]  0.150  0.382
[3288,] -0.059  0.795
[3289,]  0.098  0.249
[3290,] -0.232 -0.328
[3291,]  0.369  0.424
[3292,]  0.288 -0.009
[3293,]  0.387  0.553
[3294,]  0.195  0.113
[3295,]  0.915  1.140
[3296,]  0.633  0.056
[3297,]  0.368  0.136
[3298,] -0.316 -0.344
[3299,]  0.259 -0.092
[3300,]  0.378 -0.209
[3301,]  0.067 -0.270
[3302,] -0.316 -0.344
[3303,]  0.964  0.793
[3304,] -0.145 -0.311
[3305,]  0.024 -0.208
[3306,] -0.265 -0.334
[3307,] -0.232 -0.328
[3308,] -0.192  0.130
[3309,]  0.117 -0.260
[3310,] -0.207 -0.250
[3311,] -0.207 -0.165
[3312,] -0.129 -0.091
[3313,] -0.316 -0.344
[3314,] -0.316 -0.344
[3315,]  0.483  0.549
[3316,] -0.269 -0.047
[3317,] -0.316 -0.344
[3318,] -0.198 -0.166
[3319,] -0.086 -0.299
[3320,] -0.063 -0.150
[3321,]  0.658  0.278
[3322,]  0.127 -0.258
[3323,]  0.186 -0.102
[3324,] -0.091  0.001
[3325,]  0.264  0.180
[3326,] -0.316 -0.344
[3327,] -0.185 -0.319
[3328,] -0.316 -0.344
[3329,]  0.056 -0.272
[3330,] -0.022 -0.083
[3331,]  0.301 -0.224
[3332,]  0.143  0.378
[3333,] -0.316 -0.344
[3334,] -0.145 -0.025
[3335,] -0.316 -0.344
[3336,] -0.126 -0.089
[3337,]  0.103  0.265
[3338,]  0.772  0.566
[3339,] -0.186 -0.091
[3340,] -0.002 -0.066
[3341,]  0.461 -0.193
[3342,]  0.188 -0.246
[3343,]  0.308  0.119
[3344,]  0.096 -0.116
[3345,]  0.264 -0.231
[3346,]  0.477  0.675
[3347,] -0.265 -0.334
[3348,]  0.022  0.000
[3349,] -0.316 -0.344
[3350,]  0.606  0.942
[3351,]  0.432  0.319
[3352,] -0.190 -0.011
[3353,] -0.316 -0.344
[3354,]  0.267 -0.003
[3355,] -0.077 -0.066
[3356,]  0.276  0.123
[3357,]  0.096 -0.190
[3358,] -0.105 -0.088
[3359,] -0.073 -0.154
[3360,] -0.147 -0.154
[3361,] -0.007 -0.078
[3362,] -0.228 -0.099
[3363,] -0.112 -0.015
[3364,] -0.316 -0.344
[3365,] -0.226 -0.182
[3366,] -0.316 -0.344
[3367,] -0.316 -0.344
[3368,]  0.013 -0.280
[3369,] -0.316 -0.344
[3370,]  0.071 -0.269
[3371,] -0.111  0.073
[3372,] -0.253  0.057
[3373,] -0.241 -0.185
[3374,]  0.217  0.386
[3375,] -0.265 -0.334
[3376,] -0.316 -0.344
[3377,] -0.316 -0.344
[3378,] -0.061  0.011
[3379,]  0.000  0.582
[3380,] -0.180  0.003
[3381,] -0.316 -0.344
[3382,] -0.316 -0.344
[3383,]  0.490  0.842
[3384,] -0.279 -0.109
[3385,] -0.105 -0.231
[3386,] -0.316 -0.344
[3387,] -0.232  0.187
[3388,]  0.411  0.480
[3389,]  0.027 -0.060
[3390,] -0.316 -0.344
[3391,] -0.316 -0.344
[3392,] -0.316 -0.344
[3393,]  0.407  0.073
[3394,] -0.294 -0.206
[3395,] -0.316 -0.344
[3396,] -0.111 -0.232
[3397,] -0.304 -0.269
[3398,] -0.106 -0.303
[3399,] -0.253 -0.261
[3400,] -0.238 -0.258
[3401,]  0.029  0.157
[3402,] -0.145 -0.238
[3403,] -0.316 -0.344
[3404,]  0.154  0.170
[3405,] -0.316 -0.344
[3406,]  0.337  0.297
[3407,] -0.064 -0.002
[3408,]  0.567  1.222
[3409,]  0.694  0.525
[3410,]  0.062 -0.128
[3411,] -0.157 -0.313
[3412,]  0.020  0.311
[3413,]  0.346  0.748
[3414,]  0.173 -0.032
[3415,] -0.316 -0.344
[3416,]  0.255  0.512
[3417,] -0.124  0.051
[3418,] -0.253 -0.259
[3419,] -0.316 -0.344
[3420,]  0.131 -0.048
[3421,] -0.120 -0.173
[3422,]  0.006 -0.146
[3423,] -0.212 -0.179
[3424,]  0.108  0.251
[3425,]  0.641  1.386
[3426,] -0.316 -0.344
[3427,]  0.235 -0.015
[3428,] -0.221 -0.256
[3429,] -0.240 -0.329
[3430,]  0.660  0.591
[3431,] -0.003 -0.138
[3432,] -0.316 -0.344
[3433,] -0.316 -0.344
[3434,] -0.316 -0.344
[3435,]  0.211  0.212
[3436,]  0.378 -0.209
[3437,]  0.374  0.234
[3438,] -0.316 -0.344
[3439,] -0.316 -0.344
[3440,]  0.045  0.477
[3441,] -0.257  0.032
[3442,] -0.257  0.032
[3443,]  0.119 -0.040
[3444,]  0.085  0.227
[3445,]  0.092  1.083
[3446,] -0.316 -0.344
[3447,] -0.229 -0.109
[3448,] -0.316 -0.344
[3449,] -0.223 -0.164
[3450,] -0.051 -0.012
[3451,] -0.316 -0.344
[3452,]  0.611  0.354
[3453,] -0.017 -0.213
[3454,] -0.316 -0.344
[3455,] -0.316 -0.344
[3456,] -0.241 -0.182
[3457,] -0.316 -0.344
[3458,] -0.028 -0.139
[3459,]  0.165  0.128
[3460,] -0.316 -0.344
[3461,] -0.280 -0.114
[3462,] -0.304 -0.270
[3463,] -0.243  0.120
[3464,] -0.316 -0.344
[3465,]  0.046  0.082
[3466,] -0.316 -0.344
[3467,] -0.176 -0.317
[3468,] -0.316 -0.344
[3469,] -0.185 -0.319
[3470,] -0.316 -0.344
[3471,] -0.148 -0.094
[3472,] -0.241  0.130
[3473,] -0.304 -0.269
[3474,] -0.120  0.438
[3475,] -0.038  0.090
[3476,] -0.243  0.117
[3477,]  0.193  0.403
[3478,] -0.316 -0.344
[3479,] -0.175 -0.021
[3480,]  0.224  0.508
[3481,] -0.277 -0.101
[3482,] -0.316 -0.344
[3483,] -0.009  0.313
[3484,] -0.316 -0.344
[3485,] -0.304 -0.271
[3486,] -0.197  0.412
[3487,] -0.302 -0.256
[3488,] -0.165 -0.315
[3489,]  0.240  0.341
[3490,] -0.281 -0.124
[3491,]  1.477  1.330
[3492,] -0.316 -0.344
[3493,]  0.969  0.135
[3494,]  0.376 -0.209
[3495,] -0.316 -0.344
[3496,] -0.265 -0.334
[3497,] -0.304 -0.271
[3498,] -0.128 -0.086
[3499,]  0.204  0.118
[3500,]  0.738  0.364
[3501,]  0.635  0.535
[3502,]  0.604  0.655
[3503,] -0.222  0.256
[3504,]  0.054  0.221
[3505,] -0.178 -0.247
[3506,]  0.685  0.496
[3507,] -0.239 -0.266
[3508,]  0.098  0.102
[3509,]  0.230  1.290
[3510,]  0.889  0.666
[3511,] -0.066 -0.077
[3512,] -0.302 -0.256
[3513,] -0.316 -0.344
[3514,]  0.158  0.090
[3515,]  0.194  0.199
[3516,]  0.455  0.009
[3517,]  0.270  0.724
[3518,]  0.771  1.403
[3519,] -0.304 -0.271
[3520,] -0.228 -0.255
[3521,]  0.187  0.283
[3522,]  0.157  0.261
[3523,]  0.488  0.618
[3524,]  0.081  0.031
[3525,]  0.994  1.227
[3526,]  1.042  0.585
[3527,]  0.728  0.937
[3528,]  0.001 -0.080
[3529,]  1.374  0.878
[3530,] -0.316 -0.344
[3531,]  0.043  0.552
[3532,] -0.175  0.037
[3533,]  0.054 -0.130
[3534,]  0.594 -0.094
[3535,] -0.115 -0.305
[3536,]  0.432  0.324
[3537,]  0.367  0.164
[3538,] -0.316 -0.344
[3539,] -0.304 -0.269
[3540,] -0.316 -0.344
[3541,]  0.465  0.249
[3542,] -0.316 -0.344
[3543,] -0.316 -0.344
[3544,] -0.316 -0.344
[3545,] -0.019 -0.286
[3546,] -0.151 -0.016
[3547,] -0.304 -0.268
[3548,] -0.292 -0.193
[3549,] -0.149 -0.312
[3550,]  0.157  0.622
[3551,]  0.553  0.877
[3552,] -0.162  0.122
[3553,]  0.284  0.890
[3554,] -0.316 -0.344
[3555,] -0.059  0.367
[3556,] -0.119 -0.010
[3557,] -0.174 -0.254
[3558,] -0.304 -0.268
[3559,]  0.946  0.942
[3560,] -0.052 -0.142
[3561,] -0.209 -0.179
[3562,] -0.316 -0.344
[3563,] -0.213 -0.099
[3564,] -0.043 -0.146
[3565,] -0.304 -0.268
[3566,]  0.181  0.516
[3567,]  0.038 -0.212
[3568,]  0.622  0.482
[3569,] -0.066 -0.152
[3570,] -0.057  0.068
[3571,] -0.249 -0.331
[3572,]  0.216  0.660
[3573,]  0.059  0.007
[3574,]  0.054  1.141
[3575,] -0.316 -0.344
[3576,] -0.075 -0.036
[3577,] -0.316 -0.344
[3578,] -0.316 -0.344
[3579,] -0.152 -0.235
[3580,]  2.061  1.953
[3581,] -0.210  0.331
[3582,] -0.244  0.114
[3583,]  0.510  1.088
[3584,]  0.027  0.560
[3585,]  0.397  0.322
[3586,]  0.147  0.054
[3587,] -0.240 -0.329
[3588,] -0.223 -0.326
[3589,] -0.149 -0.169
[3590,] -0.316 -0.344
[3591,] -0.316 -0.344
[3592,] -0.211 -0.127
[3593,] -0.316 -0.344
[3594,]  0.141  0.515
[3595,]  0.011 -0.280
[3596,]  0.047 -0.123
[3597,] -0.240 -0.329
[3598,] -0.193  0.441
[3599,]  0.054  0.033
[3600,] -0.316 -0.344
[3601,]  0.350  0.359
[3602,]  1.871  0.740
[3603,] -0.079 -0.298
[3604,]  0.014  0.027
[3605,] -0.304 -0.269
[3606,] -0.193  0.123
[3607,] -0.316 -0.344
[3608,]  0.282 -0.068
[3609,]  0.003  1.691
[3610,] -0.048  0.065
[3611,] -0.316 -0.344
[3612,] -0.304 -0.268
[3613,] -0.316 -0.344
[3614,] -0.126  0.057
[3615,] -0.316 -0.344
[3616,] -0.206 -0.249
[3617,] -0.316 -0.344
[3618,]  0.033 -0.114
[3619,]  0.073  0.109
[3620,]  0.732  0.107
[3621,]  0.430 -0.199
[3622,]  0.043 -0.047
[3623,] -0.080 -0.084
[3624,]  0.176 -0.248
[3625,]  0.001 -0.210
[3626,]  0.200 -0.028
[3627,]  1.419  0.718
[3628,]  0.076 -0.058
[3629,]  0.198 -0.110
[3630,]  0.028 -0.062
[3631,] -0.018  0.018
[3632,] -0.316 -0.344
[3633,] -0.316 -0.344
[3634,] -0.316 -0.344
[3635,]  0.486  0.387
[3636,]  0.054  0.028
[3637,] -0.189 -0.106
[3638,]  0.913  0.503
[3639,] -0.265 -0.334
[3640,] -0.316 -0.344
[3641,] -0.304 -0.271
[3642,]  0.529 -0.020
[3643,]  0.521  0.036
[3644,] -0.034 -0.132
[3645,] -0.280 -0.117
[3646,] -0.316 -0.344
[3647,] -0.062 -0.218
[3648,]  0.323  1.097
[3649,]  0.315  0.069
[3650,] -0.094 -0.301
[3651,]  0.232  0.355
[3652,] -0.291 -0.190
[3653,] -0.180  0.072
[3654,] -0.168  0.281
[3655,] -0.190 -0.320
[3656,] -0.224 -0.254
[3657,]  0.135  0.029
[3658,] -0.019 -0.142
[3659,] -0.025  0.227
[3660,] -0.316 -0.344
[3661,]  0.331  0.070
[3662,] -0.316 -0.344
[3663,] -0.158  0.209
[3664,] -0.316 -0.344
[3665,]  0.018 -0.207
[3666,] -0.316 -0.344
[3667,] -0.316 -0.344
[3668,] -0.255 -0.269
[3669,] -0.316 -0.344
[3670,] -0.198  0.404
[3671,] -0.304 -0.271
[3672,] -0.316 -0.344
[3673,]  0.143 -0.184
[3674,] -0.316 -0.344
[3675,] -0.108 -0.003
[3676,] -0.316 -0.344
[3677,] -0.060 -0.151
[3678,] -0.265 -0.334
[3679,] -0.316 -0.344
[3680,] -0.316 -0.344
[3681,] -0.316 -0.344
[3682,] -0.294 -0.204
[3683,] -0.281 -0.122
[3684,] -0.316 -0.344
[3685,] -0.123 -0.101
[3686,] -0.316 -0.344
[3687,] -0.316 -0.344
[3688,]  1.163  1.162
[3689,] -0.071 -0.083
[3690,]  0.170  1.024
[3691,] -0.097 -0.229
[3692,] -0.316 -0.344
[3693,] -0.304 -0.268
[3694,]  0.247  0.561
[3695,]  0.185 -0.103
[3696,] -0.109 -0.304
[3697,] -0.316 -0.344
[3698,] -0.282 -0.131
[3699,]  0.223  0.334
[3700,] -0.316 -0.344
[3701,]  0.781  0.832
[3702,] -0.274 -0.080
[3703,] -0.217 -0.182
[3704,] -0.064  0.250
[3705,] -0.190 -0.116
[3706,]  0.475  0.742
[3707,] -0.071  0.247
[3708,] -0.316 -0.344
[3709,] -0.031  0.235
[3710,] -0.316 -0.344
[3711,] -0.316 -0.344
[3712,] -0.316 -0.344
[3713,] -0.316 -0.344
[3714,] -0.316 -0.344
[3715,] -0.316 -0.344
[3716,] -0.103 -0.030
[3717,] -0.093  0.036
[3718,] -0.103 -0.030
[3719,] -0.316 -0.344
[3720,] -0.316 -0.344
[3721,] -0.316 -0.344
[3722,]  0.114 -0.260
[3723,] -0.184 -0.021
[3724,]  0.024 -0.278
[3725,]  0.752  0.649
[3726,] -0.316 -0.344
[3727,] -0.291 -0.189
[3728,] -0.115 -0.105
[3729,] -0.316 -0.344
[3730,] -0.316 -0.344
[3731,] -0.316 -0.344
[3732,] -0.316 -0.344
[3733,] -0.316 -0.344
[3734,] -0.316 -0.344
[3735,] -0.316 -0.344
[3736,] -0.103 -0.030
[3737,] -0.093  0.036
[3738,] -0.103 -0.030
[3739,] -0.232 -0.328
attr(,"fsm")
attr(,"fsm")[[1]]
                   PA1        PA2        PA3        PA4        PA5        PA6         PA7        PA8        PA9        PH1        PH2        PH3        PH4        PH5        PH6        PH7        PH8        PH9
INATTENTION 0.07562180 0.07450145 0.06606244 0.09718943 0.09260602 0.08018078 0.050714123 0.08324017 0.07314543 0.01017973 0.01194167 0.01240112 0.01127562 0.01376345 0.01170754 0.01141213 0.01196589 0.01165670
HYPERACTIVI 0.01473528 0.01451698 0.01287259 0.01893784 0.01804474 0.01562362 0.009881898 0.01621976 0.01425275 0.06497182 0.07621732 0.07914976 0.07196626 0.08784479 0.07472302 0.07283754 0.07637190 0.07439847

attr(,"se")
attr(,"se")[[1]]
     INATTENTION HYPERACTIVI
[1,]   0.1387598    0.154744

attr(,"acov")
attr(,"acov")[[1]]
            INATTENTION HYPERACTIVI
INATTENTION 0.019254292 0.003751794
HYPERACTIVI 0.003751794 0.023945702

> 
> ###__________ CFA Three factor model teachers _____________
> DATA <- read.csv("ADHDSUDAN.csv")
> MODELTREF <- 'INATTENTION =~ PA1 + PA2 + PA3 + PA4 + PA5 + PA6 + PA7 + PA8 + PA9
+ HYPERACTIVI =~ PH1 + PH2 + PH3 + PH4 + PH5 + PH6
+ IMPULSIVITY =~ PH7 + PH8 + PH9'
> fit <- cfa(MODELTREF, DATA, estimator="ml")
> summary(fit, fit.measures=TRUE)
lavaan 0.6-7 ended normally after 47 iterations

  Estimator                                         ML
  Optimization method                           NLMINB
  Number of free parameters                         39
                                                      
                                                  Used       Total
  Number of observations                          3739        3742
                                                                  
Model Test User Model:
                                                      
  Test statistic                              1136.078
  Degrees of freedom                               132
  P-value (Chi-square)                           0.000

Model Test Baseline Model:

  Test statistic                             24498.116
  Degrees of freedom                               153
  P-value                                        0.000

User Model versus Baseline Model:

  Comparative Fit Index (CFI)                    0.959
  Tucker-Lewis Index (TLI)                       0.952

Loglikelihood and Information Criteria:

  Loglikelihood user model (H0)             -63673.157
  Loglikelihood unrestricted model (H1)     -63105.118
                                                      
  Akaike (AIC)                              127424.314
  Bayesian (BIC)                            127667.151
  Sample-size adjusted Bayesian (BIC)       127543.228

Root Mean Square Error of Approximation:

  RMSEA                                          0.045
  90 Percent confidence interval - lower         0.043
  90 Percent confidence interval - upper         0.048
  P-value RMSEA <= 0.05                          1.000

Standardized Root Mean Square Residual:

  SRMR                                           0.031

Parameter Estimates:

  Standard errors                             Standard
  Information                                 Expected
  Information saturated (h1) model          Structured

Latent Variables:
                   Estimate  Std.Err  z-value  P(>|z|)
  INATTENTION =~                                      
    PA1               1.000                           
    PA2               1.024    0.032   32.378    0.000
    PA3               0.998    0.032   31.206    0.000
    PA4               1.041    0.030   34.484    0.000
    PA5               1.165    0.033   34.929    0.000
    PA6               1.223    0.036   34.257    0.000
    PA7               1.169    0.039   30.338    0.000
    PA8               1.399    0.039   35.450    0.000
    PA9               1.194    0.036   33.405    0.000
  HYPERACTIVI =~                                      
    PH1               1.000                           
    PH2               0.990    0.032   30.751    0.000
    PH3               1.062    0.034   31.499    0.000
    PH4               0.926    0.031   29.794    0.000
    PH5               1.348    0.040   33.578    0.000
    PH6               1.420    0.044   32.402    0.000
  IMPULSIVITY =~                                      
    PH7               1.000                           
    PH8               0.896    0.025   36.550    0.000
    PH9               0.725    0.021   33.901    0.000

Covariances:
                   Estimate  Std.Err  z-value  P(>|z|)
  INATTENTION ~~                                      
    HYPERACTIVI       0.131    0.006   22.750    0.000
    IMPULSIVITY       0.167    0.007   22.974    0.000
  HYPERACTIVI ~~                                      
    IMPULSIVITY       0.244    0.010   25.102    0.000

Variances:
                   Estimate  Std.Err  z-value  P(>|z|)
   .PA1               0.255    0.006   39.517    0.000
   .PA2               0.265    0.007   39.481    0.000
   .PA3               0.291    0.007   39.996    0.000
   .PA4               0.206    0.005   38.252    0.000
   .PA5               0.242    0.006   37.923    0.000
   .PA6               0.294    0.008   38.408    0.000
   .PA7               0.444    0.011   40.323    0.000
   .PA8               0.324    0.009   37.497    0.000
   .PA9               0.314    0.008   38.940    0.000
   .PH1               0.361    0.009   39.400    0.000
   .PH2               0.302    0.008   38.718    0.000
   .PH3               0.310    0.008   38.171    0.000
   .PH4               0.302    0.008   39.308    0.000
   .PH5               0.353    0.010   36.026    0.000
   .PH6               0.480    0.013   37.376    0.000
   .PH7               0.389    0.012   33.190    0.000
   .PH8               0.315    0.009   33.285    0.000
   .PH9               0.287    0.008   36.244    0.000
    INATTENTION       0.165    0.008   20.247    0.000
    HYPERACTIVI       0.202    0.011   18.900    0.000
    IMPULSIVITY       0.386    0.017   22.411    0.000

> inspect(fit, what="std")$lambda
    INATTE HYPERA IMPULS
PA1  0.627  0.000  0.000
PA2  0.629  0.000  0.000
PA3  0.601  0.000  0.000
PA4  0.681  0.000  0.000
PA5  0.693  0.000  0.000
PA6  0.675  0.000  0.000
PA7  0.580  0.000  0.000
PA8  0.706  0.000  0.000
PA9  0.654  0.000  0.000
PH1  0.000  0.599  0.000
PH2  0.000  0.630  0.000
PH3  0.000  0.651  0.000
PH4  0.000  0.603  0.000
PH5  0.000  0.714  0.000
PH6  0.000  0.677  0.000
PH7  0.000  0.000  0.706
PH8  0.000  0.000  0.704
PH9  0.000  0.000  0.644
> inspect(fit, what="R2")
  PA1   PA2   PA3   PA4   PA5   PA6   PA7   PA8   PA9   PH1   PH2   PH3   PH4   PH5   PH6   PH7   PH8   PH9 
0.393 0.395 0.361 0.464 0.480 0.456 0.337 0.499 0.428 0.358 0.396 0.424 0.364 0.509 0.459 0.498 0.496 0.414 
> lavPredict(fit, newdata = NULL, type = "lv", method = "regression", se = TRUE, acov = TRUE, label = TRUE, fsm = TRUE, append.data = FALSE, assemble = FALSE, level = 1L, optim.method = "bfgs", ETA = NULL)
        INATTE HYPERA IMPULS
   [1,]  1.190  1.459  1.806
   [2,] -0.315 -0.345 -0.460
   [3,]  0.902  0.923  1.233
   [4,]  0.193  0.236  0.400
   [5,] -0.050 -0.010 -0.207
   [6,]  0.890  0.860  1.063
   [7,]  0.890  0.860  1.063
   [8,] -0.132 -0.260 -0.246
   [9,]  0.649  0.406  0.852
  [10,] -0.270 -0.044 -0.104
  [11,]  0.117  0.061  0.280
  [12,]  0.031 -0.095  0.037
  [13,]  0.303 -0.220 -0.331
  [14,] -0.315 -0.345 -0.460
  [15,]  0.834  1.542  1.524
  [16,] -0.315 -0.345 -0.460
  [17,]  0.397  0.171  0.093
  [18,]  1.406  1.283  1.957
  [19,]  0.111  0.042  0.278
  [20,] -0.315 -0.345 -0.460
  [21,] -0.249  0.027  0.401
  [22,] -0.294 -0.214 -0.225
  [23,] -0.265 -0.334 -0.449
  [24,] -0.239 -0.256 -0.392
  [25,] -0.101  0.229  0.099
  [26,] -0.229 -0.279 -0.267
  [27,]  0.028  0.593  0.648
  [28,]  0.309  0.642  0.418
  [29,] -0.188  0.140  0.315
  [30,]  0.501  1.056  1.157
  [31,]  0.342  0.626  0.879
  [32,] -0.304 -0.289 -0.263
  [33,]  0.369  0.077  0.024
  [34,]  0.288  0.135  0.216
  [35,]  0.149  0.016  0.123
  [36,] -0.014 -0.009  0.376
  [37,]  0.228  0.168 -0.063
  [38,]  0.131 -0.052 -0.082
  [39,]  0.004  0.156 -0.087
  [40,]  0.301  0.360  0.360
  [41,]  0.240 -0.233 -0.344
  [42,] -0.143 -0.310 -0.424
  [43,]  0.910  0.473  1.093
  [44,] -0.315 -0.345 -0.460
  [45,]  0.066  0.466  0.561
  [46,] -0.225  0.196  0.518
  [47,]  0.215  0.673  0.903
  [48,]  0.010  0.017 -0.027
  [49,] -0.040  0.549  0.799
  [50,] -0.055 -0.214 -0.350
  [51,]  0.565  0.397  0.404
  [52,] -0.128 -0.137 -0.018
  [53,]  0.374  0.124  0.057
  [54,] -0.009 -0.009 -0.062
  [55,]  0.437  0.232  0.275
  [56,] -0.315 -0.345 -0.460
  [57,]  0.756  0.238  0.022
  [58,] -0.021 -0.004 -0.059
  [59,]  0.140  0.079  0.167
  [60,]  1.119  1.201  1.619
  [61,]  1.723  1.721  2.008
  [62,]  0.860  0.517  0.946
  [63,] -0.081 -0.148 -0.164
  [64,] -0.116 -0.305 -0.418
  [65,]  0.384  0.628  0.689
  [66,]  1.053  0.595  1.014
  [67,]  0.108  0.068  0.001
  [68,]  2.084  2.124  2.751
  [69,]  0.312 -0.069 -0.082
  [70,]  0.156  0.048  0.427
  [71,]  0.389  0.282  0.468
  [72,]  0.064 -0.088 -0.254
  [73,]  0.344 -0.125 -0.261
  [74,]  1.226  1.412  1.758
  [75,] -0.242 -0.330 -0.445
  [76,] -0.270 -0.023 -0.231
  [77,]  0.615  0.426  0.426
  [78,]  0.958  1.512  1.827
  [79,]  0.119  0.214  0.104
  [80,]  0.110  0.402  0.833
  [81,]  0.165  0.087  0.157
  [82,]  0.214  0.491  0.462
  [83,]  0.340  0.706  0.778
  [84,]  0.185  0.547  0.499
  [85,]  0.285  0.419  0.259
  [86,]  0.271  0.456  0.424
  [87,]  0.192  0.458  1.034
  [88,] -0.014  0.513  0.320
  [89,]  0.131  0.299  0.165
  [90,]  0.183  0.322  0.042
  [91,] -0.240 -0.164 -0.328
  [92,] -0.315 -0.345 -0.460
  [93,]  0.004  0.130  0.333
  [94,] -0.315 -0.345 -0.460
  [95,] -0.315 -0.345 -0.460
  [96,] -0.315 -0.345 -0.460
  [97,] -0.160 -0.165  0.115
  [98,] -0.290 -0.165 -0.332
  [99,]  0.020  0.286  0.742
 [100,] -0.315 -0.345 -0.460
 [101,]  0.435  0.056  0.154
 [102,]  0.114 -0.071  0.058
 [103,]  0.008  0.000  0.103
 [104,] -0.315 -0.345 -0.460
 [105,] -0.172 -0.316 -0.430
 [106,]  0.641 -0.074 -0.205
 [107,] -0.105  0.558  0.612
 [108,]  0.103  0.528  0.460
 [109,]  0.033  0.508  0.881
 [110,] -0.077  0.206  0.224
 [111,] -0.315 -0.345 -0.460
 [112,] -0.166 -0.154 -0.316
 [113,]  0.282  0.929  1.364
 [114,]  0.045  0.030 -0.031
 [115,]  0.012 -0.081  0.031
 [116,] -0.302 -0.251 -0.393
 [117,] -0.130 -0.181 -0.191
 [118,] -0.115 -0.304 -0.418
 [119,]  0.037 -0.147 -0.156
 [120,] -0.157 -0.112 -0.144
 [121,] -0.010 -0.136 -0.293
 [122,]  0.067  0.725  1.194
 [123,] -0.156  0.217  0.224
 [124,] -0.206  0.056 -0.029
 [125,] -0.315 -0.345 -0.460
 [126,] -0.315 -0.345 -0.460
 [127,]  0.031  0.346  0.348
 [128,] -0.240 -0.329 -0.444
 [129,] -0.158 -0.108 -0.126
 [130,] -0.265 -0.334 -0.449
 [131,]  0.157 -0.001  0.097
 [132,] -0.315 -0.345 -0.460
 [133,] -0.315 -0.345 -0.460
 [134,] -0.281 -0.125 -0.164
 [135,]  0.227 -0.013 -0.048
 [136,] -0.195 -0.016  0.204
 [137,] -0.304 -0.264 -0.402
 [138,] -0.100  0.152  0.329
 [139,] -0.282 -0.158 -0.028
 [140,] -0.240 -0.329 -0.444
 [141,] -0.315 -0.345 -0.460
 [142,]  0.112  0.047  0.282
 [143,] -0.315 -0.345 -0.460
 [144,] -0.315 -0.345 -0.460
 [145,] -0.001 -0.194 -0.333
 [146,] -0.159 -0.313 -0.427
 [147,]  0.266 -0.073 -0.230
 [148,]  0.084  0.004  0.096
 [149,] -0.190 -0.320 -0.434
 [150,] -0.315 -0.345 -0.460
 [151,] -0.137 -0.261 -0.247
 [152,]  0.486  0.498  1.500
 [153,]  0.323  0.363  0.501
 [154,] -0.315 -0.345 -0.460
 [155,] -0.315 -0.345 -0.460
 [156,]  0.122  1.075  0.993
 [157,] -0.315 -0.345 -0.460
 [158,] -0.047  0.048 -0.166
 [159,] -0.102 -0.142 -0.303
 [160,]  0.669  0.570  0.811
 [161,] -0.315 -0.345 -0.460
 [162,] -0.315 -0.345 -0.460
 [163,] -0.315 -0.345 -0.460
 [164,] -0.211 -0.245 -0.383
 [165,] -0.315 -0.345 -0.460
 [166,] -0.136  0.354  0.481
 [167,] -0.315 -0.345 -0.460
 [168,] -0.315 -0.345 -0.460
 [169,] -0.315 -0.345 -0.460
 [170,]  0.405 -0.200 -0.310
 [171,] -0.049  0.109  0.034
 [172,] -0.210  0.330  0.447
 [173,] -0.304 -0.264 -0.402
 [174,] -0.315 -0.345 -0.460
 [175,] -0.254 -0.284 -0.272
 [176,] -0.315 -0.345 -0.460
 [177,]  0.212  0.514  0.650
 [178,] -0.239 -0.151 -0.319
 [179,] -0.030  0.169  0.077
 [180,] -0.315 -0.345 -0.460
 [181,] -0.195  0.008  0.077
 [182,] -0.241 -0.330 -0.445
 [183,]  0.349  0.437  0.853
 [184,] -0.249 -0.331 -0.446
 [185,]  0.587  1.547  2.244
 [186,] -0.304 -0.264 -0.402
 [187,] -0.221 -0.252 -0.389
 [188,] -0.315 -0.345 -0.460
 [189,] -0.315 -0.345 -0.460
 [190,]  0.097  0.201  0.546
 [191,] -0.315 -0.345 -0.460
 [192,] -0.315 -0.345 -0.460
 [193,]  0.073 -0.185 -0.322
 [194,]  0.034 -0.052 -0.073
 [195,] -0.315 -0.345 -0.460
 [196,] -0.169 -0.180 -0.192
 [197,] -0.232 -0.328 -0.443
 [198,] -0.304 -0.289 -0.263
 [199,] -0.315 -0.345 -0.460
 [200,] -0.304 -0.289 -0.263
 [201,] -0.268 -0.029 -0.096
 [202,] -0.020 -0.071 -0.106
 [203,]  0.358  0.157  0.219
 [204,] -0.136  0.325  0.602
 [205,] -0.124 -0.018  0.063
 [206,] -0.315 -0.345 -0.460
 [207,]  0.488 -0.105 -0.237
 [208,] -0.091 -0.130 -0.294
 [209,] -0.315 -0.345 -0.460
 [210,]  0.346  0.899  1.459
 [211,] -0.315 -0.345 -0.460
 [212,]  0.199  0.083  0.301
 [213,] -0.192  0.134  0.183
 [214,] -0.315 -0.345 -0.460
 [215,] -0.315 -0.345 -0.460
 [216,] -0.133 -0.027  0.074
 [217,]  0.003  0.235 -0.031
 [218,] -0.092 -0.300 -0.413
 [219,] -0.295 -0.245 -0.108
 [220,]  0.098  0.074 -0.138
 [221,]  0.401 -0.040 -0.197
 [222,]  0.346  0.057  0.009
 [223,]  0.034 -0.140 -0.136
 [224,] -0.225 -0.278 -0.266
 [225,]  0.027 -0.096  0.037
 [226,]  0.071 -0.267 -0.379
 [227,]  0.194  0.105  0.032
 [228,] -0.270 -0.093  0.138
 [229,] -0.158 -0.234 -0.372
 [230,]  1.001  0.540  0.706
 [231,]  0.455  0.417  0.725
 [232,]  0.534  0.171 -0.040
 [233,] -0.147 -0.210 -0.055
 [234,] -0.294 -0.214 -0.225
 [235,] -0.190 -0.140 -0.009
 [236,] -0.059 -0.009 -0.207
 [237,] -0.053  0.548  0.764
 [238,]  0.206  0.059 -0.141
 [239,] -0.315 -0.345 -0.460
 [240,] -0.004 -0.204 -0.340
 [241,] -0.304 -0.264 -0.402
 [242,] -0.283 -0.138 -0.171
 [243,] -0.220 -0.204 -0.213
 [244,]  0.076  0.074  0.331
 [245,] -0.315 -0.345 -0.460
 [246,]  0.117 -0.004  0.092
 [247,] -0.235  0.127  0.456
 [248,] -0.101  0.000 -0.061
 [249,] -0.283 -0.190  0.089
 [250,]  0.526  0.264  0.167
 [251,]  0.590  1.189  1.694
 [252,] -0.157 -0.099 -0.120
 [253,] -0.315 -0.345 -0.460
 [254,] -0.315 -0.345 -0.460
 [255,]  0.250  0.079  0.018
 [256,] -0.015 -0.284 -0.397
 [257,]  1.306  0.883  1.125
 [258,] -0.315 -0.345 -0.460
 [259,] -0.241 -0.330 -0.445
 [260,]  0.443  1.148  1.797
 [261,] -0.289 -0.156 -0.326
 [262,] -0.292 -0.208 -0.206
 [263,]  0.133 -0.102 -0.259
 [264,] -0.315 -0.345 -0.460
 [265,]  0.447  0.206  0.401
 [266,] -0.083 -0.250 -0.236
 [267,] -0.219 -0.178 -0.337
 [268,] -0.315 -0.345 -0.460
 [269,] -0.112  0.435  0.258
 [270,] -0.072 -0.296 -0.409
 [271,]  0.761  0.440  0.900
 [272,] -0.056 -0.112 -0.279
 [273,] -0.315 -0.345 -0.460
 [274,] -0.075 -0.053 -0.239
 [275,] -0.099  1.021  1.549
 [276,] -0.188 -0.035 -0.092
 [277,]  0.083  0.123  0.334
 [278,]  0.124  0.345  0.196
 [279,] -0.304 -0.289 -0.263
 [280,] -0.230 -0.114 -0.150
 [281,] -0.251 -0.241 -0.383
 [282,] -0.063  0.321  0.306
 [283,]  0.365  0.407  0.990
 [284,] -0.315 -0.345 -0.460
 [285,] -0.265 -0.334 -0.449
 [286,] -0.303 -0.255 -0.396
 [287,] -0.056 -0.120 -0.285
 [288,] -0.194  0.163 -0.095
 [289,]  0.078 -0.113 -0.271
 [290,] -0.154  0.115  0.155
 [291,]  0.811  1.594  2.293
 [292,] -0.093  0.189  0.667
 [293,] -0.256  0.077 -0.160
 [294,] -0.315 -0.345 -0.460
 [295,]  0.137 -0.089 -0.250
 [296,] -0.315 -0.345 -0.460
 [297,] -0.244  0.138  0.041
 [298,] -0.241 -0.191 -0.208
 [299,] -0.315 -0.345 -0.460
 [300,] -0.315 -0.345 -0.460
 [301,]  0.041 -0.141 -0.136
 [302,] -0.202 -0.114 -0.148
 [303,] -0.315 -0.345 -0.460
 [304,] -0.119 -0.005 -0.066
 [305,] -0.315 -0.345 -0.460
 [306,] -0.315 -0.345 -0.460
 [307,] -0.016 -0.130 -0.132
 [308,] -0.315 -0.345 -0.460
 [309,] -0.240  0.049  0.697
 [310,] -0.267 -0.001 -0.215
 [311,] -0.040 -0.129 -0.290
 [312,] -0.315 -0.345 -0.460
 [313,] -0.110  0.011  0.242
 [314,] -0.078 -0.197 -0.044
 [315,] -0.195  0.459  0.409
 [316,] -0.047  0.098  0.011
 [317,] -0.153 -0.210 -0.355
 [318,] -0.089 -0.023  0.363
 [319,] -0.250  0.074  0.122
 [320,] -0.315 -0.345 -0.460
 [321,] -0.267 -0.028 -0.077
 [322,] -0.315 -0.345 -0.460
 [323,] -0.084  0.067  0.126
 [324,] -0.242 -0.330 -0.445
 [325,] -0.315 -0.345 -0.460
 [326,] -0.315 -0.345 -0.460
 [327,] -0.184  0.017  0.223
 [328,] -0.315 -0.345 -0.460
 [329,]  1.160  0.033 -0.095
 [330,]  0.340 -0.132 -0.266
 [331,]  1.030  0.272  0.343
 [332,] -0.219 -0.229 -0.089
 [333,]  0.029 -0.188 -0.327
 [334,]  0.373  0.230  0.272
 [335,]  1.035  1.071  1.203
 [336,] -0.315 -0.345 -0.460
 [337,] -0.160 -0.313 -0.428
 [338,]  0.048  0.386  0.513
 [339,] -0.202 -0.143 -0.015
 [340,] -0.315 -0.345 -0.460
 [341,]  0.245  0.343  0.499
 [342,]  1.020  0.071 -0.078
 [343,] -0.025  0.114 -0.118
 [344,] -0.254 -0.259 -0.395
 [345,] -0.117 -0.034 -0.228
 [346,]  0.186 -0.244 -0.355
 [347,] -0.182  0.253 -0.031
 [348,]  0.099  0.528  0.465
 [349,]  0.078  0.729  0.886
 [350,]  0.604  0.890  0.769
 [351,] -0.315 -0.345 -0.460
 [352,] -0.219 -0.229 -0.089
 [353,] -0.059 -0.018  0.068
 [354,]  0.029  0.029 -0.174
 [355,] -0.127 -0.219 -0.359
 [356,]  0.116 -0.010  0.085
 [357,]  0.172  0.357  0.208
 [358,]  0.420  0.299  0.199
 [359,]  0.139  0.079  0.152
 [360,]  0.225  0.460  0.580
 [361,]  1.442  1.095  1.251
 [362,]  0.874  0.664  1.172
 [363,] -0.305 -0.295 -0.282
 [364,] -0.184  0.019  0.086
 [365,] -0.265 -0.334 -0.449
 [366,] -0.267 -0.051  0.048
 [367,] -0.045  0.120  0.310
 [368,] -0.315 -0.345 -0.460
 [369,] -0.304 -0.264 -0.402
 [370,] -0.093 -0.213 -0.352
 [371,] -0.143 -0.310 -0.424
 [372,]  0.242  0.188  0.407
 [373,]  0.916  0.997  1.424
 [374,] -0.240 -0.329 -0.444
 [375,] -0.315 -0.345 -0.460
 [376,] -0.125  0.055  0.132
 [377,] -0.167 -0.315 -0.429
 [378,] -0.077 -0.148  0.132
 [379,] -0.278 -0.078 -0.270
 [380,] -0.220 -0.122 -0.297
 [381,] -0.157  0.196  0.369
 [382,] -0.025 -0.010  0.093
 [383,] -0.305 -0.295 -0.282
 [384,]  0.051 -0.165  0.005
 [385,]  0.036  0.109  0.024
 [386,] -0.084  0.207  0.227
 [387,] -0.003  0.275  0.420
 [388,] -0.150 -0.311 -0.425
 [389,]  0.161 -0.094 -0.095
 [390,] -0.315 -0.345 -0.460
 [391,] -0.315 -0.345 -0.460
 [392,] -0.232 -0.328 -0.443
 [393,] -0.218 -0.156 -0.321
 [394,]  0.743  0.669  0.906
 [395,]  0.087 -0.075 -0.243
 [396,]  0.364 -0.208 -0.318
 [397,]  0.006 -0.039 -0.082
 [398,] -0.165 -0.315 -0.429
 [399,] -0.128 -0.254 -0.227
 [400,] -0.245  0.106  0.160
 [401,] -0.143 -0.310 -0.424
 [402,] -0.292 -0.177 -0.341
 [403,] -0.015  0.223  0.116
 [404,] -0.210 -0.232 -0.374
 [405,] -0.091 -0.300 -0.413
 [406,] -0.212  0.292  0.574
 [407,]  0.432  0.172  0.533
 [408,] -0.305 -0.295 -0.282
 [409,] -0.225 -0.158 -0.323
 [410,] -0.315 -0.345 -0.460
 [411,] -0.229 -0.105 -0.147
 [412,] -0.116  0.059 -0.021
 [413,]  0.289 -0.043 -0.207
 [414,] -0.045 -0.155 -0.167
 [415,] -0.315 -0.345 -0.460
 [416,] -0.007 -0.283 -0.396
 [417,] -0.216  0.013 -0.202
 [418,]  0.287 -0.224 -0.334
 [419,] -0.120 -0.257 -0.244
 [420,]  1.060  0.629  0.616
 [421,] -0.315 -0.345 -0.460
 [422,] -0.087 -0.225 -0.361
 [423,]  1.244  1.286  1.531
 [424,] -0.056 -0.245 -0.230
 [425,]  0.264  1.592  2.254
 [426,] -0.315 -0.345 -0.460
 [427,]  0.112 -0.158 -0.001
 [428,] -0.116 -0.305 -0.418
 [429,] -0.144 -0.184 -0.197
 [430,]  0.132  0.199  0.393
 [431,]  0.323  0.028 -0.155
 [432,] -0.315 -0.345 -0.460
 [433,]  0.209 -0.004  0.271
 [434,]  0.547  0.422  0.575
 [435,]  0.616  0.494  0.631
 [436,] -0.292 -0.183 -0.345
 [437,] -0.315 -0.345 -0.460
 [438,] -0.315 -0.345 -0.460
 [439,]  0.329  0.102  0.040
 [440,] -0.241 -0.330 -0.445
 [441,] -0.221 -0.247 -0.385
 [442,] -0.092 -0.300 -0.413
 [443,]  0.375  0.230  0.570
 [444,] -0.315 -0.345 -0.460
 [445,] -0.244 -0.235 -0.097
 [446,] -0.190  0.171  0.053
 [447,] -0.184  0.011 -0.059
 [448,] -0.006  0.425  0.383
 [449,]  0.350  0.443  0.280
 [450,]  0.139  0.389  0.964
 [451,] -0.315 -0.345 -0.460
 [452,]  0.234  0.070  0.008
 [453,] -0.033  0.394  0.516
 [454,]  0.591  0.147  0.089
 [455,]  0.300  0.099  0.597
 [456,] -0.270 -0.073  0.032
 [457,] -0.064 -0.173 -0.180
 [458,] -0.305 -0.269 -0.406
 [459,]  0.454  0.480  0.891
 [460,] -0.304 -0.261 -0.400
 [461,]  0.205  0.576  1.118
 [462,]  0.682  0.492  1.091
 [463,] -0.010 -0.134  0.149
 [464,]  0.027 -0.014  0.079
 [465,]  0.165 -0.076 -0.238
 [466,]  0.046  0.562  1.097
 [467,] -0.282 -0.158 -0.028
 [468,]  0.527  0.716  0.907
 [469,] -0.230 -0.110 -0.147
 [470,] -0.167 -0.214 -0.059
 [471,] -0.015 -0.284 -0.397
 [472,]  0.184 -0.065  0.066
 [473,]  0.184 -0.065  0.066
 [474,] -0.021  0.013  0.424
 [475,] -0.061 -0.101  0.027
 [476,]  0.238  0.491  0.762
 [477,] -0.245  0.054  0.419
 [478,]  0.228  0.027  0.136
 [479,]  0.635  0.943  1.249
 [480,]  0.191  0.633  0.717
 [481,] -0.112 -0.144 -0.305
 [482,]  0.406  0.514  1.088
 [483,] -0.051 -0.117  0.017
 [484,]  0.509  1.033  1.304
 [485,]  0.194  0.257  0.154
 [486,]  0.745  0.204 -0.002
 [487,] -0.059 -0.293 -0.407
 [488,] -0.073 -0.069 -0.108
 [489,]  0.215  0.786  1.092
 [490,]  0.658  0.184  0.256
 [491,]  0.734  0.497  0.764
 [492,]  0.281  0.707  0.760
 [493,]  0.092  0.411  0.521
 [494,]  0.262  0.320  0.641
 [495,]  0.267  0.284  0.477
 [496,]  0.037  0.223  0.104
 [497,]  0.836  0.307  0.217
 [498,]  0.238  0.185  0.089
 [499,] -0.304 -0.289 -0.263
 [500,] -0.076  0.321  0.305
 [501,]  0.188  0.658  0.856
 [502,]  0.009  0.445  0.557
 [503,]  1.126  1.103  1.531
 [504,]  0.062  0.121  0.177
 [505,]  0.572  0.846  0.576
 [506,] -0.291 -0.174 -0.338
 [507,] -0.315 -0.345 -0.460
 [508,]  1.091  0.903  0.512
 [509,]  1.284  1.301  1.681
 [510,]  0.996  1.243  1.620
 [511,] -0.315 -0.345 -0.460
 [512,] -0.178 -0.244 -0.380
 [513,] -0.241 -0.330 -0.445
 [514,] -0.315 -0.345 -0.460
 [515,]  0.541  0.693  0.904
 [516,]  0.689 -0.017 -0.023
 [517,]  0.130  0.192  0.089
 [518,] -0.238  0.204 -0.069
 [519,] -0.315 -0.345 -0.460
 [520,]  0.062  0.259  0.288
 [521,] -0.193 -0.010 -0.060
 [522,] -0.014  0.006 -0.193
 [523,]  0.315 -0.170 -0.153
 [524,] -0.295 -0.245 -0.108
 [525,] -0.315 -0.345 -0.460
 [526,] -0.135 -0.207 -0.053
 [527,]  0.173 -0.025  0.236
 [528,] -0.315 -0.345 -0.460
 [529,]  0.746  0.551  1.259
 [530,]  0.005  0.067  0.428
 [531,]  0.127  0.073  0.301
 [532,] -0.078 -0.202 -0.063
 [533,] -0.239 -0.281 -0.269
 [534,]  0.617  0.536  0.784
 [535,] -0.315 -0.345 -0.460
 [536,] -0.240 -0.329 -0.444
 [537,]  0.561  1.082  1.776
 [538,] -0.315 -0.345 -0.460
 [539,] -0.315 -0.345 -0.460
 [540,] -0.104 -0.224 -0.361
 [541,]  0.266  0.262  0.287
 [542,] -0.315 -0.345 -0.460
 [543,]  0.248  0.832  0.823
 [544,] -0.315 -0.345 -0.460
 [545,] -0.166 -0.136 -0.007
 [546,]  1.284  1.301  1.681
 [547,]  0.997  0.326  0.100
 [548,] -0.315 -0.345 -0.460
 [549,] -0.038  0.492  0.587
 [550,]  0.521  1.009  1.004
 [551,] -0.315 -0.345 -0.460
 [552,] -0.315 -0.345 -0.460
 [553,] -0.239 -0.256 -0.392
 [554,]  0.903  0.976  0.850
 [555,]  1.768  1.536  1.707
 [556,] -0.166 -0.154 -0.316
 [557,] -0.181 -0.270 -0.257
 [558,] -0.004  0.348  0.643
 [559,] -0.315 -0.345 -0.460
 [560,] -0.066 -0.120 -0.285
 [561,] -0.315 -0.345 -0.460
 [562,] -0.076  0.379  1.082
 [563,]  0.173  1.174  1.954
 [564,]  0.496  0.720  0.624
 [565,]  1.489  1.325  1.448
 [566,]  1.034  1.045  1.028
 [567,] -0.315 -0.345 -0.460
 [568,]  1.076  0.026 -0.105
 [569,] -0.196 -0.092 -0.133
 [570,] -0.315 -0.345 -0.460
 [571,]  0.190  0.198  0.269
 [572,]  0.097  0.104  0.022
 [573,]  0.864  0.523  0.812
 [574,]  0.515  0.259  0.304
 [575,]  0.066 -0.124  0.146
 [576,]  0.245  0.290  0.778
 [577,]  0.363  0.037  0.011
 [578,]  1.183  1.197  1.897
 [579,]  0.513  0.181  0.105
 [580,]  0.593  1.264  1.158
 [581,]  0.501  0.378  0.260
 [582,]  0.066  0.112  0.312
 [583,]  0.021 -0.186 -0.326
 [584,]  0.331 -0.007 -0.037
 [585,] -0.205 -0.231 -0.373
 [586,]  0.112  0.243 -0.018
 [587,] -0.025  0.729  0.770
 [588,] -0.157 -0.313 -0.427
 [589,] -0.315 -0.345 -0.460
 [590,] -0.315 -0.345 -0.460
 [591,]  0.703  0.388  0.124
 [592,]  0.422  0.528  0.783
 [593,]  0.374  0.040  0.014
 [594,] -0.315 -0.345 -0.460
 [595,] -0.154  0.257  0.131
 [596,]  0.414  0.188  0.106
 [597,]  0.189  0.140  0.054
 [598,] -0.315 -0.345 -0.460
 [599,]  0.278  0.061  0.004
 [600,]  0.576  0.469  0.904
 [601,] -0.265 -0.334 -0.449
 [602,]  0.102  0.244  0.438
 [603,]  0.381  0.622  0.967
 [604,]  0.435  0.638  0.719
 [605,] -0.290 -0.167 -0.334
 [606,] -0.315 -0.345 -0.460
 [607,] -0.232 -0.328 -0.443
 [608,] -0.289 -0.159 -0.328
 [609,]  0.364  0.460  1.027
 [610,]  0.088  0.325  0.322
 [611,]  0.328  1.275  1.757
 [612,]  0.049  0.393  0.819
 [613,]  0.255 -0.087  0.183
 [614,]  0.543  1.579  1.838
 [615,]  0.048  0.302  0.723
 [616,] -0.052 -0.191 -0.035
 [617,]  0.939  0.459  0.751
 [618,]  0.567  0.154  0.092
 [619,] -0.294 -0.239 -0.086
 [620,] -0.263  0.024 -0.197
 [621,] -0.315 -0.345 -0.460
 [622,] -0.272 -0.083  0.007
 [623,]  0.244  0.511  0.617
 [624,] -0.315 -0.345 -0.460
 [625,] -0.092 -0.300 -0.413
 [626,] -0.132 -0.100 -0.136
 [627,] -0.315 -0.345 -0.460
 [628,] -0.315 -0.345 -0.460
 [629,] -0.315 -0.345 -0.460
 [630,]  0.232 -0.235 -0.346
 [631,] -0.315 -0.345 -0.460
 [632,]  0.048  0.058  0.303
 [633,] -0.005 -0.161 -0.168
 [634,]  0.066  0.056  0.303
 [635,]  0.053  0.221  0.388
 [636,] -0.019  0.167  0.216
 [637,]  0.328  0.595  0.244
 [638,]  0.437  0.673  0.448
 [639,]  0.631  0.938  1.819
 [640,]  0.485  1.066  1.481
 [641,] -0.106 -0.215 -0.355
 [642,] -0.189  0.412  0.941
 [643,] -0.225 -0.278 -0.266
 [644,] -0.292 -0.208 -0.206
 [645,] -0.290 -0.190 -0.208
 [646,] -0.235 -0.329 -0.443
 [647,] -0.241 -0.330 -0.445
 [648,]  0.346  0.118  0.380
 [649,] -0.139 -0.208 -0.054
 [650,]  0.868  1.061  1.782
 [651,]  0.825  0.686  0.936
 [652,] -0.209  0.334  0.495
 [653,]  0.006 -0.100  0.032
 [654,] -0.315 -0.345 -0.460
 [655,]  0.082  0.324  0.037
 [656,] -0.017 -0.125 -0.285
 [657,]  0.149 -0.125 -0.132
 [658,]  0.657  0.942  1.545
 [659,]  0.631  0.440  0.454
 [660,]  0.334 -0.113  0.045
 [661,]  0.861  0.443  0.472
 [662,] -0.114 -0.050  0.512
 [663,] -0.050  0.017 -0.188
 [664,] -0.232 -0.153 -0.021
 [665,]  0.991  0.500  0.660
 [666,] -0.121  0.021 -0.050
 [667,]  0.020 -0.230 -0.218
 [668,] -0.002 -0.229 -0.200
 [669,]  0.775  0.857  1.301
 [670,]  1.436  0.953  0.854
 [671,] -0.172 -0.316 -0.430
 [672,] -0.155 -0.225 -0.365
 [673,]  0.252  0.241  0.147
 [674,]  0.369 -0.207 -0.317
 [675,]  0.418  0.223  0.743
 [676,] -0.315 -0.345 -0.460
 [677,] -0.305 -0.295 -0.282
 [678,]  0.114 -0.027 -0.051
 [679,] -0.019  0.287  0.146
 [680,] -0.315 -0.345 -0.460
 [681,]  0.055  0.801  0.667
 [682,]  0.108 -0.260 -0.372
 [683,] -0.036  0.119  0.322
 [684,] -0.265 -0.334 -0.449
 [685,] -0.117  0.087  0.297
 [686,] -0.242 -0.330 -0.445
 [687,] -0.301 -0.240 -0.386
 [688,] -0.315 -0.345 -0.460
 [689,] -0.315 -0.345 -0.460
 [690,] -0.095 -0.179 -0.187
 [691,]  0.484  0.478  0.610
 [692,] -0.315 -0.345 -0.460
 [693,] -0.188 -0.245 -0.382
 [694,]  0.055 -0.130 -0.127
 [695,]  0.021 -0.224 -0.196
 [696,] -0.084 -0.197 -0.340
 [697,] -0.188 -0.245 -0.382
 [698,]  0.410  0.142 -0.068
 [699,] -0.117 -0.305 -0.419
 [700,] -0.083  0.588  1.084
 [701,]  0.139  0.232  0.118
 [702,]  1.489  1.720  1.830
 [703,] -0.315 -0.345 -0.460
 [704,] -0.240 -0.329 -0.444
 [705,] -0.019  0.510  0.743
 [706,] -0.315 -0.345 -0.460
 [707,] -0.144 -0.051 -0.242
 [708,] -0.315 -0.345 -0.460
 [709,] -0.315 -0.345 -0.460
 [710,]  0.078  0.267  0.591
 [711,] -0.294 -0.214 -0.225
 [712,] -0.054  0.451  0.729
 [713,]  0.134  0.340  0.351
 [714,] -0.315 -0.345 -0.460
 [715,] -0.315 -0.345 -0.460
 [716,] -0.315 -0.345 -0.460
 [717,]  0.323  1.127  1.040
 [718,] -0.080 -0.249 -0.235
 [719,] -0.315 -0.345 -0.460
 [720,] -0.315 -0.345 -0.460
 [721,] -0.168 -0.163 -0.322
 [722,] -0.315 -0.345 -0.460
 [723,]  0.877  1.162  1.993
 [724,] -0.047 -0.164 -0.173
 [725,]  0.334 -0.082 -0.075
 [726,] -0.315 -0.345 -0.460
 [727,] -0.215  0.341  0.170
 [728,]  0.791  1.184  2.003
 [729,] -0.228 -0.274 -0.248
 [730,]  0.001  0.142  0.202
 [731,]  0.049  0.076 -0.140
 [732,]  0.021  0.536  0.323
 [733,] -0.304 -0.264 -0.402
 [734,]  0.076  0.024 -0.033
 [735,] -0.315 -0.345 -0.460
 [736,] -0.253 -0.254 -0.392
 [737,] -0.315 -0.345 -0.460
 [738,] -0.120 -0.016 -0.076
 [739,]  0.034 -0.226 -0.212
 [740,]  0.228  0.033 -0.016
 [741,] -0.007 -0.283 -0.396
 [742,]  0.366  0.471  0.880
 [743,] -0.041 -0.154 -0.166
 [744,]  0.027  0.342  0.359
 [745,]  0.329  0.889  1.187
 [746,] -0.282 -0.156 -0.029
 [747,] -0.094 -0.173 -0.168
 [748,]  0.025 -0.276 -0.389
 [749,] -0.315 -0.345 -0.460
 [750,] -0.229 -0.279 -0.267
 [751,]  0.255 -0.095 -0.104
 [752,] -0.315 -0.345 -0.460
 [753,] -0.097 -0.039 -0.231
 [754,] -0.315 -0.345 -0.460
 [755,]  0.079 -0.187 -0.322
 [756,]  0.009 -0.232 -0.217
 [757,] -0.142 -0.262 -0.248
 [758,] -0.145 -0.232 -0.369
 [759,]  0.218  0.078  0.313
 [760,] -0.315 -0.345 -0.460
 [761,]  0.635  0.391  0.418
 [762,] -0.067 -0.295 -0.408
 [763,] -0.055 -0.100  0.028
 [764,] -0.108 -0.100 -0.274
 [765,] -0.315 -0.345 -0.460
 [766,] -0.315 -0.345 -0.460
 [767,]  0.208 -0.139  0.016
 [768,] -0.315 -0.345 -0.460
 [769,] -0.315 -0.345 -0.460
 [770,] -0.315 -0.345 -0.460
 [771,] -0.315 -0.345 -0.460
 [772,] -0.315 -0.345 -0.460
 [773,]  0.607  0.465  0.926
 [774,] -0.315 -0.345 -0.460
 [775,] -0.315 -0.345 -0.460
 [776,] -0.315 -0.345 -0.460
 [777,] -0.315 -0.345 -0.460
 [778,] -0.315 -0.345 -0.460
 [779,] -0.315 -0.345 -0.460
 [780,] -0.315 -0.345 -0.460
 [781,] -0.315 -0.345 -0.460
 [782,] -0.087  0.043  0.268
 [783,] -0.315 -0.345 -0.460
 [784,] -0.186 -0.023 -0.084
 [785,] -0.315 -0.345 -0.460
 [786,]  0.111  0.421  0.532
 [787,] -0.291 -0.175 -0.339
 [788,] -0.050 -0.291 -0.405
 [789,] -0.220  0.232  0.534
 [790,] -0.218 -0.325 -0.440
 [791,] -0.315 -0.345 -0.460
 [792,] -0.315 -0.345 -0.460
 [793,] -0.315 -0.345 -0.460
 [794,] -0.315 -0.345 -0.460
 [795,] -0.305 -0.295 -0.282
 [796,] -0.315 -0.345 -0.460
 [797,] -0.315 -0.345 -0.460
 [798,] -0.315 -0.345 -0.460
 [799,] -0.315 -0.345 -0.460
 [800,] -0.315 -0.345 -0.460
 [801,] -0.315 -0.345 -0.460
 [802,] -0.315 -0.345 -0.460
 [803,] -0.235 -0.329 -0.443
 [804,]  0.277 -0.090 -0.099
 [805,] -0.315 -0.345 -0.460
 [806,] -0.315 -0.345 -0.460
 [807,] -0.315 -0.345 -0.460
 [808,] -0.227 -0.240 -0.380
 [809,] -0.227 -0.240 -0.380
 [810,] -0.227 -0.240 -0.380
 [811,] -0.227 -0.240 -0.380
 [812,] -0.240 -0.329 -0.444
 [813,] -0.227 -0.240 -0.380
 [814,] -0.315 -0.345 -0.460
 [815,] -0.315 -0.345 -0.460
 [816,] -0.315 -0.345 -0.460
 [817,] -0.315 -0.345 -0.460
 [818,] -0.315 -0.345 -0.460
 [819,] -0.315 -0.345 -0.460
 [820,] -0.315 -0.345 -0.460
 [821,] -0.315 -0.345 -0.460
 [822,] -0.315 -0.345 -0.460
 [823,] -0.315 -0.345 -0.460
 [824,] -0.315 -0.345 -0.460
 [825,] -0.315 -0.345 -0.460
 [826,] -0.315 -0.345 -0.460
 [827,] -0.315 -0.345 -0.460
 [828,] -0.315 -0.345 -0.460
 [829,] -0.315 -0.345 -0.460
 [830,] -0.315 -0.345 -0.460
 [831,]  0.071  0.013  0.114
 [832,]  0.232 -0.003  0.242
 [833,]  0.352  0.345  0.351
 [834,] -0.315 -0.345 -0.460
 [835,] -0.315 -0.345 -0.460
 [836,]  0.284 -0.224 -0.335
 [837,] -0.315 -0.345 -0.460
 [838,] -0.315 -0.345 -0.460
 [839,] -0.315 -0.345 -0.460
 [840,]  0.105 -0.260 -0.372
 [841,] -0.227 -0.240 -0.380
 [842,] -0.315 -0.345 -0.460
 [843,] -0.315 -0.345 -0.460
 [844,] -0.315 -0.345 -0.460
 [845,] -0.232 -0.328 -0.443
 [846,] -0.208 -0.222 -0.366
 [847,] -0.148 -0.311 -0.425
 [848,] -0.315 -0.345 -0.460
 [849,] -0.315 -0.345 -0.460
 [850,] -0.315 -0.345 -0.460
 [851,] -0.315 -0.345 -0.460
 [852,] -0.315 -0.345 -0.460
 [853,]  0.099  0.396  0.559
 [854,]  0.357 -0.128 -0.262
 [855,] -0.315 -0.345 -0.460
 [856,] -0.189  0.049  0.121
 [857,] -0.315 -0.345 -0.460
 [858,] -0.199 -0.321 -0.436
 [859,] -0.315 -0.345 -0.460
 [860,] -0.223 -0.326 -0.441
 [861,] -0.140 -0.309 -0.423
 [862,] -0.315 -0.345 -0.460
 [863,] -0.315 -0.345 -0.460
 [864,] -0.265 -0.334 -0.449
 [865,] -0.315 -0.345 -0.460
 [866,] -0.257  0.022  0.100
 [867,]  0.110 -0.008 -0.194
 [868,]  0.159 -0.120 -0.128
 [869,]  0.000 -0.064 -0.099
 [870,] -0.281 -0.178  0.130
 [871,] -0.315 -0.345 -0.460
 [872,]  0.185  0.222  0.410
 [873,] -0.136 -0.035 -0.230
 [874,] -0.304 -0.264 -0.402
 [875,] -0.270 -0.103  0.184
 [876,] -0.253 -0.254 -0.392
 [877,] -0.315 -0.345 -0.460
 [878,] -0.171 -0.268 -0.254
 [879,] -0.294 -0.214 -0.225
 [880,] -0.315 -0.345 -0.460
 [881,] -0.096 -0.301 -0.414
 [882,]  0.270 -0.132  0.010
 [883,] -0.315 -0.345 -0.460
 [884,] -0.249 -0.331 -0.446
 [885,] -0.315 -0.345 -0.460
 [886,] -0.315 -0.345 -0.460
 [887,] -0.315 -0.345 -0.460
 [888,] -0.315 -0.345 -0.460
 [889,] -0.315 -0.345 -0.460
 [890,]  0.152 -0.094 -0.252
 [891,] -0.315 -0.345 -0.460
 [892,]  0.568  0.413  0.555
 [893,] -0.232 -0.149 -0.021
 [894,]  0.196  0.441  0.410
 [895,] -0.315 -0.345 -0.460
 [896,]  0.572  0.505  1.040
 [897,] -0.265 -0.334 -0.449
 [898,] -0.177 -0.236 -0.374
 [899,] -0.056 -0.219 -0.354
 [900,] -0.315 -0.345 -0.460
 [901,] -0.035 -0.007 -0.065
 [902,] -0.315 -0.345 -0.460
 [903,] -0.315 -0.345 -0.460
 [904,] -0.304 -0.289 -0.263
 [905,] -0.201 -0.195 -0.205
 [906,] -0.253 -0.254 -0.392
 [907,] -0.294 -0.214 -0.225
 [908,] -0.033 -0.088 -0.118
 [909,] -0.189  0.129  0.322
 [910,] -0.062 -0.167 -0.176
 [911,] -0.305 -0.295 -0.282
 [912,] -0.315 -0.345 -0.460
 [913,] -0.315 -0.345 -0.460
 [914,]  0.246  0.343  0.625
 [915,] -0.004 -0.059 -0.081
 [916,] -0.265 -0.334 -0.449
 [917,] -0.265 -0.334 -0.449
 [918,]  0.347  0.108  0.045
 [919,]  0.747  0.449  0.607
 [920,] -0.315 -0.345 -0.460
 [921,] -0.292 -0.180 -0.343
 [922,] -0.315 -0.345 -0.460
 [923,] -0.242 -0.330 -0.445
 [924,] -0.265 -0.334 -0.449
 [925,] -0.282 -0.158 -0.028
 [926,] -0.295 -0.245 -0.108
 [927,] -0.315 -0.345 -0.460
 [928,] -0.283 -0.138 -0.171
 [929,]  0.190 -0.122 -0.127
 [930,] -0.315 -0.345 -0.460
 [931,] -0.134 -0.176 -0.173
 [932,] -0.294 -0.214 -0.225
 [933,]  0.036  0.085 -0.135
 [934,] -0.315 -0.345 -0.460
 [935,] -0.039  0.218  0.392
 [936,] -0.315 -0.345 -0.460
 [937,]  0.033  0.147  0.208
 [938,] -0.315 -0.345 -0.460
 [939,] -0.315 -0.345 -0.460
 [940,] -0.315 -0.345 -0.460
 [941,]  0.067 -0.268 -0.380
 [942,] -0.315 -0.345 -0.460
 [943,] -0.033  0.131  0.035
 [944,]  0.051 -0.271 -0.384
 [945,]  0.672  0.332  0.523
 [946,]  1.047  1.046  1.080
 [947,] -0.092 -0.099 -0.131
 [948,] -0.091  0.084 -0.144
 [949,]  0.205  0.044 -0.010
 [950,] -0.197 -0.129 -0.002
 [951,]  0.369  0.055  0.151
 [952,] -0.164 -0.314 -0.428
 [953,]  0.928  0.409  0.293
 [954,]  1.235  0.830  0.610
 [955,] -0.315 -0.345 -0.460
 [956,]  0.101 -0.261 -0.373
 [957,] -0.315 -0.345 -0.460
 [958,]  0.010 -0.279 -0.392
 [959,]  0.000  0.175  0.822
 [960,]  0.106 -0.181 -0.317
 [961,]  0.660  0.982  1.103
 [962,] -0.120 -0.113  0.015
 [963,] -0.271 -0.082  0.026
 [964,] -0.229 -0.236 -0.378
 [965,] -0.165 -0.134 -0.302
 [966,] -0.301 -0.240 -0.386
 [967,] -0.315 -0.345 -0.460
 [968,]  0.382  0.769  1.243
 [969,] -0.183  0.201  0.213
 [970,] -0.265 -0.334 -0.449
 [971,] -0.126 -0.123 -0.008
 [972,] -0.315 -0.345 -0.460
 [973,] -0.315 -0.345 -0.460
 [974,] -0.315 -0.345 -0.460
 [975,] -0.253 -0.254 -0.392
 [976,]  0.591  0.406  0.551
 [977,]  0.029 -0.005 -0.198
 [978,] -0.315 -0.345 -0.460
 [979,] -0.315 -0.345 -0.460
 [980,]  0.054 -0.005  0.103
 [981,] -0.006 -0.195 -0.334
 [982,]  1.029  0.400  0.580
 [983,] -0.315 -0.345 -0.460
 [984,] -0.054  0.217  0.390
 [985,]  0.155  0.059 -0.005
 [986,] -0.127  0.113  0.312
 [987,] -0.304 -0.264 -0.402
 [988,] -0.235 -0.329 -0.443
 [989,] -0.315 -0.345 -0.460
 [990,]  0.259  0.019  0.118
 [991,] -0.305 -0.295 -0.282
 [992,] -0.269 -0.040 -0.103
 [993,] -0.265 -0.334 -0.449
 [994,] -0.315 -0.345 -0.460
 [995,] -0.240 -0.329 -0.444
 [996,]  0.399  0.050 -0.134
 [997,] -0.207 -0.124 -0.158
 [998,]  0.231 -0.187 -0.170
 [999,]  0.772  0.234  0.319
[1000,] -0.315 -0.345 -0.460
[1001,] -0.110  0.171  0.352
[1002,] -0.048 -0.243 -0.229
[1003,]  0.411 -0.199 -0.308
[1004,] -0.237  0.212 -0.064
[1005,] -0.265 -0.334 -0.449
[1006,] -0.304 -0.264 -0.402
[1007,] -0.277 -0.075 -0.268
[1008,]  0.036  0.085 -0.134
[1009,] -0.241 -0.330 -0.445
[1010,] -0.315 -0.345 -0.460
[1011,]  0.598  0.275  0.318
[1012,] -0.315 -0.345 -0.460
[1013,] -0.315 -0.345 -0.460
[1014,] -0.143 -0.310 -0.424
[1015,]  0.083  0.020  0.405
[1016,]  0.171  0.867  1.320
[1017,] -0.076 -0.121 -0.287
[1018,] -0.315 -0.345 -0.460
[1019,]  0.078  0.217  0.103
[1020,] -0.315 -0.345 -0.460
[1021,] -0.315 -0.345 -0.460
[1022,] -0.221 -0.247 -0.385
[1023,] -0.315 -0.345 -0.460
[1024,]  0.047 -0.272 -0.384
[1025,] -0.315 -0.345 -0.460
[1026,] -0.315 -0.345 -0.460
[1027,] -0.108 -0.004  0.107
[1028,] -0.315 -0.345 -0.460
[1029,] -0.240  0.098  0.420
[1030,] -0.315 -0.345 -0.460
[1031,] -0.231 -0.119 -0.154
[1032,] -0.153 -0.221 -0.362
[1033,] -0.109  0.496  0.429
[1034,] -0.315 -0.345 -0.460
[1035,]  0.078  0.453  0.849
[1036,] -0.150 -0.186 -0.198
[1037,] -0.315 -0.345 -0.460
[1038,] -0.315 -0.345 -0.460
[1039,] -0.315 -0.345 -0.460
[1040,] -0.315 -0.345 -0.460
[1041,]  0.206  0.628  0.259
[1042,] -0.315 -0.345 -0.460
[1043,]  0.409  0.138 -0.072
[1044,]  0.896 -0.101 -0.207
[1045,]  0.517  0.632  0.721
[1046,]  0.206  0.628  0.259
[1047,]  0.011  0.243  0.117
[1048,] -0.315 -0.345 -0.460
[1049,] -0.135 -0.182 -0.192
[1050,] -0.178 -0.034 -0.093
[1051,] -0.265 -0.334 -0.449
[1052,] -0.270 -0.096  0.155
[1053,] -0.278 -0.081 -0.272
[1054,]  0.185 -0.170 -0.304
[1055,] -0.294 -0.219 -0.228
[1056,] -0.159 -0.313 -0.427
[1057,] -0.315 -0.345 -0.460
[1058,] -0.205 -0.089  0.182
[1059,]  0.055  0.564  0.925
[1060,] -0.315 -0.345 -0.460
[1061,]  0.582  1.578  2.265
[1062,] -0.123 -0.036  0.069
[1063,]  0.003 -0.007 -0.201
[1064,]  1.145  1.154  1.304
[1065,]  0.059  0.064  0.009
[1066,]  0.262  0.749  0.958
[1067,]  0.308 -0.088 -0.080
[1068,]  0.099  0.204  0.392
[1069,] -0.315 -0.345 -0.460
[1070,] -0.126 -0.162  0.106
[1071,] -0.012 -0.145 -0.157
[1072,] -0.069  0.245  0.411
[1073,] -0.315 -0.345 -0.460
[1074,]  0.126 -0.028 -0.050
[1075,] -0.315 -0.345 -0.460
[1076,] -0.089 -0.251 -0.237
[1077,]  0.403  0.505  0.781
[1078,] -0.218 -0.198 -0.209
[1079,]  0.832  0.789  0.853
[1080,] -0.020  0.605  0.949
[1081,] -0.315 -0.345 -0.460
[1082,]  0.717  0.489  0.477
[1083,]  0.008 -0.232 -0.217
[1084,]  1.207  1.476  1.662
[1085,]  0.663  0.754  1.254
[1086,] -0.094 -0.130 -0.294
[1087,] -0.315 -0.345 -0.460
[1088,] -0.315 -0.345 -0.460
[1089,]  0.510  0.113  0.059
[1090,]  0.081 -0.057 -0.089
[1091,] -0.160 -0.174 -0.188
[1092,] -0.141 -0.080  0.176
[1093,]  0.027 -0.175 -0.019
[1094,]  0.045 -0.171 -0.015
[1095,]  1.001  1.002  1.016
[1096,] -0.241 -0.330 -0.445
[1097,]  0.261  0.544  0.345
[1098,] -0.315 -0.345 -0.460
[1099,] -0.315 -0.345 -0.460
[1100,] -0.048 -0.238 -0.210
[1101,]  0.223 -0.034  0.392
[1102,] -0.315 -0.345 -0.460
[1103,] -0.315 -0.345 -0.460
[1104,] -0.056 -0.041 -0.229
[1105,]  1.251  0.492  1.077
[1106,] -0.315 -0.345 -0.460
[1107,] -0.315 -0.345 -0.460
[1108,] -0.046 -0.130 -0.291
[1109,]  0.406  0.631  1.307
[1110,]  0.196  0.410  0.525
[1111,]  0.353  1.265  2.030
[1112,] -0.315 -0.345 -0.460
[1113,]  0.372 -0.072 -0.065
[1114,]  0.408  0.250  0.306
[1115,]  0.285  0.565  0.501
[1116,] -0.315 -0.345 -0.460
[1117,]  0.404  0.177  0.097
[1118,] -0.059 -0.093 -0.124
[1119,] -0.283 -0.163 -0.032
[1120,]  0.126 -0.033  0.229
[1121,]  0.622  0.623  0.580
[1122,] -0.186  0.477  0.721
[1123,]  0.719  1.002  1.139
[1124,]  0.667  0.455  1.062
[1125,] -0.315 -0.345 -0.460
[1126,] -0.315 -0.345 -0.460
[1127,]  0.573  0.270  0.614
[1128,] -0.315 -0.345 -0.460
[1129,] -0.315 -0.345 -0.460
[1130,] -0.132 -0.260 -0.246
[1131,]  0.159 -0.057  0.073
[1132,]  0.071 -0.145 -0.152
[1133,] -0.148 -0.264 -0.253
[1134,]  0.697  1.358  1.980
[1135,] -0.315 -0.345 -0.460
[1136,] -0.315 -0.345 -0.460
[1137,] -0.210 -0.149 -0.032
[1138,] -0.305 -0.295 -0.282
[1139,]  0.375  0.441  0.751
[1140,] -0.145 -0.209 -0.055
[1141,] -0.040  0.106  0.346
[1142,] -0.315 -0.345 -0.460
[1143,] -0.209 -0.179  0.089
[1144,] -0.169 -0.315 -0.430
[1145,] -0.176  0.096  0.140
[1146,]  0.731  0.237  0.584
[1147,] -0.315 -0.345 -0.460
[1148,]  0.108  0.024 -0.033
[1149,] -0.315 -0.345 -0.460
[1150,]  0.333 -0.022 -0.189
[1151,] -0.315 -0.345 -0.460
[1152,]  0.649 -0.151 -0.259
[1153,] -0.315 -0.345 -0.460
[1154,] -0.315 -0.345 -0.460
[1155,] -0.305 -0.295 -0.282
[1156,]  0.660  1.441  1.003
[1157,] -0.160 -0.187 -0.197
[1158,]  0.289  0.023 -0.161
[1159,] -0.315 -0.345 -0.460
[1160,] -0.101 -0.153 -0.171
[1161,] -0.225 -0.278 -0.266
[1162,] -0.028  0.381  0.791
[1163,] -0.022 -0.286 -0.399
[1164,] -0.060 -0.293 -0.407
[1165,]  0.516  0.630  1.157
[1166,]  0.208  0.747  0.937
[1167,]  0.280  0.117  0.464
[1168,]  0.077 -0.266 -0.378
[1169,]  0.770  0.095  0.357
[1170,] -0.108  0.130  0.482
[1171,] -0.223 -0.326 -0.441
[1172,] -0.315 -0.345 -0.460
[1173,] -0.315 -0.345 -0.460
[1174,]  0.062 -0.173 -0.030
[1175,]  0.147  0.658  1.291
[1176,] -0.167 -0.315 -0.429
[1177,] -0.305 -0.295 -0.286
[1178,]  0.716  1.226  1.731
[1179,]  0.661  0.614  0.999
[1180,] -0.315 -0.345 -0.460
[1181,] -0.118  0.003  0.236
[1182,] -0.315 -0.345 -0.460
[1183,] -0.315 -0.345 -0.460
[1184,] -0.148 -0.238 -0.373
[1185,] -0.315 -0.345 -0.460
[1186,]  0.108  0.081  0.182
[1187,] -0.294 -0.240 -0.089
[1188,] -0.235 -0.329 -0.443
[1189,] -0.161 -0.121 -0.292
[1190,]  0.088 -0.037  0.222
[1191,]  0.005  0.436  0.536
[1192,]  0.149  1.193  1.548
[1193,] -0.315 -0.345 -0.460
[1194,]  0.344  0.365  0.521
[1195,] -0.277 -0.075 -0.268
[1196,] -0.189 -0.111 -0.146
[1197,] -0.291 -0.171 -0.336
[1198,] -0.305 -0.295 -0.282
[1199,] -0.210 -0.171 -0.331
[1200,] -0.218 -0.325 -0.440
[1201,]  0.404  0.848  0.427
[1202,] -0.072 -0.214 -0.352
[1203,] -0.315 -0.345 -0.460
[1204,]  0.223  0.174  0.240
[1205,] -0.315 -0.345 -0.460
[1206,]  0.016 -0.095 -0.262
[1207,]  0.155 -0.089 -0.249
[1208,]  0.188 -0.244 -0.355
[1209,] -0.315 -0.345 -0.460
[1210,] -0.315 -0.345 -0.460
[1211,] -0.178  0.227  0.249
[1212,] -0.265 -0.334 -0.449
[1213,]  0.191 -0.007 -0.188
[1214,]  1.299  1.824  2.070
[1215,]  0.272  0.154  0.087
[1216,]  0.070  0.008  0.393
[1217,] -0.093 -0.300 -0.414
[1218,]  0.353  0.142  0.505
[1219,] -0.115 -0.024 -0.082
[1220,] -0.315 -0.345 -0.460
[1221,] -0.315 -0.345 -0.460
[1222,]  0.177  0.252  0.605
[1223,] -0.315 -0.345 -0.460
[1224,]  0.211  0.244  0.427
[1225,] -0.305 -0.295 -0.282
[1226,] -0.315 -0.345 -0.460
[1227,]  0.179  0.083  0.016
[1228,] -0.212 -0.189 -0.202
[1229,] -0.305 -0.295 -0.282
[1230,]  0.354  0.364  0.648
[1231,] -0.079 -0.022  0.064
[1232,]  0.124 -0.039 -0.073
[1233,] -0.034  0.140 -0.100
[1234,] -0.315 -0.345 -0.460
[1235,]  0.235  0.520  0.623
[1236,] -0.238 -0.250 -0.389
[1237,]  0.406  0.646  1.303
[1238,] -0.265 -0.334 -0.449
[1239,]  0.107 -0.004  0.107
[1240,]  1.309  1.419  1.786
[1241,]  0.293  0.127  0.510
[1242,] -0.221 -0.247 -0.385
[1243,] -0.209 -0.188 -0.201
[1244,]  0.021 -0.229 -0.214
[1245,]  0.016  0.094  0.170
[1246,]  0.143  0.101  0.198
[1247,]  0.122  0.338  0.346
[1248,]  0.076  0.430  0.253
[1249,]  0.048  0.212  0.396
[1250,] -0.145 -0.057  0.037
[1251,]  0.263  0.673  0.609
[1252,]  0.922  0.547  0.675
[1253,] -0.029  0.613  0.531
[1254,]  0.389 -0.150 -0.119
[1255,] -0.188 -0.101 -0.139
[1256,]  0.759  0.467  0.937
[1257,]  0.435 -0.056 -0.067
[1258,] -0.048  0.092  0.007
[1259,] -0.080  0.309  0.312
[1260,]  0.703  0.526  0.937
[1261,] -0.205  0.337  0.619
[1262,]  0.714  0.419  0.880
[1263,] -0.200 -0.031 -0.232
[1264,]  0.415  0.200  0.114
[1265,]  0.617 -0.019 -0.029
[1266,] -0.315 -0.345 -0.460
[1267,] -0.315 -0.345 -0.460
[1268,]  0.231 -0.235 -0.346
[1269,]  0.594  0.764  1.102
[1270,]  0.108 -0.107 -0.264
[1271,] -0.315 -0.345 -0.460
[1272,] -0.067 -0.169 -0.181
[1273,] -0.205  0.386  0.357
[1274,] -0.315 -0.345 -0.460
[1275,] -0.294 -0.219 -0.228
[1276,] -0.304 -0.289 -0.263
[1277,]  0.246  0.304  0.332
[1278,]  0.111  0.585  1.118
[1279,]  0.670  0.486  0.803
[1280,] -0.121 -0.065 -0.109
[1281,] -0.315 -0.345 -0.460
[1282,]  0.352  0.229  0.269
[1283,]  0.204  0.125  0.485
[1284,]  0.528  0.212  0.130
[1285,] -0.032 -0.006 -0.203
[1286,]  0.663  0.613  0.576
[1287,]  0.055  0.009  0.113
[1288,]  0.173  0.161  0.366
[1289,] -0.315 -0.345 -0.460
[1290,] -0.230 -0.240 -0.381
[1291,] -0.138 -0.073 -0.257
[1292,] -0.036  0.411  0.986
[1293,] -0.240 -0.329 -0.444
[1294,]  0.047  0.172  0.211
[1295,]  0.951  0.729  0.664
[1296,] -0.304 -0.264 -0.402
[1297,]  0.191  0.258  0.436
[1298,] -0.229 -0.279 -0.267
[1299,] -0.315 -0.345 -0.460
[1300,] -0.171 -0.268 -0.254
[1301,] -0.315 -0.345 -0.460
[1302,]  0.000  0.181  0.088
[1303,]  0.257  0.759  0.496
[1304,]  0.078 -0.145 -0.154
[1305,]  0.256 -0.024 -0.054
[1306,] -0.315 -0.345 -0.460
[1307,]  1.105  1.441  1.769
[1308,] -0.315 -0.345 -0.460
[1309,] -0.164  0.080  0.443
[1310,]  0.123 -0.084  0.032
[1311,] -0.315 -0.345 -0.460
[1312,] -0.315 -0.345 -0.460
[1313,] -0.232 -0.280 -0.267
[1314,] -0.261 -0.028  0.204
[1315,] -0.315 -0.345 -0.460
[1316,] -0.315 -0.345 -0.460
[1317,] -0.209 -0.092 -0.275
[1318,] -0.249 -0.331 -0.446
[1319,] -0.111  0.182  0.362
[1320,] -0.251 -0.241 -0.383
[1321,] -0.004 -0.182 -0.029
[1322,]  0.204  0.511  0.319
[1323,] -0.265 -0.334 -0.449
[1324,] -0.282 -0.158 -0.028
[1325,] -0.315 -0.345 -0.460
[1326,]  0.212 -0.148 -0.286
[1327,]  0.280  0.473  0.575
[1328,] -0.240 -0.329 -0.444
[1329,]  0.315 -0.091 -0.097
[1330,]  0.238  0.343  0.203
[1331,]  0.179 -0.119 -0.126
[1332,]  1.085  0.181  0.004
[1333,]  0.712  1.133  1.243
[1334,] -0.042  0.191  0.076
[1335,] -0.265 -0.334 -0.449
[1336,] -0.315 -0.345 -0.460
[1337,]  0.272  0.179 -0.052
[1338,] -0.315 -0.345 -0.460
[1339,] -0.315 -0.345 -0.460
[1340,] -0.002  0.347  0.187
[1341,] -0.253 -0.251 -0.390
[1342,] -0.035 -0.099 -0.269
[1343,]  0.042 -0.033 -0.217
[1344,] -0.265 -0.334 -0.449
[1345,] -0.265 -0.334 -0.449
[1346,]  0.137  0.027  0.128
[1347,] -0.315 -0.345 -0.460
[1348,] -0.292 -0.180 -0.343
[1349,] -0.315 -0.345 -0.460
[1350,] -0.272 -0.108  0.150
[1351,] -0.315 -0.345 -0.460
[1352,] -0.219 -0.199 -0.209
[1353,] -0.304 -0.264 -0.402
[1354,] -0.285 -0.196  0.067
[1355,] -0.315 -0.345 -0.460
[1356,]  0.062  0.346  0.631
[1357,] -0.097 -0.253 -0.239
[1358,] -0.166 -0.141 -0.011
[1359,] -0.315 -0.345 -0.460
[1360,] -0.265 -0.334 -0.449
[1361,] -0.116 -0.305 -0.418
[1362,] -0.272 -0.109  0.146
[1363,] -0.315 -0.345 -0.460
[1364,] -0.200 -0.104 -0.141
[1365,] -0.073 -0.053 -0.238
[1366,] -0.180 -0.264 -0.238
[1367,] -0.315 -0.345 -0.460
[1368,] -0.315 -0.345 -0.460
[1369,] -0.315 -0.345 -0.460
[1370,] -0.222 -0.078  0.014
[1371,] -0.152 -0.312 -0.426
[1372,] -0.185  0.120 -0.124
[1373,] -0.292 -0.205 -0.218
[1374,] -0.240 -0.329 -0.444
[1375,] -0.315 -0.345 -0.460
[1376,] -0.093 -0.200 -0.047
[1377,] -0.305 -0.295 -0.282
[1378,] -0.315 -0.345 -0.460
[1379,]  0.157  0.467  1.018
[1380,]  0.349  0.829  1.410
[1381,] -0.185 -0.318 -0.433
[1382,] -0.304 -0.261 -0.400
[1383,]  0.114 -0.078  0.055
[1384,] -0.226 -0.085 -0.114
[1385,] -0.315 -0.345 -0.460
[1386,] -0.092 -0.300 -0.413
[1387,] -0.315 -0.345 -0.460
[1388,]  0.257  0.311  0.039
[1389,]  0.151  0.253  0.134
[1390,]  0.246 -0.052 -0.216
[1391,]  0.505  0.936  0.779
[1392,]  0.339  0.151  0.074
[1393,]  0.654  0.951  1.673
[1394,]  0.903  0.569  0.844
[1395,]  1.373  1.285  1.521
[1396,]  0.241  0.685  1.005
[1397,]  0.334  0.484  0.728
[1398,]  0.432  0.443  0.736
[1399,]  0.655  1.107  1.641
[1400,]  0.611  0.541  1.083
[1401,]  0.118  0.509  0.453
[1402,]  0.847  0.790  1.294
[1403,]  0.946  1.109  1.102
[1404,]  0.762  0.772  1.428
[1405,]  1.276  0.953  1.421
[1406,]  1.225  1.278  1.643
[1407,]  0.740  0.728  1.084
[1408,]  0.549  0.018 -0.147
[1409,]  0.778  0.540  0.378
[1410,]  0.789  0.808  1.318
[1411,]  0.958  0.818  1.175
[1412,]  0.418  0.023 -0.010
[1413,] -0.240 -0.329 -0.444
[1414,]  0.920  0.785  0.979
[1415,]  0.505  0.259  0.595
[1416,]  0.813  0.482  0.638
[1417,] -0.315 -0.345 -0.460
[1418,] -0.315 -0.345 -0.460
[1419,] -0.093 -0.200 -0.047
[1420,]  0.157  0.467  1.018
[1421,] -0.315 -0.345 -0.460
[1422,]  0.114 -0.078  0.055
[1423,]  0.298  0.319  0.048
[1424,]  0.442  0.848  1.429
[1425,] -0.185 -0.318 -0.433
[1426,] -0.315 -0.345 -0.460
[1427,] -0.315 -0.345 -0.460
[1428,] -0.315 -0.345 -0.460
[1429,] -0.092 -0.300 -0.413
[1430,] -0.230 -0.111 -0.150
[1431,]  0.151  0.253  0.134
[1432,]  0.253 -0.022 -0.053
[1433,] -0.240 -0.329 -0.444
[1434,] -0.232 -0.328 -0.443
[1435,] -0.082 -0.054 -0.240
[1436,]  0.049 -0.272 -0.384
[1437,] -0.093 -0.168 -0.164
[1438,] -0.235 -0.329 -0.443
[1439,] -0.064 -0.294 -0.408
[1440,] -0.101 -0.302 -0.415
[1441,] -0.149 -0.163 -0.182
[1442,] -0.315 -0.345 -0.460
[1443,] -0.292 -0.205 -0.218
[1444,] -0.184  0.517  0.580
[1445,] -0.061 -0.125 -0.288
[1446,] -0.305 -0.295 -0.282
[1447,] -0.292 -0.208 -0.206
[1448,] -0.315 -0.345 -0.460
[1449,] -0.217 -0.164 -0.326
[1450,] -0.315 -0.345 -0.460
[1451,] -0.143 -0.144 -0.307
[1452,]  0.343 -0.212 -0.322
[1453,]  0.126  0.999  1.828
[1454,]  0.260 -0.128  0.030
[1455,] -0.315 -0.345 -0.460
[1456,] -0.315 -0.345 -0.460
[1457,] -0.150 -0.238 -0.374
[1458,] -0.217  0.000 -0.211
[1459,] -0.127 -0.152 -0.312
[1460,] -0.270 -0.070  0.020
[1461,] -0.202 -0.200 -0.209
[1462,] -0.315 -0.345 -0.460
[1463,]  2.084  2.124  2.751
[1464,]  0.232 -0.187 -0.170
[1465,] -0.138 -0.309 -0.423
[1466,] -0.315 -0.345 -0.460
[1467,] -0.146 -0.229 -0.367
[1468,] -0.154 -0.079 -0.105
[1469,] -0.305 -0.269 -0.406
[1470,] -0.239  0.196 -0.075
[1471,] -0.303 -0.255 -0.396
[1472,] -0.315 -0.345 -0.460
[1473,]  1.091  0.519  0.683
[1474,] -0.315 -0.345 -0.460
[1475,] -0.315 -0.345 -0.460
[1476,] -0.135 -0.116 -0.287
[1477,]  0.128  0.495  0.882
[1478,] -0.315 -0.345 -0.460
[1479,] -0.315 -0.345 -0.460
[1480,] -0.265 -0.334 -0.449
[1481,] -0.315 -0.345 -0.460
[1482,] -0.289 -0.159 -0.328
[1483,] -0.265 -0.334 -0.449
[1484,]  0.185  0.099  0.447
[1485,] -0.315 -0.345 -0.460
[1486,] -0.315 -0.345 -0.460
[1487,] -0.315 -0.345 -0.460
[1488,]  0.164  0.219  0.110
[1489,]  0.033  0.545  1.085
[1490,] -0.294 -0.214 -0.225
[1491,] -0.315 -0.345 -0.460
[1492,] -0.208 -0.149 -0.034
[1493,] -0.172 -0.316 -0.430
[1494,] -0.315 -0.345 -0.460
[1495,] -0.110  0.583  0.644
[1496,] -0.061 -0.294 -0.407
[1497,] -0.315 -0.345 -0.460
[1498,] -0.071 -0.082 -0.117
[1499,] -0.315 -0.345 -0.460
[1500,] -0.133 -0.072 -0.256
[1501,]  0.204  0.331  0.349
[1502,] -0.315 -0.345 -0.460
[1503,] -0.304 -0.264 -0.402
[1504,] -0.137 -0.058 -0.246
[1505,] -0.159 -0.313 -0.427
[1506,] -0.315 -0.345 -0.460
[1507,] -0.160 -0.313 -0.428
[1508,] -0.305 -0.295 -0.282
[1509,] -0.265 -0.334 -0.449
[1510,] -0.315 -0.345 -0.460
[1511,] -0.302 -0.251 -0.393
[1512,] -0.315 -0.345 -0.460
[1513,] -0.315 -0.345 -0.460
[1514,] -0.315 -0.345 -0.460
[1515,] -0.315 -0.345 -0.460
[1516,] -0.315 -0.345 -0.460
[1517,] -0.315 -0.345 -0.460
[1518,] -0.315 -0.345 -0.460
[1519,] -0.315 -0.345 -0.460
[1520,] -0.315 -0.345 -0.460
[1521,]  0.018  0.804  1.544
[1522,] -0.315 -0.345 -0.460
[1523,] -0.315 -0.345 -0.460
[1524,] -0.315 -0.345 -0.460
[1525,] -0.268 -0.055  0.043
[1526,] -0.260 -0.025  0.206
[1527,] -0.023 -0.103 -0.270
[1528,] -0.208  0.021  0.103
[1529,] -0.315 -0.345 -0.460
[1530,] -0.315 -0.345 -0.460
[1531,] -0.315 -0.345 -0.460
[1532,] -0.315 -0.345 -0.460
[1533,] -0.315 -0.345 -0.460
[1534,] -0.315 -0.345 -0.460
[1535,] -0.315 -0.345 -0.460
[1536,] -0.315 -0.345 -0.460
[1537,] -0.315 -0.345 -0.460
[1538,] -0.315 -0.345 -0.460
[1539,] -0.315 -0.345 -0.460
[1540,] -0.315 -0.345 -0.460
[1541,] -0.315 -0.345 -0.460
[1542,] -0.315 -0.345 -0.460
[1543,] -0.315 -0.345 -0.460
[1544,]  0.084 -0.264 -0.377
[1545,]  0.354  0.630  0.271
[1546,]  0.484  0.478  0.610
[1547,] -0.315 -0.345 -0.460
[1548,]  1.177  0.617  0.755
[1549,]  0.474  0.402  0.556
[1550,]  0.398  0.387  0.540
[1551,]  0.474  0.402  0.556
[1552,] -0.294 -0.214 -0.225
[1553,]  0.594  0.528  0.794
[1554,] -0.304 -0.264 -0.402
[1555,]  1.616  1.672  2.106
[1556,]  0.005 -0.202 -0.338
[1557,]  0.484  0.478  0.610
[1558,]  0.742  0.436  0.302
[1559,]  0.674  1.241  1.476
[1560,]  1.166  1.272  1.351
[1561,]  0.484  0.478  0.610
[1562,]  0.378 -0.205 -0.315
[1563,] -0.315 -0.345 -0.460
[1564,] -0.117 -0.305 -0.419
[1565,]  1.578  1.805  2.351
[1566,] -0.011  0.348  0.346
[1567,] -0.119 -0.069 -0.114
[1568,] -0.152 -0.312 -0.426
[1569,] -0.130 -0.078 -0.121
[1570,]  0.027 -0.053 -0.075
[1571,] -0.279 -0.085 -0.275
[1572,]  0.452 -0.190 -0.300
[1573,] -0.305 -0.295 -0.286
[1574,] -0.026 -0.287 -0.400
[1575,]  0.149  0.354  0.063
[1576,] -0.315 -0.345 -0.460
[1577,] -0.315 -0.345 -0.460
[1578,]  0.154  0.281  0.151
[1579,]  0.256  0.142  0.062
[1580,]  0.479 -0.111 -0.242
[1581,]  0.360  0.114  0.364
[1582,]  0.403  0.368  0.527
[1583,] -0.174  0.016 -0.197
[1584,] -0.315 -0.345 -0.460
[1585,]  1.932  1.680  1.690
[1586,] -0.315 -0.345 -0.460
[1587,]  0.386  0.129  0.078
[1588,] -0.315 -0.345 -0.460
[1589,] -0.097  0.091  0.284
[1590,]  0.184 -0.171 -0.304
[1591,] -0.315 -0.345 -0.460
[1592,] -0.062 -0.294 -0.407
[1593,]  0.378 -0.205 -0.315
[1594,] -0.315 -0.345 -0.460
[1595,] -0.315 -0.345 -0.460
[1596,] -0.209  0.339  0.465
[1597,]  0.378 -0.205 -0.315
[1598,] -0.315 -0.345 -0.460
[1599,] -0.315 -0.345 -0.460
[1600,] -0.098 -0.254 -0.242
[1601,] -0.315 -0.345 -0.460
[1602,] -0.315 -0.345 -0.460
[1603,]  0.180  0.289  0.439
[1604,]  0.107 -0.087 -0.251
[1605,] -0.315 -0.345 -0.460
[1606,]  1.422  0.351  0.721
[1607,] -0.185  0.180  0.216
[1608,] -0.315 -0.345 -0.460
[1609,]  0.200  0.899  1.325
[1610,] -0.315 -0.345 -0.460
[1611,] -0.061 -0.063 -0.103
[1612,]  0.005  0.175  0.069
[1613,] -0.294 -0.215 -0.228
[1614,] -0.315 -0.345 -0.460
[1615,]  0.609  0.817  1.016
[1616,] -0.030  0.114  0.024
[1617,] -0.315 -0.345 -0.460
[1618,] -0.092 -0.300 -0.413
[1619,] -0.149 -0.136 -0.302
[1620,] -0.175 -0.182 -0.179
[1621,] -0.315 -0.345 -0.460
[1622,] -0.098 -0.254 -0.242
[1623,]  0.364  0.227 -0.012
[1624,] -0.315 -0.345 -0.460
[1625,]  0.879  0.381  0.270
[1626,] -0.315 -0.345 -0.460
[1627,] -0.098  0.080 -0.008
[1628,]  0.066  0.240  0.417
[1629,] -0.315 -0.345 -0.460
[1630,] -0.315 -0.345 -0.460
[1631,] -0.243 -0.229 -0.075
[1632,] -0.315 -0.345 -0.460
[1633,] -0.092 -0.300 -0.413
[1634,] -0.315 -0.345 -0.460
[1635,]  0.145 -0.179 -0.312
[1636,] -0.083 -0.207 -0.347
[1637,] -0.219 -0.234 -0.376
[1638,] -0.208 -0.005  0.224
[1639,] -0.289 -0.159 -0.328
[1640,] -0.024 -0.286 -0.399
[1641,] -0.254 -0.285 -0.275
[1642,] -0.305 -0.269 -0.406
[1643,]  0.095 -0.175 -0.313
[1644,] -0.315 -0.345 -0.460
[1645,] -0.235 -0.329 -0.443
[1646,] -0.240 -0.160 -0.325
[1647,]  0.199  0.213  0.263
[1648,]  0.639  0.833  1.009
[1649,] -0.167 -0.315 -0.429
[1650,] -0.143 -0.310 -0.424
[1651,]  0.004 -0.281 -0.393
[1652,] -0.315 -0.345 -0.460
[1653,] -0.315 -0.345 -0.460
[1654,] -0.315 -0.345 -0.460
[1655,] -0.315 -0.345 -0.460
[1656,] -0.315 -0.345 -0.460
[1657,] -0.315 -0.345 -0.460
[1658,] -0.315 -0.345 -0.460
[1659,]  0.219  0.296  0.325
[1660,] -0.228 -0.073 -0.263
[1661,] -0.149 -0.263 -0.250
[1662,] -0.305 -0.295 -0.286
[1663,] -0.315 -0.345 -0.460
[1664,]  0.436  0.234  0.278
[1665,] -0.265 -0.334 -0.449
[1666,] -0.210 -0.171 -0.331
[1667,] -0.315 -0.345 -0.460
[1668,]  0.082 -0.177 -0.316
[1669,] -0.315 -0.345 -0.460
[1670,] -0.315 -0.345 -0.460
[1671,] -0.265 -0.334 -0.449
[1672,] -0.315 -0.345 -0.460
[1673,] -0.315 -0.345 -0.460
[1674,] -0.304 -0.264 -0.402
[1675,] -0.065 -0.154 -0.152
[1676,] -0.315 -0.345 -0.460
[1677,]  0.328  0.447  0.578
[1678,] -0.304 -0.289 -0.263
[1679,] -0.241 -0.165 -0.329
[1680,] -0.304 -0.264 -0.402
[1681,] -0.315 -0.345 -0.460
[1682,]  1.034  0.543  0.536
[1683,]  0.027 -0.181 -0.041
[1684,] -0.315 -0.345 -0.460
[1685,] -0.315 -0.345 -0.460
[1686,] -0.315 -0.345 -0.460
[1687,] -0.315 -0.345 -0.460
[1688,] -0.315 -0.345 -0.460
[1689,]  0.107 -0.159 -0.002
[1690,]  0.098 -0.262 -0.374
[1691,] -0.315 -0.345 -0.460
[1692,] -0.315 -0.345 -0.460
[1693,] -0.315 -0.345 -0.460
[1694,] -0.289 -0.159 -0.328
[1695,] -0.315 -0.345 -0.460
[1696,] -0.315 -0.345 -0.460
[1697,] -0.011  0.103  0.487
[1698,]  0.394  0.675  0.586
[1699,] -0.017  0.195  0.223
[1700,]  0.257  0.249  0.138
[1701,] -0.153 -0.211 -0.355
[1702,] -0.315 -0.345 -0.460
[1703,] -0.315 -0.345 -0.460
[1704,]  0.783  0.840  0.865
[1705,]  0.017 -0.176 -0.319
[1706,] -0.315 -0.345 -0.460
[1707,] -0.315 -0.345 -0.460
[1708,] -0.301 -0.240 -0.386
[1709,] -0.174 -0.013  0.679
[1710,] -0.153 -0.225 -0.365
[1711,]  0.862  0.359  0.271
[1712,] -0.315 -0.345 -0.460
[1713,] -0.205 -0.231 -0.373
[1714,]  0.578  0.010  0.148
[1715,] -0.315 -0.345 -0.460
[1716,] -0.315 -0.345 -0.460
[1717,] -0.315 -0.345 -0.460
[1718,] -0.315 -0.345 -0.460
[1719,] -0.210 -0.222 -0.068
[1720,]  0.119 -0.058 -0.090
[1721,]  0.498  0.400  0.852
[1722,]  1.589  0.448  0.226
[1723,]  0.268 -0.027 -0.056
[1724,]  0.412 -0.111 -0.247
[1725,] -0.210 -0.171 -0.331
[1726,]  0.660  0.712  0.789
[1727,]  0.531  0.109  0.073
[1728,] -0.294 -0.214 -0.225
[1729,] -0.061 -0.024  0.082
[1730,]  0.162 -0.046  0.081
[1731,] -0.315 -0.345 -0.460
[1732,]  0.128  0.097 -0.119
[1733,] -0.315 -0.345 -0.460
[1734,]  0.222  0.092  0.321
[1735,] -0.079  0.112  0.315
[1736,] -0.043  0.463  0.564
[1737,] -0.245  0.079  0.278
[1738,] -0.254 -0.284 -0.272
[1739,] -0.265 -0.334 -0.449
[1740,]  0.428 -0.195 -0.305
[1741,] -0.111 -0.070 -0.097
[1742,] -0.048  0.072 -0.149
[1743,]  0.321 -0.126 -0.263
[1744,] -0.002  0.307  0.457
[1745,] -0.249 -0.331 -0.446
[1746,]  0.201  0.603  1.137
[1747,]  0.195 -0.073  0.046
[1748,] -0.007 -0.283 -0.396
[1749,] -0.108  0.021 -0.032
[1750,]  0.461 -0.023 -0.181
[1751,] -0.072 -0.296 -0.409
[1752,] -0.067 -0.142 -0.301
[1753,]  0.508  0.008  0.158
[1754,]  0.339 -0.132 -0.266
[1755,]  0.141  0.456  0.711
[1756,] -0.265 -0.334 -0.449
[1757,] -0.240 -0.329 -0.444
[1758,] -0.315 -0.345 -0.460
[1759,]  0.011 -0.188 -0.328
[1760,] -0.315 -0.345 -0.460
[1761,] -0.315 -0.345 -0.460
[1762,] -0.315 -0.345 -0.460
[1763,] -0.241 -0.330 -0.445
[1764,]  0.532  0.180  0.548
[1765,]  0.782  0.656  0.758
[1766,]  0.889  0.193  0.139
[1767,] -0.315 -0.345 -0.460
[1768,] -0.315 -0.345 -0.460
[1769,] -0.315 -0.345 -0.460
[1770,] -0.315 -0.345 -0.460
[1771,] -0.315 -0.345 -0.460
[1772,] -0.315 -0.345 -0.460
[1773,] -0.315 -0.345 -0.460
[1774,] -0.315 -0.345 -0.460
[1775,]  0.314  0.405  0.408
[1776,] -0.315 -0.345 -0.460
[1777,] -0.315 -0.345 -0.460
[1778,] -0.267 -0.025 -0.091
[1779,] -0.315 -0.345 -0.460
[1780,] -0.051 -0.018 -0.212
[1781,] -0.265 -0.334 -0.449
[1782,]  0.053  0.723  1.054
[1783,]  0.259  1.219  1.104
[1784,]  1.168  1.643  1.475
[1785,]  0.346  0.142  0.208
[1786,] -0.315 -0.345 -0.460
[1787,] -0.304 -0.289 -0.263
[1788,] -0.265 -0.334 -0.449
[1789,] -0.117 -0.305 -0.419
[1790,] -0.315 -0.345 -0.460
[1791,] -0.315 -0.345 -0.460
[1792,] -0.315 -0.345 -0.460
[1793,] -0.315 -0.345 -0.460
[1794,] -0.209 -0.124 -0.158
[1795,] -0.111  0.029 -0.184
[1796,]  0.484  0.478  0.610
[1797,] -0.229 -0.102 -0.144
[1798,] -0.118  0.084  0.295
[1799,] -0.315 -0.345 -0.460
[1800,] -0.115  0.043 -0.017
[1801,] -0.315 -0.345 -0.460
[1802,] -0.315 -0.345 -0.460
[1803,] -0.232 -0.254 -0.391
[1804,] -0.315 -0.345 -0.460
[1805,] -0.315 -0.345 -0.460
[1806,] -0.232 -0.328 -0.443
[1807,] -0.315 -0.345 -0.460
[1808,] -0.315 -0.345 -0.460
[1809,] -0.283 -0.164 -0.047
[1810,]  0.653  0.512  0.645
[1811,]  0.404  0.462  0.594
[1812,]  1.119  0.707  1.113
[1813,] -0.239 -0.151 -0.319
[1814,] -0.232 -0.328 -0.443
[1815,] -0.171 -0.225 -0.366
[1816,]  0.044  0.159  0.202
[1817,] -0.151 -0.176 -0.189
[1818,] -0.063  0.358  0.767
[1819,] -0.315 -0.345 -0.460
[1820,]  0.335  0.549  1.525
[1821,] -0.315 -0.345 -0.460
[1822,] -0.315 -0.345 -0.460
[1823,]  0.080  0.684  0.902
[1824,] -0.203 -0.221 -0.365
[1825,] -0.255  0.057 -0.032
[1826,] -0.315 -0.345 -0.460
[1827,] -0.106 -0.303 -0.416
[1828,]  0.469  0.762  0.983
[1829,]  0.021 -0.277 -0.390
[1830,] -0.305 -0.295 -0.282
[1831,] -0.249 -0.331 -0.446
[1832,]  0.147  0.208  0.258
[1833,]  0.048  0.056 -0.154
[1834,] -0.167 -0.213 -0.358
[1835,] -0.315 -0.345 -0.460
[1836,]  0.379  0.651  0.884
[1837,] -0.315 -0.345 -0.460
[1838,] -0.240 -0.329 -0.444
[1839,] -0.315 -0.345 -0.460
[1840,] -0.315 -0.345 -0.460
[1841,] -0.151 -0.053 -0.244
[1842,]  0.173  0.443  0.721
[1843,] -0.061 -0.111 -0.278
[1844,] -0.223 -0.326 -0.441
[1845,] -0.315 -0.345 -0.460
[1846,] -0.232 -0.328 -0.443
[1847,]  0.209  0.020  0.115
[1848,] -0.108 -0.303 -0.417
[1849,]  0.021  0.007 -0.190
[1850,]  0.181 -0.245 -0.356
[1851,] -0.265 -0.334 -0.449
[1852,] -0.081  0.159 -0.090
[1853,]  0.375  0.767  0.791
[1854,] -0.315 -0.345 -0.460
[1855,]  0.843  0.964  0.837
[1856,] -0.315 -0.345 -0.460
[1857,] -0.315 -0.345 -0.460
[1858,] -0.097 -0.200 -0.045
[1859,] -0.305 -0.295 -0.282
[1860,] -0.315 -0.345 -0.460
[1861,] -0.315 -0.345 -0.460
[1862,] -0.124 -0.205 -0.349
[1863,] -0.315 -0.345 -0.460
[1864,] -0.241 -0.330 -0.445
[1865,]  0.085  0.365  0.926
[1866,]  0.169  0.020 -0.171
[1867,]  0.117  0.296  0.161
[1868,]  0.112  0.116  0.035
[1869,]  0.270  0.244  0.150
[1870,]  0.275  0.849  0.984
[1871,] -0.315 -0.345 -0.460
[1872,] -0.315 -0.345 -0.460
[1873,] -0.315 -0.345 -0.460
[1874,] -0.224 -0.248 -0.386
[1875,] -0.315 -0.345 -0.460
[1876,] -0.054 -0.244 -0.230
[1877,]  0.343 -0.212 -0.323
[1878,]  0.305  0.174  0.387
[1879,] -0.315 -0.345 -0.460
[1880,] -0.152 -0.265 -0.254
[1881,]  0.138 -0.033 -0.210
[1882,] -0.160 -0.313 -0.428
[1883,]  0.018  0.023 -0.022
[1884,] -0.315 -0.345 -0.460
[1885,] -0.315 -0.345 -0.460
[1886,] -0.305 -0.269 -0.406
[1887,] -0.294 -0.219 -0.228
[1888,] -0.315 -0.345 -0.460
[1889,] -0.305 -0.295 -0.282
[1890,] -0.315 -0.345 -0.460
[1891,] -0.212 -0.250 -0.387
[1892,]  0.170  0.382  0.980
[1893,]  0.537  0.533  0.215
[1894,]  0.875  1.099  1.531
[1895,]  0.640  0.706  0.485
[1896,] -0.315 -0.345 -0.460
[1897,] -0.315 -0.345 -0.460
[1898,]  0.405  0.924  0.761
[1899,] -0.305 -0.295 -0.282
[1900,] -0.315 -0.345 -0.460
[1901,] -0.315 -0.345 -0.460
[1902,] -0.183  0.141  0.503
[1903,] -0.315 -0.345 -0.460
[1904,] -0.155 -0.234 -0.371
[1905,]  0.175 -0.013  0.262
[1906,] -0.123 -0.306 -0.420
[1907,] -0.240 -0.329 -0.444
[1908,] -0.082  0.012 -0.052
[1909,]  0.009  0.391  0.221
[1910,] -0.315 -0.345 -0.460
[1911,]  0.003  0.245  0.396
[1912,] -0.135 -0.140 -0.023
[1913,] -0.265 -0.334 -0.449
[1914,]  0.527  0.125  0.067
[1915,]  0.435  0.213  0.140
[1916,] -0.315 -0.345 -0.460
[1917,] -0.253  0.099 -0.144
[1918,]  0.008 -0.280 -0.392
[1919,] -0.304 -0.289 -0.263
[1920,] -0.291 -0.170 -0.336
[1921,]  0.100  0.477  0.568
[1922,]  0.144  0.485  0.737
[1923,]  0.299  0.262  0.150
[1924,]  0.041  0.490  0.569
[1925,]  0.026  0.565  0.623
[1926,] -0.315 -0.345 -0.460
[1927,] -0.315 -0.345 -0.460
[1928,] -0.106 -0.012 -0.073
[1929,] -0.053 -0.213 -0.350
[1930,] -0.315 -0.345 -0.460
[1931,]  0.772  0.742  0.800
[1932,] -0.315 -0.345 -0.460
[1933,] -0.315 -0.345 -0.460
[1934,] -0.315 -0.345 -0.460
[1935,] -0.108 -0.303 -0.417
[1936,] -0.305 -0.269 -0.406
[1937,] -0.181 -0.318 -0.432
[1938,] -0.249 -0.331 -0.446
[1939,]  0.372 -0.206 -0.316
[1940,] -0.240 -0.329 -0.444
[1941,]  0.448  0.732  1.209
[1942,] -0.208 -0.134 -0.305
[1943,] -0.315 -0.345 -0.460
[1944,] -0.315 -0.345 -0.460
[1945,] -0.188  0.004 -0.206
[1946,]  0.358  0.126 -0.083
[1947,] -0.054 -0.205 -0.344
[1948,] -0.217 -0.187 -0.203
[1949,]  0.431  0.061  0.156
[1950,]  0.955  1.076  1.660
[1951,] -0.315 -0.345 -0.460
[1952,] -0.265 -0.334 -0.449
[1953,] -0.247  0.066  0.271
[1954,] -0.253 -0.279 -0.253
[1955,] -0.024  0.106  0.019
[1956,] -0.315 -0.345 -0.460
[1957,] -0.315 -0.345 -0.460
[1958,]  1.123  0.922  0.528
[1959,]  0.086  0.317  0.470
[1960,]  0.017 -0.196 -0.333
[1961,] -0.302 -0.251 -0.393
[1962,] -0.287 -0.146 -0.319
[1963,] -0.009 -0.182 -0.325
[1964,] -0.293 -0.213 -0.209
[1965,]  0.233  0.177  0.085
[1966,]  0.594 -0.041 -0.046
[1967,] -0.151  0.198  0.965
[1968,]  1.285  0.098  0.099
[1969,]  1.175  1.367  1.441
[1970,] -0.315 -0.345 -0.460
[1971,] -0.265 -0.334 -0.449
[1972,]  0.057  0.032 -0.028
[1973,]  0.634 -0.067 -0.200
[1974,]  0.174 -0.092  0.206
[1975,]  0.261 -0.128  0.030
[1976,]  0.213  0.580  0.509
[1977,]  0.072  0.297  0.582
[1978,] -0.138 -0.104 -0.122
[1979,]  0.003 -0.159 -0.166
[1980,] -0.315 -0.345 -0.460
[1981,] -0.315 -0.345 -0.460
[1982,] -0.304 -0.261 -0.400
[1983,]  0.477  0.116  0.343
[1984,] -0.305 -0.295 -0.282
[1985,] -0.014 -0.132 -0.290
[1986,] -0.121  0.083 -0.004
[1987,]  0.193  0.015 -0.173
[1988,]  0.046 -0.014  0.096
[1989,] -0.162 -0.314 -0.428
[1990,]  0.254 -0.230 -0.341
[1991,]  1.437  0.190  0.035
[1992,] -0.024 -0.186 -0.033
[1993,] -0.042 -0.189 -0.033
[1994,] -0.315 -0.345 -0.460
[1995,] -0.004  0.245 -0.025
[1996,]  0.201  0.078  0.029
[1997,]  0.222 -0.054 -0.219
[1998,]  0.626  0.770  0.947
[1999,]  0.112  0.124  0.495
[2000,]  0.688  0.161 -0.036
[2001,]  0.044  0.591  0.364
[2002,]  0.262 -0.102 -0.093
[2003,] -0.279 -0.089 -0.278
[2004,] -0.043  0.033  0.560
[2005,]  0.073  0.398  0.089
[2006,]  0.884  0.551  1.144
[2007,] -0.034  0.020 -0.043
[2008,]  0.050  0.149 -0.089
[2009,] -0.315 -0.345 -0.460
[2010,]  0.124  0.316  0.176
[2011,]  0.121  0.150  0.059
[2012,]  0.204  0.064  0.002
[2013,]  0.121  0.292  0.159
[2014,]  0.011 -0.065 -0.100
[2015,]  0.149  0.298  0.165
[2016,]  0.185  0.192  0.250
[2017,] -0.291 -0.170 -0.336
[2018,]  0.005 -0.088 -0.258
[2019,]  0.042  0.076 -0.140
[2020,]  0.317  0.006 -0.029
[2021,]  0.715  0.255  0.457
[2022,]  0.413  0.240  0.425
[2023,]  0.104 -0.039 -0.077
[2024,]  0.140  0.049 -0.011
[2025,]  0.414  0.025 -0.009
[2026,]  0.478  0.005  0.402
[2027,]  0.357  0.813  1.153
[2028,] -0.167 -0.189 -0.202
[2029,] -0.181  0.233  0.097
[2030,]  0.254  0.278  0.596
[2031,]  0.098  0.005  0.113
[2032,]  0.269 -0.004 -0.039
[2033,]  0.155  0.294  0.319
[2034,]  0.318  0.098  0.334
[2035,]  0.716  0.211  0.001
[2036,] -0.004 -0.015  0.091
[2037,]  0.357  0.194  0.106
[2038,]  0.201  0.021  0.145
[2039,]  0.171  0.103 -0.112
[2040,]  0.335  0.070  0.032
[2041,]  0.341  0.112  0.047
[2042,]  0.342  0.143 -0.073
[2043,]  0.304  0.084  0.025
[2044,] -0.075 -0.171 -0.182
[2045,] -0.315 -0.345 -0.460
[2046,] -0.315 -0.345 -0.460
[2047,] -0.162 -0.227 -0.367
[2048,] -0.120  0.004 -0.202
[2049,] -0.205  0.063 -0.009
[2050,] -0.315 -0.345 -0.460
[2051,] -0.283 -0.138 -0.171
[2052,]  1.410  1.159  1.574
[2053,]  0.843  1.144  1.523
[2054,]  0.958  1.169  1.146
[2055,]  0.881  0.745  1.559
[2056,]  0.588  0.722  1.229
[2057,]  0.742  0.548  0.378
[2058,] -0.220  0.283  0.269
[2059,]  1.795  0.274  0.257
[2060,]  1.722  0.285  0.121
[2061,] -0.315 -0.345 -0.460
[2062,] -0.315 -0.345 -0.460
[2063,] -0.315 -0.345 -0.460
[2064,]  0.384 -0.156 -0.138
[2065,]  0.523  0.634  1.160
[2066,]  0.021  0.406  0.546
[2067,]  1.177  0.617  0.755
[2068,]  0.925 -0.096 -0.201
[2069,] -0.315 -0.345 -0.460
[2070,] -0.181 -0.318 -0.432
[2071,] -0.315 -0.345 -0.460
[2072,] -0.305 -0.269 -0.406
[2073,] -0.315 -0.345 -0.460
[2074,]  0.341  0.039 -0.146
[2075,]  0.091 -0.263 -0.375
[2076,] -0.315 -0.345 -0.460
[2077,] -0.315 -0.345 -0.460
[2078,]  0.103 -0.061 -0.093
[2079,] -0.315 -0.345 -0.460
[2080,] -0.124 -0.136 -0.301
[2081,] -0.034  0.075  0.152
[2082,] -0.115 -0.125  0.007
[2083,] -0.160 -0.313 -0.428
[2084,] -0.213 -0.198 -0.208
[2085,] -0.235 -0.227 -0.372
[2086,] -0.006 -0.201 -0.338
[2087,]  1.153  1.001  1.317
[2088,]  1.201  0.973  1.741
[2089,]  0.974  0.762  1.159
[2090,]  1.023  1.149  1.559
[2091,]  0.829  0.884  1.076
[2092,]  0.249  0.769  0.941
[2093,]  0.998  0.837  0.601
[2094,]  0.427  0.548  0.359
[2095,]  0.801  0.841  0.902
[2096,]  0.503  0.387  1.284
[2097,]  0.900  0.891  0.944
[2098,]  1.023  1.044  1.778
[2099,]  0.984  1.008  1.174
[2100,]  0.643  0.960  1.400
[2101,]  0.853  1.036  1.622
[2102,]  0.875  0.989  1.277
[2103,]  0.632  1.327  1.652
[2104,]  0.357  0.902  1.181
[2105,]  0.549  0.487  0.623
[2106,]  0.881  0.754  0.834
[2107,]  0.375  0.481  1.339
[2108,]  0.754  0.816  1.147
[2109,]  0.743  0.886  0.902
[2110,]  0.893  1.141  1.699
[2111,]  1.120  1.046  1.508
[2112,] -0.058 -0.114 -0.281
[2113,] -0.315 -0.345 -0.460
[2114,]  1.169  1.557  1.403
[2115,]  0.080 -0.085  0.048
[2116,] -0.315 -0.345 -0.460
[2117,] -0.304 -0.264 -0.402
[2118,] -0.284 -0.191  0.085
[2119,]  0.010 -0.099  0.033
[2120,] -0.090 -0.299 -0.413
[2121,] -0.240 -0.329 -0.444
[2122,] -0.211 -0.271 -0.244
[2123,] -0.174 -0.268 -0.255
[2124,] -0.122 -0.079  0.193
[2125,]  0.159  0.134  0.334
[2126,] -0.315 -0.345 -0.460
[2127,] -0.315 -0.345 -0.460
[2128,] -0.242 -0.330 -0.445
[2129,] -0.315 -0.345 -0.460
[2130,] -0.315 -0.345 -0.460
[2131,] -0.021  0.068  0.430
[2132,] -0.315 -0.345 -0.460
[2133,] -0.218 -0.325 -0.440
[2134,]  0.266  0.000 -0.036
[2135,] -0.207  0.026  0.106
[2136,] -0.315 -0.345 -0.460
[2137,] -0.294 -0.214 -0.225
[2138,] -0.315 -0.345 -0.460
[2139,]  0.185  0.479  0.310
[2140,] -0.240 -0.329 -0.444
[2141,] -0.315 -0.345 -0.460
[2142,] -0.185 -0.318 -0.433
[2143,] -0.090 -0.082 -0.118
[2144,] -0.254 -0.285 -0.275
[2145,] -0.315 -0.345 -0.460
[2146,] -0.092 -0.024  0.079
[2147,]  0.171  0.233  0.840
[2148,] -0.315 -0.345 -0.460
[2149,] -0.303 -0.255 -0.396
[2150,] -0.228 -0.249 -0.387
[2151,] -0.315 -0.345 -0.460
[2152,] -0.271 -0.031 -0.237
[2153,] -0.315 -0.345 -0.460
[2154,]  0.135 -0.254 -0.366
[2155,] -0.315 -0.345 -0.460
[2156,]  0.171 -0.199 -0.183
[2157,]  0.195 -0.046  0.364
[2158,] -0.153 -0.265 -0.254
[2159,]  0.545  1.165  1.242
[2160,]  0.114 -0.041  0.208
[2161,] -0.238 -0.149 -0.317
[2162,] -0.315 -0.345 -0.460
[2163,] -0.315 -0.345 -0.460
[2164,] -0.315 -0.345 -0.460
[2165,] -0.144 -0.310 -0.424
[2166,] -0.315 -0.345 -0.460
[2167,] -0.071  0.458  0.875
[2168,] -0.315 -0.345 -0.460
[2169,] -0.315 -0.345 -0.460
[2170,] -0.232 -0.328 -0.443
[2171,]  0.242  1.148  1.207
[2172,] -0.315 -0.345 -0.460
[2173,]  0.033  0.605  0.669
[2174,]  0.396  0.596  0.528
[2175,]  0.409 -0.050  0.236
[2176,]  0.037  0.916  0.607
[2177,] -0.315 -0.345 -0.460
[2178,] -0.253 -0.279 -0.253
[2179,] -0.315 -0.345 -0.460
[2180,]  1.582  1.546  2.154
[2181,]  0.363  0.265  0.716
[2182,] -0.315 -0.345 -0.460
[2183,] -0.315 -0.345 -0.460
[2184,] -0.315 -0.345 -0.460
[2185,] -0.257  0.046 -0.040
[2186,] -0.315 -0.345 -0.460
[2187,] -0.315 -0.345 -0.460
[2188,] -0.092  0.114 -0.122
[2189,] -0.046 -0.291 -0.404
[2190,] -0.315 -0.345 -0.460
[2191,] -0.294 -0.214 -0.225
[2192,] -0.315 -0.345 -0.460
[2193,] -0.315 -0.345 -0.460
[2194,] -0.315 -0.345 -0.460
[2195,] -0.315 -0.345 -0.460
[2196,]  0.554  0.236  0.007
[2197,]  0.760  0.421  0.308
[2198,] -0.164 -0.314 -0.428
[2199,] -0.315 -0.345 -0.460
[2200,] -0.315 -0.345 -0.460
[2201,] -0.315 -0.345 -0.460
[2202,] -0.315 -0.345 -0.460
[2203,]  0.817  0.489  0.502
[2204,]  0.107 -0.080 -0.245
[2205,]  0.972  0.425  0.168
[2206,] -0.315 -0.345 -0.460
[2207,] -0.315 -0.345 -0.460
[2208,] -0.315 -0.345 -0.460
[2209,] -0.182  0.501  0.756
[2210,] -0.178 -0.238 -0.376
[2211,]  0.823  0.850  0.895
[2212,] -0.315 -0.345 -0.460
[2213,] -0.315 -0.345 -0.460
[2214,]  0.529  0.970  1.101
[2215,]  0.459 -0.094  0.050
[2216,]  0.034  0.507  0.742
[2217,] -0.304 -0.264 -0.402
[2218,] -0.304 -0.264 -0.402
[2219,] -0.315 -0.345 -0.460
[2220,] -0.239 -0.151 -0.319
[2221,]  0.201  0.099  0.185
[2222,] -0.315 -0.345 -0.460
[2223,] -0.063  0.241  0.250
[2224,]  0.501  1.247  2.028
[2225,]  0.062  0.320  0.488
[2226,] -0.220  0.331  0.022
[2227,] -0.153 -0.210 -0.355
[2228,] -0.207 -0.143 -0.012
[2229,]  0.020  0.801  1.244
[2230,] -0.272 -0.109  0.146
[2231,] -0.039 -0.028  0.062
[2232,] -0.315 -0.345 -0.460
[2233,] -0.315 -0.345 -0.460
[2234,] -0.315 -0.345 -0.460
[2235,]  0.222  0.500  0.623
[2236,] -0.315 -0.345 -0.460
[2237,]  0.411  0.256  0.012
[2238,] -0.315 -0.345 -0.460
[2239,] -0.240 -0.329 -0.444
[2240,]  0.054  0.164  0.221
[2241,] -0.315 -0.345 -0.460
[2242,] -0.315 -0.345 -0.460
[2243,] -0.186  0.152  0.335
[2244,] -0.305 -0.295 -0.286
[2245,]  0.018 -0.024 -0.212
[2246,] -0.315 -0.345 -0.460
[2247,] -0.315 -0.345 -0.460
[2248,] -0.315 -0.345 -0.460
[2249,] -0.315 -0.345 -0.460
[2250,] -0.135 -0.308 -0.422
[2251,] -0.315 -0.345 -0.460
[2252,] -0.185 -0.022 -0.068
[2253,]  0.116  0.229  0.410
[2254,] -0.022  0.283  0.439
[2255,] -0.315 -0.345 -0.460
[2256,]  0.065 -0.100  0.019
[2257,] -0.315 -0.345 -0.460
[2258,] -0.315 -0.345 -0.460
[2259,] -0.265 -0.334 -0.449
[2260,] -0.098 -0.301 -0.415
[2261,] -0.315 -0.345 -0.460
[2262,] -0.210 -0.232 -0.374
[2263,] -0.232 -0.153 -0.021
[2264,] -0.084 -0.128 -0.292
[2265,] -0.002 -0.011  0.094
[2266,]  0.123  1.069  1.598
[2267,]  0.425  0.654  0.434
[2268,] -0.150 -0.066 -0.096
[2269,] -0.016  0.154  0.209
[2270,]  0.341  0.070  0.017
[2271,] -0.315 -0.345 -0.460
[2272,] -0.304 -0.264 -0.402
[2273,] -0.315 -0.345 -0.460
[2274,] -0.003 -0.180 -0.323
[2275,] -0.315 -0.345 -0.460
[2276,]  0.384  0.246  0.301
[2277,]  0.324  0.181  0.094
[2278,]  0.509  0.325  0.788
[2279,] -0.315 -0.345 -0.460
[2280,] -0.305 -0.295 -0.282
[2281,] -0.168 -0.315 -0.429
[2282,]  0.727  0.862  0.601
[2283,] -0.001 -0.180 -0.323
[2284,] -0.315 -0.345 -0.460
[2285,] -0.206  0.007  0.235
[2286,] -0.315 -0.345 -0.460
[2287,] -0.301 -0.240 -0.386
[2288,] -0.315 -0.345 -0.460
[2289,] -0.315 -0.345 -0.460
[2290,]  0.085  0.439  0.698
[2291,]  0.137 -0.028  0.218
[2292,]  0.135 -0.206 -0.190
[2293,] -0.145 -0.082 -0.122
[2294,]  0.081 -0.143 -0.150
[2295,] -0.294 -0.239 -0.086
[2296,] -0.304 -0.289 -0.263
[2297,] -0.315 -0.345 -0.460
[2298,] -0.022 -0.184 -0.327
[2299,] -0.015  0.074  0.138
[2300,] -0.230 -0.254 -0.391
[2301,]  0.245 -0.232 -0.343
[2302,] -0.240 -0.329 -0.444
[2303,] -0.116 -0.125  0.007
[2304,]  0.091 -0.263 -0.375
[2305,] -0.315 -0.345 -0.460
[2306,] -0.231 -0.280 -0.267
[2307,] -0.315 -0.345 -0.460
[2308,] -0.240 -0.329 -0.444
[2309,]  0.635  0.424  0.145
[2310,] -0.071  0.202  0.674
[2311,] -0.133  0.277  0.723
[2312,] -0.165  0.149  0.320
[2313,] -0.196  0.029  0.545
[2314,] -0.068 -0.134 -0.295
[2315,] -0.010 -0.148 -0.159
[2316,]  1.447  0.826  1.654
[2317,] -0.042  0.943  1.352
[2318,] -0.315 -0.345 -0.460
[2319,] -0.061  0.190  0.651
[2320,]  0.013 -0.178 -0.025
[2321,] -0.062 -0.220 -0.355
[2322,] -0.276 -0.065 -0.261
[2323,] -0.074  0.847  1.429
[2324,]  0.043 -0.012  0.094
[2325,]  0.495  0.379  0.384
[2326,] -0.284 -0.191  0.085
[2327,]  0.317  1.066  1.326
[2328,] -0.315 -0.345 -0.460
[2329,] -0.302 -0.251 -0.393
[2330,]  0.253  0.644  1.025
[2331,]  0.357  0.109  0.625
[2332,] -0.232 -0.254 -0.391
[2333,] -0.315 -0.345 -0.460
[2334,]  0.096 -0.088  0.044
[2335,] -0.315 -0.345 -0.460
[2336,]  0.527 -0.011 -0.168
[2337,] -0.265 -0.334 -0.449
[2338,] -0.226 -0.195 -0.192
[2339,] -0.232 -0.328 -0.443
[2340,] -0.257  0.049 -0.038
[2341,]  0.334  0.448  0.579
[2342,]  0.047 -0.176 -0.033
[2343,]  0.756  0.582  0.406
[2344,] -0.315 -0.345 -0.460
[2345,] -0.315 -0.345 -0.460
[2346,] -0.061  0.001 -0.058
[2347,] -0.315 -0.345 -0.460
[2348,] -0.191 -0.099 -0.279
[2349,]  0.052 -0.197 -0.331
[2350,] -0.041 -0.034  0.058
[2351,] -0.203 -0.122 -0.154
[2352,]  0.159 -0.021  0.240
[2353,] -0.315 -0.345 -0.460
[2354,] -0.315 -0.345 -0.460
[2355,]  0.171 -0.064 -0.230
[2356,]  0.106  0.876  0.852
[2357,] -0.030  0.013 -0.048
[2358,] -0.315 -0.345 -0.460
[2359,] -0.265 -0.334 -0.449
[2360,] -0.315 -0.345 -0.460
[2361,] -0.315 -0.345 -0.460
[2362,] -0.100  0.070 -0.012
[2363,] -0.100  0.070 -0.012
[2364,] -0.315 -0.345 -0.460
[2365,] -0.315 -0.345 -0.460
[2366,] -0.294 -0.214 -0.225
[2367,] -0.315 -0.345 -0.460
[2368,] -0.315 -0.345 -0.460
[2369,] -0.083 -0.207 -0.347
[2370,]  0.332  0.815  1.434
[2371,] -0.002 -0.203 -0.339
[2372,]  0.636  0.091 -0.089
[2373,]  1.208  1.948  2.568
[2374,] -0.115 -0.304 -0.418
[2375,] -0.083 -0.159 -0.172
[2376,] -0.181 -0.270 -0.257
[2377,]  0.015  0.066  0.150
[2378,]  1.117  0.385  0.150
[2379,] -0.265 -0.334 -0.449
[2380,]  0.288  0.538  0.950
[2381,]  0.800  0.857  1.040
[2382,]  0.082  0.247  0.264
[2383,] -0.265 -0.334 -0.449
[2384,]  0.274  0.292  0.169
[2385,] -0.315 -0.345 -0.460
[2386,] -0.065 -0.246 -0.232
[2387,] -0.126 -0.120 -0.009
[2388,]  0.214  0.709  0.473
[2389,]  0.757  0.611  1.456
[2390,]  0.504 -0.051 -0.056
[2391,]  0.016 -0.205 -0.339
[2392,]  0.178 -0.246 -0.357
[2393,]  0.379  0.084  0.030
[2394,] -0.304 -0.264 -0.402
[2395,]  0.131  1.078  1.883
[2396,] -0.315 -0.345 -0.460
[2397,]  0.085  0.111  0.186
[2398,] -0.315 -0.345 -0.460
[2399,] -0.315 -0.345 -0.460
[2400,]  0.929  0.541  1.120
[2401,]  0.174  0.300  0.183
[2402,] -0.254 -0.285 -0.275
[2403,] -0.270 -0.046 -0.090
[2404,] -0.232 -0.328 -0.443
[2405,] -0.015  0.070 -0.148
[2406,]  0.198  0.060  0.001
[2407,]  0.105  0.346  0.945
[2408,]  0.268 -0.146 -0.281
[2409,]  0.467  0.543  0.498
[2410,] -0.192  0.015 -0.199
[2411,]  0.113 -0.010 -0.196
[2412,] -0.315 -0.345 -0.460
[2413,]  0.136  0.172  0.230
[2414,] -0.315 -0.345 -0.460
[2415,] -0.315 -0.345 -0.460
[2416,] -0.303 -0.255 -0.396
[2417,] -0.315 -0.345 -0.460
[2418,] -0.315 -0.345 -0.460
[2419,] -0.176 -0.317 -0.431
[2420,]  0.119  0.810  0.978
[2421,]  0.174  0.454  0.853
[2422,]  0.508  0.474  1.049
[2423,]  0.467 -0.188 -0.297
[2424,] -0.231 -0.148 -0.018
[2425,] -0.265 -0.334 -0.449
[2426,] -0.214  0.325  0.301
[2427,] -0.315 -0.345 -0.460
[2428,] -0.156 -0.217 -0.079
[2429,] -0.315 -0.345 -0.460
[2430,] -0.315 -0.345 -0.460
[2431,]  0.027 -0.155 -0.164
[2432,]  0.281  0.625  0.545
[2433,] -0.006 -0.027  0.065
[2434,] -0.315 -0.345 -0.460
[2435,] -0.315 -0.345 -0.460
[2436,] -0.280 -0.118 -0.142
[2437,] -0.056  0.225  0.115
[2438,] -0.254 -0.284 -0.272
[2439,]  0.005  0.183  0.811
[2440,]  0.138  0.206  0.257
[2441,]  0.061  0.212  0.693
[2442,] -0.015 -0.211 -0.346
[2443,] -0.048  0.305  0.453
[2444,] -0.315 -0.345 -0.460
[2445,]  0.132  0.672  0.738
[2446,] -0.315 -0.345 -0.460
[2447,] -0.047 -0.243 -0.229
[2448,] -0.315 -0.345 -0.460
[2449,]  0.150  0.436  0.558
[2450,]  0.772  1.266  1.323
[2451,]  0.114  0.134  0.044
[2452,] -0.315 -0.345 -0.460
[2453,]  0.087 -0.138 -0.148
[2454,] -0.196 -0.220 -0.066
[2455,] -0.145  0.164 -0.091
[2456,] -0.304 -0.264 -0.402
[2457,]  0.239  0.211 -0.032
[2458,] -0.294 -0.215 -0.228
[2459,] -0.091  0.070 -0.011
[2460,] -0.115 -0.139 -0.302
[2461,]  0.025  0.186  0.361
[2462,] -0.023 -0.286 -0.399
[2463,] -0.290 -0.164 -0.332
[2464,]  0.623  0.144  0.104
[2465,]  0.175  0.419  0.252
[2466,] -0.189 -0.319 -0.434
[2467,] -0.185 -0.318 -0.433
[2468,] -0.092 -0.300 -0.413
[2469,] -0.202 -0.142 -0.011
[2470,] -0.149 -0.136 -0.004
[2471,]  0.243 -0.016 -0.049
[2472,] -0.315 -0.345 -0.460
[2473,] -0.216 -0.160 -0.323
[2474,] -0.146 -0.263 -0.249
[2475,] -0.230 -0.088 -0.274
[2476,] -0.235 -0.329 -0.443
[2477,] -0.076 -0.096 -0.127
[2478,]  0.341 -0.213 -0.323
[2479,] -0.061  0.456  0.262
[2480,] -0.315 -0.345 -0.460
[2481,] -0.315 -0.345 -0.460
[2482,] -0.315 -0.345 -0.460
[2483,] -0.315 -0.345 -0.460
[2484,] -0.018  0.183  0.510
[2485,]  0.265 -0.180 -0.163
[2486,] -0.171 -0.242 -0.378
[2487,]  0.098  0.033 -0.027
[2488,] -0.213 -0.223 -0.069
[2489,] -0.057  0.041 -0.172
[2490,] -0.028 -0.287 -0.400
[2491,] -0.315 -0.345 -0.460
[2492,] -0.074  0.051  0.397
[2493,]  0.772  0.603  1.436
[2494,] -0.240 -0.329 -0.444
[2495,] -0.315 -0.345 -0.460
[2496,] -0.315 -0.345 -0.460
[2497,] -0.315 -0.345 -0.460
[2498,] -0.069  0.049  0.129
[2499,] -0.315 -0.345 -0.460
[2500,] -0.117  0.660  0.556
[2501,]  0.512  0.026 -0.004
[2502,]  0.387  0.459  0.590
[2503,] -0.213 -0.141 -0.310
[2504,]  0.432  1.333  1.663
[2505,] -0.293 -0.213 -0.209
[2506,] -0.305 -0.295 -0.286
[2507,] -0.280 -0.114 -0.154
[2508,]  0.385  0.575  0.687
[2509,]  0.253  0.075  0.030
[2510,]  0.491  0.221  0.134
[2511,] -0.143 -0.310 -0.424
[2512,]  0.090 -0.172 -0.311
[2513,] -0.069 -0.002 -0.046
[2514,] -0.228 -0.074 -0.264
[2515,] -0.315 -0.345 -0.460
[2516,] -0.069  0.049  0.129
[2517,] -0.315 -0.345 -0.460
[2518,] -0.117  0.660  0.556
[2519,]  0.512  0.026 -0.004
[2520,]  0.387  0.459  0.590
[2521,] -0.213 -0.141 -0.310
[2522,]  0.432  1.333  1.663
[2523,] -0.293 -0.213 -0.209
[2524,] -0.305 -0.295 -0.286
[2525,] -0.280 -0.114 -0.154
[2526,]  0.385  0.575  0.687
[2527,]  0.253  0.075  0.030
[2528,]  0.491  0.221  0.134
[2529,] -0.143 -0.310 -0.424
[2530,]  0.090 -0.172 -0.311
[2531,] -0.069 -0.002 -0.046
[2532,] -0.228 -0.074 -0.264
[2533,] -0.105  0.051 -0.168
[2534,] -0.276 -0.067 -0.262
[2535,] -0.294 -0.215 -0.228
[2536,]  0.014 -0.007 -0.201
[2537,] -0.232 -0.328 -0.443
[2538,] -0.315 -0.345 -0.460
[2539,] -0.170 -0.010 -0.074
[2540,] -0.270 -0.074  0.029
[2541,] -0.315 -0.345 -0.460
[2542,] -0.315 -0.345 -0.460
[2543,]  0.102  0.875  0.861
[2544,] -0.292 -0.179 -0.342
[2545,] -0.171 -0.242 -0.378
[2546,] -0.240  0.019  0.831
[2547,] -0.113 -0.091 -0.129
[2548,]  0.230  1.073  1.608
[2549,] -0.253 -0.254 -0.392
[2550,] -0.315 -0.345 -0.460
[2551,] -0.008 -0.091  0.038
[2552,] -0.315 -0.345 -0.460
[2553,]  0.684  0.482  0.470
[2554,] -0.305 -0.295 -0.282
[2555,]  0.451  0.654  0.436
[2556,] -0.209  0.336  0.479
[2557,] -0.315 -0.345 -0.460
[2558,] -0.283 -0.164 -0.050
[2559,] -0.315 -0.345 -0.460
[2560,]  0.721  0.773  0.694
[2561,] -0.315 -0.345 -0.460
[2562,]  0.484  0.478  0.610
[2563,]  0.218  0.324  0.188
[2564,] -0.086  0.225  0.237
[2565,] -0.315 -0.345 -0.460
[2566,] -0.315 -0.345 -0.460
[2567,] -0.250 -0.230 -0.375
[2568,]  0.095 -0.262 -0.374
[2569,] -0.047  0.192 -0.064
[2570,] -0.315 -0.345 -0.460
[2571,] -0.295 -0.245 -0.108
[2572,]  0.534  0.558  0.513
[2573,] -0.252 -0.245 -0.385
[2574,] -0.240 -0.329 -0.444
[2575,]  0.093  0.497  0.298
[2576,] -0.165 -0.315 -0.429
[2577,]  0.097  0.032 -0.167
[2578,] -0.315 -0.345 -0.460
[2579,] -0.229  0.243  0.098
[2580,] -0.102  1.022  1.391
[2581,] -0.315 -0.345 -0.460
[2582,] -0.194 -0.226 -0.090
[2583,] -0.241  0.130  0.177
[2584,] -0.315 -0.345 -0.460
[2585,] -0.304 -0.264 -0.402
[2586,] -0.304 -0.289 -0.263
[2587,] -0.315 -0.345 -0.460
[2588,] -0.315 -0.345 -0.460
[2589,] -0.315 -0.345 -0.460
[2590,]  0.214  0.148  0.064
[2591,] -0.270 -0.046 -0.090
[2592,]  0.298  0.632  1.303
[2593,] -0.218 -0.325 -0.440
[2594,] -0.066 -0.295 -0.408
[2595,] -0.221  0.232  0.531
[2596,] -0.117  0.188  0.070
[2597,]  0.179  1.340  2.071
[2598,] -0.315 -0.345 -0.460
[2599,] -0.315 -0.345 -0.460
[2600,]  1.731  1.732  2.452
[2601,] -0.315 -0.345 -0.460
[2602,] -0.315 -0.345 -0.460
[2603,]  0.216  0.100  0.169
[2604,]  0.120 -0.113  0.157
[2605,]  0.823 -0.063 -0.028
[2606,]  0.912  0.660  1.063
[2607,] -0.284 -0.194  0.073
[2608,]  0.294  0.049  0.141
[2609,]  0.427  0.253  0.292
[2610,]  0.484  0.478  0.610
[2611,]  0.267  0.206  0.108
[2612,] -0.305 -0.295 -0.282
[2613,]  0.370 -0.159 -0.141
[2614,]  0.337  0.056  0.147
[2615,]  0.127 -0.082  0.036
[2616,]  0.785  1.105  1.059
[2617,]  0.089  0.027  0.127
[2618,]  0.639  0.667  0.753
[2619,] -0.315 -0.345 -0.460
[2620,] -0.177 -0.230 -0.370
[2621,]  0.704  0.530  0.365
[2622,]  0.119 -0.009  0.089
[2623,]  0.532  0.436  0.146
[2624,] -0.009 -0.283 -0.396
[2625,]  0.216  0.219  0.129
[2626,]  1.170  0.825  0.463
[2627,] -0.315 -0.345 -0.460
[2628,] -0.315 -0.345 -0.460
[2629,]  0.064 -0.269 -0.381
[2630,]  0.352  1.074  0.879
[2631,] -0.240 -0.329 -0.444
[2632,] -0.315 -0.345 -0.460
[2633,]  0.378 -0.205 -0.315
[2634,]  0.360 -0.043 -0.202
[2635,]  1.172  0.278  0.501
[2636,] -0.315 -0.345 -0.460
[2637,] -0.315 -0.345 -0.460
[2638,] -0.315 -0.345 -0.460
[2639,] -0.315 -0.345 -0.460
[2640,] -0.149 -0.263 -0.250
[2641,] -0.026 -0.157 -0.167
[2642,] -0.099 -0.301 -0.415
[2643,] -0.229 -0.279 -0.267
[2644,] -0.315 -0.345 -0.460
[2645,] -0.062 -0.193 -0.041
[2646,] -0.315 -0.345 -0.460
[2647,] -0.315 -0.345 -0.460
[2648,] -0.315 -0.345 -0.460
[2649,]  0.904  1.452  2.199
[2650,] -0.315 -0.345 -0.460
[2651,] -0.301 -0.240 -0.386
[2652,] -0.121 -0.306 -0.419
[2653,]  0.225  0.034 -0.158
[2654,]  0.258 -0.100 -0.108
[2655,]  1.147 -0.051 -0.155
[2656,] -0.315 -0.345 -0.460
[2657,]  0.484  0.478  0.610
[2658,]  0.378 -0.205 -0.315
[2659,]  1.177  0.617  0.755
[2660,] -0.315 -0.345 -0.460
[2661,] -0.315 -0.345 -0.460
[2662,]  0.244 -0.006 -0.028
[2663,] -0.098 -0.301 -0.415
[2664,]  0.203 -0.139 -0.280
[2665,] -0.028 -0.006  0.112
[2666,]  0.745  0.501  0.783
[2667,]  0.971  0.707  1.100
[2668,]  0.356  0.371  0.827
[2669,]  0.375  0.347  0.685
[2670,] -0.280 -0.120 -0.143
[2671,]  0.731  0.774  0.832
[2672,]  0.848  0.402  0.439
[2673,] -0.049 -0.152 -0.165
[2674,]  0.698  0.687  0.772
[2675,] -0.292 -0.208 -0.206
[2676,]  0.032  0.060  0.129
[2677,]  0.161  0.053 -0.007
[2678,]  0.890  0.781  0.552
[2679,] -0.315 -0.345 -0.460
[2680,] -0.304 -0.289 -0.263
[2681,]  0.066 -0.268 -0.380
[2682,] -0.302 -0.251 -0.393
[2683,]  0.378 -0.205 -0.315
[2684,] -0.315 -0.345 -0.460
[2685,] -0.315 -0.345 -0.460
[2686,] -0.264  0.019 -0.201
[2687,]  0.189  0.064  0.003
[2688,] -0.315 -0.345 -0.460
[2689,] -0.239 -0.282 -0.272
[2690,] -0.228 -0.200 -0.211
[2691,]  0.466  0.144  0.217
[2692,]  0.016 -0.103  0.031
[2693,] -0.240 -0.329 -0.444
[2694,] -0.315 -0.345 -0.460
[2695,] -0.315 -0.345 -0.460
[2696,]  0.291  0.694  1.154
[2697,]  0.087  0.040 -0.021
[2698,]  0.675  0.408  0.278
[2699,] -0.061  0.338  0.612
[2700,] -0.315 -0.345 -0.460
[2701,] -0.315 -0.345 -0.460
[2702,]  0.061  0.050  0.000
[2703,] -0.278 -0.078 -0.270
[2704,]  0.149 -0.251 -0.363
[2705,]  0.168  0.719  1.338
[2706,] -0.240 -0.329 -0.444
[2707,]  0.440  0.142  0.214
[2708,] -0.235 -0.329 -0.443
[2709,] -0.048 -0.150 -0.149
[2710,] -0.315 -0.345 -0.460
[2711,]  0.001  0.137 -0.100
[2712,] -0.315 -0.345 -0.460
[2713,] -0.047 -0.130 -0.291
[2714,] -0.315 -0.345 -0.460
[2715,] -0.315 -0.345 -0.460
[2716,] -0.315 -0.345 -0.460
[2717,] -0.315 -0.345 -0.460
[2718,] -0.137 -0.262 -0.250
[2719,]  0.564  0.094 -0.092
[2720,] -0.315 -0.345 -0.460
[2721,] -0.046  0.614  0.530
[2722,]  0.218  0.178  0.382
[2723,] -0.172 -0.316 -0.430
[2724,] -0.040  0.236 -0.033
[2725,] -0.315 -0.345 -0.460
[2726,] -0.192 -0.001 -0.068
[2727,] -0.150 -0.131 -0.299
[2728,] -0.315 -0.345 -0.460
[2729,] -0.152 -0.217 -0.078
[2730,] -0.315 -0.345 -0.460
[2731,]  0.093  0.166  0.364
[2732,] -0.243  0.121  0.156
[2733,] -0.315 -0.345 -0.460
[2734,] -0.315 -0.345 -0.460
[2735,]  0.590  0.033  0.444
[2736,] -0.210 -0.197 -0.207
[2737,]  0.282  0.222  0.277
[2738,]  1.022  0.236  0.039
[2739,]  0.301  0.368  0.083
[2740,]  0.015 -0.052 -0.090
[2741,] -0.031  0.106 -0.124
[2742,] -0.015  0.104  0.313
[2743,] -0.315 -0.345 -0.460
[2744,] -0.095  0.046 -0.171
[2745,]  0.105 -0.260 -0.372
[2746,]  0.199  0.600  0.957
[2747,] -0.215 -0.006 -0.076
[2748,]  0.361  0.388  0.400
[2749,] -0.185 -0.318 -0.433
[2750,] -0.315 -0.345 -0.460
[2751,] -0.315 -0.345 -0.460
[2752,] -0.134 -0.103 -0.136
[2753,]  0.059 -0.015  0.075
[2754,] -0.303 -0.255 -0.396
[2755,] -0.075 -0.170 -0.179
[2756,] -0.315 -0.345 -0.460
[2757,] -0.243 -0.204 -0.217
[2758,] -0.217  0.299  0.298
[2759,]  0.000  0.394  0.536
[2760,] -0.315 -0.345 -0.460
[2761,]  0.992  0.973  1.450
[2762,]  0.377 -0.132 -0.264
[2763,]  0.095  0.043  0.265
[2764,] -0.265 -0.334 -0.449
[2765,]  0.069  0.175 -0.069
[2766,] -0.315 -0.345 -0.460
[2767,] -0.153 -0.221 -0.362
[2768,] -0.315 -0.345 -0.460
[2769,] -0.265 -0.334 -0.449
[2770,]  0.208 -0.191 -0.175
[2771,] -0.315 -0.345 -0.460
[2772,] -0.315 -0.345 -0.460
[2773,] -0.315 -0.345 -0.460
[2774,] -0.315 -0.345 -0.460
[2775,] -0.064 -0.294 -0.408
[2776,] -0.294 -0.214 -0.225
[2777,] -0.220 -0.066  0.023
[2778,] -0.315 -0.345 -0.460
[2779,] -0.315 -0.345 -0.460
[2780,]  0.867  0.742  1.419
[2781,] -0.215 -0.149 -0.316
[2782,] -0.240  0.119  0.296
[2783,] -0.315 -0.345 -0.460
[2784,] -0.315 -0.345 -0.460
[2785,] -0.223 -0.326 -0.441
[2786,]  0.146  0.051  0.272
[2787,] -0.111  0.533  0.593
[2788,]  0.191  0.383  0.681
[2789,] -0.315 -0.345 -0.460
[2790,] -0.228 -0.274 -0.248
[2791,] -0.157 -0.313 -0.427
[2792,] -0.305 -0.295 -0.282
[2793,] -0.315 -0.345 -0.460
[2794,] -0.235 -0.329 -0.443
[2795,]  0.015 -0.177 -0.021
[2796,]  1.428  1.253  1.657
[2797,] -0.011 -0.148 -0.160
[2798,] -0.155 -0.264 -0.251
[2799,] -0.264 -0.096  0.422
[2800,]  0.782  0.641  1.056
[2801,]  0.112  0.195  0.247
[2802,]  0.072  0.707  1.181
[2803,] -0.315 -0.345 -0.460
[2804,] -0.315 -0.345 -0.460
[2805,] -0.266 -0.015 -0.083
[2806,] -0.248  0.061  0.267
[2807,]  1.199  0.867  1.355
[2808,] -0.061 -0.149  0.120
[2809,] -0.171 -0.269 -0.258
[2810,] -0.164 -0.075 -0.260
[2811,] -0.304 -0.261 -0.400
[2812,] -0.218 -0.224 -0.070
[2813,]  0.500  0.611  1.163
[2814,] -0.315 -0.345 -0.460
[2815,]  0.619  0.558  1.133
[2816,]  0.813  0.698  1.245
[2817,] -0.196 -0.049 -0.244
[2818,] -0.315 -0.345 -0.460
[2819,]  0.147  0.058  0.011
[2820,]  0.147 -0.199 -0.169
[2821,] -0.150 -0.027 -0.226
[2822,] -0.315 -0.345 -0.460
[2823,]  0.819  0.627  1.003
[2824,]  0.338  0.277  0.021
[2825,] -0.185 -0.014 -0.077
[2826,]  0.633  0.656  0.890
[2827,] -0.315 -0.345 -0.460
[2828,]  0.305 -0.220 -0.331
[2829,] -0.315 -0.345 -0.460
[2830,]  0.043 -0.144 -0.156
[2831,]  0.221  0.196  0.427
[2832,]  0.629  0.691  1.084
[2833,]  0.352 -0.028 -0.192
[2834,] -0.232  0.173  0.347
[2835,]  0.386  0.303  0.481
[2836,] -0.315 -0.345 -0.460
[2837,] -0.305 -0.295 -0.286
[2838,] -0.315 -0.345 -0.460
[2839,] -0.104  0.513  0.582
[2840,] -0.055 -0.087 -0.104
[2841,] -0.251 -0.241 -0.383
[2842,] -0.265 -0.334 -0.449
[2843,] -0.098 -0.301 -0.415
[2844,] -0.305 -0.269 -0.406
[2845,]  0.877  0.280  0.202
[2846,] -0.223 -0.326 -0.441
[2847,] -0.283 -0.138 -0.171
[2848,] -0.315 -0.345 -0.460
[2849,] -0.083 -0.084 -0.119
[2850,] -0.059  0.084  0.000
[2851,] -0.315 -0.345 -0.460
[2852,]  0.147 -0.252 -0.363
[2853,] -0.156 -0.134 -0.005
[2854,] -0.102  1.022  1.391
[2855,] -0.087 -0.299 -0.412
[2856,] -0.199 -0.183 -0.199
[2857,] -0.315 -0.345 -0.460
[2858,] -0.315 -0.345 -0.460
[2859,] -0.122  0.426  0.970
[2860,] -0.272 -0.109  0.146
[2861,] -0.315 -0.345 -0.460
[2862,] -0.305 -0.269 -0.406
[2863,] -0.304 -0.264 -0.402
[2864,]  0.290  0.672  0.855
[2865,] -0.210 -0.175  0.104
[2866,] -0.278 -0.083 -0.274
[2867,]  0.339  0.571  0.807
[2868,] -0.315 -0.345 -0.460
[2869,]  1.024  1.184  1.123
[2870,]  0.134  0.206  0.097
[2871,] -0.275 -0.057 -0.255
[2872,] -0.120 -0.232 -0.368
[2873,] -0.304 -0.289 -0.263
[2874,] -0.127 -0.107 -0.141
[2875,] -0.294 -0.214 -0.225
[2876,] -0.037 -0.003 -0.062
[2877,] -0.097 -0.253 -0.239
[2878,]  0.191  0.098  0.184
[2879,] -0.315 -0.345 -0.460
[2880,] -0.291 -0.175 -0.339
[2881,] -0.032  0.519  0.480
[2882,] -0.283 -0.164 -0.047
[2883,]  0.083  0.182 -0.063
[2884,]  0.393  0.050 -0.135
[2885,] -0.268 -0.035 -0.098
[2886,]  0.796  0.506  0.213
[2887,]  0.187  0.273  0.147
[2888,] -0.131 -0.079 -0.119
[2889,] -0.315 -0.345 -0.460
[2890,] -0.315 -0.345 -0.460
[2891,] -0.315 -0.345 -0.460
[2892,] -0.315 -0.345 -0.460
[2893,] -0.283 -0.164 -0.050
[2894,]  1.293  0.525  0.402
[2895,] -0.315 -0.345 -0.460
[2896,] -0.280 -0.120 -0.143
[2897,] -0.207 -0.244 -0.382
[2898,] -0.315 -0.345 -0.460
[2899,] -0.315 -0.345 -0.460
[2900,] -0.315 -0.345 -0.460
[2901,]  1.071 -0.066 -0.170
[2902,] -0.315 -0.345 -0.460
[2903,] -0.315 -0.345 -0.460
[2904,]  0.790  1.076  1.332
[2905,]  0.247  0.782  1.086
[2906,] -0.315 -0.345 -0.460
[2907,]  0.005  0.087  0.149
[2908,] -0.315 -0.345 -0.460
[2909,]  0.278 -0.225 -0.336
[2910,] -0.315 -0.345 -0.460
[2911,]  0.791  0.540  0.674
[2912,] -0.315 -0.345 -0.460
[2913,] -0.315 -0.345 -0.460
[2914,] -0.315 -0.345 -0.460
[2915,]  0.240  0.258  0.421
[2916,] -0.243 -0.229 -0.075
[2917,] -0.315 -0.345 -0.460
[2918,]  0.181  0.897  0.447
[2919,] -0.005  0.138  0.639
[2920,]  0.128  0.441  0.856
[2921,] -0.240 -0.164 -0.328
[2922,] -0.170  0.587  0.797
[2923,] -0.315 -0.345 -0.460
[2924,]  0.089  0.041 -0.022
[2925,]  0.513 -0.087 -0.223
[2926,] -0.213 -0.223 -0.069
[2927,] -0.304 -0.289 -0.263
[2928,] -0.231  0.179  0.352
[2929,]  0.064  0.141  0.049
[2930,]  0.124  0.758  0.783
[2931,]  0.423 -0.196 -0.306
[2932,]  0.153  0.576  1.061
[2933,] -0.088  1.096  1.586
[2934,] -0.062 -0.192 -0.336
[2935,]  0.445  0.250  0.149
[2936,] -0.315 -0.345 -0.460
[2937,] -0.304 -0.264 -0.402
[2938,] -0.305 -0.295 -0.282
[2939,]  0.075  0.791  0.947
[2940,]  0.163  0.036  0.422
[2941,] -0.315 -0.345 -0.460
[2942,]  0.006  0.189  0.375
[2943,] -0.315 -0.345 -0.460
[2944,] -0.315 -0.345 -0.460
[2945,] -0.208 -0.149 -0.034
[2946,] -0.315 -0.345 -0.460
[2947,]  0.635 -0.154 -0.262
[2948,] -0.105 -0.074  0.184
[2949,]  0.024 -0.001  0.085
[2950,] -0.181 -0.318 -0.432
[2951,] -0.142  0.006 -0.060
[2952,] -0.315 -0.345 -0.460
[2953,] -0.121  0.132 -0.112
[2954,] -0.114 -0.226 -0.363
[2955,] -0.315 -0.345 -0.460
[2956,] -0.220  0.283  0.271
[2957,]  1.395  1.017  1.332
[2958,] -0.168  0.035  0.399
[2959,]  0.763  1.087  1.492
[2960,] -0.176 -0.317 -0.431
[2961,] -0.294 -0.214 -0.225
[2962,] -0.240 -0.329 -0.444
[2963,] -0.149 -0.238 -0.374
[2964,] -0.281 -0.102 -0.287
[2965,] -0.315 -0.345 -0.460
[2966,] -0.201 -0.038 -0.237
[2967,] -0.315 -0.345 -0.460
[2968,]  0.138 -0.005  0.108
[2969,] -0.239 -0.281 -0.269
[2970,] -0.023 -0.089  0.053
[2971,] -0.050 -0.092 -0.125
[2972,]  0.657  0.599  1.130
[2973,] -0.272 -0.083  0.011
[2974,] -0.123 -0.024 -0.222
[2975,] -0.315 -0.345 -0.460
[2976,] -0.284 -0.194  0.073
[2977,]  0.893  0.370  1.015
[2978,]  0.091 -0.263 -0.375
[2979,]  0.327  1.610  2.271
[2980,] -0.315 -0.345 -0.460
[2981,] -0.315 -0.345 -0.460
[2982,]  0.632 -0.154 -0.262
[2983,]  0.051  0.134  0.339
[2984,] -0.162 -0.314 -0.428
[2985,]  0.011  0.854  0.822
[2986,]  0.118  0.095  0.174
[2987,] -0.315 -0.345 -0.460
[2988,] -0.232 -0.328 -0.443
[2989,]  0.108 -0.119 -0.116
[2990,]  0.141  0.267  0.595
[2991,] -0.240 -0.157 -0.323
[2992,]  0.037  0.387  0.220
[2993,] -0.315 -0.345 -0.460
[2994,] -0.315 -0.345 -0.460
[2995,]  0.361  0.323  0.194
[2996,]  0.088  0.428  0.548
[2997,]  0.155  0.077  0.025
[2998,] -0.007 -0.236 -0.223
[2999,]  0.233  0.052 -0.005
[3000,] -0.199  0.027 -0.191
[3001,] -0.315 -0.345 -0.460
[3002,] -0.283 -0.164 -0.050
[3003,]  0.049  0.450  0.561
[3004,]  0.121  0.385  0.677
[3005,]  0.335  0.302  0.039
[3006,] -0.251 -0.241 -0.383
[3007,] -0.315 -0.345 -0.460
[3008,] -0.254 -0.284 -0.272
[3009,] -0.194  0.120  0.156
[3010,]  0.044 -0.058 -0.078
[3011,]  0.759  1.284  1.633
[3012,] -0.315 -0.345 -0.460
[3013,] -0.315 -0.345 -0.460
[3014,] -0.315 -0.345 -0.460
[3015,] -0.213  0.029 -0.190
[3016,]  0.210  0.027  0.133
[3017,]  0.866  1.117  1.227
[3018,]  0.213  0.538  0.933
[3019,]  1.653  1.909  2.431
[3020,] -0.315 -0.345 -0.460
[3021,] -0.315 -0.345 -0.460
[3022,] -0.315 -0.345 -0.460
[3023,]  0.409  0.463  0.594
[3024,]  0.077  0.304  0.447
[3025,] -0.315 -0.345 -0.460
[3026,] -0.189 -0.319 -0.434
[3027,]  0.205  0.065  0.005
[3028,] -0.315 -0.345 -0.460
[3029,] -0.241 -0.330 -0.445
[3030,] -0.253 -0.254 -0.392
[3031,]  0.054  0.657  1.008
[3032,] -0.011  0.551  0.628
[3033,] -0.315 -0.345 -0.460
[3034,]  0.120  0.009  0.116
[3035,]  0.305  0.269  0.451
[3036,]  0.606  0.809  1.132
[3037,] -0.116 -0.100 -0.135
[3038,]  0.237  0.496  1.168
[3039,] -0.254 -0.284 -0.272
[3040,] -0.315 -0.345 -0.460
[3041,] -0.055 -0.245 -0.233
[3042,] -0.028 -0.287 -0.400
[3043,] -0.216 -0.170 -0.174
[3044,]  0.348  1.029  1.132
[3045,] -0.122 -0.093 -0.131
[3046,]  0.438  0.440  0.859
[3047,] -0.315 -0.345 -0.460
[3048,] -0.114 -0.056  0.040
[3049,]  0.439  0.083  0.474
[3050,] -0.129  0.025  0.111
[3051,]  0.648  1.176  1.846
[3052,] -0.291 -0.174 -0.338
[3053,] -0.315 -0.345 -0.460
[3054,] -0.315 -0.345 -0.460
[3055,] -0.292 -0.205 -0.204
[3056,]  0.156  0.079  0.151
[3057,]  1.696  1.629  1.906
[3058,] -0.289 -0.159 -0.328
[3059,] -0.032 -0.085 -0.116
[3060,] -0.294 -0.214 -0.225
[3061,] -0.144 -0.210 -0.058
[3062,]  0.327 -0.142 -0.274
[3063,] -0.315 -0.345 -0.460
[3064,]  0.447 -0.113 -0.246
[3065,]  0.867  1.133  1.251
[3066,] -0.315 -0.345 -0.460
[3067,] -0.294 -0.214 -0.225
[3068,] -0.059  0.006 -0.057
[3069,]  0.519 -0.103 -0.234
[3070,] -0.315 -0.345 -0.460
[3071,] -0.079 -0.297 -0.411
[3072,]  0.023 -0.027  0.224
[3073,]  0.333  0.477  0.440
[3074,] -0.234  0.185  0.199
[3075,]  0.120  0.060 -0.146
[3076,]  0.187 -0.041 -0.071
[3077,] -0.315 -0.345 -0.460
[3078,] -0.315 -0.345 -0.460
[3079,] -0.052  0.398  0.551
[3080,] -0.282 -0.158 -0.028
[3081,] -0.290 -0.164 -0.332
[3082,] -0.315 -0.345 -0.460
[3083,]  0.144  0.156  0.065
[3084,] -0.093  0.107 -0.127
[3085,]  0.222  0.073  0.012
[3086,] -0.109 -0.303 -0.417
[3087,] -0.315 -0.345 -0.460
[3088,]  0.272 -0.047 -0.211
[3089,]  0.313 -0.070  0.213
[3090,] -0.283 -0.164 -0.050
[3091,] -0.315 -0.345 -0.460
[3092,] -0.142 -0.121 -0.291
[3093,] -0.149 -0.263 -0.250
[3094,] -0.165 -0.315 -0.429
[3095,]  0.687  0.290  0.338
[3096,]  0.516  1.085  1.353
[3097,]  0.718  1.096  1.217
[3098,]  1.327  1.416  1.605
[3099,] -0.240 -0.329 -0.444
[3100,]  0.484  0.478  0.610
[3101,] -0.315 -0.345 -0.460
[3102,]  0.484 -0.184 -0.293
[3103,]  0.030 -0.275 -0.388
[3104,] -0.119 -0.012 -0.056
[3105,]  0.486  0.657  0.440
[3106,]  0.536  0.488  0.621
[3107,]  0.339  0.741  0.348
[3108,]  1.393  0.649  0.496
[3109,]  0.312  0.443  0.574
[3110,] -0.152 -0.185 -0.195
[3111,] -0.315 -0.345 -0.460
[3112,]  0.597  0.400  0.408
[3113,] -0.232 -0.154 -0.024
[3114,]  0.755  0.602  0.278
[3115,] -0.289 -0.159 -0.328
[3116,] -0.315 -0.345 -0.460
[3117,] -0.125 -0.205 -0.051
[3118,] -0.240 -0.329 -0.444
[3119,] -0.315 -0.345 -0.460
[3120,] -0.315 -0.345 -0.460
[3121,] -0.315 -0.345 -0.460
[3122,] -0.146  0.186  0.646
[3123,] -0.315 -0.345 -0.460
[3124,]  0.033  0.452  0.733
[3125,] -0.252 -0.245 -0.385
[3126,]  0.545  0.417  0.571
[3127,] -0.147  0.775  0.791
[3128,] -0.315 -0.345 -0.460
[3129,]  0.477  0.544  0.816
[3130,]  0.257  0.033 -0.156
[3131,] -0.067 -0.295 -0.408
[3132,] -0.315 -0.345 -0.460
[3133,]  0.591  1.162  1.536
[3134,]  0.320  0.673  0.876
[3135,]  0.363  1.216  1.556
[3136,]  0.153  0.310  0.470
[3137,] -0.315 -0.345 -0.460
[3138,] -0.006  0.074  0.152
[3139,] -0.302 -0.251 -0.393
[3140,]  0.066  0.362  0.657
[3141,]  0.492  1.031  1.594
[3142,] -0.181 -0.318 -0.432
[3143,] -0.240 -0.329 -0.444
[3144,] -0.174 -0.316 -0.430
[3145,] -0.304 -0.264 -0.402
[3146,] -0.305 -0.295 -0.286
[3147,]  0.954  0.678  1.658
[3148,]  0.350  0.345  0.070
[3149,]  0.686  0.883  1.366
[3150,]  0.874  0.759  0.849
[3151,] -0.082  0.698  0.881
[3152,]  0.068 -0.176 -0.316
[3153,] -0.115  0.048 -0.170
[3154,]  0.141  0.297  0.303
[3155,]  0.219  0.667  1.302
[3156,]  0.813  0.897  0.944
[3157,]  0.401 -0.080 -0.086
[3158,]  0.231  0.706  1.629
[3159,]  0.041 -0.066 -0.101
[3160,]  0.018 -0.058 -0.097
[3161,]  1.480  1.133  1.874
[3162,]  0.720  0.885  1.368
[3163,]  1.181  1.118  1.699
[3164,]  0.781  0.739  1.689
[3165,]  1.395  1.064  1.542
[3166,] -0.037 -0.210 -0.347
[3167,]  0.896  0.997  0.849
[3168,]  0.278  0.141 -0.079
[3169,]  1.064  1.398  2.172
[3170,]  0.419  0.304  0.327
[3171,]  0.440  0.401  0.414
[3172,]  0.302  0.080  0.318
[3173,]  0.594  0.620  0.862
[3174,]  0.160  0.000  0.249
[3175,] -0.054  0.356  0.192
[3176,]  0.130  0.224  0.846
[3177,]  0.236  0.275  0.451
[3178,] -0.041  0.073  0.151
[3179,] -0.032 -0.015  0.087
[3180,]  0.370 -0.015  0.114
[3181,] -0.027 -0.114 -0.279
[3182,]  1.085  1.132  1.551
[3183,]  0.243  0.088  0.317
[3184,]  0.093  0.127  0.041
[3185,]  0.007  0.045 -0.008
[3186,]  0.159  0.178  0.673
[3187,]  0.225  0.258  0.456
[3188,] -0.281 -0.124 -0.146
[3189,]  0.121  0.249  0.457
[3190,]  0.049  0.091  0.170
[3191,]  0.314  1.538  2.080
[3192,]  0.074  0.007  0.109
[3193,]  0.513  0.899  0.769
[3194,] -0.315 -0.345 -0.460
[3195,] -0.315 -0.345 -0.460
[3196,]  0.654  0.526  1.218
[3197,] -0.132  0.009 -0.060
[3198,] -0.294 -0.215 -0.228
[3199,] -0.228 -0.099 -0.140
[3200,] -0.232 -0.328 -0.443
[3201,] -0.315 -0.345 -0.460
[3202,] -0.128  0.011  0.241
[3203,] -0.088  0.202  0.236
[3204,] -0.263  0.001 -0.057
[3205,]  0.083  0.426  0.407
[3206,] -0.121 -0.179 -0.189
[3207,]  0.161 -0.075  0.043
[3208,]  0.121  0.227  0.409
[3209,]  0.215  1.193  1.378
[3210,]  0.379  0.991  1.561
[3211,]  0.679  1.606  1.854
[3212,]  0.045  0.280  0.302
[3213,] -0.292 -0.202 -0.219
[3214,]  0.541  1.222  1.575
[3215,]  0.864  0.554  0.690
[3216,] -0.074 -0.296 -0.410
[3217,]  0.120  0.217  0.104
[3218,] -0.029  0.240  0.396
[3219,] -0.279 -0.109 -0.150
[3220,] -0.205 -0.109 -0.145
[3221,] -0.163  0.020  0.262
[3222,]  0.162  0.150  0.391
[3223,]  0.112  0.212  0.401
[3224,]  0.086  0.601  0.374
[3225,]  0.308  0.094  0.313
[3226,] -0.315 -0.345 -0.460
[3227,] -0.315 -0.345 -0.460
[3228,] -0.083 -0.207 -0.347
[3229,]  0.338  0.282  0.763
[3230,] -0.120  0.941  1.037
[3231,] -0.192 -0.320 -0.434
[3232,] -0.155 -0.104 -0.138
[3233,] -0.054 -0.031  0.059
[3234,] -0.315 -0.345 -0.460
[3235,] -0.150 -0.131 -0.299
[3236,] -0.315 -0.345 -0.460
[3237,] -0.149 -0.150 -0.312
[3238,]  0.115 -0.157  0.000
[3239,] -0.315 -0.345 -0.460
[3240,] -0.118 -0.157  0.123
[3241,] -0.072  0.495  0.288
[3242,] -0.214 -0.324 -0.439
[3243,] -0.239 -0.155 -0.321
[3244,] -0.218  0.316  0.168
[3245,]  0.166 -0.074  0.044
[3246,] -0.315 -0.345 -0.460
[3247,]  0.550  0.443  0.451
[3248,]  0.267 -0.181 -0.166
[3249,] -0.315 -0.345 -0.460
[3250,] -0.315 -0.345 -0.460
[3251,] -0.315 -0.345 -0.460
[3252,]  0.281  0.089  0.325
[3253,]  0.784  0.605  0.722
[3254,]  0.132  0.466  1.033
[3255,]  0.854  0.575  1.144
[3256,]  0.674  0.436  0.733
[3257,]  0.190  0.184  0.525
[3258,] -0.315 -0.345 -0.460
[3259,] -0.315 -0.345 -0.460
[3260,] -0.315 -0.345 -0.460
[3261,] -0.122 -0.062 -0.249
[3262,] -0.231 -0.144 -0.030
[3263,] -0.003 -0.107  0.027
[3264,] -0.205 -0.069 -0.259
[3265,] -0.271 -0.077  0.030
[3266,]  0.535  0.603  1.017
[3267,] -0.305 -0.295 -0.282
[3268,]  0.036 -0.195 -0.331
[3269,]  0.484  0.478  0.610
[3270,]  1.284  1.301  1.681
[3271,]  0.591  1.162  1.536
[3272,]  0.484  0.478  0.610
[3273,] -0.315 -0.345 -0.460
[3274,]  1.209  1.286  1.665
[3275,] -0.315 -0.345 -0.460
[3276,] -0.315 -0.345 -0.460
[3277,]  0.401 -0.040 -0.197
[3278,]  0.413  0.041 -0.139
[3279,]  0.378 -0.205 -0.315
[3280,] -0.315 -0.345 -0.460
[3281,] -0.075 -0.296 -0.410
[3282,]  0.263  0.107 -0.103
[3283,] -0.315 -0.345 -0.460
[3284,] -0.315 -0.345 -0.460
[3285,]  0.060 -0.269 -0.382
[3286,] -0.076 -0.248 -0.234
[3287,]  0.151  0.410  0.398
[3288,] -0.063  0.697  1.461
[3289,]  0.093  0.156  0.653
[3290,] -0.232 -0.328 -0.443
[3291,]  0.372  0.471  0.458
[3292,]  0.286 -0.044  0.091
[3293,]  0.388  0.524  0.937
[3294,]  0.192  0.038  0.453
[3295,]  0.922  1.282  1.081
[3296,]  0.628 -0.013  0.257
[3297,]  0.365  0.088  0.316
[3298,] -0.315 -0.345 -0.460
[3299,]  0.261 -0.064 -0.224
[3300,]  0.378 -0.205 -0.315
[3301,]  0.067 -0.268 -0.380
[3302,] -0.315 -0.345 -0.460
[3303,]  0.973  0.963  0.547
[3304,] -0.145 -0.310 -0.424
[3305,]  0.024 -0.195 -0.332
[3306,] -0.265 -0.334 -0.449
[3307,] -0.232 -0.328 -0.443
[3308,] -0.192  0.157  0.043
[3309,]  0.117 -0.258 -0.370
[3310,] -0.207 -0.244 -0.382
[3311,] -0.206 -0.143 -0.311
[3312,] -0.131 -0.128  0.003
[3313,] -0.315 -0.345 -0.460
[3314,] -0.315 -0.345 -0.460
[3315,]  0.479  0.489  0.916
[3316,] -0.268 -0.031 -0.095
[3317,] -0.315 -0.345 -0.460
[3318,] -0.196 -0.138 -0.307
[3319,] -0.086 -0.299 -0.412
[3320,] -0.064 -0.193 -0.038
[3321,]  0.653  0.179  0.713
[3322,]  0.127 -0.256 -0.368
[3323,]  0.185 -0.143  0.014
[3324,] -0.090  0.015 -0.035
[3325,]  0.263  0.174  0.225
[3326,] -0.315 -0.345 -0.460
[3327,] -0.185 -0.318 -0.433
[3328,] -0.315 -0.345 -0.460
[3329,]  0.056 -0.270 -0.382
[3330,] -0.022 -0.083 -0.114
[3331,]  0.301 -0.221 -0.331
[3332,]  0.141  0.336  0.624
[3333,] -0.315 -0.345 -0.460
[3334,] -0.148 -0.058  0.037
[3335,] -0.315 -0.345 -0.460
[3336,] -0.125 -0.084 -0.122
[3337,]  0.106  0.322  0.179
[3338,]  0.767  0.474  1.032
[3339,] -0.186 -0.091 -0.131
[3340,] -0.003 -0.046 -0.229
[3341,]  0.461 -0.189 -0.298
[3342,]  0.188 -0.244 -0.355
[3343,]  0.307  0.109  0.197
[3344,]  0.096 -0.121 -0.118
[3345,]  0.264 -0.228 -0.339
[3346,]  0.472  0.568  1.265
[3347,] -0.265 -0.334 -0.449
[3348,]  0.019 -0.030  0.065
[3349,] -0.315 -0.345 -0.460
[3350,]  0.610  1.004  1.128
[3351,]  0.436  0.411  0.122
[3352,] -0.189  0.005 -0.049
[3353,] -0.315 -0.345 -0.460
[3354,]  0.268  0.034 -0.154
[3355,] -0.077 -0.063 -0.089
[3356,]  0.274  0.109  0.179
[3357,]  0.095 -0.209 -0.180
[3358,] -0.108 -0.129 -0.014
[3359,] -0.075 -0.170 -0.179
[3360,] -0.146 -0.130 -0.298
[3361,] -0.007 -0.082 -0.113
[3362,] -0.228 -0.099 -0.140
[3363,] -0.116 -0.078  0.179
[3364,] -0.315 -0.345 -0.460
[3365,] -0.228 -0.201 -0.214
[3366,] -0.315 -0.345 -0.460
[3367,] -0.315 -0.345 -0.460
[3368,]  0.013 -0.279 -0.392
[3369,] -0.315 -0.345 -0.460
[3370,]  0.072 -0.267 -0.379
[3371,] -0.112  0.063  0.121
[3372,] -0.252  0.082  0.001
[3373,] -0.243 -0.229 -0.075
[3374,]  0.221  0.486  0.160
[3375,] -0.265 -0.334 -0.449
[3376,] -0.315 -0.345 -0.460
[3377,] -0.315 -0.345 -0.460
[3378,] -0.058  0.062 -0.157
[3379,]  0.002  0.646  0.541
[3380,] -0.177  0.065 -0.163
[3381,] -0.315 -0.345 -0.460
[3382,] -0.315 -0.345 -0.460
[3383,]  0.490  0.845  1.149
[3384,] -0.279 -0.109 -0.150
[3385,] -0.106 -0.224 -0.361
[3386,] -0.315 -0.345 -0.460
[3387,] -0.233  0.164  0.374
[3388,]  0.411  0.464  0.755
[3389,]  0.026 -0.062 -0.096
[3390,] -0.315 -0.345 -0.460
[3391,] -0.315 -0.345 -0.460
[3392,] -0.315 -0.345 -0.460
[3393,]  0.410  0.127 -0.080
[3394,] -0.294 -0.219 -0.228
[3395,] -0.315 -0.345 -0.460
[3396,] -0.112 -0.225 -0.362
[3397,] -0.304 -0.264 -0.402
[3398,] -0.106 -0.303 -0.416
[3399,] -0.254 -0.284 -0.272
[3400,] -0.239 -0.281 -0.269
[3401,]  0.028  0.153  0.196
[3402,] -0.145 -0.232 -0.369
[3403,] -0.315 -0.345 -0.460
[3404,]  0.151  0.098  0.462
[3405,] -0.315 -0.345 -0.460
[3406,]  0.335  0.304  0.318
[3407,] -0.062  0.045 -0.169
[3408,]  0.567  1.242  1.575
[3409,]  0.693  0.504  0.784
[3410,]  0.059 -0.174 -0.034
[3411,] -0.157 -0.313 -0.427
[3412,]  0.020  0.308  0.462
[3413,]  0.346  0.739  1.081
[3414,]  0.171 -0.067  0.067
[3415,] -0.315 -0.345 -0.460
[3416,]  0.259  0.574  0.524
[3417,] -0.121  0.081  0.009
[3418,] -0.253 -0.254 -0.392
[3419,] -0.315 -0.345 -0.460
[3420,]  0.130 -0.047 -0.081
[3421,] -0.118 -0.150 -0.310
[3422,]  0.006 -0.128 -0.286
[3423,] -0.214 -0.198 -0.211
[3424,]  0.109  0.269  0.283
[3425,]  0.641  1.402  1.850
[3426,] -0.315 -0.345 -0.460
[3427,]  0.233 -0.075  0.237
[3428,] -0.220 -0.244 -0.383
[3429,] -0.240 -0.329 -0.444
[3430,]  0.665  0.662  0.598
[3431,] -0.004 -0.156 -0.167
[3432,] -0.315 -0.345 -0.460
[3433,] -0.315 -0.345 -0.460
[3434,] -0.315 -0.345 -0.460
[3435,]  0.211  0.187  0.405
[3436,]  0.378 -0.205 -0.315
[3437,]  0.372  0.203  0.410
[3438,] -0.315 -0.345 -0.460
[3439,] -0.315 -0.345 -0.460
[3440,]  0.048  0.533  0.480
[3441,] -0.259 -0.014  0.216
[3442,] -0.259 -0.014  0.216
[3443,]  0.118 -0.071  0.042
[3444,]  0.085  0.238  0.260
[3445,]  0.088  0.988  1.817
[3446,] -0.315 -0.345 -0.460
[3447,] -0.229 -0.108 -0.148
[3448,] -0.315 -0.345 -0.460
[3449,] -0.221 -0.133 -0.305
[3450,] -0.050  0.003 -0.056
[3451,] -0.315 -0.345 -0.460
[3452,]  0.608  0.273  0.786
[3453,] -0.017 -0.206 -0.342
[3454,] -0.315 -0.345 -0.460
[3455,] -0.315 -0.345 -0.460
[3456,] -0.241 -0.189 -0.189
[3457,] -0.315 -0.345 -0.460
[3458,] -0.028 -0.117 -0.281
[3459,]  0.164  0.093  0.318
[3460,] -0.315 -0.345 -0.460
[3461,] -0.279 -0.112 -0.155
[3462,] -0.305 -0.295 -0.286
[3463,] -0.243  0.147  0.032
[3464,] -0.315 -0.345 -0.460
[3465,]  0.046  0.099  0.033
[3466,] -0.315 -0.345 -0.460
[3467,] -0.176 -0.317 -0.431
[3468,] -0.315 -0.345 -0.460
[3469,] -0.185 -0.318 -0.433
[3470,] -0.315 -0.345 -0.460
[3471,] -0.149 -0.075 -0.259
[3472,] -0.242  0.100  0.295
[3473,] -0.304 -0.264 -0.402
[3474,] -0.121  0.390  0.806
[3475,] -0.035  0.126  0.047
[3476,] -0.238  0.200 -0.072
[3477,]  0.192  0.349  0.816
[3478,] -0.315 -0.345 -0.460
[3479,] -0.175 -0.037  0.064
[3480,]  0.223  0.487  0.753
[3481,] -0.275 -0.057 -0.255
[3482,] -0.315 -0.345 -0.460
[3483,] -0.009  0.305  0.473
[3484,] -0.315 -0.345 -0.460
[3485,] -0.305 -0.295 -0.282
[3486,] -0.197  0.420  0.556
[3487,] -0.301 -0.240 -0.386
[3488,] -0.165 -0.315 -0.429
[3489,]  0.241  0.340  0.497
[3490,] -0.285 -0.195  0.070
[3491,]  1.476  1.339  1.703
[3492,] -0.315 -0.345 -0.460
[3493,]  0.970  0.150  0.131
[3494,]  0.376 -0.206 -0.316
[3495,] -0.315 -0.345 -0.460
[3496,] -0.265 -0.334 -0.449
[3497,] -0.305 -0.295 -0.282
[3498,] -0.126 -0.045 -0.236
[3499,]  0.202  0.098  0.183
[3500,]  0.735  0.333  0.528
[3501,]  0.640  0.600  0.567
[3502,]  0.607  0.695  0.771
[3503,] -0.224  0.207  0.516
[3504,]  0.059  0.310  0.026
[3505,] -0.179 -0.269 -0.256
[3506,]  0.684  0.502  0.625
[3507,] -0.239 -0.256 -0.392
[3508,]  0.099  0.150 -0.084
[3509,]  0.231  1.300  1.768
[3510,]  0.891  0.754  0.536
[3511,] -0.068 -0.141  0.156
[3512,] -0.301 -0.240 -0.386
[3513,] -0.315 -0.345 -0.460
[3514,]  0.158  0.103  0.028
[3515,]  0.192  0.167  0.372
[3516,]  0.455  0.013 -0.015
[3517,]  0.273  0.781  0.826
[3518,]  0.778  1.560  1.378
[3519,] -0.305 -0.295 -0.282
[3520,] -0.228 -0.249 -0.387
[3521,]  0.186  0.291  0.304
[3522,]  0.157  0.242  0.437
[3523,]  0.484  0.541  1.105
[3524,]  0.082  0.045 -0.018
[3525,]  0.995  1.243  1.620
[3526,]  1.038  0.490  1.114
[3527,]  0.728  0.940  1.265
[3528,]  0.003 -0.042 -0.226
[3529,]  1.367  0.754  1.583
[3530,] -0.315 -0.345 -0.460
[3531,]  0.046  0.616  0.518
[3532,] -0.177  0.014  0.098
[3533,]  0.053 -0.142 -0.153
[3534,]  0.593 -0.083 -0.215
[3535,] -0.115 -0.304 -0.418
[3536,]  0.433  0.321  0.514
[3537,]  0.368  0.193  0.106
[3538,] -0.315 -0.345 -0.460
[3539,] -0.304 -0.264 -0.402
[3540,] -0.315 -0.345 -0.460
[3541,]  0.467  0.320  0.060
[3542,] -0.315 -0.345 -0.460
[3543,] -0.315 -0.345 -0.460
[3544,] -0.315 -0.345 -0.460
[3545,] -0.019 -0.285 -0.398
[3546,] -0.149  0.004 -0.047
[3547,] -0.304 -0.289 -0.263
[3548,] -0.291 -0.174 -0.338
[3549,] -0.149 -0.311 -0.425
[3550,]  0.160  0.670  0.726
[3551,]  0.558  0.984  0.832
[3552,] -0.164  0.085  0.290
[3553,]  0.286  0.933  1.074
[3554,] -0.315 -0.345 -0.460
[3555,] -0.060  0.342  0.632
[3556,] -0.119 -0.001 -0.066
[3557,] -0.174 -0.243 -0.379
[3558,] -0.303 -0.255 -0.396
[3559,]  0.941  0.867  1.494
[3560,] -0.052 -0.147 -0.147
[3561,] -0.211 -0.198 -0.211
[3562,] -0.315 -0.345 -0.460
[3563,] -0.212 -0.092 -0.119
[3564,] -0.043 -0.155 -0.166
[3565,] -0.303 -0.255 -0.396
[3566,]  0.182  0.538  0.632
[3567,]  0.038 -0.200 -0.334
[3568,]  0.627  0.568  0.387
[3569,] -0.067 -0.168 -0.177
[3570,] -0.061  0.012  0.246
[3571,] -0.249 -0.331 -0.446
[3572,]  0.219  0.741  0.620
[3573,]  0.056 -0.023  0.073
[3574,]  0.053  1.126  1.613
[3575,] -0.315 -0.345 -0.460
[3576,] -0.075 -0.028 -0.082
[3577,] -0.315 -0.345 -0.460
[3578,] -0.315 -0.345 -0.460
[3579,] -0.151 -0.221 -0.362
[3580,]  2.060  1.956  2.631
[3581,] -0.215  0.199  0.946
[3582,] -0.245  0.079  0.281
[3583,]  0.513  1.162  1.235
[3584,]  0.025  0.519  0.922
[3585,]  0.397  0.311  0.505
[3586,]  0.150  0.107 -0.111
[3587,] -0.240 -0.329 -0.444
[3588,] -0.223 -0.326 -0.441
[3589,] -0.150 -0.185 -0.195
[3590,] -0.315 -0.345 -0.460
[3591,] -0.315 -0.345 -0.460
[3592,] -0.211 -0.128 -0.159
[3593,] -0.315 -0.345 -0.460
[3594,]  0.138  0.439  0.997
[3595,]  0.011 -0.279 -0.392
[3596,]  0.048 -0.093 -0.259
[3597,] -0.240 -0.329 -0.444
[3598,] -0.194  0.424  0.653
[3599,]  0.054  0.019  0.117
[3600,] -0.315 -0.345 -0.460
[3601,]  0.343  0.262  0.715
[3602,]  1.871  0.757  0.900
[3603,] -0.079 -0.297 -0.411
[3604,]  0.015  0.050 -0.019
[3605,] -0.304 -0.264 -0.402
[3606,] -0.192  0.160  0.042
[3607,] -0.315 -0.345 -0.460
[3608,]  0.284 -0.035 -0.202
[3609,]  0.005  1.706  2.316
[3610,] -0.047  0.088  0.004
[3611,] -0.315 -0.345 -0.460
[3612,] -0.304 -0.289 -0.263
[3613,] -0.315 -0.345 -0.460
[3614,] -0.126  0.074 -0.011
[3615,] -0.315 -0.345 -0.460
[3616,] -0.205 -0.235 -0.376
[3617,] -0.315 -0.345 -0.460
[3618,]  0.035 -0.082 -0.251
[3619,]  0.072  0.100  0.159
[3620,]  0.735  0.161 -0.034
[3621,]  0.430 -0.195 -0.304
[3622,]  0.044 -0.011 -0.201
[3623,] -0.081 -0.115  0.016
[3624,]  0.176 -0.246 -0.357
[3625,]  0.000 -0.234 -0.222
[3626,]  0.198 -0.036 -0.067
[3627,]  1.420  0.754  0.855
[3628,]  0.077 -0.026 -0.210
[3629,]  0.198 -0.120 -0.126
[3630,]  0.027 -0.071 -0.102
[3631,] -0.017  0.040 -0.028
[3632,] -0.315 -0.345 -0.460
[3633,] -0.315 -0.345 -0.460
[3634,] -0.315 -0.345 -0.460
[3635,]  0.485  0.373  0.552
[3636,]  0.054  0.014  0.116
[3637,] -0.189 -0.111 -0.146
[3638,]  0.911  0.438  0.925
[3639,] -0.265 -0.334 -0.449
[3640,] -0.315 -0.345 -0.460
[3641,] -0.305 -0.295 -0.282
[3642,]  0.531  0.014 -0.150
[3643,]  0.518 -0.029  0.256
[3644,] -0.033 -0.108 -0.274
[3645,] -0.280 -0.120 -0.158
[3646,] -0.315 -0.345 -0.460
[3647,] -0.061 -0.202 -0.343
[3648,]  0.324  1.134  1.354
[3649,]  0.318  0.126 -0.086
[3650,] -0.094 -0.300 -0.414
[3651,]  0.228  0.305  0.595
[3652,] -0.291 -0.170 -0.336
[3653,] -0.177  0.131 -0.116
[3654,] -0.167  0.332  0.165
[3655,] -0.190 -0.320 -0.434
[3656,] -0.224 -0.248 -0.386
[3657,]  0.133  0.001  0.094
[3658,] -0.021 -0.160 -0.171
[3659,] -0.024  0.273  0.136
[3660,] -0.315 -0.345 -0.460
[3661,]  0.329  0.013  0.275
[3662,] -0.315 -0.345 -0.460
[3663,] -0.156  0.235  0.242
[3664,] -0.315 -0.345 -0.460
[3665,]  0.018 -0.199 -0.335
[3666,] -0.315 -0.345 -0.460
[3667,] -0.315 -0.345 -0.460
[3668,] -0.254 -0.259 -0.395
[3669,] -0.315 -0.345 -0.460
[3670,] -0.200  0.374  0.635
[3671,] -0.305 -0.295 -0.282
[3672,] -0.315 -0.345 -0.460
[3673,]  0.142 -0.205 -0.189
[3674,] -0.315 -0.345 -0.460
[3675,] -0.110 -0.028  0.057
[3676,] -0.315 -0.345 -0.460
[3677,] -0.062 -0.167 -0.176
[3678,] -0.265 -0.334 -0.449
[3679,] -0.315 -0.345 -0.460
[3680,] -0.315 -0.345 -0.460
[3681,] -0.315 -0.345 -0.460
[3682,] -0.293 -0.188 -0.348
[3683,] -0.283 -0.164 -0.050
[3684,] -0.315 -0.345 -0.460
[3685,] -0.124 -0.106 -0.138
[3686,] -0.315 -0.345 -0.460
[3687,] -0.315 -0.345 -0.460
[3688,]  1.165  1.195  1.462
[3689,] -0.074 -0.121 -0.003
[3690,]  0.165  0.916  1.772
[3691,] -0.098 -0.254 -0.242
[3692,] -0.315 -0.345 -0.460
[3693,] -0.303 -0.255 -0.396
[3694,]  0.248  0.616  0.537
[3695,]  0.183 -0.118 -0.125
[3696,] -0.109 -0.303 -0.417
[3697,] -0.315 -0.345 -0.460
[3698,] -0.283 -0.138 -0.171
[3699,]  0.222  0.324  0.484
[3700,] -0.315 -0.345 -0.460
[3701,]  0.781  0.826  1.155
[3702,] -0.271 -0.031 -0.237
[3703,] -0.218 -0.198 -0.209
[3704,] -0.064  0.237  0.404
[3705,] -0.190 -0.116 -0.149
[3706,]  0.475  0.755  0.979
[3707,] -0.070  0.293  0.147
[3708,] -0.315 -0.345 -0.460
[3709,] -0.031  0.245  0.255
[3710,] -0.315 -0.345 -0.460
[3711,] -0.315 -0.345 -0.460
[3712,] -0.315 -0.345 -0.460
[3713,] -0.315 -0.345 -0.460
[3714,] -0.315 -0.345 -0.460
[3715,] -0.315 -0.345 -0.460
[3716,] -0.102  0.011 -0.195
[3717,] -0.090  0.096 -0.135
[3718,] -0.102  0.011 -0.195
[3719,] -0.315 -0.345 -0.460
[3720,] -0.315 -0.345 -0.460
[3721,] -0.315 -0.345 -0.460
[3722,]  0.114 -0.258 -0.370
[3723,] -0.181  0.033 -0.185
[3724,]  0.024 -0.277 -0.389
[3725,]  0.757  0.725  0.648
[3726,] -0.315 -0.345 -0.460
[3727,] -0.289 -0.161 -0.329
[3728,] -0.113 -0.069 -0.253
[3729,] -0.315 -0.345 -0.460
[3730,] -0.315 -0.345 -0.460
[3731,] -0.315 -0.345 -0.460
[3732,] -0.315 -0.345 -0.460
[3733,] -0.315 -0.345 -0.460
[3734,] -0.315 -0.345 -0.460
[3735,] -0.315 -0.345 -0.460
[3736,] -0.102  0.011 -0.195
[3737,] -0.090  0.096 -0.135
[3738,] -0.102  0.011 -0.195
[3739,] -0.232 -0.328 -0.443
attr(,"fsm")
attr(,"fsm")[[1]]
                   PA1        PA2        PA3        PA4        PA5        PA6        PA7        PA8        PA9        PH1        PH2        PH3        PH4        PH5        PH6        PH7        PH8        PH9
INATTENTION 0.07561111 0.07450399 0.06606193 0.09720612 0.09255818 0.08013849 0.05072554 0.08319356 0.07309967 0.01070930 0.01270463 0.01325760 0.01184478 0.01476967 0.01144304 0.01033798 0.01143961 0.01015191
HYPERACTIVI 0.01519336 0.01497089 0.01327454 0.01953268 0.01859872 0.01610310 0.01019283 0.01671698 0.01468871 0.07577089 0.08988833 0.09380069 0.08380469 0.10449896 0.08096228 0.05011346 0.05545365 0.04921150
IMPULSIVITY 0.01580193 0.01557055 0.01380625 0.02031506 0.01934369 0.01674811 0.01060111 0.01738658 0.01527707 0.05399286 0.06405268 0.06684055 0.05971760 0.07446393 0.05769215 0.17766478 0.19659710 0.17446711

attr(,"se")
attr(,"se")[[1]]
     INATTENTION HYPERACTIVI IMPULSIVITY
[1,]   0.1387465   0.1654348   0.2629465

attr(,"acov")
attr(,"acov")[[1]]
            INATTENTION HYPERACTIVI IMPULSIVITY
INATTENTION 0.019250605 0.003868233 0.004023175
HYPERACTIVI 0.003868233 0.027368674 0.019502385
IMPULSIVITY 0.004023175 0.019502385 0.069140840

> 
> ###__________ CFA Six factor impairment model teachers _____________
> DATA <- read.csv("ADHDSUDAN.csv")
> MODELSIXF <- 'TEA =~ PAA1 + PHH1
+ PEE =~ PAA2 + PHH2
+ HWK =~ PAA3 + PHH3
+ ACA =~ PAA4 + PHH4
+ BEH =~ PAA5 + PHH5
+ SEL =~ PAA6 + PHH6
+ TEA ~~ PEE + HWK + ACA + BEH + SEL
+ PEE ~~ HWK + ACA + BEH + SEL
+ HWK ~~ ACA + BEH + SEL
+ ACA ~~ BEH + SEL
+ BEH ~~ SEL'
> fit <- cfa(MODELSIXF, DATA, estimator="ml")
> summary(fit, fit.measures=TRUE)
lavaan 0.6-7 ended normally after 79 iterations

  Estimator                                         ML
  Optimization method                           NLMINB
  Number of free parameters                         39
                                                      
                                                  Used       Total
  Number of observations                          3741        3742
                                                                  
Model Test User Model:
                                                      
  Test statistic                              1641.468
  Degrees of freedom                                39
  P-value (Chi-square)                           0.000

Model Test Baseline Model:

  Test statistic                             26038.522
  Degrees of freedom                                66
  P-value                                        0.000

User Model versus Baseline Model:

  Comparative Fit Index (CFI)                    0.938
  Tucker-Lewis Index (TLI)                       0.896

Loglikelihood and Information Criteria:

  Loglikelihood user model (H0)             -31573.074
  Loglikelihood unrestricted model (H1)     -30752.340
                                                      
  Akaike (AIC)                               63224.148
  Bayesian (BIC)                             63467.005
  Sample-size adjusted Bayesian (BIC)        63343.082

Root Mean Square Error of Approximation:

  RMSEA                                          0.105
  90 Percent confidence interval - lower         0.101
  90 Percent confidence interval - upper         0.109
  P-value RMSEA <= 0.05                          0.000

Standardized Root Mean Square Residual:

  SRMR                                           0.030

Parameter Estimates:

  Standard errors                             Standard
  Information                                 Expected
  Information saturated (h1) model          Structured

Latent Variables:
                   Estimate  Std.Err  z-value  P(>|z|)
  TEA =~                                              
    PAA1              1.000                           
    PHH1              1.183    0.027   43.095    0.000
  PEE =~                                              
    PAA2              1.000                           
    PHH2              1.065    0.022   48.073    0.000
  HWK =~                                              
    PAA3              1.000                           
    PHH3              1.035    0.021   50.319    0.000
  ACA =~                                              
    PAA4              1.000                           
    PHH4              1.042    0.020   52.160    0.000
  BEH =~                                              
    PAA5              1.000                           
    PHH5              1.002    0.021   47.942    0.000
  SEL =~                                              
    PAA6              1.000                           
    PHH6              0.978    0.019   52.006    0.000

Covariances:
                   Estimate  Std.Err  z-value  P(>|z|)
  TEA ~~                                              
    PEE               0.167    0.006   26.749    0.000
    HWK               0.145    0.006   24.173    0.000
    ACA               0.137    0.006   22.892    0.000
    BEH               0.138    0.006   24.868    0.000
    SEL               0.157    0.006   26.626    0.000
  PEE ~~                                              
    HWK               0.169    0.007   23.548    0.000
    ACA               0.170    0.007   23.177    0.000
    BEH               0.163    0.007   24.487    0.000
    SEL               0.187    0.007   26.418    0.000
  HWK ~~                                              
    ACA               0.258    0.009   29.105    0.000
    BEH               0.194    0.007   26.583    0.000
    SEL               0.200    0.007   26.880    0.000
  ACA ~~                                              
    BEH               0.213    0.008   27.589    0.000
    SEL               0.205    0.008   26.892    0.000
  BEH ~~                                              
    SEL               0.200    0.007   28.486    0.000

Variances:
                   Estimate  Std.Err  z-value  P(>|z|)
   .PAA1              0.148    0.004   33.230    0.000
   .PHH1              0.094    0.005   20.622    0.000
   .PAA2              0.165    0.006   28.406    0.000
   .PHH2              0.100    0.005   18.231    0.000
   .PAA3              0.185    0.006   30.296    0.000
   .PHH3              0.113    0.005   21.171    0.000
   .PAA4              0.182    0.006   29.333    0.000
   .PHH4              0.121    0.006   21.364    0.000
   .PAA5              0.156    0.005   29.981    0.000
   .PHH5              0.105    0.004   23.371    0.000
   .PAA6              0.132    0.005   27.307    0.000
   .PHH6              0.109    0.004   24.908    0.000
    TEA               0.168    0.007   23.773    0.000
    PEE               0.281    0.011   26.705    0.000
    HWK               0.309    0.011   26.995    0.000
    ACA               0.337    0.012   27.802    0.000
    BEH               0.250    0.009   26.449    0.000
    SEL               0.276    0.010   28.514    0.000

> inspect(fit, what="std")$lambda
       TEA   PEE   HWK   ACA   BEH   SEL
PAA1 0.729 0.000 0.000 0.000 0.000 0.000
PHH1 0.845 0.000 0.000 0.000 0.000 0.000
PAA2 0.000 0.794 0.000 0.000 0.000 0.000
PHH2 0.000 0.873 0.000 0.000 0.000 0.000
PAA3 0.000 0.000 0.791 0.000 0.000 0.000
PHH3 0.000 0.000 0.863 0.000 0.000 0.000
PAA4 0.000 0.000 0.000 0.806 0.000 0.000
PHH4 0.000 0.000 0.000 0.866 0.000 0.000
PAA5 0.000 0.000 0.000 0.000 0.784 0.000
PHH5 0.000 0.000 0.000 0.000 0.840 0.000
PAA6 0.000 0.000 0.000 0.000 0.000 0.823
PHH6 0.000 0.000 0.000 0.000 0.000 0.841
> inspect(fit, what="R2")
 PAA1  PHH1  PAA2  PHH2  PAA3  PHH3  PAA4  PHH4  PAA5  PHH5  PAA6  PHH6 
0.531 0.715 0.631 0.762 0.626 0.745 0.650 0.751 0.615 0.705 0.677 0.707 
> lavPredict(fit, newdata = NULL, type = "lv", method = "regression", se = TRUE, acov = TRUE, label = TRUE, fsm = TRUE, append.data = FALSE, assemble = FALSE, level = 1L, optim.method = "bfgs", ETA = NULL)
           TEA    PEE    HWK    ACA    BEH    SEL
   [1,]  0.612  0.118  2.209  2.337  2.015  0.464
   [2,] -0.170 -0.234 -0.290 -0.295 -0.226 -0.228
   [3,]  1.226  0.884  1.382  0.915  1.400  0.991
   [4,] -0.170 -0.234 -0.290 -0.295 -0.226 -0.228
   [5,] -0.128 -0.214  0.323 -0.143 -0.176 -0.179
   [6,]  1.094  1.090  1.204  1.094  1.222  1.224
   [7,]  1.094  1.090  1.204  1.094  1.222  1.224
   [8,] -0.170 -0.234 -0.290 -0.295 -0.226 -0.228
   [9,] -0.013 -0.084  1.100  1.989  1.286  0.187
  [10,] -0.170 -0.234 -0.290 -0.295 -0.226 -0.228
  [11,] -0.170 -0.234 -0.290 -0.295 -0.226 -0.228
  [12,] -0.049 -0.128  0.582  0.779  0.057  0.507
  [13,]  0.291  0.616  0.686  0.968  0.190  0.946
  [14,] -0.170 -0.234 -0.290 -0.295 -0.226 -0.228
  [15,]  1.165  1.226  0.705  0.713  0.213  0.778
  [16,] -0.170 -0.234 -0.290 -0.295 -0.226 -0.228
  [17,] -0.170 -0.234 -0.290 -0.295 -0.226 -0.228
  [18,] -0.008 -0.092  1.815  2.078  0.761  0.143
  [19,]  0.057  0.503 -0.179 -0.157  0.269  0.518
  [20,] -0.170 -0.234 -0.290 -0.295 -0.226 -0.228
  [21,] -0.050  0.213  0.394  0.116 -0.120 -0.123
  [22,] -0.170 -0.234 -0.290 -0.295 -0.226 -0.228
  [23,] -0.170 -0.234 -0.290 -0.295 -0.226 -0.228
  [24,] -0.170 -0.234 -0.290 -0.295 -0.226 -0.228
  [25,]  0.035  0.464  0.957  0.032 -0.092 -0.070
  [26,] -0.170 -0.234 -0.290 -0.295 -0.226 -0.228
  [27,]  0.097  0.885  0.801  0.235 -0.055 -0.033
  [28,]  0.399  0.625  0.329  0.941  0.771  0.446
  [29,]  0.451  0.854  0.788  0.779  0.440  0.430
  [30,]  0.701  1.882 -0.167 -0.222 -0.068  0.041
  [31,]  0.431  0.994  0.575  0.582  0.358  0.087
  [32,] -0.128 -0.214  0.323 -0.143 -0.176 -0.179
  [33,]  0.150  1.163 -0.043  0.431  0.038  0.560
  [34,] -0.091 -0.168  0.495  0.506 -0.037  0.152
  [35,] -0.051 -0.156  0.379 -0.090 -0.066  0.444
  [36,] -0.170 -0.234 -0.290 -0.295 -0.226 -0.228
  [37,] -0.126  0.013 -0.225 -0.042 -0.180 -0.189
  [38,] -0.049  0.425 -0.268 -0.271 -0.193 -0.169
  [39,]  0.191 -0.104 -0.074  0.391  0.253 -0.060
  [40,] -0.128 -0.214  0.323 -0.143 -0.176 -0.179
  [41,]  0.517  0.045  0.635  0.617  0.474  0.877
  [42,] -0.170 -0.234 -0.290 -0.295 -0.226 -0.228
  [43,] -0.049 -0.136  0.525  0.535  0.023  0.490
  [44,] -0.170 -0.234 -0.290 -0.295 -0.226 -0.228
  [45,] -0.093 -0.175 -0.234 -0.241 -0.117  0.395
  [46,]  0.338  0.724  2.256  2.438  2.150  1.342
  [47,]  0.310  0.344 -0.061  0.299  0.314  0.305
  [48,]  0.055 -0.154 -0.215 -0.193  0.382 -0.091
  [49,]  0.017  0.114  0.574  0.640  0.689  0.352
  [50,] -0.143 -0.209  0.184  0.181 -0.140 -0.170
  [51,]  0.012  0.457  0.367 -0.079  0.093 -0.077
  [52,] -0.043 -0.132  0.338  0.575  0.658  0.312
  [53,]  0.246  1.587  0.026  0.594  1.127  0.186
  [54,] -0.170 -0.234 -0.290 -0.295 -0.226 -0.228
  [55,]  0.453  0.444  1.127  1.168  0.992  0.794
  [56,] -0.170 -0.234 -0.290 -0.295 -0.226 -0.228
  [57,] -0.049  0.064 -0.226 -0.233 -0.105  0.416
  [58,]  0.572  0.635  0.464 -0.029  0.327  0.372
  [59,]  0.457  1.007  0.288  0.174  0.344  0.378
  [60,]  0.041 -0.085  1.193  0.787  0.661  0.645
  [61,]  1.499  2.269  1.720  2.164  1.165  1.719
  [62,] -0.004  0.504  0.784  1.754  0.124  0.017
  [63,] -0.170 -0.234 -0.290 -0.295 -0.226 -0.228
  [64,]  0.029  0.504 -0.065  0.407  0.005  0.500
  [65,]  0.846  0.045 -0.178 -0.292 -0.110 -0.047
  [66,]  0.303  0.075  1.004  2.039  1.507  1.447
  [67,] -0.170 -0.234 -0.290 -0.295 -0.226 -0.228
  [68,]  2.223  2.550  2.555  2.572  2.560  2.693
  [69,] -0.034  0.432 -0.040 -0.214 -0.174 -0.150
  [70,] -0.169 -0.214 -0.143  0.330 -0.137 -0.183
  [71,]  0.041 -0.119  0.567  1.448  0.064 -0.041
  [72,] -0.049 -0.131  0.557  0.671  0.042  0.499
  [73,]  1.137  0.854  0.861  1.287  0.850  0.882
  [74,]  0.383  1.126  1.118  1.729  2.073  1.596
  [75,] -0.170 -0.234 -0.290 -0.295 -0.226 -0.228
  [76,]  0.188 -0.131  0.131 -0.198 -0.157 -0.138
  [77,]  0.813  0.954  0.660  0.645  0.685  0.513
  [78,]  0.120  0.014  1.541  2.090  0.949  1.359
  [79,]  0.173  0.520  0.159  0.471  0.287 -0.010
  [80,] -0.170 -0.234 -0.290 -0.295 -0.226 -0.228
  [81,] -0.127 -0.195  0.469  0.481 -0.087 -0.134
  [82,] -0.169 -0.214 -0.143  0.330 -0.137 -0.183
  [83,]  0.132  0.355  1.070  1.050  1.051  0.746
  [84,] -0.127 -0.195  0.469  0.481 -0.087 -0.134
  [85,]  0.129  1.123  0.013 -0.162 -0.082  0.247
  [86,]  0.360  0.964 -0.013  0.614 -0.010 -0.008
  [87,] -0.169 -0.214 -0.143  0.330 -0.137 -0.183
  [88,] -0.169 -0.214 -0.143  0.330 -0.137 -0.183
  [89,]  0.415 -0.036 -0.178 -0.240 -0.058  0.485
  [90,] -0.169 -0.222 -0.201  0.086 -0.172 -0.201
  [91,] -0.169 -0.214 -0.143  0.330 -0.137 -0.183
  [92,] -0.170 -0.234 -0.290 -0.295 -0.226 -0.228
  [93,]  0.286  0.309 -0.184 -0.178  0.421 -0.025
  [94,] -0.170 -0.234 -0.290 -0.295 -0.226 -0.228
  [95,] -0.170 -0.234 -0.290 -0.295 -0.226 -0.228
  [96,] -0.170 -0.234 -0.290 -0.295 -0.226 -0.228
  [97,] -0.170 -0.234 -0.290 -0.295 -0.226 -0.228
  [98,] -0.170 -0.234 -0.290 -0.295 -0.226 -0.228
  [99,]  0.475  0.572  0.016 -0.213 -0.116 -0.060
 [100,] -0.170 -0.234 -0.290 -0.295 -0.226 -0.228
 [101,]  0.163  1.155  0.569  0.630  0.568  0.092
 [102,] -0.154 -0.219 -0.005  0.006 -0.173 -0.192
 [103,] -0.170 -0.234 -0.290 -0.295 -0.226 -0.228
 [104,] -0.170 -0.234 -0.290 -0.295 -0.226 -0.228
 [105,] -0.170 -0.234 -0.290 -0.295 -0.226 -0.228
 [106,] -0.170 -0.234 -0.290 -0.295 -0.226 -0.228
 [107,]  1.726  1.711  1.277  1.885  1.686  1.769
 [108,]  0.021 -0.085  0.588  0.624  0.434  0.890
 [109,] -0.151 -0.221 -0.268 -0.254  0.010 -0.186
 [110,] -0.093 -0.175 -0.234 -0.241 -0.117  0.395
 [111,] -0.170 -0.234 -0.290 -0.295 -0.226 -0.228
 [112,] -0.049  0.425 -0.268 -0.271 -0.193 -0.169
 [113,]  2.148  2.465  1.413  0.848  2.048  2.480
 [114,] -0.170 -0.234 -0.290 -0.295 -0.226 -0.228
 [115,] -0.086 -0.170 -0.229 -0.237 -0.108  0.447
 [116,] -0.170 -0.234 -0.290 -0.295 -0.226 -0.228
 [117,] -0.122 -0.202 -0.235 -0.194  0.362 -0.122
 [118,] -0.170 -0.234 -0.290 -0.295 -0.226 -0.228
 [119,] -0.128 -0.214  0.323 -0.143 -0.176 -0.179
 [120,] -0.170 -0.234 -0.290 -0.295 -0.226 -0.228
 [121,] -0.170 -0.234 -0.290 -0.295 -0.226 -0.228
 [122,]  0.493  0.015 -0.090 -0.079  0.882  0.655
 [123,] -0.170 -0.234 -0.290 -0.295 -0.226 -0.228
 [124,] -0.127 -0.191  0.494  0.589 -0.072 -0.126
 [125,] -0.170 -0.234 -0.290 -0.295 -0.226 -0.228
 [126,] -0.170 -0.234 -0.290 -0.295 -0.226 -0.228
 [127,] -0.121 -0.182 -0.088  0.431  0.451 -0.077
 [128,] -0.128 -0.214  0.323 -0.143 -0.176 -0.179
 [129,] -0.154 -0.227 -0.062 -0.238 -0.208 -0.210
 [130,] -0.170 -0.234 -0.290 -0.295 -0.226 -0.228
 [131,] -0.170 -0.234 -0.290 -0.295 -0.226 -0.228
 [132,] -0.170 -0.234 -0.290 -0.295 -0.226 -0.228
 [133,] -0.170 -0.234 -0.290 -0.295 -0.226 -0.228
 [134,] -0.144 -0.222  0.095 -0.199 -0.195 -0.197
 [135,] -0.153 -0.202  0.116  0.523 -0.099 -0.155
 [136,] -0.154 -0.227 -0.062 -0.238 -0.208 -0.210
 [137,] -0.170 -0.234 -0.290 -0.295 -0.226 -0.228
 [138,] -0.167 -0.174  0.150  1.579  0.041 -0.092
 [139,] -0.091  0.025 -0.032 -0.189  0.040 -0.146
 [140,] -0.170 -0.234 -0.290 -0.295 -0.226 -0.228
 [141,] -0.039  0.482 -0.266 -0.269 -0.190 -0.163
 [142,] -0.099  0.029  0.192  0.190 -0.128 -0.148
 [143,] -0.170 -0.234 -0.290 -0.295 -0.226 -0.228
 [144,] -0.170 -0.234 -0.290 -0.295 -0.226 -0.228
 [145,] -0.051 -0.156  0.379 -0.090 -0.066  0.444
 [146,] -0.170 -0.234 -0.290 -0.295 -0.226 -0.228
 [147,] -0.049  0.425 -0.268 -0.271 -0.193 -0.169
 [148,] -0.040  0.271  0.396  0.118 -0.117 -0.118
 [149,] -0.049  0.425 -0.268 -0.271 -0.193 -0.169
 [150,] -0.170 -0.234 -0.290 -0.295 -0.226 -0.228
 [151,] -0.170 -0.234 -0.290 -0.295 -0.226 -0.228
 [152,] -0.082  0.251 -0.216 -0.033 -0.168 -0.167
 [153,]  0.386 -0.063 -0.179 -0.192  0.420 -0.032
 [154,] -0.170 -0.234 -0.290 -0.295 -0.226 -0.228
 [155,] -0.170 -0.234 -0.290 -0.295 -0.226 -0.228
 [156,] -0.039  0.482 -0.266 -0.269 -0.190 -0.163
 [157,] -0.170 -0.234 -0.290 -0.295 -0.226 -0.228
 [158,] -0.126  0.005 -0.282 -0.286 -0.214 -0.207
 [159,] -0.080 -0.183  0.378 -0.042  0.412 -0.073
 [160,]  0.228  0.102 -0.243 -0.285 -0.174 -0.144
 [161,] -0.170 -0.234 -0.290 -0.295 -0.226 -0.228
 [162,] -0.170 -0.234 -0.290 -0.295 -0.226 -0.228
 [163,] -0.170 -0.234 -0.290 -0.295 -0.226 -0.228
 [164,] -0.128 -0.214  0.323 -0.143 -0.176 -0.179
 [165,] -0.170 -0.234 -0.290 -0.295 -0.226 -0.228
 [166,]  0.628  0.694  0.658  0.661  0.702  0.746
 [167,] -0.170 -0.234 -0.290 -0.295 -0.226 -0.228
 [168,] -0.170 -0.234 -0.290 -0.295 -0.226 -0.228
 [169,] -0.170 -0.234 -0.290 -0.295 -0.226 -0.228
 [170,] -0.139 -0.219  0.166 -0.182 -0.189 -0.192
 [171,] -0.170 -0.234 -0.290 -0.295 -0.226 -0.228
 [172,] -0.170 -0.234 -0.290 -0.295 -0.226 -0.228
 [173,] -0.170 -0.234 -0.290 -0.295 -0.226 -0.228
 [174,] -0.170 -0.234 -0.290 -0.295 -0.226 -0.228
 [175,] -0.170 -0.234 -0.290 -0.295 -0.226 -0.228
 [176,] -0.170 -0.234 -0.290 -0.295 -0.226 -0.228
 [177,]  0.161 -0.143 -0.253 -0.294 -0.188 -0.169
 [178,] -0.170 -0.234 -0.290 -0.295 -0.226 -0.228
 [179,] -0.170 -0.234 -0.290 -0.295 -0.226 -0.228
 [180,] -0.170 -0.234 -0.290 -0.295 -0.226 -0.228
 [181,] -0.122 -0.202 -0.235 -0.194  0.362 -0.122
 [182,] -0.170 -0.234 -0.290 -0.295 -0.226 -0.228
 [183,]  0.012 -0.112  1.192  0.835  1.140  0.127
 [184,]  0.161 -0.143 -0.253 -0.294 -0.188 -0.169
 [185,]  1.051  0.373  1.731  0.292  0.756  0.245
 [186,] -0.170 -0.234 -0.290 -0.295 -0.226 -0.228
 [187,] -0.170 -0.234 -0.290 -0.295 -0.226 -0.228
 [188,] -0.170 -0.234 -0.290 -0.295 -0.226 -0.228
 [189,]  0.244  0.125  0.099  0.260 -0.085 -0.090
 [190,] -0.170 -0.234 -0.290 -0.295 -0.226 -0.228
 [191,] -0.170 -0.234 -0.290 -0.295 -0.226 -0.228
 [192,] -0.170 -0.234 -0.290 -0.295 -0.226 -0.228
 [193,] -0.049  0.425 -0.268 -0.271 -0.193 -0.169
 [194,] -0.128 -0.214  0.323 -0.143 -0.176 -0.179
 [195,] -0.170 -0.234 -0.290 -0.295 -0.226 -0.228
 [196,] -0.170 -0.234 -0.290 -0.295 -0.226 -0.228
 [197,] -0.170 -0.234 -0.290 -0.295 -0.226 -0.228
 [198,] -0.170 -0.234 -0.290 -0.295 -0.226 -0.228
 [199,] -0.170 -0.234 -0.290 -0.295 -0.226 -0.228
 [200,] -0.170 -0.234 -0.290 -0.295 -0.226 -0.228
 [201,] -0.170 -0.234 -0.290 -0.295 -0.226 -0.228
 [202,]  2.223  2.550  2.555  2.572  2.560  2.693
 [203,] -0.091  0.032 -0.256 -0.261 -0.164  0.079
 [204,] -0.170 -0.234 -0.290 -0.295 -0.226 -0.228
 [205,] -0.170 -0.234 -0.290 -0.295 -0.226 -0.228
 [206,] -0.170 -0.234 -0.290 -0.295 -0.226 -0.228
 [207,] -0.007  0.444  0.345 -0.119 -0.143 -0.119
 [208,] -0.170 -0.234 -0.290 -0.295 -0.226 -0.228
 [209,] -0.170 -0.234 -0.290 -0.295 -0.226 -0.228
 [210,] -0.170 -0.234 -0.290 -0.295 -0.226 -0.228
 [211,] -0.170 -0.234 -0.290 -0.295 -0.226 -0.228
 [212,] -0.169 -0.214 -0.143  0.330 -0.137 -0.183
 [213,] -0.170 -0.234 -0.290 -0.295 -0.226 -0.228
 [214,] -0.170 -0.234 -0.290 -0.295 -0.226 -0.228
 [215,] -0.170 -0.234 -0.290 -0.295 -0.226 -0.228
 [216,] -0.170 -0.234 -0.290 -0.295 -0.226 -0.228
 [217,] -0.051  0.258  0.182 -0.165 -0.165 -0.148
 [218,] -0.170 -0.234 -0.290 -0.295 -0.226 -0.228
 [219,] -0.049  0.425 -0.268 -0.271 -0.193 -0.169
 [220,] -0.170 -0.234 -0.290 -0.295 -0.226 -0.228
 [221,] -0.170 -0.234 -0.290 -0.295 -0.226 -0.228
 [222,] -0.170 -0.226 -0.233 -0.050 -0.192 -0.211
 [223,]  0.033  0.490  0.536  0.586  0.418  0.011
 [224,] -0.170 -0.234 -0.290 -0.295 -0.226 -0.228
 [225,] -0.169 -0.214 -0.143  0.330 -0.137 -0.183
 [226,] -0.170 -0.234 -0.290 -0.295 -0.226 -0.228
 [227,] -0.047  0.461 -0.007  0.842 -0.035 -0.088
 [228,] -0.170 -0.234 -0.290 -0.295 -0.226 -0.228
 [229,]  0.298 -0.043  0.666  0.335  0.048  0.595
 [230,] -0.041 -0.136  1.841  1.409  0.103  0.010
 [231,] -0.170 -0.234 -0.290 -0.295 -0.226 -0.228
 [232,] -0.170 -0.234 -0.290 -0.295 -0.226 -0.228
 [233,] -0.170 -0.234 -0.290 -0.295 -0.226 -0.228
 [234,] -0.170 -0.234 -0.290 -0.295 -0.226 -0.228
 [235,]  0.190 -0.116 -0.163  0.011  0.199 -0.088
 [236,]  0.038 -0.171  0.185 -0.181 -0.169 -0.160
 [237,]  0.014 -0.097  0.808  0.692  0.630  0.614
 [238,] -0.121 -0.182 -0.088  0.431  0.451 -0.077
 [239,] -0.170 -0.234 -0.290 -0.295 -0.226 -0.228
 [240,] -0.126  0.005 -0.282 -0.286 -0.214 -0.207
 [241,] -0.170 -0.234 -0.290 -0.295 -0.226 -0.228
 [242,] -0.100  0.017  0.103 -0.191 -0.183 -0.176
 [243,] -0.170 -0.234 -0.290 -0.295 -0.226 -0.228
 [244,] -0.122 -0.202 -0.235 -0.194  0.362 -0.122
 [245,] -0.170 -0.234 -0.290 -0.295 -0.226 -0.228
 [246,] -0.170 -0.234 -0.290 -0.295 -0.226 -0.228
 [247,] -0.128 -0.214  0.323 -0.143 -0.176 -0.179
 [248,] -0.128 -0.214  0.323 -0.143 -0.176 -0.179
 [249,]  0.401 -0.043  0.266  0.207 -0.032  0.207
 [250,] -0.018 -0.113  1.038  0.892  0.095  0.544
 [251,]  0.233  0.016  1.310  2.041  1.193  0.812
 [252,] -0.154 -0.227 -0.062 -0.238 -0.208 -0.210
 [253,] -0.170 -0.234 -0.290 -0.295 -0.226 -0.228
 [254,]  2.223  2.550  2.555  2.572  2.560  2.693
 [255,] -0.170 -0.234 -0.290 -0.295 -0.226 -0.228
 [256,] -0.170 -0.234 -0.290 -0.295 -0.226 -0.228
 [257,]  0.527  0.648  0.043 -0.170  0.125 -0.008
 [258,] -0.170 -0.234 -0.290 -0.295 -0.226 -0.228
 [259,] -0.170 -0.234 -0.290 -0.295 -0.226 -0.228
 [260,] -0.078 -0.143  0.671  1.207  0.590  0.018
 [261,] -0.170 -0.234 -0.290 -0.295 -0.226 -0.228
 [262,] -0.170 -0.234 -0.290 -0.295 -0.226 -0.228
 [263,] -0.127 -0.195  0.469  0.481 -0.087 -0.134
 [264,] -0.170 -0.234 -0.290 -0.295 -0.226 -0.228
 [265,]  1.080  0.218  1.345  0.915  0.621  1.131
 [266,] -0.170 -0.226 -0.233 -0.050 -0.192 -0.211
 [267,] -0.128 -0.214  0.323 -0.143 -0.176 -0.179
 [268,] -0.170 -0.234 -0.290 -0.295 -0.226 -0.228
 [269,] -0.108 -0.190  0.434  0.278  0.114 -0.109
 [270,]  0.008 -0.165 -0.124  0.331 -0.117 -0.151
 [271,]  0.089  0.508  0.455  0.082  1.034  0.092
 [272,] -0.170 -0.226 -0.233 -0.050 -0.192 -0.211
 [273,] -0.170 -0.234 -0.290 -0.295 -0.226 -0.228
 [274,] -0.170 -0.234 -0.290 -0.295 -0.226 -0.228
 [275,] -0.170 -0.234 -0.290 -0.295 -0.226 -0.228
 [276,]  2.223  2.550  2.555  2.572  2.560  2.693
 [277,] -0.093 -0.175 -0.234 -0.241 -0.117  0.395
 [278,] -0.079 -0.171  0.467  0.338  0.467 -0.045
 [279,] -0.170 -0.234 -0.290 -0.295 -0.226 -0.228
 [280,] -0.170 -0.234 -0.290 -0.295 -0.226 -0.228
 [281,] -0.170 -0.234 -0.290 -0.295 -0.226 -0.228
 [282,] -0.091  0.025 -0.032 -0.189  0.040 -0.146
 [283,] -0.135 -0.207 -0.264 -0.270 -0.176  0.057
 [284,] -0.170 -0.234 -0.290 -0.295 -0.226 -0.228
 [285,] -0.170 -0.234 -0.290 -0.295 -0.226 -0.228
 [286,] -0.170 -0.234 -0.290 -0.295 -0.226 -0.228
 [287,] -0.170 -0.234 -0.290 -0.295 -0.226 -0.228
 [288,] -0.170 -0.234 -0.290 -0.295 -0.226 -0.228
 [289,] -0.128 -0.202 -0.260 -0.266 -0.167  0.109
 [290,] -0.170 -0.234 -0.290 -0.295 -0.226 -0.228
 [291,]  1.920  2.324  0.911  0.789  0.428  1.577
 [292,] -0.170 -0.234 -0.290 -0.295 -0.226 -0.228
 [293,] -0.049  0.425 -0.268 -0.271 -0.193 -0.169
 [294,] -0.170 -0.234 -0.290 -0.295 -0.226 -0.228
 [295,] -0.128 -0.214  0.323 -0.143 -0.176 -0.179
 [296,] -0.170 -0.234 -0.290 -0.295 -0.226 -0.228
 [297,] -0.170 -0.234 -0.290 -0.295 -0.226 -0.228
 [298,] -0.170 -0.234 -0.290 -0.295 -0.226 -0.228
 [299,] -0.170 -0.234 -0.290 -0.295 -0.226 -0.228
 [300,] -0.170 -0.234 -0.290 -0.295 -0.226 -0.228
 [301,] -0.170 -0.234 -0.290 -0.295 -0.226 -0.228
 [302,] -0.154 -0.227 -0.062 -0.238 -0.208 -0.210
 [303,]  2.223  2.550  2.555  2.572  2.560  2.693
 [304,] -0.170 -0.234 -0.290 -0.295 -0.226 -0.228
 [305,] -0.170 -0.234 -0.290 -0.295 -0.226 -0.228
 [306,] -0.170 -0.234 -0.290 -0.295 -0.226 -0.228
 [307,] -0.170 -0.226 -0.233 -0.050 -0.192 -0.211
 [308,] -0.170 -0.234 -0.290 -0.295 -0.226 -0.228
 [309,]  0.002  0.242  0.524 -0.060 -0.083  0.209
 [310,] -0.170 -0.234 -0.290 -0.295 -0.226 -0.228
 [311,]  0.139  0.118  0.232  0.123  0.168  0.253
 [312,] -0.170 -0.234 -0.290 -0.295 -0.226 -0.228
 [313,] -0.170 -0.234 -0.290 -0.295 -0.226 -0.228
 [314,]  0.122  0.108  0.070  0.080  0.146  0.189
 [315,]  0.064  0.511 -0.186 -0.193 -0.033  0.740
 [316,]  0.338 -0.094 -0.234 -0.293 -0.168 -0.138
 [317,] -0.169 -0.214 -0.143  0.330 -0.137 -0.183
 [318,]  0.070  0.503  0.401 -0.066 -0.033  0.504
 [319,] -0.170 -0.234 -0.290 -0.295 -0.226 -0.228
 [320,] -0.170 -0.234 -0.290 -0.295 -0.226 -0.228
 [321,] -0.170 -0.234 -0.290 -0.295 -0.226 -0.228
 [322,] -0.170 -0.234 -0.290 -0.295 -0.226 -0.228
 [323,] -0.079 -0.163  0.524  0.582  0.501 -0.028
 [324,] -0.170 -0.234 -0.290 -0.295 -0.226 -0.228
 [325,] -0.170 -0.234 -0.290 -0.295 -0.226 -0.228
 [326,] -0.170 -0.234 -0.290 -0.295 -0.226 -0.228
 [327,]  0.072  1.084 -0.245 -0.247 -0.160 -0.109
 [328,] -0.170 -0.234 -0.290 -0.295 -0.226 -0.228
 [329,] -0.126  0.005 -0.282 -0.286 -0.214 -0.207
 [330,] -0.112 -0.207  0.550 -0.087 -0.157 -0.161
 [331,]  0.385  0.622  1.661  1.963  0.231  0.144
 [332,] -0.170 -0.234 -0.290 -0.295 -0.226 -0.228
 [333,] -0.151 -0.221 -0.268 -0.254  0.010 -0.186
 [334,] -0.090 -0.142  0.955  1.583  0.311  0.000
 [335,]  0.012 -0.116  1.160  0.698  1.121  0.117
 [336,]  2.223  2.550  2.555  2.572  2.560  2.693
 [337,] -0.154 -0.227 -0.062 -0.238 -0.208 -0.210
 [338,] -0.064 -0.155  0.081  0.136  0.475  0.251
 [339,] -0.001 -0.104  0.580  0.636  0.611  0.595
 [340,] -0.170 -0.234 -0.290 -0.295 -0.226 -0.228
 [341,] -0.127 -0.195  0.469  0.481 -0.087 -0.134
 [342,] -0.111 -0.192  0.665  0.401 -0.088 -0.125
 [343,]  1.780  2.293  1.440  0.951  0.456  1.591
 [344,] -0.170 -0.234 -0.290 -0.295 -0.226 -0.228
 [345,] -0.170 -0.234 -0.290 -0.295 -0.226 -0.228
 [346,] -0.082 -0.168  0.730  0.598  0.284 -0.052
 [347,] -0.170 -0.234 -0.290 -0.295 -0.226 -0.228
 [348,] -0.170 -0.234 -0.290 -0.295 -0.226 -0.228
 [349,] -0.170 -0.234 -0.290 -0.295 -0.226 -0.228
 [350,]  0.131  0.336  1.205  0.742  1.201  0.493
 [351,] -0.169 -0.214 -0.143  0.330 -0.137 -0.183
 [352,] -0.170 -0.234 -0.290 -0.295 -0.226 -0.228
 [353,] -0.170 -0.234 -0.290 -0.295 -0.226 -0.228
 [354,]  2.146  2.130  2.540  2.556  2.539  2.655
 [355,] -0.126  0.005 -0.282 -0.286 -0.214 -0.207
 [356,]  0.050 -0.146  0.489  0.482 -0.067 -0.102
 [357,] -0.170 -0.234 -0.290 -0.295 -0.226 -0.228
 [358,] -0.083 -0.164  0.328  0.371  0.167  0.172
 [359,] -0.154 -0.227 -0.062 -0.238 -0.208 -0.210
 [360,] -0.045  0.057  0.151 -0.126  0.103  0.152
 [361,]  0.291  0.563  1.056  2.109  1.620  2.082
 [362,]  0.458 -0.004  0.524  0.292  0.046  0.562
 [363,] -0.170 -0.234 -0.290 -0.295 -0.226 -0.228
 [364,] -0.170 -0.234 -0.290 -0.295 -0.226 -0.228
 [365,] -0.170 -0.234 -0.290 -0.295 -0.226 -0.228
 [366,] -0.140 -0.195 -0.110  0.390  0.215 -0.119
 [367,] -0.092  0.199 -0.186  0.101 -0.151 -0.163
 [368,] -0.170 -0.234 -0.290 -0.295 -0.226 -0.228
 [369,] -0.170 -0.234 -0.290 -0.295 -0.226 -0.228
 [370,] -0.170 -0.234 -0.290 -0.295 -0.226 -0.228
 [371,] -0.170 -0.234 -0.290 -0.295 -0.226 -0.228
 [372,]  0.348  0.554  0.473  0.262 -0.048 -0.029
 [373,]  0.826  1.978 -0.077 -0.135  0.109  1.054
 [374,] -0.170 -0.226 -0.233 -0.050 -0.192 -0.211
 [375,] -0.170 -0.234 -0.290 -0.295 -0.226 -0.228
 [376,] -0.170 -0.234 -0.290 -0.295 -0.226 -0.228
 [377,] -0.154 -0.227 -0.062 -0.238 -0.208 -0.210
 [378,] -0.170 -0.234 -0.290 -0.295 -0.226 -0.228
 [379,] -0.170 -0.234 -0.290 -0.295 -0.226 -0.228
 [380,] -0.128 -0.214  0.323 -0.143 -0.176 -0.179
 [381,]  0.059  0.860  0.202 -0.143 -0.135 -0.094
 [382,]  0.007 -0.185 -0.270 -0.294 -0.206 -0.197
 [383,] -0.170 -0.234 -0.290 -0.295 -0.226 -0.228
 [384,] -0.038 -0.135 -0.186 -0.176  0.169  0.723
 [385,] -0.135 -0.207 -0.264 -0.270 -0.176  0.057
 [386,] -0.170 -0.234 -0.290 -0.295 -0.226 -0.228
 [387,] -0.030  0.438 -0.245 -0.230  0.043 -0.126
 [388,] -0.170 -0.234 -0.290 -0.295 -0.226 -0.228
 [389,] -0.124 -0.188  0.117  0.447  0.234 -0.101
 [390,] -0.170 -0.234 -0.290 -0.295 -0.226 -0.228
 [391,] -0.170 -0.234 -0.290 -0.295 -0.226 -0.228
 [392,] -0.170 -0.234 -0.290 -0.295 -0.226 -0.228
 [393,] -0.170 -0.234 -0.290 -0.295 -0.226 -0.228
 [394,] -0.106  0.033 -0.145  0.243  0.091 -0.129
 [395,] -0.170 -0.226 -0.233 -0.050 -0.192 -0.211
 [396,] -0.084 -0.155  1.228  1.257  0.052 -0.039
 [397,] -0.127 -0.195  0.469  0.481 -0.087 -0.134
 [398,] -0.126  0.005 -0.282 -0.286 -0.214 -0.207
 [399,]  0.007 -0.185 -0.270 -0.294 -0.206 -0.197
 [400,]  0.464 -0.004 -0.123 -0.139  0.530  0.591
 [401,] -0.154 -0.227 -0.062 -0.238 -0.208 -0.210
 [402,] -0.170 -0.234 -0.290 -0.295 -0.226 -0.228
 [403,] -0.151 -0.221 -0.268 -0.254  0.010 -0.186
 [404,]  0.161 -0.143 -0.253 -0.294 -0.188 -0.169
 [405,] -0.128 -0.214  0.323 -0.143 -0.176 -0.179
 [406,]  0.543  0.262 -0.089 -0.106  0.592  0.898
 [407,]  0.810  1.296  0.600 -0.055 -0.018  0.075
 [408,] -0.126  0.005 -0.282 -0.286 -0.214 -0.207
 [409,] -0.170 -0.234 -0.290 -0.295 -0.226 -0.228
 [410,] -0.170 -0.234 -0.290 -0.295 -0.226 -0.228
 [411,]  0.657  1.282 -0.134 -0.192  0.008  0.605
 [412,] -0.154 -0.227 -0.062 -0.238 -0.208 -0.210
 [413,]  0.454  0.347  0.068  0.023 -0.091 -0.060
 [414,] -0.153 -0.207  0.084  0.386 -0.119 -0.165
 [415,] -0.170 -0.234 -0.290 -0.295 -0.226 -0.228
 [416,] -0.170 -0.234 -0.290 -0.295 -0.226 -0.228
 [417,] -0.170 -0.234 -0.290 -0.295 -0.226 -0.228
 [418,] -0.154 -0.211  0.052  0.250 -0.138 -0.174
 [419,] -0.128 -0.202 -0.260 -0.266 -0.167  0.109
 [420,]  0.531  0.062  1.373  1.373  0.573  0.738
 [421,]  0.336  0.352  0.298  0.286  0.330  0.328
 [422,] -0.049  0.425 -0.268 -0.271 -0.193 -0.169
 [423,]  0.162  0.033  2.154  2.241  0.999  1.408
 [424,] -0.170 -0.234 -0.290 -0.295 -0.226 -0.228
 [425,] -0.122 -0.202 -0.235 -0.194  0.362 -0.122
 [426,] -0.170 -0.234 -0.290 -0.295 -0.226 -0.228
 [427,]  0.281 -0.065  0.415 -0.089 -0.028  0.503
 [428,] -0.154 -0.219 -0.005  0.006 -0.173 -0.192
 [429,]  0.338 -0.094 -0.234 -0.293 -0.168 -0.138
 [430,]  0.422 -0.056  0.991  0.010 -0.067 -0.039
 [431,] -0.170 -0.234 -0.290 -0.295 -0.226 -0.228
 [432,] -0.170 -0.234 -0.290 -0.295 -0.226 -0.228
 [433,]  0.105  0.543 -0.156 -0.164  0.026  1.078
 [434,]  0.072  1.084 -0.245 -0.247 -0.160 -0.109
 [435,]  1.016  0.386  0.030  0.252  0.655  0.731
 [436,] -0.170 -0.234 -0.290 -0.295 -0.226 -0.228
 [437,] -0.170 -0.234 -0.290 -0.295 -0.226 -0.228
 [438,] -0.170 -0.234 -0.290 -0.295 -0.226 -0.228
 [439,] -0.127 -0.195  0.469  0.481 -0.087 -0.134
 [440,] -0.170 -0.234 -0.290 -0.295 -0.226 -0.228
 [441,]  0.192  1.743 -0.223 -0.223 -0.127 -0.049
 [442,] -0.170 -0.234 -0.290 -0.295 -0.226 -0.228
 [443,]  0.621  0.662  1.069  0.087  0.076  0.644
 [444,] -0.170 -0.234 -0.290 -0.295 -0.226 -0.228
 [445,] -0.030  0.438 -0.245 -0.230  0.043 -0.126
 [446,] -0.170 -0.234 -0.290 -0.295 -0.226 -0.228
 [447,] -0.170 -0.234 -0.290 -0.295 -0.226 -0.228
 [448,] -0.170 -0.234 -0.290 -0.295 -0.226 -0.228
 [449,]  0.395  0.407  1.342  1.363  0.523  0.459
 [450,] -0.077  0.194 -0.048 -0.223 -0.186 -0.172
 [451,] -0.170 -0.234 -0.290 -0.295 -0.226 -0.228
 [452,] -0.170 -0.234 -0.290 -0.295 -0.226 -0.228
 [453,] -0.170 -0.234 -0.290 -0.295 -0.226 -0.228
 [454,] -0.126  0.013 -0.225 -0.042 -0.180 -0.189
 [455,]  0.131  0.921  0.310  0.150  0.001  0.495
 [456,] -0.170 -0.234 -0.290 -0.295 -0.226 -0.228
 [457,] -0.170 -0.234 -0.290 -0.295 -0.226 -0.228
 [458,] -0.150 -0.209 -0.178  0.126  0.064 -0.158
 [459,]  0.764  0.557  1.545  0.833  1.196  1.420
 [460,] -0.170 -0.234 -0.290 -0.295 -0.226 -0.228
 [461,] -0.127 -0.195  0.469  0.481 -0.087 -0.134
 [462,] -0.048 -0.116  0.671  1.159  0.112  0.535
 [463,] -0.049  0.425 -0.268 -0.271 -0.193 -0.169
 [464,]  0.099  1.104  0.197  0.092 -0.094 -0.060
 [465,]  0.430 -0.024  0.580  0.584  0.560  0.063
 [466,] -0.122 -0.202 -0.235 -0.194  0.362 -0.122
 [467,] -0.170 -0.234 -0.290 -0.295 -0.226 -0.228
 [468,]  0.168 -0.068 -0.134 -0.115  0.542  0.818
 [469,]  0.072  1.084 -0.245 -0.247 -0.160 -0.109
 [470,]  0.459  0.564 -0.212 -0.269 -0.135 -0.078
 [471,]  0.034 -0.065  0.024  0.538  0.670  1.169
 [472,] -0.170 -0.234 -0.290 -0.295 -0.226 -0.228
 [473,] -0.170 -0.234 -0.290 -0.295 -0.226 -0.228
 [474,] -0.093 -0.175 -0.234 -0.241 -0.117  0.395
 [475,] -0.105 -0.183  0.082  0.243  0.435 -0.076
 [476,] -0.170 -0.234 -0.290 -0.295 -0.226 -0.228
 [477,]  0.352  1.175  0.506  0.842  0.550  0.440
 [478,] -0.128 -0.214  0.323 -0.143 -0.176 -0.179
 [479,]  0.075  1.144  0.194  1.627  0.107  0.028
 [480,]  0.053 -0.160  0.137 -0.158  0.062 -0.123
 [481,] -0.049  0.425 -0.268 -0.271 -0.193 -0.169
 [482,] -0.091 -0.135  0.059  1.008  0.061  0.486
 [483,] -0.049  0.425 -0.268 -0.271 -0.193 -0.169
 [484,] -0.128 -0.214  0.323 -0.143 -0.176 -0.179
 [485,] -0.048  0.445 -0.121  0.354 -0.104 -0.123
 [486,]  0.028  0.484 -0.212 -0.217 -0.084  0.455
 [487,] -0.048  0.445 -0.121  0.354 -0.104 -0.123
 [488,] -0.048  0.445 -0.121  0.354 -0.104 -0.123
 [489,] -0.154 -0.219 -0.005  0.006 -0.173 -0.192
 [490,] -0.048 -0.116  0.671  1.159  0.112  0.535
 [491,]  0.192  1.743 -0.223 -0.223 -0.127 -0.049
 [492,] -0.005  0.484  0.638  1.130  0.035 -0.028
 [493,] -0.169 -0.214 -0.143  0.330 -0.137 -0.183
 [494,]  0.182  0.574  0.739  0.192  1.162  0.734
 [495,]  0.267  0.640  1.125  0.192  0.236  1.799
 [496,] -0.048  0.445 -0.121  0.354 -0.104 -0.123
 [497,]  0.425  1.720  1.648  1.524  0.613  1.426
 [498,] -0.048  0.441 -0.153  0.217 -0.124 -0.133
 [499,] -0.170 -0.234 -0.290 -0.295 -0.226 -0.228
 [500,] -0.112 -0.207  0.550 -0.087 -0.157 -0.161
 [501,]  0.786  0.725  0.783  0.492  1.000  0.546
 [502,] -0.170 -0.234 -0.290 -0.295 -0.226 -0.228
 [503,]  1.367  1.585  1.822  1.811  1.163  1.385
 [504,] -0.170 -0.234 -0.290 -0.295 -0.226 -0.228
 [505,]  0.505  1.047  0.311  0.167  0.101  0.938
 [506,] -0.170 -0.234 -0.290 -0.295 -0.226 -0.228
 [507,] -0.170 -0.234 -0.290 -0.295 -0.226 -0.228
 [508,]  0.336  0.155  2.320  2.496  2.285  2.243
 [509,]  1.425  1.622  1.606  1.616  1.631  1.719
 [510,]  1.425  1.622  1.606  1.616  1.631  1.719
 [511,] -0.170 -0.234 -0.290 -0.295 -0.226 -0.228
 [512,] -0.170 -0.226 -0.233 -0.050 -0.192 -0.211
 [513,] -0.170 -0.234 -0.290 -0.295 -0.226 -0.228
 [514,] -0.170 -0.234 -0.290 -0.295 -0.226 -0.228
 [515,]  0.581  1.243 -0.043  0.379 -0.013  0.027
 [516,] -0.118 -0.192  0.021  0.030 -0.123  0.093
 [517,] -0.169 -0.209 -0.111  0.466 -0.118 -0.173
 [518,] -0.170 -0.234 -0.290 -0.295 -0.226 -0.228
 [519,] -0.170 -0.234 -0.290 -0.295 -0.226 -0.228
 [520,] -0.127 -0.195  0.469  0.481 -0.087 -0.134
 [521,] -0.122 -0.202 -0.235 -0.194  0.362 -0.122
 [522,] -0.049  0.425 -0.268 -0.271 -0.193 -0.169
 [523,]  0.893  0.972  1.139  0.948  0.956  1.189
 [524,]  0.007 -0.185 -0.270 -0.294 -0.206 -0.197
 [525,] -0.170 -0.234 -0.290 -0.295 -0.226 -0.228
 [526,] -0.170 -0.234 -0.290 -0.295 -0.226 -0.228
 [527,] -0.128 -0.214  0.323 -0.143 -0.176 -0.179
 [528,] -0.170 -0.234 -0.290 -0.295 -0.226 -0.228
 [529,]  1.361  2.000  0.400  0.249  1.834  2.241
 [530,] -0.170 -0.226 -0.233 -0.050 -0.192 -0.211
 [531,] -0.170 -0.234 -0.290 -0.295 -0.226 -0.228
 [532,] -0.170 -0.234 -0.290 -0.295 -0.226 -0.228
 [533,] -0.005  0.664 -0.260 -0.262 -0.181 -0.147
 [534,]  0.095  0.292 -0.254 -0.277 -0.182 -0.154
 [535,] -0.154 -0.227 -0.062 -0.238 -0.208 -0.210
 [536,] -0.170 -0.234 -0.290 -0.295 -0.226 -0.228
 [537,]  0.817  0.764  0.982  1.002  1.010  0.852
 [538,] -0.170 -0.234 -0.290 -0.295 -0.226 -0.228
 [539,] -0.170 -0.234 -0.290 -0.295 -0.226 -0.228
 [540,] -0.170 -0.234 -0.290 -0.295 -0.226 -0.228
 [541,] -0.050  0.218  0.426  0.253 -0.101 -0.113
 [542,] -0.170 -0.234 -0.290 -0.295 -0.226 -0.228
 [543,]  0.209 -0.111 -0.198 -0.193  0.400 -0.063
 [544,]  2.223  2.550  2.555  2.572  2.560  2.693
 [545,] -0.170 -0.234 -0.290 -0.295 -0.226 -0.228
 [546,]  0.609  0.600  1.505  1.584  1.513  1.525
 [547,]  0.593  0.690  0.767  1.221  0.430  0.676
 [548,] -0.170 -0.234 -0.290 -0.295 -0.226 -0.228
 [549,] -0.170 -0.234 -0.290 -0.295 -0.226 -0.228
 [550,]  1.067  0.827  0.394  1.807  1.367  0.361
 [551,] -0.170 -0.234 -0.290 -0.295 -0.226 -0.228
 [552,] -0.170 -0.234 -0.290 -0.295 -0.226 -0.228
 [553,] -0.128 -0.214  0.323 -0.143 -0.176 -0.179
 [554,] -0.099 -0.162  1.000  1.201  0.034 -0.057
 [555,]  1.592  0.983  0.823  0.758  0.853  0.344
 [556,] -0.170 -0.234 -0.290 -0.295 -0.226 -0.228
 [557,] -0.154 -0.227 -0.062 -0.238 -0.208 -0.210
 [558,] -0.126  0.005 -0.282 -0.286 -0.214 -0.207
 [559,] -0.170 -0.234 -0.290 -0.295 -0.226 -0.228
 [560,] -0.170 -0.234 -0.290 -0.295 -0.226 -0.228
 [561,] -0.170 -0.234 -0.290 -0.295 -0.226 -0.228
 [562,] -0.170 -0.234 -0.290 -0.295 -0.226 -0.228
 [563,]  0.645  0.043  0.841  0.012  0.050  0.645
 [564,]  0.027 -0.165 -0.191 -0.010  0.065 -0.137
 [565,]  0.495  2.015  0.493  2.060  2.124  1.651
 [566,]  0.275  0.124  0.440 -0.116 -0.117 -0.089
 [567,] -0.170 -0.234 -0.290 -0.295 -0.226 -0.228
 [568,] -0.139 -0.219  0.166 -0.182 -0.189 -0.192
 [569,] -0.170 -0.234 -0.290 -0.295 -0.226 -0.228
 [570,] -0.170 -0.234 -0.290 -0.295 -0.226 -0.228
 [571,] -0.134 -0.198  0.075  0.290  0.098 -0.132
 [572,] -0.170 -0.234 -0.290 -0.295 -0.226 -0.228
 [573,] -0.071  0.045  0.047  0.095  0.311 -0.086
 [574,] -0.096 -0.173  0.119  0.371  0.570 -0.047
 [575,]  0.026 -0.173 -0.248 -0.254  0.030 -0.154
 [576,] -0.107  0.018 -0.260 -0.245  0.022 -0.164
 [577,] -0.154 -0.211  0.052  0.250 -0.138 -0.174
 [578,]  0.876  1.302  0.692  0.093  0.741  0.530
 [579,]  0.216 -0.107  0.319  0.307 -0.079 -0.093
 [580,] -0.126  0.005 -0.282 -0.286 -0.214 -0.207
 [581,] -0.039  0.482 -0.266 -0.269 -0.190 -0.163
 [582,]  0.038  0.124 -0.139 -0.091  0.644  0.778
 [583,]  0.140  0.554 -0.074  0.464 -0.066 -0.079
 [584,] -0.119 -0.200 -0.036 -0.214 -0.157  0.076
 [585,] -0.154 -0.227 -0.062 -0.238 -0.208 -0.210
 [586,] -0.128 -0.214  0.323 -0.143 -0.176 -0.179
 [587,]  0.192  1.743 -0.223 -0.223 -0.127 -0.049
 [588,]  0.042 -0.158 -0.245 -0.270 -0.156  0.089
 [589,] -0.170 -0.234 -0.290 -0.295 -0.226 -0.228
 [590,] -0.170 -0.234 -0.290 -0.295 -0.226 -0.228
 [591,] -0.114 -0.150  0.919  1.769  0.104 -0.030
 [592,] -0.006  0.485 -0.034  0.627 -0.010  0.232
 [593,] -0.092 -0.155 -0.088  0.383 -0.028  0.440
 [594,] -0.039  0.482 -0.266 -0.269 -0.190 -0.163
 [595,]  0.072  1.084 -0.245 -0.247 -0.160 -0.109
 [596,]  0.579  0.663  0.603  0.560  0.114  0.640
 [597,] -0.170 -0.234 -0.290 -0.295 -0.226 -0.228
 [598,] -0.170 -0.234 -0.290 -0.295 -0.226 -0.228
 [599,]  0.059 -0.100  1.101  0.311  1.639  0.188
 [600,]  0.556  0.648  0.045  0.557  1.131  0.179
 [601,] -0.170 -0.234 -0.290 -0.295 -0.226 -0.228
 [602,] -0.047  0.465  0.025  0.978 -0.015 -0.078
 [603,]  0.987  1.489  1.871  0.470  0.966  2.105
 [604,] -0.139 -0.183 -0.021  0.771  0.269 -0.092
 [605,]  0.626  0.526  0.757  0.796  0.827  0.716
 [606,] -0.170 -0.234 -0.290 -0.295 -0.226 -0.228
 [607,] -0.126  0.005 -0.282 -0.286 -0.214 -0.207
 [608,] -0.128 -0.214  0.323 -0.143 -0.176 -0.179
 [609,] -0.170 -0.234 -0.290 -0.295 -0.226 -0.228
 [610,] -0.169 -0.222 -0.201  0.086 -0.172 -0.201
 [611,] -0.154 -0.227 -0.062 -0.238 -0.208 -0.210
 [612,] -0.170 -0.234 -0.290 -0.295 -0.226 -0.228
 [613,] -0.086 -0.195  0.935  0.008 -0.126 -0.130
 [614,]  0.221  0.084  0.801  1.626  1.866  2.054
 [615,]  0.195  1.783  0.070  1.026  0.051  0.042
 [616,]  0.415 -0.036 -0.178 -0.240 -0.058  0.485
 [617,]  0.161  0.554  1.069  0.186  0.605  0.659
 [618,]  0.339 -0.074 -0.087  0.331 -0.079 -0.092
 [619,] -0.170 -0.234 -0.290 -0.295 -0.226 -0.228
 [620,] -0.170 -0.234 -0.290 -0.295 -0.226 -0.228
 [621,] -0.170 -0.234 -0.290 -0.295 -0.226 -0.228
 [622,] -0.170 -0.234 -0.290 -0.295 -0.226 -0.228
 [623,] -0.127 -0.202  0.412  0.237 -0.122 -0.151
 [624,] -0.170 -0.234 -0.290 -0.295 -0.226 -0.228
 [625,] -0.170 -0.234 -0.290 -0.295 -0.226 -0.228
 [626,] -0.141 -0.215 -0.257 -0.234  0.126 -0.165
 [627,] -0.170 -0.234 -0.290 -0.295 -0.226 -0.228
 [628,] -0.170 -0.234 -0.290 -0.295 -0.226 -0.228
 [629,] -0.170 -0.234 -0.290 -0.295 -0.226 -0.228
 [630,] -0.154 -0.219 -0.005  0.006 -0.173 -0.192
 [631,] -0.170 -0.234 -0.290 -0.295 -0.226 -0.228
 [632,]  0.114  0.305 -0.232 -0.236  0.054 -0.111
 [633,] -0.169 -0.214 -0.143  0.330 -0.137 -0.183
 [634,] -0.048  0.445 -0.121  0.354 -0.104 -0.123
 [635,] -0.170 -0.234 -0.290 -0.295 -0.226 -0.228
 [636,] -0.170 -0.234 -0.290 -0.295 -0.226 -0.228
 [637,]  0.035  0.464  0.957  0.032 -0.092 -0.070
 [638,]  0.096  0.732  0.655  0.409  0.525  0.048
 [639,]  1.316  2.124  0.833  1.117  1.238  0.440
 [640,]  0.562  0.067  0.716  0.810  1.787  0.560
 [641,]  0.589  0.701  0.678  0.627  0.604  0.137
 [642,] -0.080 -0.183  0.378 -0.042  0.412 -0.073
 [643,] -0.049  0.425 -0.268 -0.271 -0.193 -0.169
 [644,] -0.079 -0.163  0.524  0.582  0.501 -0.028
 [645,] -0.170 -0.234 -0.290 -0.295 -0.226 -0.228
 [646,]  0.007 -0.185 -0.270 -0.294 -0.206 -0.197
 [647,] -0.049  0.425 -0.268 -0.271 -0.193 -0.169
 [648,]  1.461  1.649  1.632  1.641  1.681  2.005
 [649,] -0.170 -0.234 -0.290 -0.295 -0.226 -0.228
 [650,]  1.058  1.942  1.758  1.435  1.335  2.227
 [651,] -0.092 -0.167 -0.177  0.003 -0.082  0.413
 [652,]  0.105  1.265 -0.239 -0.240 -0.151 -0.092
 [653,] -0.170 -0.234 -0.290 -0.295 -0.226 -0.228
 [654,] -0.170 -0.234 -0.290 -0.295 -0.226 -0.228
 [655,]  0.555  0.628 -0.101 -0.068  1.042  0.134
 [656,]  0.924  0.104 -0.122 -0.238  0.000  0.576
 [657,] -0.049  0.425 -0.268 -0.271 -0.193 -0.169
 [658,] -0.078 -0.143  0.671  1.207  0.590  0.018
 [659,] -0.006  0.464  0.491  0.505 -0.054 -0.074
 [660,] -0.051 -0.156  0.379 -0.090 -0.066  0.444
 [661,]  0.112  0.014  0.226  1.215  0.868  1.838
 [662,] -0.122 -0.202 -0.235 -0.194  0.362 -0.122
 [663,]  0.029  0.504 -0.065  0.407  0.005  0.500
 [664,] -0.170 -0.234 -0.290 -0.295 -0.226 -0.228
 [665,]  0.549  0.055  1.249  0.788  0.720  0.735
 [666,] -0.049  0.425 -0.268 -0.271 -0.193 -0.169
 [667,] -0.169 -0.214 -0.143  0.330 -0.137 -0.183
 [668,]  0.069  0.295  0.231 -0.010  0.641  0.591
 [669,]  0.185  0.642  0.193  1.138  0.313  1.792
 [670,]  0.116  1.143  0.660  1.154  0.068  0.031
 [671,] -0.170 -0.234 -0.290 -0.295 -0.226 -0.228
 [672,] -0.170 -0.234 -0.290 -0.295 -0.226 -0.228
 [673,] -0.169 -0.214 -0.143  0.330 -0.137 -0.183
 [674,]  0.082 -0.117 -0.086  0.299  0.386  0.209
 [675,] -0.144 -0.222  0.095 -0.199 -0.195 -0.197
 [676,] -0.170 -0.234 -0.290 -0.295 -0.226 -0.228
 [677,] -0.051 -0.156  0.379 -0.090 -0.066  0.444
 [678,] -0.128 -0.214  0.323 -0.143 -0.176 -0.179
 [679,] -0.049  0.425 -0.268 -0.271 -0.193 -0.169
 [680,] -0.170 -0.234 -0.290 -0.295 -0.226 -0.228
 [681,] -0.170 -0.234 -0.290 -0.295 -0.226 -0.228
 [682,] -0.170 -0.234 -0.290 -0.295 -0.226 -0.228
 [683,] -0.170 -0.234 -0.290 -0.295 -0.226 -0.228
 [684,] -0.170 -0.234 -0.290 -0.295 -0.226 -0.228
 [685,] -0.170 -0.234 -0.290 -0.295 -0.226 -0.228
 [686,] -0.170 -0.234 -0.290 -0.295 -0.226 -0.228
 [687,] -0.170 -0.234 -0.290 -0.295 -0.226 -0.228
 [688,] -0.170 -0.234 -0.290 -0.295 -0.226 -0.228
 [689,] -0.170 -0.234 -0.290 -0.295 -0.226 -0.228
 [690,] -0.170 -0.234 -0.290 -0.295 -0.226 -0.228
 [691,]  0.628  0.694  0.658  0.661  0.702  0.746
 [692,] -0.170 -0.234 -0.290 -0.295 -0.226 -0.228
 [693,] -0.170 -0.234 -0.290 -0.295 -0.226 -0.228
 [694,] -0.169 -0.214 -0.143  0.330 -0.137 -0.183
 [695,] -0.170 -0.234 -0.290 -0.295 -0.226 -0.228
 [696,] -0.101 -0.170  0.272  0.454 -0.046  0.186
 [697,] -0.170 -0.234 -0.290 -0.295 -0.226 -0.228
 [698,] -0.042  0.076  0.170  0.536  0.718  0.005
 [699,] -0.170 -0.234 -0.290 -0.295 -0.226 -0.228
 [700,] -0.044 -0.138 -0.199 -0.208 -0.048  0.784
 [701,] -0.151 -0.221 -0.268 -0.254  0.010 -0.186
 [702,]  1.342  1.286  0.776  0.877  0.589  0.825
 [703,] -0.170 -0.234 -0.290 -0.295 -0.226 -0.228
 [704,] -0.170 -0.234 -0.290 -0.295 -0.226 -0.228
 [705,]  2.139  2.512  1.330  2.269  2.459  2.595
 [706,] -0.170 -0.234 -0.290 -0.295 -0.226 -0.228
 [707,] -0.100  0.017  0.103 -0.191 -0.183 -0.176
 [708,] -0.170 -0.234 -0.290 -0.295 -0.226 -0.228
 [709,] -0.170 -0.234 -0.290 -0.295 -0.226 -0.228
 [710,] -0.128 -0.202 -0.260 -0.266 -0.167  0.109
 [711,] -0.170 -0.234 -0.290 -0.295 -0.226 -0.228
 [712,] -0.154 -0.214  0.027  0.142 -0.153 -0.182
 [713,]  2.222  2.527  2.383  1.839  2.456  2.640
 [714,] -0.170 -0.234 -0.290 -0.295 -0.226 -0.228
 [715,] -0.170 -0.234 -0.290 -0.295 -0.226 -0.228
 [716,] -0.170 -0.234 -0.290 -0.295 -0.226 -0.228
 [717,] -0.087 -0.182  0.015 -0.097  0.617 -0.062
 [718,] -0.170 -0.234 -0.290 -0.295 -0.226 -0.228
 [719,] -0.170 -0.234 -0.290 -0.295 -0.226 -0.228
 [720,] -0.170 -0.234 -0.290 -0.295 -0.226 -0.228
 [721,] -0.170 -0.234 -0.290 -0.295 -0.226 -0.228
 [722,] -0.170 -0.234 -0.290 -0.295 -0.226 -0.228
 [723,]  1.302  0.676  1.109  0.702  0.319  1.390
 [724,] -0.121 -0.182 -0.088  0.431  0.451 -0.077
 [725,] -0.170 -0.234 -0.290 -0.295 -0.226 -0.228
 [726,] -0.170 -0.234 -0.290 -0.295 -0.226 -0.228
 [727,] -0.170 -0.234 -0.290 -0.295 -0.226 -0.228
 [728,]  2.018  1.820  2.415  2.246  2.373  1.941
 [729,] -0.154 -0.219 -0.005  0.006 -0.173 -0.192
 [730,] -0.170 -0.234 -0.290 -0.295 -0.226 -0.228
 [731,] -0.169 -0.214 -0.143  0.330 -0.137 -0.183
 [732,]  0.835  1.418  0.747  0.758  0.962  1.449
 [733,] -0.128 -0.214  0.323 -0.143 -0.176 -0.179
 [734,] -0.092 -0.155 -0.088  0.383 -0.028  0.440
 [735,] -0.170 -0.234 -0.290 -0.295 -0.226 -0.228
 [736,] -0.170 -0.234 -0.290 -0.295 -0.226 -0.228
 [737,] -0.170 -0.234 -0.290 -0.295 -0.226 -0.228
 [738,] -0.169 -0.210 -0.118  0.438 -0.122 -0.175
 [739,] -0.041 -0.121  0.166  0.464  0.041  0.744
 [740,]  0.338 -0.094 -0.234 -0.293 -0.168 -0.138
 [741,] -0.170 -0.234 -0.290 -0.295 -0.226 -0.228
 [742,]  0.460  0.024  0.727  1.161  0.170  0.626
 [743,]  0.338 -0.094 -0.234 -0.293 -0.168 -0.138
 [744,] -0.127 -0.195  0.469  0.481 -0.087 -0.134
 [745,]  0.180 -0.130 -0.231 -0.253  0.048 -0.127
 [746,] -0.170 -0.234 -0.290 -0.295 -0.226 -0.228
 [747,] -0.135 -0.207 -0.264 -0.270 -0.176  0.057
 [748,] -0.170 -0.234 -0.290 -0.295 -0.226 -0.228
 [749,] -0.170 -0.234 -0.290 -0.295 -0.226 -0.228
 [750,] -0.169 -0.214 -0.143  0.330 -0.137 -0.183
 [751,]  1.529  1.726  1.861  2.395  2.415  2.490
 [752,] -0.170 -0.234 -0.290 -0.295 -0.226 -0.228
 [753,] -0.058  0.213 -0.250 -0.255 -0.155  0.095
 [754,] -0.170 -0.234 -0.290 -0.295 -0.226 -0.228
 [755,] -0.128 -0.214  0.323 -0.143 -0.176 -0.179
 [756,]  0.050 -0.146  0.489  0.482 -0.067 -0.102
 [757,] -0.170 -0.234 -0.290 -0.295 -0.226 -0.228
 [758,] -0.127 -0.195  0.469  0.481 -0.087 -0.134
 [759,] -0.071 -0.151  0.976  1.017  0.351 -0.011
 [760,] -0.170 -0.234 -0.290 -0.295 -0.226 -0.228
 [761,]  0.792  1.392  1.440  1.461  0.875  0.900
 [762,]  0.291  0.353 -0.213 -0.236  0.074 -0.080
 [763,] -0.064  0.044  0.129 -0.166 -0.132  0.110
 [764,]  0.535 -0.025 -0.135 -0.008  0.123 -0.046
 [765,]  0.628  0.694  0.658  0.661  0.702  0.746
 [766,]  0.628  0.694  0.658  0.661  0.702  0.746
 [767,] -0.127 -0.195  0.469  0.481 -0.087 -0.134
 [768,] -0.170 -0.234 -0.290 -0.295 -0.226 -0.228
 [769,]  0.628  0.694  0.658  0.661  0.702  0.746
 [770,]  0.628  0.694  0.658  0.661  0.702  0.746
 [771,]  0.628  0.694  0.658  0.661  0.702  0.746
 [772,]  0.628  0.694  0.658  0.661  0.702  0.746
 [773,]  0.880  1.427  1.277  0.545  1.068  1.441
 [774,] -0.170 -0.234 -0.290 -0.295 -0.226 -0.228
 [775,] -0.093  0.186 -0.276 -0.279 -0.205 -0.190
 [776,] -0.170 -0.234 -0.290 -0.295 -0.226 -0.228
 [777,] -0.093  0.186 -0.276 -0.279 -0.205 -0.190
 [778,] -0.170 -0.234 -0.290 -0.295 -0.226 -0.228
 [779,] -0.170 -0.234 -0.290 -0.295 -0.226 -0.228
 [780,] -0.170 -0.234 -0.290 -0.295 -0.226 -0.228
 [781,] -0.093  0.186 -0.276 -0.279 -0.205 -0.190
 [782,] -0.170 -0.234 -0.290 -0.295 -0.226 -0.228
 [783,] -0.170 -0.234 -0.290 -0.295 -0.226 -0.228
 [784,] -0.049  0.425 -0.268 -0.271 -0.193 -0.169
 [785,] -0.170 -0.234 -0.290 -0.295 -0.226 -0.228
 [786,] -0.170 -0.234 -0.290 -0.295 -0.226 -0.228
 [787,] -0.170 -0.234 -0.290 -0.295 -0.226 -0.228
 [788,] -0.150 -0.213 -0.210 -0.010  0.044 -0.168
 [789,]  1.630  2.352  1.127  1.643  2.312  2.459
 [790,] -0.154 -0.227 -0.062 -0.238 -0.208 -0.210
 [791,] -0.115 -0.203  0.128 -0.139  0.158 -0.134
 [792,] -0.170 -0.234 -0.290 -0.295 -0.226 -0.228
 [793,] -0.170 -0.234 -0.290 -0.295 -0.226 -0.228
 [794,] -0.170 -0.234 -0.290 -0.295 -0.226 -0.228
 [795,] -0.170 -0.234 -0.290 -0.295 -0.226 -0.228
 [796,] -0.170 -0.234 -0.290 -0.295 -0.226 -0.228
 [797,] -0.093  0.186 -0.276 -0.279 -0.205 -0.190
 [798,] -0.126  0.005 -0.282 -0.286 -0.214 -0.207
 [799,] -0.170 -0.234 -0.290 -0.295 -0.226 -0.228
 [800,] -0.170 -0.234 -0.290 -0.295 -0.226 -0.228
 [801,] -0.170 -0.234 -0.290 -0.295 -0.226 -0.228
 [802,] -0.170 -0.234 -0.290 -0.295 -0.226 -0.228
 [803,] -0.170 -0.226 -0.233 -0.050 -0.192 -0.211
 [804,] -0.058  0.206 -0.026 -0.183  0.049 -0.129
 [805,] -0.170 -0.234 -0.290 -0.295 -0.226 -0.228
 [806,] -0.170 -0.234 -0.290 -0.295 -0.226 -0.228
 [807,] -0.170 -0.234 -0.290 -0.295 -0.226 -0.228
 [808,] -0.098 -0.159  0.189  0.695  0.202  0.181
 [809,] -0.099 -0.171  0.100  0.315  0.148  0.154
 [810,] -0.099 -0.171  0.100  0.315  0.148  0.154
 [811,] -0.097 -0.147  0.279  1.076  0.256  0.209
 [812,] -0.097 -0.147  0.279  1.076  0.256  0.209
 [813,] -0.113 -0.154  0.051  1.019  0.238  0.191
 [814,] -0.170 -0.234 -0.290 -0.295 -0.226 -0.228
 [815,] -0.093  0.186 -0.276 -0.279 -0.205 -0.190
 [816,] -0.170 -0.234 -0.290 -0.295 -0.226 -0.228
 [817,] -0.170 -0.234 -0.290 -0.295 -0.226 -0.228
 [818,] -0.170 -0.234 -0.290 -0.295 -0.226 -0.228
 [819,] -0.170 -0.234 -0.290 -0.295 -0.226 -0.228
 [820,] -0.170 -0.234 -0.290 -0.295 -0.226 -0.228
 [821,] -0.126  0.005 -0.282 -0.286 -0.214 -0.207
 [822,] -0.170 -0.234 -0.290 -0.295 -0.226 -0.228
 [823,] -0.170 -0.234 -0.290 -0.295 -0.226 -0.228
 [824,] -0.170 -0.234 -0.290 -0.295 -0.226 -0.228
 [825,] -0.170 -0.234 -0.290 -0.295 -0.226 -0.228
 [826,] -0.170 -0.234 -0.290 -0.295 -0.226 -0.228
 [827,] -0.170 -0.234 -0.290 -0.295 -0.226 -0.228
 [828,] -0.170 -0.234 -0.290 -0.295 -0.226 -0.228
 [829,] -0.170 -0.234 -0.290 -0.295 -0.226 -0.228
 [830,] -0.170 -0.234 -0.290 -0.295 -0.226 -0.228
 [831,]  0.431  0.333  0.008 -0.222 -0.128 -0.081
 [832,]  0.494  0.043  0.024  0.438  0.140  1.154
 [833,]  0.501  0.023  1.193  0.688  0.131  0.629
 [834,] -0.170 -0.234 -0.290 -0.295 -0.226 -0.228
 [835,] -0.170 -0.234 -0.290 -0.295 -0.226 -0.228
 [836,] -0.170 -0.234 -0.290 -0.295 -0.226 -0.228
 [837,] -0.170 -0.234 -0.290 -0.295 -0.226 -0.228
 [838,] -0.170 -0.234 -0.290 -0.295 -0.226 -0.228
 [839,] -0.170 -0.234 -0.290 -0.295 -0.226 -0.228
 [840,] -0.170 -0.226 -0.233 -0.050 -0.192 -0.211
 [841,] -0.113 -0.154  0.051  1.019  0.238  0.191
 [842,]  0.026 -0.173 -0.248 -0.254  0.030 -0.154
 [843,] -0.170 -0.234 -0.290 -0.295 -0.226 -0.228
 [844,] -0.170 -0.234 -0.290 -0.295 -0.226 -0.228
 [845,]  0.205  0.096 -0.245 -0.285 -0.176 -0.148
 [846,] -0.170 -0.234 -0.290 -0.295 -0.226 -0.228
 [847,] -0.049  0.425 -0.268 -0.271 -0.193 -0.169
 [848,] -0.170 -0.234 -0.290 -0.295 -0.226 -0.228
 [849,] -0.170 -0.234 -0.290 -0.295 -0.226 -0.228
 [850,] -0.170 -0.234 -0.290 -0.295 -0.226 -0.228
 [851,] -0.170 -0.234 -0.290 -0.295 -0.226 -0.228
 [852,]  0.816  0.926  0.501  0.772  0.856  0.854
 [853,]  0.636  0.613 -0.192 -0.269 -0.114 -0.047
 [854,] -0.126  0.005 -0.282 -0.286 -0.214 -0.207
 [855,] -0.170 -0.234 -0.290 -0.295 -0.226 -0.228
 [856,] -0.049  0.425 -0.268 -0.271 -0.193 -0.169
 [857,] -0.170 -0.234 -0.290 -0.295 -0.226 -0.228
 [858,] -0.170 -0.234 -0.290 -0.295 -0.226 -0.228
 [859,] -0.170 -0.234 -0.290 -0.295 -0.226 -0.228
 [860,] -0.154 -0.219 -0.005  0.006 -0.173 -0.192
 [861,] -0.170 -0.226 -0.233 -0.050 -0.192 -0.211
 [862,] -0.170 -0.234 -0.290 -0.295 -0.226 -0.228
 [863,] -0.170 -0.234 -0.290 -0.295 -0.226 -0.228
 [864,] -0.170 -0.234 -0.290 -0.295 -0.226 -0.228
 [865,] -0.170 -0.234 -0.290 -0.295 -0.226 -0.228
 [866,] -0.170 -0.234 -0.290 -0.295 -0.226 -0.228
 [867,] -0.144 -0.222  0.095 -0.199 -0.195 -0.197
 [868,] -0.126  0.005 -0.282 -0.286 -0.214 -0.207
 [869,] -0.111  0.012 -0.054 -0.230 -0.196 -0.188
 [870,] -0.049  0.425 -0.268 -0.271 -0.193 -0.169
 [871,] -0.170 -0.234 -0.290 -0.295 -0.226 -0.228
 [872,]  0.245 -0.092  0.389 -0.113 -0.079  0.217
 [873,]  0.192  1.743 -0.223 -0.223 -0.127 -0.049
 [874,] -0.170 -0.234 -0.290 -0.295 -0.226 -0.228
 [875,] -0.170 -0.234 -0.290 -0.295 -0.226 -0.228
 [876,] -0.170 -0.234 -0.290 -0.295 -0.226 -0.228
 [877,] -0.093  0.186 -0.276 -0.279 -0.205 -0.190
 [878,] -0.170 -0.234 -0.290 -0.295 -0.226 -0.228
 [879,] -0.049  0.425 -0.268 -0.271 -0.193 -0.169
 [880,] -0.170 -0.234 -0.290 -0.295 -0.226 -0.228
 [881,] -0.128 -0.214  0.323 -0.143 -0.176 -0.179
 [882,] -0.143 -0.202  0.241  0.425 -0.106 -0.152
 [883,] -0.170 -0.234 -0.290 -0.295 -0.226 -0.228
 [884,] -0.093  0.186 -0.276 -0.279 -0.205 -0.190
 [885,] -0.170 -0.234 -0.290 -0.295 -0.226 -0.228
 [886,] -0.170 -0.234 -0.290 -0.295 -0.226 -0.228
 [887,] -0.170 -0.234 -0.290 -0.295 -0.226 -0.228
 [888,] -0.170 -0.234 -0.290 -0.295 -0.226 -0.228
 [889,] -0.170 -0.234 -0.290 -0.295 -0.226 -0.228
 [890,] -0.170 -0.234 -0.290 -0.295 -0.226 -0.228
 [891,] -0.170 -0.234 -0.290 -0.295 -0.226 -0.228
 [892,]  0.644  0.853  0.604  0.439  0.862  0.501
 [893,]  0.228 -0.005  0.730  1.065  0.861  1.013
 [894,] -0.169 -0.214 -0.143  0.330 -0.137 -0.183
 [895,] -0.170 -0.234 -0.290 -0.295 -0.226 -0.228
 [896,]  0.161 -0.143 -0.253 -0.294 -0.188 -0.169
 [897,] -0.170 -0.234 -0.290 -0.295 -0.226 -0.228
 [898,] -0.170 -0.234 -0.290 -0.295 -0.226 -0.228
 [899,] -0.126  0.005 -0.282 -0.286 -0.214 -0.207
 [900,] -0.170 -0.234 -0.290 -0.295 -0.226 -0.228
 [901,]  0.536  0.623 -0.156 -0.216 -0.025  0.545
 [902,] -0.170 -0.234 -0.290 -0.295 -0.226 -0.228
 [903,] -0.170 -0.234 -0.290 -0.295 -0.226 -0.228
 [904,] -0.170 -0.234 -0.290 -0.295 -0.226 -0.228
 [905,] -0.170 -0.234 -0.290 -0.295 -0.226 -0.228
 [906,] -0.170 -0.234 -0.290 -0.295 -0.226 -0.228
 [907,] -0.170 -0.234 -0.290 -0.295 -0.226 -0.228
 [908,] -0.049  0.425 -0.268 -0.271 -0.193 -0.169
 [909,] -0.170 -0.234 -0.290 -0.295 -0.226 -0.228
 [910,] -0.170 -0.226 -0.233 -0.050 -0.192 -0.211
 [911,] -0.170 -0.234 -0.290 -0.295 -0.226 -0.228
 [912,] -0.170 -0.234 -0.290 -0.295 -0.226 -0.228
 [913,] -0.170 -0.234 -0.290 -0.295 -0.226 -0.228
 [914,]  0.028  0.484 -0.212 -0.217 -0.084  0.455
 [915,] -0.086 -0.183  0.353 -0.114 -0.117  0.158
 [916,] -0.170 -0.234 -0.290 -0.295 -0.226 -0.228
 [917,] -0.170 -0.234 -0.290 -0.295 -0.226 -0.228
 [918,] -0.107 -0.182  0.491  0.522  0.149 -0.091
 [919,] -0.050  0.226  0.483  0.497 -0.066 -0.095
 [920,] -0.170 -0.234 -0.290 -0.295 -0.226 -0.228
 [921,] -0.170 -0.234 -0.290 -0.295 -0.226 -0.228
 [922,] -0.170 -0.234 -0.290 -0.295 -0.226 -0.228
 [923,] -0.170 -0.234 -0.290 -0.295 -0.226 -0.228
 [924,] -0.170 -0.234 -0.290 -0.295 -0.226 -0.228
 [925,] -0.170 -0.234 -0.290 -0.295 -0.226 -0.228
 [926,] -0.170 -0.234 -0.290 -0.295 -0.226 -0.228
 [927,] -0.170 -0.234 -0.290 -0.295 -0.226 -0.228
 [928,] -0.122 -0.202 -0.235 -0.194  0.362 -0.122
 [929,] -0.169 -0.214 -0.143  0.330 -0.137 -0.183
 [930,] -0.170 -0.234 -0.290 -0.295 -0.226 -0.228
 [931,] -0.170 -0.234 -0.290 -0.295 -0.226 -0.228
 [932,] -0.170 -0.234 -0.290 -0.295 -0.226 -0.228
 [933,] -0.128 -0.214  0.323 -0.143 -0.176 -0.179
 [934,] -0.170 -0.234 -0.290 -0.295 -0.226 -0.228
 [935,]  0.507  0.596 -0.156 -0.169  0.454  0.028
 [936,] -0.170 -0.234 -0.290 -0.295 -0.226 -0.228
 [937,] -0.154 -0.219 -0.005  0.006 -0.173 -0.192
 [938,] -0.170 -0.234 -0.290 -0.295 -0.226 -0.228
 [939,] -0.170 -0.234 -0.290 -0.295 -0.226 -0.228
 [940,] -0.170 -0.234 -0.290 -0.295 -0.226 -0.228
 [941,] -0.170 -0.234 -0.290 -0.295 -0.226 -0.228
 [942,] -0.170 -0.234 -0.290 -0.295 -0.226 -0.228
 [943,] -0.170 -0.234 -0.290 -0.295 -0.226 -0.228
 [944,]  0.397 -0.053 -0.149 -0.025 -0.080  0.170
 [945,]  0.039 -0.155  0.300  0.307 -0.099 -0.125
 [946,]  0.261  0.670  2.180  2.317  1.520  1.002
 [947,]  0.315  0.336 -0.183 -0.225 -0.058  0.492
 [948,] -0.142 -0.194  0.299  0.669 -0.071 -0.134
 [949,] -0.170 -0.234 -0.290 -0.295 -0.226 -0.228
 [950,] -0.170 -0.234 -0.290 -0.295 -0.226 -0.228
 [951,] -0.170 -0.226 -0.233 -0.050 -0.192 -0.211
 [952,] -0.170 -0.234 -0.290 -0.295 -0.226 -0.228
 [953,]  0.379  0.371  0.994  0.830  0.614  0.114
 [954,]  2.223  2.550  2.555  2.572  2.560  2.693
 [955,] -0.170 -0.234 -0.290 -0.295 -0.226 -0.228
 [956,] -0.154 -0.227 -0.062 -0.238 -0.208 -0.210
 [957,] -0.170 -0.234 -0.290 -0.295 -0.226 -0.228
 [958,] -0.154 -0.227 -0.062 -0.238 -0.208 -0.210
 [959,] -0.170 -0.234 -0.290 -0.295 -0.226 -0.228
 [960,] -0.170 -0.234 -0.290 -0.295 -0.226 -0.228
 [961,] -0.051 -0.156  0.379 -0.090 -0.066  0.444
 [962,] -0.093 -0.175 -0.234 -0.241 -0.117  0.395
 [963,] -0.170 -0.234 -0.290 -0.295 -0.226 -0.228
 [964,]  0.192  1.743 -0.223 -0.223 -0.127 -0.049
 [965,] -0.170 -0.234 -0.290 -0.295 -0.226 -0.228
 [966,] -0.170 -0.234 -0.290 -0.295 -0.226 -0.228
 [967,] -0.170 -0.234 -0.290 -0.295 -0.226 -0.228
 [968,]  0.294  1.238 -0.024  0.109  1.714  0.832
 [969,] -0.170 -0.234 -0.290 -0.295 -0.226 -0.228
 [970,] -0.170 -0.234 -0.290 -0.295 -0.226 -0.228
 [971,] -0.049  0.425 -0.268 -0.271 -0.193 -0.169
 [972,] -0.170 -0.234 -0.290 -0.295 -0.226 -0.228
 [973,] -0.170 -0.234 -0.290 -0.295 -0.226 -0.228
 [974,] -0.170 -0.234 -0.290 -0.295 -0.226 -0.228
 [975,] -0.170 -0.234 -0.290 -0.295 -0.226 -0.228
 [976,]  0.021  0.684  0.183  0.077 -0.115 -0.098
 [977,]  0.401  0.955  0.396 -0.103 -0.084 -0.022
 [978,] -0.135 -0.207 -0.264 -0.270 -0.176  0.057
 [979,] -0.170 -0.234 -0.290 -0.295 -0.226 -0.228
 [980,] -0.092 -0.155 -0.088  0.383 -0.028  0.440
 [981,] -0.154 -0.227 -0.062 -0.238 -0.208 -0.210
 [982,] -0.123 -0.212  0.393 -0.126 -0.170 -0.173
 [983,] -0.170 -0.234 -0.290 -0.295 -0.226 -0.228
 [984,] -0.153 -0.207  0.084  0.386 -0.119 -0.165
 [985,] -0.169 -0.222 -0.201  0.086 -0.172 -0.201
 [986,] -0.170 -0.234 -0.290 -0.295 -0.226 -0.228
 [987,] -0.170 -0.234 -0.290 -0.295 -0.226 -0.228
 [988,] -0.170 -0.234 -0.290 -0.295 -0.226 -0.228
 [989,] -0.170 -0.234 -0.290 -0.295 -0.226 -0.228
 [990,] -0.170 -0.234 -0.290 -0.295 -0.226 -0.228
 [991,] -0.170 -0.234 -0.290 -0.295 -0.226 -0.228
 [992,] -0.042 -0.141  0.019 -0.160 -0.048  0.699
 [993,] -0.170 -0.234 -0.290 -0.295 -0.226 -0.228
 [994,]  0.014  0.676 -0.237 -0.222  0.055 -0.105
 [995,] -0.170 -0.234 -0.290 -0.295 -0.226 -0.228
 [996,] -0.170 -0.226 -0.233 -0.050 -0.192 -0.211
 [997,] -0.170 -0.234 -0.290 -0.295 -0.226 -0.228
 [998,] -0.137 -0.195  0.344  0.579 -0.080 -0.136
 [999,] -0.064 -0.135  1.026  1.226  0.084  0.229
[1000,] -0.170 -0.234 -0.290 -0.295 -0.226 -0.228
[1001,] -0.170 -0.234 -0.290 -0.295 -0.226 -0.228
[1002,] -0.170 -0.234 -0.290 -0.295 -0.226 -0.228
[1003,] -0.154 -0.219 -0.005  0.006 -0.173 -0.192
[1004,] -0.170 -0.234 -0.290 -0.295 -0.226 -0.228
[1005,] -0.170 -0.234 -0.290 -0.295 -0.226 -0.228
[1006,] -0.170 -0.234 -0.290 -0.295 -0.226 -0.228
[1007,] -0.170 -0.234 -0.290 -0.295 -0.226 -0.228
[1008,] -0.170 -0.234 -0.290 -0.295 -0.226 -0.228
[1009,] -0.170 -0.234 -0.290 -0.295 -0.226 -0.228
[1010,] -0.170 -0.234 -0.290 -0.295 -0.226 -0.228
[1011,] -0.001 -0.104  0.580  0.636  0.611  0.595
[1012,] -0.170 -0.234 -0.290 -0.295 -0.226 -0.228
[1013,] -0.170 -0.234 -0.290 -0.295 -0.226 -0.228
[1014,] -0.170 -0.234 -0.290 -0.295 -0.226 -0.228
[1015,] -0.122 -0.202 -0.235 -0.194  0.362 -0.122
[1016,] -0.093  0.186 -0.276 -0.279 -0.205 -0.190
[1017,] -0.169 -0.214 -0.143  0.330 -0.137 -0.183
[1018,] -0.170 -0.234 -0.290 -0.295 -0.226 -0.228
[1019,] -0.170 -0.234 -0.290 -0.295 -0.226 -0.228
[1020,] -0.170 -0.234 -0.290 -0.295 -0.226 -0.228
[1021,] -0.170 -0.234 -0.290 -0.295 -0.226 -0.228
[1022,] -0.170 -0.234 -0.290 -0.295 -0.226 -0.228
[1023,] -0.170 -0.234 -0.290 -0.295 -0.226 -0.228
[1024,] -0.170 -0.234 -0.290 -0.295 -0.226 -0.228
[1025,] -0.170 -0.234 -0.290 -0.295 -0.226 -0.228
[1026,] -0.170 -0.234 -0.290 -0.295 -0.226 -0.228
[1027,] -0.135 -0.207 -0.264 -0.270 -0.176  0.057
[1028,] -0.170 -0.234 -0.290 -0.295 -0.226 -0.228
[1029,] -0.170 -0.234 -0.290 -0.295 -0.226 -0.228
[1030,] -0.170 -0.234 -0.290 -0.295 -0.226 -0.228
[1031,] -0.170 -0.234 -0.290 -0.295 -0.226 -0.228
[1032,] -0.170 -0.234 -0.290 -0.295 -0.226 -0.228
[1033,] -0.170 -0.234 -0.290 -0.295 -0.226 -0.228
[1034,] -0.170 -0.234 -0.290 -0.295 -0.226 -0.228
[1035,] -0.170 -0.234 -0.290 -0.295 -0.226 -0.228
[1036,] -0.127 -0.195  0.469  0.481 -0.087 -0.134
[1037,] -0.170 -0.234 -0.290 -0.295 -0.226 -0.228
[1038,] -0.170 -0.234 -0.290 -0.295 -0.226 -0.228
[1039,] -0.170 -0.234 -0.290 -0.295 -0.226 -0.228
[1040,] -0.115 -0.203  0.128 -0.139  0.158 -0.134
[1041,] -0.139 -0.183 -0.021  0.771  0.269 -0.092
[1042,] -0.170 -0.234 -0.290 -0.295 -0.226 -0.228
[1043,] -0.069 -0.149  0.593  0.846  0.653  0.011
[1044,]  2.078  2.426  0.913  0.654  1.539  2.359
[1045,] -0.015 -0.129  0.404 -0.065 -0.016  0.730
[1046,] -0.141 -0.207 -0.200  0.010  0.161 -0.147
[1047,] -0.169 -0.222 -0.201  0.086 -0.172 -0.201
[1048,] -0.170 -0.234 -0.290 -0.295 -0.226 -0.228
[1049,] -0.170 -0.234 -0.290 -0.295 -0.226 -0.228
[1050,] -0.168 -0.194  0.003  0.955 -0.048 -0.137
[1051,] -0.170 -0.234 -0.290 -0.295 -0.226 -0.228
[1052,] -0.170 -0.234 -0.290 -0.295 -0.226 -0.228
[1053,]  0.338 -0.094 -0.234 -0.293 -0.168 -0.138
[1054,] -0.049 -0.128  0.582  0.779  0.057  0.507
[1055,] -0.170 -0.234 -0.290 -0.295 -0.226 -0.228
[1056,] -0.170 -0.234 -0.290 -0.295 -0.226 -0.228
[1057,] -0.170 -0.234 -0.290 -0.295 -0.226 -0.228
[1058,] -0.170 -0.234 -0.290 -0.295 -0.226 -0.228
[1059,] -0.122 -0.202 -0.235 -0.194  0.362 -0.122
[1060,] -0.170 -0.234 -0.290 -0.295 -0.226 -0.228
[1061,]  0.795  0.099  0.003  0.242  0.622  0.678
[1062,]  0.382  0.144 -0.226 -0.285 -0.156 -0.116
[1063,] -0.105  0.050 -0.024  0.760  0.165 -0.091
[1064,] -0.018 -0.115  0.137  0.276  0.350  0.738
[1065,]  0.674  0.778  0.335  0.716  0.852  0.987
[1066,] -0.170 -0.234 -0.290 -0.295 -0.226 -0.228
[1067,] -0.170 -0.234 -0.290 -0.295 -0.226 -0.228
[1068,]  0.075 -0.065  0.490  0.064  0.631  1.173
[1069,] -0.170 -0.234 -0.290 -0.295 -0.226 -0.228
[1070,]  0.062 -0.057 -0.122 -0.135  0.102  1.641
[1071,] -0.034  0.432 -0.040 -0.214 -0.174 -0.150
[1072,] -0.169 -0.214 -0.143  0.330 -0.137 -0.183
[1073,] -0.170 -0.234 -0.290 -0.295 -0.226 -0.228
[1074,] -0.083  0.044  0.477  0.490 -0.075 -0.112
[1075,] -0.170 -0.234 -0.290 -0.295 -0.226 -0.228
[1076,] -0.093 -0.175 -0.234 -0.241 -0.117  0.395
[1077,]  0.387 -0.043 -0.032  0.432  0.509  0.014
[1078,] -0.170 -0.234 -0.290 -0.295 -0.226 -0.228
[1079,]  0.796  0.531  0.695  0.677  0.761  1.041
[1080,] -0.169 -0.214 -0.143  0.330 -0.137 -0.183
[1081,] -0.170 -0.234 -0.290 -0.295 -0.226 -0.228
[1082,]  0.328  0.626  1.135  1.017  0.737  0.741
[1083,] -0.128 -0.214  0.323 -0.143 -0.176 -0.179
[1084,]  0.304  0.000  0.358  1.098  0.186  0.952
[1085,]  1.376  1.426  1.315  1.309  1.569  1.667
[1086,] -0.066  0.198  0.109 -0.184 -0.174 -0.159
[1087,] -0.170 -0.234 -0.290 -0.295 -0.226 -0.228
[1088,] -0.170 -0.234 -0.290 -0.295 -0.226 -0.228
[1089,] -0.033  0.448  0.075  0.274 -0.105 -0.115
[1090,] -0.127 -0.195  0.469  0.481 -0.087 -0.134
[1091,]  0.294  1.250  1.573  1.606  1.661  0.368
[1092,] -0.127 -0.195  0.469  0.481 -0.087 -0.134
[1093,]  0.009  0.484  0.137  0.439 -0.026  0.233
[1094,]  0.458 -0.016  0.435 -0.088 -0.008  0.535
[1095,]  0.143 -0.055  1.449  1.983  0.750  0.144
[1096,] -0.170 -0.234 -0.290 -0.295 -0.226 -0.228
[1097,] -0.127 -0.195  0.469  0.481 -0.087 -0.134
[1098,] -0.143 -0.214  0.152  0.045 -0.160 -0.180
[1099,] -0.170 -0.234 -0.290 -0.295 -0.226 -0.228
[1100,] -0.170 -0.234 -0.290 -0.295 -0.226 -0.228
[1101,] -0.154 -0.227 -0.062 -0.238 -0.208 -0.210
[1102,] -0.170 -0.234 -0.290 -0.295 -0.226 -0.228
[1103,] -0.170 -0.234 -0.290 -0.295 -0.226 -0.228
[1104,] -0.170 -0.234 -0.290 -0.295 -0.226 -0.228
[1105,] -0.016 -0.116  0.585  0.436  0.050  0.719
[1106,] -0.170 -0.234 -0.290 -0.295 -0.226 -0.228
[1107,] -0.170 -0.234 -0.290 -0.295 -0.226 -0.228
[1108,] -0.049  0.425 -0.268 -0.271 -0.193 -0.169
[1109,] -0.170 -0.234 -0.290 -0.295 -0.226 -0.228
[1110,] -0.120 -0.162  0.058  1.055  0.540 -0.031
[1111,]  1.348  1.724  0.871  0.469  0.359  1.758
[1112,] -0.170 -0.234 -0.290 -0.295 -0.226 -0.228
[1113,] -0.007  0.444  0.345 -0.119 -0.143 -0.119
[1114,] -0.083 -0.156  0.148  0.476  0.293  0.236
[1115,] -0.080 -0.170 -0.204 -0.165  0.421  0.215
[1116,] -0.170 -0.234 -0.290 -0.295 -0.226 -0.228
[1117,] -0.121 -0.182 -0.088  0.431  0.451 -0.077
[1118,] -0.122 -0.202 -0.235 -0.194  0.362 -0.122
[1119,] -0.170 -0.234 -0.290 -0.295 -0.226 -0.228
[1120,] -0.128 -0.214  0.323 -0.143 -0.176 -0.179
[1121,]  0.692  0.084  1.971  1.512  0.770  0.238
[1122,] -0.170 -0.234 -0.290 -0.295 -0.226 -0.228
[1123,] -0.122 -0.202 -0.235 -0.194  0.362 -0.122
[1124,]  0.121 -0.108  0.271  0.227  0.921  0.043
[1125,] -0.170 -0.234 -0.290 -0.295 -0.226 -0.228
[1126,] -0.170 -0.234 -0.290 -0.295 -0.226 -0.228
[1127,]  0.327  1.255  1.376  0.463  0.213  1.272
[1128,] -0.170 -0.234 -0.290 -0.295 -0.226 -0.228
[1129,] -0.170 -0.234 -0.290 -0.295 -0.226 -0.228
[1130,] -0.170 -0.234 -0.290 -0.295 -0.226 -0.228
[1131,]  0.008 -0.165 -0.124  0.331 -0.117 -0.151
[1132,]  0.669  1.761  0.965  1.853  1.947  0.474
[1133,] -0.170 -0.234 -0.290 -0.295 -0.226 -0.228
[1134,]  0.049 -0.166  0.342 -0.143 -0.156 -0.148
[1135,] -0.170 -0.234 -0.290 -0.295 -0.226 -0.228
[1136,] -0.170 -0.234 -0.290 -0.295 -0.226 -0.228
[1137,] -0.170 -0.234 -0.290 -0.295 -0.226 -0.228
[1138,] -0.170 -0.234 -0.290 -0.295 -0.226 -0.228
[1139,]  0.625  0.093  1.158  0.217  0.740  1.313
[1140,] -0.126  0.005 -0.282 -0.286 -0.214 -0.207
[1141,] -0.170 -0.234 -0.290 -0.295 -0.226 -0.228
[1142,] -0.170 -0.234 -0.290 -0.295 -0.226 -0.228
[1143,] -0.154 -0.227 -0.062 -0.238 -0.208 -0.210
[1144,] -0.170 -0.234 -0.290 -0.295 -0.226 -0.228
[1145,]  0.028  0.484 -0.212 -0.217 -0.084  0.455
[1146,] -0.049  0.425 -0.268 -0.271 -0.193 -0.169
[1147,] -0.170 -0.234 -0.290 -0.295 -0.226 -0.228
[1148,] -0.169 -0.214 -0.143  0.330 -0.137 -0.183
[1149,] -0.170 -0.234 -0.290 -0.295 -0.226 -0.228
[1150,]  0.465  0.016  0.024  0.486  0.619  0.637
[1151,] -0.170 -0.234 -0.290 -0.295 -0.226 -0.228
[1152,] -0.134 -0.191 -0.150  0.218 -0.107  0.093
[1153,] -0.170 -0.234 -0.290 -0.295 -0.226 -0.228
[1154,] -0.170 -0.234 -0.290 -0.295 -0.226 -0.228
[1155,]  0.523  0.603  0.071 -0.112  0.472  0.046
[1156,]  0.283  0.142  0.086  0.096  0.352 -0.023
[1157,] -0.170 -0.234 -0.290 -0.295 -0.226 -0.228
[1158,]  0.593  0.854  0.464 -0.008  0.516  0.099
[1159,] -0.170 -0.234 -0.290 -0.295 -0.226 -0.228
[1160,] -0.118 -0.192  0.021  0.030 -0.123  0.093
[1161,] -0.170 -0.234 -0.290 -0.295 -0.226 -0.228
[1162,] -0.128 -0.214  0.323 -0.143 -0.176 -0.179
[1163,] -0.091  0.032 -0.256 -0.261 -0.164  0.079
[1164,] -0.170 -0.234 -0.290 -0.295 -0.226 -0.228
[1165,]  0.220  0.183  0.608  0.645  0.643  0.649
[1166,] -0.045  0.218 -0.220 -0.179  0.383 -0.084
[1167,]  0.072  1.084 -0.245 -0.247 -0.160 -0.109
[1168,]  0.028  0.484 -0.212 -0.217 -0.084  0.455
[1169,] -0.170 -0.234 -0.290 -0.295 -0.226 -0.228
[1170,] -0.170 -0.234 -0.290 -0.295 -0.226 -0.228
[1171,] -0.170 -0.234 -0.290 -0.295 -0.226 -0.228
[1172,] -0.170 -0.234 -0.290 -0.295 -0.226 -0.228
[1173,] -0.170 -0.234 -0.290 -0.295 -0.226 -0.228
[1174,] -0.170 -0.234 -0.290 -0.295 -0.226 -0.228
[1175,]  0.040 -0.105  1.046  0.163  0.572  0.599
[1176,] -0.170 -0.234 -0.290 -0.295 -0.226 -0.228
[1177,] -0.039  0.482 -0.266 -0.269 -0.190 -0.163
[1178,]  0.047 -0.072  0.635  0.736  1.199  0.701
[1179,] -0.049  0.425 -0.268 -0.271 -0.193 -0.169
[1180,] -0.170 -0.234 -0.290 -0.295 -0.226 -0.228
[1181,] -0.170 -0.234 -0.290 -0.295 -0.226 -0.228
[1182,] -0.170 -0.234 -0.290 -0.295 -0.226 -0.228
[1183,] -0.170 -0.234 -0.290 -0.295 -0.226 -0.228
[1184,] -0.170 -0.234 -0.290 -0.295 -0.226 -0.228
[1185,] -0.170 -0.234 -0.290 -0.295 -0.226 -0.228
[1186,]  1.354  0.184 -0.122 -0.290 -0.051  0.043
[1187,] -0.170 -0.234 -0.290 -0.295 -0.226 -0.228
[1188,] -0.170 -0.234 -0.290 -0.295 -0.226 -0.228
[1189,] -0.170 -0.234 -0.290 -0.295 -0.226 -0.228
[1190,] -0.154 -0.227 -0.062 -0.238 -0.208 -0.210
[1191,] -0.170 -0.234 -0.290 -0.295 -0.226 -0.228
[1192,] -0.102 -0.190 -0.212 -0.153  0.598 -0.080
[1193,] -0.170 -0.234 -0.290 -0.295 -0.226 -0.228
[1194,]  0.254  0.292  0.046  0.022 -0.114 -0.095
[1195,]  0.192  1.743 -0.223 -0.223 -0.127 -0.049
[1196,] -0.170 -0.234 -0.290 -0.295 -0.226 -0.228
[1197,] -0.170 -0.234 -0.290 -0.295 -0.226 -0.228
[1198,]  0.338 -0.094 -0.234 -0.293 -0.168 -0.138
[1199,] -0.170 -0.234 -0.290 -0.295 -0.226 -0.228
[1200,] -0.170 -0.234 -0.290 -0.295 -0.226 -0.228
[1201,] -0.170 -0.234 -0.290 -0.295 -0.226 -0.228
[1202,] -0.044 -0.143 -0.179 -0.140  0.471  0.501
[1203,] -0.154 -0.227 -0.062 -0.238 -0.208 -0.210
[1204,]  0.464 -0.004 -0.123 -0.139  0.530  0.591
[1205,] -0.170 -0.234 -0.290 -0.295 -0.226 -0.228
[1206,]  0.937  0.096  0.490 -0.039  0.529  0.108
[1207,] -0.092 -0.180  0.406  0.125 -0.091  0.124
[1208,] -0.091 -0.168  0.495  0.506 -0.037  0.152
[1209,] -0.170 -0.234 -0.290 -0.295 -0.226 -0.228
[1210,] -0.170 -0.234 -0.290 -0.295 -0.226 -0.228
[1211,] -0.091  0.032 -0.256 -0.261 -0.164  0.079
[1212,] -0.170 -0.234 -0.290 -0.295 -0.226 -0.228
[1213,] -0.049  0.425 -0.268 -0.271 -0.193 -0.169
[1214,]  2.067  2.399  1.311  0.307  0.944  2.269
[1215,] -0.170 -0.234 -0.290 -0.295 -0.226 -0.228
[1216,]  0.443 -0.003  0.353  0.480  0.062  0.562
[1217,]  0.338 -0.094 -0.234 -0.293 -0.168 -0.138
[1218,] -0.170 -0.234 -0.290 -0.295 -0.226 -0.228
[1219,] -0.170 -0.234 -0.290 -0.295 -0.226 -0.228
[1220,] -0.170 -0.234 -0.290 -0.295 -0.226 -0.228
[1221,] -0.170 -0.234 -0.290 -0.295 -0.226 -0.228
[1222,] -0.170 -0.234 -0.290 -0.295 -0.226 -0.228
[1223,] -0.170 -0.234 -0.290 -0.295 -0.226 -0.228
[1224,]  0.041  0.476  0.400 -0.018  0.445 -0.013
[1225,] -0.170 -0.234 -0.290 -0.295 -0.226 -0.228
[1226,] -0.170 -0.234 -0.290 -0.295 -0.226 -0.228
[1227,] -0.029  0.450 -0.156  0.150  0.097 -0.098
[1228,] -0.170 -0.234 -0.290 -0.295 -0.226 -0.228
[1229,] -0.170 -0.234 -0.290 -0.295 -0.226 -0.228
[1230,] -0.170 -0.234 -0.290 -0.295 -0.226 -0.228
[1231,]  0.338 -0.094 -0.234 -0.293 -0.168 -0.138
[1232,]  0.029  0.504 -0.065  0.407  0.005  0.500
[1233,] -0.002  0.257  0.539  0.597  0.522  0.010
[1234,] -0.140 -0.191 -0.085  0.498  0.230 -0.112
[1235,]  0.142  0.137 -0.030  0.469  0.543  0.314
[1236,] -0.144 -0.222  0.095 -0.199 -0.195 -0.197
[1237,]  0.492 -0.052 -0.217 -0.293 -0.150 -0.110
[1238,]  0.028  0.845 -0.253 -0.256 -0.172 -0.131
[1239,] -0.092 -0.155 -0.088  0.383 -0.028  0.440
[1240,]  1.127  0.221  1.771  0.269  0.261  1.347
[1241,] -0.170 -0.226 -0.233 -0.050 -0.192 -0.211
[1242,]  0.000  0.469 -0.123  0.211  0.449 -0.035
[1243,] -0.170 -0.234 -0.290 -0.295 -0.226 -0.228
[1244,] -0.170 -0.234 -0.290 -0.295 -0.226 -0.228
[1245,]  0.386 -0.063 -0.179 -0.192  0.420 -0.032
[1246,]  0.316  0.196  0.378  0.629  0.082  0.614
[1247,]  0.189  0.972  0.747  0.968  0.999  0.443
[1248,] -0.169 -0.214 -0.143  0.330 -0.137 -0.183
[1249,]  0.072  1.084 -0.245 -0.247 -0.160 -0.109
[1250,] -0.049  0.425 -0.268 -0.271 -0.193 -0.169
[1251,]  0.429 -0.044  0.434 -0.041  0.471  0.017
[1252,] -0.128 -0.214  0.323 -0.143 -0.176 -0.179
[1253,]  0.254  0.435  1.073  0.768  1.276  1.648
[1254,] -0.170 -0.234 -0.290 -0.295 -0.226 -0.228
[1255,]  0.415 -0.036 -0.178 -0.240 -0.058  0.485
[1256,]  0.306  0.827  1.205  0.730  1.556  1.235
[1257,] -0.170 -0.234 -0.290 -0.295 -0.226 -0.228
[1258,]  0.580  1.223 -0.190 -0.246 -0.102 -0.018
[1259,]  0.536  0.623 -0.156 -0.216 -0.025  0.545
[1260,]  0.363  1.089  1.219  1.069  1.532  1.488
[1261,] -0.170 -0.234 -0.290 -0.295 -0.226 -0.228
[1262,]  0.665  1.282  1.182  0.682  0.088  0.126
[1263,] -0.049  0.425 -0.268 -0.271 -0.193 -0.169
[1264,] -0.115 -0.203  0.128 -0.139  0.158 -0.134
[1265,]  0.305  0.522 -0.229 -0.270 -0.152 -0.106
[1266,] -0.170 -0.234 -0.290 -0.295 -0.226 -0.228
[1267,] -0.170 -0.234 -0.290 -0.295 -0.226 -0.228
[1268,] -0.170 -0.234 -0.290 -0.295 -0.226 -0.228
[1269,]  0.838  1.412  0.115  0.379  1.858  1.226
[1270,]  0.007 -0.185 -0.270 -0.294 -0.206 -0.197
[1271,] -0.170 -0.234 -0.290 -0.295 -0.226 -0.228
[1272,]  0.011  0.265  0.222  0.113 -0.029  0.482
[1273,] -0.170 -0.234 -0.290 -0.295 -0.226 -0.228
[1274,] -0.170 -0.234 -0.290 -0.295 -0.226 -0.228
[1275,] -0.169 -0.214 -0.143  0.330 -0.137 -0.183
[1276,] -0.170 -0.234 -0.290 -0.295 -0.226 -0.228
[1277,] -0.048  0.445 -0.121  0.354 -0.104 -0.123
[1278,] -0.077 -0.168 -0.006 -0.185 -0.098  0.413
[1279,]  0.190  0.569  1.651  0.261  0.118  0.888
[1280,] -0.169 -0.214 -0.143  0.330 -0.137 -0.183
[1281,] -0.170 -0.234 -0.290 -0.295 -0.226 -0.228
[1282,] -0.029  0.446 -0.188  0.014  0.077 -0.108
[1283,]  0.071  0.503  1.072  0.437  0.012  0.243
[1284,] -0.170 -0.234 -0.290 -0.295 -0.226 -0.228
[1285,] -0.170 -0.234 -0.290 -0.295 -0.226 -0.228
[1286,]  0.628  0.702  0.716  0.905  0.737  0.763
[1287,]  0.049 -0.086  0.475  0.060  0.698  0.908
[1288,]  0.149  1.143 -0.190 -0.194 -0.051  0.514
[1289,] -0.170 -0.234 -0.290 -0.295 -0.226 -0.228
[1290,] -0.170 -0.234 -0.290 -0.295 -0.226 -0.228
[1291,] -0.126  0.005 -0.282 -0.286 -0.214 -0.207
[1292,] -0.122 -0.202 -0.235 -0.194  0.362 -0.122
[1293,] -0.170 -0.234 -0.290 -0.295 -0.226 -0.228
[1294,]  0.451  0.663  0.089  0.674  0.710  1.012
[1295,]  0.335  0.702  1.605  1.166  1.370  1.777
[1296,] -0.170 -0.234 -0.290 -0.295 -0.226 -0.228
[1297,] -0.170 -0.234 -0.290 -0.295 -0.226 -0.228
[1298,] -0.170 -0.234 -0.290 -0.295 -0.226 -0.228
[1299,] -0.170 -0.234 -0.290 -0.295 -0.226 -0.228
[1300,]  0.028  0.845 -0.253 -0.256 -0.172 -0.131
[1301,] -0.170 -0.234 -0.290 -0.295 -0.226 -0.228
[1302,] -0.049  0.064 -0.226 -0.233 -0.105  0.416
[1303,] -0.128 -0.214  0.323 -0.143 -0.176 -0.179
[1304,] -0.128 -0.214  0.323 -0.143 -0.176 -0.179
[1305,] -0.128 -0.214  0.323 -0.143 -0.176 -0.179
[1306,] -0.170 -0.234 -0.290 -0.295 -0.226 -0.228
[1307,]  0.308 -0.033  0.946  0.631  0.092  0.579
[1308,] -0.170 -0.234 -0.290 -0.295 -0.226 -0.228
[1309,] -0.170 -0.234 -0.290 -0.295 -0.226 -0.228
[1310,] -0.086 -0.195  0.935  0.008 -0.126 -0.130
[1311,] -0.170 -0.234 -0.290 -0.295 -0.226 -0.228
[1312,] -0.170 -0.234 -0.290 -0.295 -0.226 -0.228
[1313,] -0.049  0.425 -0.268 -0.271 -0.193 -0.169
[1314,] -0.126  0.005 -0.282 -0.286 -0.214 -0.207
[1315,] -0.170 -0.234 -0.290 -0.295 -0.226 -0.228
[1316,] -0.170 -0.234 -0.290 -0.295 -0.226 -0.228
[1317,] -0.170 -0.234 -0.290 -0.295 -0.226 -0.228
[1318,] -0.170 -0.226 -0.233 -0.050 -0.192 -0.211
[1319,] -0.170 -0.234 -0.290 -0.295 -0.226 -0.228
[1320,]  0.580  1.223 -0.190 -0.246 -0.102 -0.018
[1321,] -0.121 -0.182 -0.088  0.431  0.451 -0.077
[1322,] -0.135 -0.207 -0.264 -0.270 -0.176  0.057
[1323,] -0.170 -0.234 -0.290 -0.295 -0.226 -0.228
[1324,] -0.170 -0.234 -0.290 -0.295 -0.226 -0.228
[1325,] -0.170 -0.234 -0.290 -0.295 -0.226 -0.228
[1326,] -0.141 -0.215 -0.257 -0.234  0.126 -0.165
[1327,] -0.135 -0.214 -0.040 -0.198  0.028 -0.168
[1328,] -0.170 -0.234 -0.290 -0.295 -0.226 -0.228
[1329,] -0.170 -0.234 -0.290 -0.295 -0.226 -0.228
[1330,]  0.622  1.243  0.423 -0.094 -0.051  0.031
[1331,] -0.170 -0.234 -0.290 -0.295 -0.226 -0.228
[1332,]  1.409  2.219  1.052  1.911  0.526  1.564
[1333,]  0.238  0.277 -0.239 -0.278 -0.167 -0.131
[1334,]  0.133 -0.095 -0.159 -0.140  0.492  0.532
[1335,] -0.170 -0.234 -0.290 -0.295 -0.226 -0.228
[1336,] -0.170 -0.234 -0.290 -0.295 -0.226 -0.228
[1337,] -0.170 -0.234 -0.290 -0.295 -0.226 -0.228
[1338,] -0.170 -0.234 -0.290 -0.295 -0.226 -0.228
[1339,] -0.170 -0.234 -0.290 -0.295 -0.226 -0.228
[1340,]  0.788  0.448 -0.153 -0.248 -0.049  0.297
[1341,] -0.170 -0.234 -0.290 -0.295 -0.226 -0.228
[1342,] -0.127 -0.207  0.380  0.101 -0.141 -0.161
[1343,] -0.123 -0.212  0.393 -0.126 -0.170 -0.173
[1344,] -0.170 -0.234 -0.290 -0.295 -0.226 -0.228
[1345,] -0.170 -0.234 -0.290 -0.295 -0.226 -0.228
[1346,]  0.248  0.135  0.514  0.491 -0.037 -0.053
[1347,] -0.170 -0.234 -0.290 -0.295 -0.226 -0.228
[1348,] -0.170 -0.234 -0.290 -0.295 -0.226 -0.228
[1349,] -0.170 -0.234 -0.290 -0.295 -0.226 -0.228
[1350,] -0.170 -0.234 -0.290 -0.295 -0.226 -0.228
[1351,] -0.170 -0.234 -0.290 -0.295 -0.226 -0.228
[1352,]  0.190  0.513  0.162 -0.151 -0.091  0.180
[1353,] -0.170 -0.234 -0.290 -0.295 -0.226 -0.228
[1354,] -0.170 -0.226 -0.233 -0.050 -0.192 -0.211
[1355,] -0.170 -0.234 -0.290 -0.295 -0.226 -0.228
[1356,] -0.170 -0.234 -0.290 -0.295 -0.226 -0.228
[1357,] -0.170 -0.234 -0.290 -0.295 -0.226 -0.228
[1358,] -0.122 -0.202 -0.235 -0.194  0.362 -0.122
[1359,] -0.170 -0.234 -0.290 -0.295 -0.226 -0.228
[1360,] -0.170 -0.234 -0.290 -0.295 -0.226 -0.228
[1361,] -0.170 -0.234 -0.290 -0.295 -0.226 -0.228
[1362,] -0.170 -0.234 -0.290 -0.295 -0.226 -0.228
[1363,] -0.170 -0.234 -0.290 -0.295 -0.226 -0.228
[1364,] -0.170 -0.234 -0.290 -0.295 -0.226 -0.228
[1365,] -0.141 -0.215 -0.257 -0.234  0.126 -0.165
[1366,] -0.170 -0.234 -0.290 -0.295 -0.226 -0.228
[1367,] -0.170 -0.234 -0.290 -0.295 -0.226 -0.228
[1368,] -0.170 -0.234 -0.290 -0.295 -0.226 -0.228
[1369,] -0.170 -0.234 -0.290 -0.295 -0.226 -0.228
[1370,] -0.093 -0.175 -0.234 -0.241 -0.117  0.395
[1371,]  0.059 -0.143  0.040  0.031 -0.102  0.125
[1372,] -0.170 -0.234 -0.290 -0.295 -0.226 -0.228
[1373,] -0.170 -0.234 -0.290 -0.295 -0.226 -0.228
[1374,] -0.154 -0.227 -0.062 -0.238 -0.208 -0.210
[1375,] -0.170 -0.234 -0.290 -0.295 -0.226 -0.228
[1376,] -0.170 -0.234 -0.290 -0.295 -0.226 -0.228
[1377,] -0.170 -0.234 -0.290 -0.295 -0.226 -0.228
[1378,] -0.170 -0.234 -0.290 -0.295 -0.226 -0.228
[1379,] -0.044 -0.143 -0.179 -0.140  0.471  0.501
[1380,]  0.135  0.026  1.130  1.779  0.942  1.647
[1381,] -0.170 -0.234 -0.290 -0.295 -0.226 -0.228
[1382,] -0.170 -0.234 -0.290 -0.295 -0.226 -0.228
[1383,] -0.050 -0.128  0.245  0.796  0.791  0.287
[1384,] -0.170 -0.234 -0.290 -0.295 -0.226 -0.228
[1385,] -0.170 -0.234 -0.290 -0.295 -0.226 -0.228
[1386,] -0.093  0.194 -0.218 -0.035 -0.170 -0.172
[1387,] -0.170 -0.234 -0.290 -0.295 -0.226 -0.228
[1388,]  0.006 -0.134  0.975  0.193  1.045  0.076
[1389,] -0.170 -0.234 -0.290 -0.295 -0.226 -0.228
[1390,]  0.378  1.917  0.227  1.234  0.937  1.181
[1391,]  0.456  0.713  0.030  0.091  1.332  1.944
[1392,]  0.126  0.560  0.607  0.664  0.653  0.707
[1393,] -0.003  0.109  0.419  0.648  0.264  0.497
[1394,]  0.803  1.260  1.669  1.358  1.845  2.226
[1395,]  0.981  1.526  1.194  1.405  2.154  2.024
[1396,]  1.247  1.863  0.433  0.408  0.186  0.796
[1397,]  0.253  0.673  0.608  1.234  1.216  1.696
[1398,]  1.450  1.821  0.827  1.544  1.348  2.238
[1399,]  2.019  2.409  1.065  1.454  1.370  2.043
[1400,]  0.342  0.806  0.906  1.222  0.760  0.753
[1401,]  0.656  0.141  1.305  0.794  0.350  1.875
[1402,]  1.323  1.497  0.784  0.657  1.222  1.511
[1403,]  0.432  0.913  1.688  1.714  1.317  0.864
[1404,]  1.341  1.983  2.098  1.357  1.383  1.653
[1405,]  0.506  0.978  1.514  1.679  1.114  1.743
[1406,]  1.004  1.523  2.110  1.430  1.736  1.957
[1407,]  0.377  0.516  0.517  0.836  0.944  1.644
[1408,]  0.097  0.329  0.155  0.209  0.615  0.964
[1409,]  0.147  0.238  0.927  1.815  1.640  1.124
[1410,]  0.216  0.652  0.616  1.115  0.331  1.818
[1411,]  0.835  1.425  0.946  1.380  1.018  1.271
[1412,]  0.303  1.017  1.825  0.830  1.386  0.615
[1413,] -0.154 -0.227 -0.062 -0.238 -0.208 -0.210
[1414,]  0.223  1.069  0.667  1.444  1.008  0.835
[1415,]  0.057  0.563  0.375  0.729  0.774  0.071
[1416,]  0.270  0.431  0.652  0.794  0.684  0.732
[1417,] -0.170 -0.234 -0.290 -0.295 -0.226 -0.228
[1418,] -0.170 -0.234 -0.290 -0.295 -0.226 -0.228
[1419,] -0.170 -0.234 -0.290 -0.295 -0.226 -0.228
[1420,] -0.044 -0.143 -0.179 -0.140  0.471  0.501
[1421,] -0.170 -0.234 -0.290 -0.295 -0.226 -0.228
[1422,] -0.050 -0.128  0.245  0.796  0.791  0.287
[1423,]  0.053 -0.113  1.658  0.361  1.101  0.131
[1424,]  0.135  0.026  1.130  1.779  0.942  1.647
[1425,] -0.170 -0.234 -0.290 -0.295 -0.226 -0.228
[1426,] -0.170 -0.226 -0.233 -0.050 -0.192 -0.211
[1427,] -0.170 -0.234 -0.290 -0.295 -0.226 -0.228
[1428,] -0.170 -0.234 -0.290 -0.295 -0.226 -0.228
[1429,] -0.170 -0.226 -0.233 -0.050 -0.192 -0.211
[1430,] -0.170 -0.234 -0.290 -0.295 -0.226 -0.228
[1431,] -0.170 -0.234 -0.290 -0.295 -0.226 -0.228
[1432,]  0.427  1.959  0.237  1.186  0.380  1.911
[1433,] -0.170 -0.234 -0.290 -0.295 -0.226 -0.228
[1434,] -0.169 -0.214 -0.143  0.330 -0.137 -0.183
[1435,] -0.169 -0.214 -0.143  0.330 -0.137 -0.183
[1436,] -0.170 -0.234 -0.290 -0.295 -0.226 -0.228
[1437,] -0.170 -0.234 -0.290 -0.295 -0.226 -0.228
[1438,] -0.170 -0.234 -0.290 -0.295 -0.226 -0.228
[1439,] -0.170 -0.234 -0.290 -0.295 -0.226 -0.228
[1440,] -0.170 -0.234 -0.290 -0.295 -0.226 -0.228
[1441,] -0.170 -0.234 -0.290 -0.295 -0.226 -0.228
[1442,] -0.170 -0.234 -0.290 -0.295 -0.226 -0.228
[1443,] -0.144 -0.222  0.095 -0.199 -0.195 -0.197
[1444,] -0.170 -0.234 -0.290 -0.295 -0.226 -0.228
[1445,] -0.170 -0.234 -0.290 -0.295 -0.226 -0.228
[1446,] -0.170 -0.234 -0.290 -0.295 -0.226 -0.228
[1447,] -0.170 -0.234 -0.290 -0.295 -0.226 -0.228
[1448,] -0.170 -0.234 -0.290 -0.295 -0.226 -0.228
[1449,] -0.135 -0.207 -0.264 -0.270 -0.176  0.057
[1450,] -0.170 -0.234 -0.290 -0.295 -0.226 -0.228
[1451,] -0.170 -0.234 -0.290 -0.295 -0.226 -0.228
[1452,]  0.433  0.632  0.763  0.639  0.343  0.663
[1453,] -0.170 -0.226 -0.233 -0.050 -0.192 -0.211
[1454,] -0.128 -0.214  0.323 -0.143 -0.176 -0.179
[1455,] -0.170 -0.234 -0.290 -0.295 -0.226 -0.228
[1456,] -0.170 -0.234 -0.290 -0.295 -0.226 -0.228
[1457,] -0.170 -0.234 -0.290 -0.295 -0.226 -0.228
[1458,] -0.030  0.069  0.020 -0.120  0.335  0.234
[1459,] -0.049  0.425 -0.268 -0.271 -0.193 -0.169
[1460,] -0.170 -0.234 -0.290 -0.295 -0.226 -0.228
[1461,] -0.170 -0.234 -0.290 -0.295 -0.226 -0.228
[1462,] -0.170 -0.234 -0.290 -0.295 -0.226 -0.228
[1463,]  2.223  2.550  2.555  2.572  2.560  2.693
[1464,] -0.154 -0.227 -0.062 -0.238 -0.208 -0.210
[1465,] -0.049  0.425 -0.268 -0.271 -0.193 -0.169
[1466,] -0.170 -0.234 -0.290 -0.295 -0.226 -0.228
[1467,]  0.084  0.235 -0.256 -0.279 -0.185 -0.159
[1468,] -0.170 -0.234 -0.290 -0.295 -0.226 -0.228
[1469,] -0.170 -0.234 -0.290 -0.295 -0.226 -0.228
[1470,] -0.170 -0.234 -0.290 -0.295 -0.226 -0.228
[1471,] -0.170 -0.234 -0.290 -0.295 -0.226 -0.228
[1472,] -0.170 -0.234 -0.290 -0.295 -0.226 -0.228
[1473,]  0.812  1.144  0.537 -0.054  0.025  0.389
[1474,] -0.170 -0.234 -0.290 -0.295 -0.226 -0.228
[1475,] -0.170 -0.234 -0.290 -0.295 -0.226 -0.228
[1476,] -0.170 -0.234 -0.290 -0.295 -0.226 -0.228
[1477,] -0.170 -0.234 -0.290 -0.295 -0.226 -0.228
[1478,] -0.170 -0.234 -0.290 -0.295 -0.226 -0.228
[1479,] -0.170 -0.234 -0.290 -0.295 -0.226 -0.228
[1480,] -0.170 -0.234 -0.290 -0.295 -0.226 -0.228
[1481,] -0.170 -0.234 -0.290 -0.295 -0.226 -0.228
[1482,] -0.049  0.425 -0.268 -0.271 -0.193 -0.169
[1483,] -0.170 -0.234 -0.290 -0.295 -0.226 -0.228
[1484,] -0.076  0.032  0.196 -0.133  0.059 -0.128
[1485,] -0.170 -0.234 -0.290 -0.295 -0.226 -0.228
[1486,] -0.170 -0.234 -0.290 -0.295 -0.226 -0.228
[1487,] -0.170 -0.234 -0.290 -0.295 -0.226 -0.228
[1488,] -0.170 -0.234 -0.290 -0.295 -0.226 -0.228
[1489,]  0.338 -0.094 -0.234 -0.293 -0.168 -0.138
[1490,] -0.170 -0.234 -0.290 -0.295 -0.226 -0.228
[1491,] -0.170 -0.234 -0.290 -0.295 -0.226 -0.228
[1492,] -0.170 -0.234 -0.290 -0.295 -0.226 -0.228
[1493,] -0.170 -0.234 -0.290 -0.295 -0.226 -0.228
[1494,] -0.170 -0.234 -0.290 -0.295 -0.226 -0.228
[1495,] -0.170 -0.234 -0.290 -0.295 -0.226 -0.228
[1496,] -0.154 -0.214  0.027  0.142 -0.153 -0.182
[1497,] -0.128 -0.214  0.323 -0.143 -0.176 -0.179
[1498,]  2.192  2.536  2.099  2.459  2.522  2.657
[1499,] -0.170 -0.234 -0.290 -0.295 -0.226 -0.228
[1500,] -0.035  0.225 -0.018 -0.194 -0.127  0.166
[1501,] -0.127 -0.195  0.469  0.481 -0.087 -0.134
[1502,] -0.170 -0.234 -0.290 -0.295 -0.226 -0.228
[1503,] -0.170 -0.234 -0.290 -0.295 -0.226 -0.228
[1504,] -0.170 -0.234 -0.290 -0.295 -0.226 -0.228
[1505,] -0.170 -0.234 -0.290 -0.295 -0.226 -0.228
[1506,] -0.170 -0.234 -0.290 -0.295 -0.226 -0.228
[1507,] -0.154 -0.219 -0.005  0.006 -0.173 -0.192
[1508,] -0.123 -0.212  0.393 -0.126 -0.170 -0.173
[1509,] -0.170 -0.234 -0.290 -0.295 -0.226 -0.228
[1510,] -0.170 -0.234 -0.290 -0.295 -0.226 -0.228
[1511,] -0.005  0.255  0.251  0.266  0.176  0.248
[1512,] -0.170 -0.234 -0.290 -0.295 -0.226 -0.228
[1513,] -0.170 -0.234 -0.290 -0.295 -0.226 -0.228
[1514,] -0.170 -0.234 -0.290 -0.295 -0.226 -0.228
[1515,] -0.170 -0.234 -0.290 -0.295 -0.226 -0.228
[1516,] -0.170 -0.234 -0.290 -0.295 -0.226 -0.228
[1517,] -0.170 -0.234 -0.290 -0.295 -0.226 -0.228
[1518,] -0.170 -0.234 -0.290 -0.295 -0.226 -0.228
[1519,] -0.170 -0.234 -0.290 -0.295 -0.226 -0.228
[1520,] -0.170 -0.234 -0.290 -0.295 -0.226 -0.228
[1521,]  0.823  0.039 -0.181 -0.292 -0.112 -0.051
[1522,] -0.170 -0.234 -0.290 -0.295 -0.226 -0.228
[1523,] -0.170 -0.234 -0.290 -0.295 -0.226 -0.228
[1524,] -0.170 -0.234 -0.290 -0.295 -0.226 -0.228
[1525,]  0.028  0.857 -0.164  0.125 -0.118 -0.103
[1526,] -0.170 -0.226 -0.233 -0.050 -0.192 -0.211
[1527,] -0.042  0.076 -0.112  0.220  0.478  0.213
[1528,] -0.170 -0.234 -0.290 -0.295 -0.226 -0.228
[1529,] -0.170 -0.234 -0.290 -0.295 -0.226 -0.228
[1530,] -0.170 -0.234 -0.290 -0.295 -0.226 -0.228
[1531,] -0.170 -0.234 -0.290 -0.295 -0.226 -0.228
[1532,] -0.170 -0.234 -0.290 -0.295 -0.226 -0.228
[1533,] -0.170 -0.234 -0.290 -0.295 -0.226 -0.228
[1534,] -0.170 -0.234 -0.290 -0.295 -0.226 -0.228
[1535,] -0.170 -0.234 -0.290 -0.295 -0.226 -0.228
[1536,] -0.170 -0.234 -0.290 -0.295 -0.226 -0.228
[1537,] -0.170 -0.234 -0.290 -0.295 -0.226 -0.228
[1538,] -0.170 -0.234 -0.290 -0.295 -0.226 -0.228
[1539,] -0.170 -0.234 -0.290 -0.295 -0.226 -0.228
[1540,] -0.170 -0.234 -0.290 -0.295 -0.226 -0.228
[1541,] -0.170 -0.234 -0.290 -0.295 -0.226 -0.228
[1542,] -0.170 -0.234 -0.290 -0.295 -0.226 -0.228
[1543,] -0.170 -0.234 -0.290 -0.295 -0.226 -0.228
[1544,] -0.170 -0.234 -0.290 -0.295 -0.226 -0.228
[1545,]  0.504  0.950  1.495  0.746  0.357  1.906
[1546,] -0.043 -0.136  0.550  0.607  0.552  0.258
[1547,] -0.170 -0.234 -0.290 -0.295 -0.226 -0.228
[1548,]  0.628  0.694  0.658  0.661  0.702  0.746
[1549,] -0.127 -0.195  0.469  0.481 -0.087 -0.134
[1550,] -0.170 -0.234 -0.290 -0.295 -0.226 -0.228
[1551,] -0.037 -0.131  0.555  0.611  0.561  0.310
[1552,] -0.170 -0.234 -0.290 -0.295 -0.226 -0.228
[1553,]  1.001  2.028  0.929  0.832  0.532  0.545
[1554,] -0.170 -0.234 -0.290 -0.295 -0.226 -0.228
[1555,]  0.986  1.074  1.882  1.575  1.715  1.065
[1556,] -0.170 -0.234 -0.290 -0.295 -0.226 -0.228
[1557,]  0.628  0.694  0.658  0.661  0.702  0.746
[1558,]  0.115  1.123  0.514  0.529 -0.021 -0.014
[1559,] -0.143 -0.209  0.184  0.181 -0.140 -0.170
[1560,] -0.072 -0.154  0.798  0.863  0.438 -0.013
[1561,]  0.336  0.352  0.298  0.286  0.330  0.328
[1562,]  0.149  0.132  0.544  0.555  0.231  0.248
[1563,] -0.170 -0.234 -0.290 -0.295 -0.226 -0.228
[1564,] -0.012  0.299  0.340  0.404  0.376 -0.028
[1565,] -0.017 -0.102  1.217  1.624  1.015  0.136
[1566,] -0.170 -0.234 -0.290 -0.295 -0.226 -0.228
[1567,] -0.143 -0.202  0.241  0.425 -0.106 -0.152
[1568,] -0.170 -0.234 -0.290 -0.295 -0.226 -0.228
[1569,] -0.151 -0.221 -0.268 -0.254  0.010 -0.186
[1570,] -0.035  0.233  0.040  0.050 -0.092  0.183
[1571,]  1.348  1.524  1.474  1.448  1.444  1.441
[1572,] -0.060 -0.139 -0.080  0.323  0.415  0.463
[1573,] -0.143 -0.209  0.184  0.181 -0.140 -0.170
[1574,]  0.628  0.694  0.658  0.661  0.702  0.746
[1575,] -0.170 -0.234 -0.290 -0.295 -0.226 -0.228
[1576,] -0.170 -0.234 -0.290 -0.295 -0.226 -0.228
[1577,] -0.170 -0.234 -0.290 -0.295 -0.226 -0.228
[1578,] -0.122 -0.202 -0.235 -0.194  0.362 -0.122
[1579,]  2.223  2.550  2.555  2.572  2.560  2.693
[1580,] -0.169 -0.218 -0.175  0.194 -0.157 -0.193
[1581,]  0.036 -0.166 -0.237 -0.234  0.146 -0.133
[1582,]  0.265  0.289  0.146 -0.183 -0.135 -0.100
[1583,] -0.170 -0.234 -0.290 -0.295 -0.226 -0.228
[1584,] -0.170 -0.234 -0.290 -0.295 -0.226 -0.228
[1585,] -0.034 -0.104  1.430  1.983  0.730  0.113
[1586,] -0.170 -0.234 -0.290 -0.295 -0.226 -0.228
[1587,] -0.112 -0.195  0.640  0.294 -0.103 -0.133
[1588,] -0.170 -0.234 -0.290 -0.295 -0.226 -0.228
[1589,] -0.127 -0.195  0.469  0.481 -0.087 -0.134
[1590,]  0.641  1.255  0.445 -0.054  0.185  0.073
[1591,] -0.170 -0.234 -0.290 -0.295 -0.226 -0.228
[1592,] -0.127 -0.207  0.380  0.101 -0.141 -0.161
[1593,]  0.043  0.348  1.289  1.356  0.548  0.089
[1594,] -0.170 -0.234 -0.290 -0.295 -0.226 -0.228
[1595,] -0.170 -0.234 -0.290 -0.295 -0.226 -0.228
[1596,]  0.105  0.102  0.686  0.666 -0.022 -0.058
[1597,] -0.170 -0.234 -0.290 -0.295 -0.226 -0.228
[1598,] -0.170 -0.234 -0.290 -0.295 -0.226 -0.228
[1599,] -0.170 -0.234 -0.290 -0.295 -0.226 -0.228
[1600,] -0.170 -0.234 -0.290 -0.295 -0.226 -0.228
[1601,] -0.170 -0.234 -0.290 -0.295 -0.226 -0.228
[1602,] -0.170 -0.234 -0.290 -0.295 -0.226 -0.228
[1603,] -0.170 -0.234 -0.290 -0.295 -0.226 -0.228
[1604,] -0.154 -0.227 -0.062 -0.238 -0.208 -0.210
[1605,] -0.170 -0.234 -0.290 -0.295 -0.226 -0.228
[1606,]  0.085 -0.025  2.098  2.188  0.890  0.785
[1607,] -0.093  0.186 -0.276 -0.279 -0.205 -0.190
[1608,] -0.170 -0.234 -0.290 -0.295 -0.226 -0.228
[1609,] -0.079 -0.163 -0.147  0.079  0.456  0.233
[1610,] -0.170 -0.234 -0.290 -0.295 -0.226 -0.228
[1611,]  0.333  0.550  0.022 -0.189 -0.086  0.194
[1612,] -0.170 -0.234 -0.290 -0.295 -0.226 -0.228
[1613,] -0.170 -0.234 -0.290 -0.295 -0.226 -0.228
[1614,] -0.170 -0.234 -0.290 -0.295 -0.226 -0.228
[1615,]  0.507  0.035  0.636  0.637  0.669  0.686
[1616,] -0.170 -0.234 -0.290 -0.295 -0.226 -0.228
[1617,] -0.170 -0.234 -0.290 -0.295 -0.226 -0.228
[1618,] -0.170 -0.234 -0.290 -0.295 -0.226 -0.228
[1619,] -0.170 -0.234 -0.290 -0.295 -0.226 -0.228
[1620,] -0.014  0.452 -0.242 -0.246 -0.143  0.117
[1621,] -0.170 -0.234 -0.290 -0.295 -0.226 -0.228
[1622,] -0.170 -0.234 -0.290 -0.295 -0.226 -0.228
[1623,]  0.053 -0.064  1.464  1.314  0.744  0.693
[1624,] -0.170 -0.234 -0.290 -0.295 -0.226 -0.228
[1625,] -0.142 -0.194  0.299  0.669 -0.071 -0.134
[1626,] -0.170 -0.234 -0.290 -0.295 -0.226 -0.228
[1627,] -0.093  0.186 -0.276 -0.279 -0.205 -0.190
[1628,] -0.170 -0.234 -0.290 -0.295 -0.226 -0.228
[1629,] -0.170 -0.234 -0.290 -0.295 -0.226 -0.228
[1630,] -0.170 -0.234 -0.290 -0.295 -0.226 -0.228
[1631,] -0.170 -0.234 -0.290 -0.295 -0.226 -0.228
[1632,] -0.170 -0.234 -0.290 -0.295 -0.226 -0.228
[1633,] -0.050  0.213  0.394  0.116 -0.120 -0.123
[1634,] -0.170 -0.234 -0.290 -0.295 -0.226 -0.228
[1635,] -0.170 -0.234 -0.290 -0.295 -0.226 -0.228
[1636,] -0.144 -0.222  0.095 -0.199 -0.195 -0.197
[1637,] -0.170 -0.234 -0.290 -0.295 -0.226 -0.228
[1638,] -0.170 -0.234 -0.290 -0.295 -0.226 -0.228
[1639,] -0.170 -0.234 -0.290 -0.295 -0.226 -0.228
[1640,] -0.170 -0.234 -0.290 -0.295 -0.226 -0.228
[1641,] -0.170 -0.234 -0.290 -0.295 -0.226 -0.228
[1642,] -0.095 -0.158 -0.048  0.543  0.400  0.196
[1643,]  0.317  0.343  0.545  0.522  0.022  0.249
[1644,] -0.170 -0.234 -0.290 -0.295 -0.226 -0.228
[1645,] -0.092 -0.188  0.348 -0.119 -0.126  0.107
[1646,] -0.170 -0.234 -0.290 -0.295 -0.226 -0.228
[1647,]  0.182  0.310  0.281  0.286  0.313  0.301
[1648,]  0.480  0.223  0.581  0.556  0.270  0.307
[1649,] -0.144 -0.222  0.095 -0.199 -0.195 -0.197
[1650,] -0.170 -0.234 -0.290 -0.295 -0.226 -0.228
[1651,] -0.170 -0.234 -0.290 -0.295 -0.226 -0.228
[1652,] -0.170 -0.234 -0.290 -0.295 -0.226 -0.228
[1653,] -0.170 -0.234 -0.290 -0.295 -0.226 -0.228
[1654,] -0.170 -0.234 -0.290 -0.295 -0.226 -0.228
[1655,] -0.170 -0.234 -0.290 -0.295 -0.226 -0.228
[1656,] -0.170 -0.234 -0.290 -0.295 -0.226 -0.228
[1657,] -0.170 -0.234 -0.290 -0.295 -0.226 -0.228
[1658,] -0.170 -0.234 -0.290 -0.295 -0.226 -0.228
[1659,] -0.143 -0.202  0.241  0.425 -0.106 -0.152
[1660,] -0.080 -0.183  0.378 -0.042  0.412 -0.073
[1661,] -0.170 -0.234 -0.290 -0.295 -0.226 -0.228
[1662,] -0.170 -0.234 -0.290 -0.295 -0.226 -0.228
[1663,] -0.170 -0.234 -0.290 -0.295 -0.226 -0.228
[1664,] -0.144 -0.222  0.095 -0.199 -0.195 -0.197
[1665,] -0.170 -0.234 -0.290 -0.295 -0.226 -0.228
[1666,] -0.154 -0.227 -0.062 -0.238 -0.208 -0.210
[1667,] -0.170 -0.234 -0.290 -0.295 -0.226 -0.228
[1668,] -0.006  0.457  0.434  0.261 -0.089 -0.092
[1669,] -0.170 -0.234 -0.290 -0.295 -0.226 -0.228
[1670,] -0.170 -0.234 -0.290 -0.295 -0.226 -0.228
[1671,] -0.170 -0.234 -0.290 -0.295 -0.226 -0.228
[1672,] -0.170 -0.234 -0.290 -0.295 -0.226 -0.228
[1673,] -0.170 -0.234 -0.290 -0.295 -0.226 -0.228
[1674,] -0.170 -0.234 -0.290 -0.295 -0.226 -0.228
[1675,] -0.143 -0.209  0.184  0.181 -0.140 -0.170
[1676,] -0.170 -0.234 -0.290 -0.295 -0.226 -0.228
[1677,] -0.170 -0.234 -0.290 -0.295 -0.226 -0.228
[1678,] -0.170 -0.234 -0.290 -0.295 -0.226 -0.228
[1679,] -0.170 -0.234 -0.290 -0.295 -0.226 -0.228
[1680,] -0.170 -0.234 -0.290 -0.295 -0.226 -0.228
[1681,] -0.170 -0.234 -0.290 -0.295 -0.226 -0.228
[1682,]  0.501  0.384  1.152  0.650  0.043  0.044
[1683,] -0.170 -0.234 -0.290 -0.295 -0.226 -0.228
[1684,] -0.170 -0.234 -0.290 -0.295 -0.226 -0.228
[1685,] -0.170 -0.234 -0.290 -0.295 -0.226 -0.228
[1686,] -0.170 -0.234 -0.290 -0.295 -0.226 -0.228
[1687,] -0.170 -0.234 -0.290 -0.295 -0.226 -0.228
[1688,] -0.170 -0.234 -0.290 -0.295 -0.226 -0.228
[1689,] -0.170 -0.234 -0.290 -0.295 -0.226 -0.228
[1690,] -0.170 -0.234 -0.290 -0.295 -0.226 -0.228
[1691,] -0.170 -0.234 -0.290 -0.295 -0.226 -0.228
[1692,] -0.170 -0.234 -0.290 -0.295 -0.226 -0.228
[1693,] -0.170 -0.234 -0.290 -0.295 -0.226 -0.228
[1694,] -0.170 -0.234 -0.290 -0.295 -0.226 -0.228
[1695,] -0.170 -0.234 -0.290 -0.295 -0.226 -0.228
[1696,] -0.170 -0.234 -0.290 -0.295 -0.226 -0.228
[1697,] -0.170 -0.234 -0.290 -0.295 -0.226 -0.228
[1698,]  1.288  0.719  0.125  0.365  1.203  1.150
[1699,] -0.169 -0.214 -0.143  0.330 -0.137 -0.183
[1700,] -0.051 -0.156  0.379 -0.090 -0.066  0.444
[1701,] -0.170 -0.234 -0.290 -0.295 -0.226 -0.228
[1702,] -0.170 -0.234 -0.290 -0.295 -0.226 -0.228
[1703,] -0.170 -0.234 -0.290 -0.295 -0.226 -0.228
[1704,]  1.498  1.909  2.012  2.330  1.798  2.086
[1705,] -0.170 -0.234 -0.290 -0.295 -0.226 -0.228
[1706,] -0.170 -0.234 -0.290 -0.295 -0.226 -0.228
[1707,] -0.170 -0.234 -0.290 -0.295 -0.226 -0.228
[1708,] -0.170 -0.234 -0.290 -0.295 -0.226 -0.228
[1709,] -0.100  0.017  0.103 -0.191 -0.183 -0.176
[1710,]  0.129  0.125 -0.117  0.148 -0.030  0.476
[1711,]  0.041  0.509  1.045  1.265  0.303  0.045
[1712,] -0.170 -0.234 -0.290 -0.295 -0.226 -0.228
[1713,] -0.135 -0.207 -0.264 -0.270 -0.176  0.057
[1714,]  0.262 -0.058 -0.049  0.384  0.013  0.503
[1715,] -0.170 -0.234 -0.290 -0.295 -0.226 -0.228
[1716,] -0.170 -0.234 -0.290 -0.295 -0.226 -0.228
[1717,] -0.170 -0.234 -0.290 -0.295 -0.226 -0.228
[1718,] -0.170 -0.234 -0.290 -0.295 -0.226 -0.228
[1719,]  0.177 -0.136 -0.026 -0.237 -0.170 -0.151
[1720,] -0.081  0.051  0.125  0.455  0.246 -0.079
[1721,]  1.089  0.911  1.629  1.156  1.010  1.155
[1722,]  0.114  0.002  2.099  2.140  0.411  1.302
[1723,] -0.126 -0.187  0.526  0.726 -0.052 -0.116
[1724,] -0.154 -0.227 -0.062 -0.238 -0.208 -0.210
[1725,] -0.150 -0.209 -0.178  0.126  0.064 -0.158
[1726,]  0.844  0.917  1.187  0.403  0.499  0.820
[1727,] -0.049  0.425 -0.268 -0.271 -0.193 -0.169
[1728,] -0.170 -0.234 -0.290 -0.295 -0.226 -0.228
[1729,]  0.079 -0.135  0.464  0.298  0.251 -0.056
[1730,]  0.198  0.725  0.145 -0.166 -0.129 -0.084
[1731,] -0.170 -0.234 -0.290 -0.295 -0.226 -0.228
[1732,] -0.170 -0.234 -0.290 -0.295 -0.226 -0.228
[1733,] -0.170 -0.234 -0.290 -0.295 -0.226 -0.228
[1734,] -0.170 -0.234 -0.290 -0.295 -0.226 -0.228
[1735,] -0.170 -0.234 -0.290 -0.295 -0.226 -0.228
[1736,] -0.170 -0.234 -0.290 -0.295 -0.226 -0.228
[1737,] -0.170 -0.234 -0.290 -0.295 -0.226 -0.228
[1738,] -0.170 -0.234 -0.290 -0.295 -0.226 -0.228
[1739,] -0.170 -0.234 -0.290 -0.295 -0.226 -0.228
[1740,] -0.126  0.005 -0.282 -0.286 -0.214 -0.207
[1741,] -0.170 -0.234 -0.290 -0.295 -0.226 -0.228
[1742,]  0.681  1.216  2.067  1.618  1.585  1.020
[1743,] -0.170 -0.234 -0.290 -0.295 -0.226 -0.228
[1744,] -0.170 -0.234 -0.290 -0.295 -0.226 -0.228
[1745,] -0.170 -0.234 -0.290 -0.295 -0.226 -0.228
[1746,] -0.099 -0.196  0.356 -0.083  0.176 -0.116
[1747,] -0.169 -0.214 -0.143  0.330 -0.137 -0.183
[1748,] -0.170 -0.234 -0.290 -0.295 -0.226 -0.228
[1749,] -0.170 -0.234 -0.290 -0.295 -0.226 -0.228
[1750,] -0.170 -0.234 -0.290 -0.295 -0.226 -0.228
[1751,] -0.170 -0.234 -0.290 -0.295 -0.226 -0.228
[1752,]  0.617  0.299  0.660  0.323  0.796  0.945
[1753,]  0.085  0.520  1.191  0.894  0.604  0.091
[1754,] -0.006  0.464  0.491  0.505 -0.054 -0.074
[1755,]  2.152  2.487  2.402  2.102  2.094  2.265
[1756,] -0.154 -0.227 -0.062 -0.238 -0.208 -0.210
[1757,] -0.170 -0.234 -0.290 -0.295 -0.226 -0.228
[1758,] -0.170 -0.234 -0.290 -0.295 -0.226 -0.228
[1759,] -0.170 -0.234 -0.290 -0.295 -0.226 -0.228
[1760,] -0.170 -0.234 -0.290 -0.295 -0.226 -0.228
[1761,] -0.170 -0.234 -0.290 -0.295 -0.226 -0.228
[1762,] -0.170 -0.234 -0.290 -0.295 -0.226 -0.228
[1763,] -0.170 -0.234 -0.290 -0.295 -0.226 -0.228
[1764,]  1.245  0.834  1.309  0.877  0.622  0.279
[1765,] -0.170 -0.234 -0.290 -0.295 -0.226 -0.228
[1766,] -0.095  0.019  0.174 -0.173 -0.177 -0.170
[1767,] -0.170 -0.234 -0.290 -0.295 -0.226 -0.228
[1768,] -0.170 -0.234 -0.290 -0.295 -0.226 -0.228
[1769,] -0.170 -0.234 -0.290 -0.295 -0.226 -0.228
[1770,] -0.170 -0.234 -0.290 -0.295 -0.226 -0.228
[1771,] -0.170 -0.234 -0.290 -0.295 -0.226 -0.228
[1772,] -0.170 -0.234 -0.290 -0.295 -0.226 -0.228
[1773,] -0.170 -0.234 -0.290 -0.295 -0.226 -0.228
[1774,] -0.170 -0.234 -0.290 -0.295 -0.226 -0.228
[1775,] -0.170 -0.234 -0.290 -0.295 -0.226 -0.228
[1776,] -0.151 -0.221 -0.268 -0.254  0.010 -0.186
[1777,] -0.170 -0.234 -0.290 -0.295 -0.226 -0.228
[1778,] -0.170 -0.234 -0.290 -0.295 -0.226 -0.228
[1779,] -0.093 -0.182 -0.010 -0.169  0.088  0.170
[1780,] -0.170 -0.234 -0.290 -0.295 -0.226 -0.228
[1781,] -0.170 -0.234 -0.290 -0.295 -0.226 -0.228
[1782,] -0.170 -0.234 -0.290 -0.295 -0.226 -0.228
[1783,]  0.365  0.359  0.914  0.470  0.677  0.104
[1784,]  0.667  0.477 -0.140 -0.191  0.279  0.286
[1785,]  0.055  0.547 -0.174 -0.123  0.568  0.250
[1786,] -0.127 -0.202  0.412  0.237 -0.122 -0.151
[1787,] -0.170 -0.234 -0.290 -0.295 -0.226 -0.228
[1788,] -0.170 -0.234 -0.290 -0.295 -0.226 -0.228
[1789,] -0.170 -0.234 -0.290 -0.295 -0.226 -0.228
[1790,]  0.377 -0.081 -0.004 -0.237 -0.147 -0.115
[1791,] -0.170 -0.234 -0.290 -0.295 -0.226 -0.228
[1792,] -0.170 -0.234 -0.290 -0.295 -0.226 -0.228
[1793,] -0.170 -0.234 -0.290 -0.295 -0.226 -0.228
[1794,] -0.170 -0.234 -0.290 -0.295 -0.226 -0.228
[1795,]  0.367 -0.068 -0.144  0.011  0.219 -0.057
[1796,] -0.170 -0.234 -0.290 -0.295 -0.226 -0.228
[1797,]  0.628  0.694  0.658  0.661  0.702  0.746
[1798,] -0.048  0.212 -0.015 -0.163  0.166 -0.109
[1799,] -0.141 -0.215 -0.257 -0.234  0.126 -0.165
[1800,] -0.170 -0.234 -0.290 -0.295 -0.226 -0.228
[1801,] -0.170 -0.234 -0.290 -0.295 -0.226 -0.228
[1802,] -0.170 -0.234 -0.290 -0.295 -0.226 -0.228
[1803,] -0.170 -0.234 -0.290 -0.295 -0.226 -0.228
[1804,] -0.170 -0.234 -0.290 -0.295 -0.226 -0.228
[1805,] -0.170 -0.234 -0.290 -0.295 -0.226 -0.228
[1806,] -0.170 -0.234 -0.290 -0.295 -0.226 -0.228
[1807,] -0.170 -0.234 -0.290 -0.295 -0.226 -0.228
[1808,]  0.076 -0.129  0.234  0.210 -0.061  0.199
[1809,] -0.170 -0.234 -0.290 -0.295 -0.226 -0.228
[1810,] -0.170 -0.234 -0.290 -0.295 -0.226 -0.228
[1811,]  0.628  0.694  0.658  0.661  0.702  0.746
[1812,]  0.628  0.694  0.658  0.661  0.702  0.746
[1813,]  1.133  1.268  1.157  0.861  1.205  1.274
[1814,] -0.170 -0.234 -0.290 -0.295 -0.226 -0.228
[1815,]  0.280  0.296  0.373 -0.127 -0.117 -0.082
[1816,] -0.151 -0.221 -0.268 -0.254  0.010 -0.186
[1817,] -0.135 -0.207 -0.264 -0.270 -0.176  0.057
[1818,] -0.170 -0.234 -0.290 -0.295 -0.226 -0.228
[1819,]  1.436  1.749  0.714  0.276  0.432  0.911
[1820,] -0.170 -0.234 -0.290 -0.295 -0.226 -0.228
[1821,] -0.170 -0.234 -0.290 -0.295 -0.226 -0.228
[1822,] -0.170 -0.234 -0.290 -0.295 -0.226 -0.228
[1823,] -0.170 -0.234 -0.290 -0.295 -0.226 -0.228
[1824,]  0.291  0.167  1.215  1.023  0.068  0.024
[1825,] -0.169 -0.214 -0.143  0.330 -0.137 -0.183
[1826,] -0.170 -0.234 -0.290 -0.295 -0.226 -0.228
[1827,] -0.170 -0.234 -0.290 -0.295 -0.226 -0.228
[1828,] -0.170 -0.234 -0.290 -0.295 -0.226 -0.228
[1829,]  0.291  0.167  1.215  1.023  0.068  0.024
[1830,] -0.150 -0.213 -0.210 -0.010  0.044 -0.168
[1831,] -0.170 -0.234 -0.290 -0.295 -0.226 -0.228
[1832,] -0.170 -0.234 -0.290 -0.295 -0.226 -0.228
[1833,] -0.170 -0.234 -0.290 -0.295 -0.226 -0.228
[1834,]  0.179  0.291  0.544 -0.060 -0.062  0.241
[1835,] -0.111  0.012 -0.054 -0.230 -0.196 -0.188
[1836,] -0.170 -0.234 -0.290 -0.295 -0.226 -0.228
[1837,]  0.056 -0.141 -0.126  0.187  0.437 -0.063
[1838,] -0.170 -0.234 -0.290 -0.295 -0.226 -0.228
[1839,] -0.154 -0.219 -0.005  0.006 -0.173 -0.192
[1840,] -0.170 -0.234 -0.290 -0.295 -0.226 -0.228
[1841,] -0.170 -0.234 -0.290 -0.295 -0.226 -0.228
[1842,] -0.128 -0.214  0.323 -0.143 -0.176 -0.179
[1843,]  0.701  1.882 -0.167 -0.222 -0.068  0.041
[1844,] -0.127 -0.195  0.469  0.481 -0.087 -0.134
[1845,] -0.170 -0.234 -0.290 -0.295 -0.226 -0.228
[1846,] -0.170 -0.234 -0.290 -0.295 -0.226 -0.228
[1847,] -0.170 -0.226 -0.233 -0.050 -0.192 -0.211
[1848,] -0.170 -0.234 -0.290 -0.295 -0.226 -0.228
[1849,] -0.170 -0.234 -0.290 -0.295 -0.226 -0.228
[1850,]  0.388 -0.023  0.114  1.057  0.598  0.059
[1851,] -0.170 -0.234 -0.290 -0.295 -0.226 -0.228
[1852,] -0.170 -0.234 -0.290 -0.295 -0.226 -0.228
[1853,] -0.170 -0.234 -0.290 -0.295 -0.226 -0.228
[1854,] -0.121 -0.182 -0.088  0.431  0.451 -0.077
[1855,] -0.170 -0.234 -0.290 -0.295 -0.226 -0.228
[1856,] -0.085 -0.163  0.499  0.510 -0.028  0.204
[1857,] -0.170 -0.234 -0.290 -0.295 -0.226 -0.228
[1858,] -0.170 -0.226 -0.233 -0.050 -0.192 -0.211
[1859,] -0.170 -0.234 -0.290 -0.295 -0.226 -0.228
[1860,] -0.170 -0.234 -0.290 -0.295 -0.226 -0.228
[1861,] -0.170 -0.234 -0.290 -0.295 -0.226 -0.228
[1862,] -0.170 -0.234 -0.290 -0.295 -0.226 -0.228
[1863,]  0.103  1.046  0.365 -0.098 -0.113 -0.065
[1864,] -0.170 -0.234 -0.290 -0.295 -0.226 -0.228
[1865,] -0.170 -0.234 -0.290 -0.295 -0.226 -0.228
[1866,]  0.055 -0.148  0.527  0.363 -0.080 -0.106
[1867,] -0.080 -0.183  0.378 -0.042  0.412 -0.073
[1868,]  0.632  0.428  0.636  0.783  0.281  0.083
[1869,] -0.015 -0.129  0.404 -0.065 -0.016  0.730
[1870,]  0.380  0.599  0.363  0.539  0.377  0.368
[1871,]  0.047  0.488 -0.157 -0.069  0.983  0.043
[1872,] -0.170 -0.234 -0.290 -0.295 -0.226 -0.228
[1873,] -0.170 -0.234 -0.290 -0.295 -0.226 -0.228
[1874,] -0.170 -0.234 -0.290 -0.295 -0.226 -0.228
[1875,] -0.111 -0.192  0.665  0.401 -0.088 -0.125
[1876,] -0.170 -0.234 -0.290 -0.295 -0.226 -0.228
[1877,] -0.170 -0.234 -0.290 -0.295 -0.226 -0.228
[1878,] -0.128 -0.214  0.323 -0.143 -0.176 -0.179
[1879,] -0.127 -0.202  0.412  0.237 -0.122 -0.151
[1880,] -0.170 -0.234 -0.290 -0.295 -0.226 -0.228
[1881,]  0.338 -0.094 -0.234 -0.293 -0.168 -0.138
[1882,] -0.118 -0.192  0.021  0.030 -0.123  0.093
[1883,] -0.111  0.012 -0.054 -0.230 -0.196 -0.188
[1884,]  0.377  0.227  0.387  0.493  0.859  0.690
[1885,] -0.170 -0.234 -0.290 -0.295 -0.226 -0.228
[1886,] -0.170 -0.234 -0.290 -0.295 -0.226 -0.228
[1887,] -0.170 -0.234 -0.290 -0.295 -0.226 -0.228
[1888,] -0.170 -0.234 -0.290 -0.295 -0.226 -0.228
[1889,] -0.170 -0.234 -0.290 -0.295 -0.226 -0.228
[1890,]  0.007 -0.185 -0.270 -0.294 -0.206 -0.197
[1891,] -0.170 -0.234 -0.290 -0.295 -0.226 -0.228
[1892,] -0.170 -0.226 -0.233 -0.050 -0.192 -0.211
[1893,]  0.582  0.079  1.076  0.833  1.289  0.823
[1894,]  0.053 -0.113  1.658  0.361  1.101  0.131
[1895,]  2.033  2.376  1.337  0.244  0.478  2.190
[1896,]  0.340 -0.054  0.059  0.956  0.010 -0.047
[1897,] -0.170 -0.234 -0.290 -0.295 -0.226 -0.228
[1898,] -0.170 -0.234 -0.290 -0.295 -0.226 -0.228
[1899,]  0.484  1.035  0.794  0.786  0.449  0.447
[1900,] -0.170 -0.234 -0.290 -0.295 -0.226 -0.228
[1901,] -0.170 -0.234 -0.290 -0.295 -0.226 -0.228
[1902,] -0.170 -0.234 -0.290 -0.295 -0.226 -0.228
[1903,] -0.170 -0.234 -0.290 -0.295 -0.226 -0.228
[1904,] -0.170 -0.234 -0.290 -0.295 -0.226 -0.228
[1905,] -0.170 -0.234 -0.290 -0.295 -0.226 -0.228
[1906,] -0.086 -0.170 -0.229 -0.237 -0.108  0.447
[1907,] -0.169 -0.214 -0.143  0.330 -0.137 -0.183
[1908,] -0.170 -0.234 -0.290 -0.295 -0.226 -0.228
[1909,] -0.170 -0.234 -0.290 -0.295 -0.226 -0.228
[1910,] -0.128 -0.214  0.323 -0.143 -0.176 -0.179
[1911,] -0.170 -0.234 -0.290 -0.295 -0.226 -0.228
[1912,]  0.033 -0.085 -0.123 -0.087  0.581  1.124
[1913,] -0.170 -0.234 -0.290 -0.295 -0.226 -0.228
[1914,] -0.170 -0.234 -0.290 -0.295 -0.226 -0.228
[1915,]  0.799  1.299  0.500  0.150  0.004  0.080
[1916,]  0.171  0.513  0.511  0.506 -0.033 -0.042
[1917,] -0.170 -0.234 -0.290 -0.295 -0.226 -0.228
[1918,] -0.111  0.012 -0.054 -0.230 -0.196 -0.188
[1919,] -0.154 -0.219 -0.005  0.006 -0.173 -0.192
[1920,] -0.170 -0.234 -0.290 -0.295 -0.226 -0.228
[1921,] -0.154 -0.227 -0.062 -0.238 -0.208 -0.210
[1922,] -0.128 -0.214  0.323 -0.143 -0.176 -0.179
[1923,]  0.013  0.477  0.514  0.546  0.182 -0.031
[1924,] -0.135 -0.207 -0.264 -0.270 -0.176  0.057
[1925,] -0.169 -0.214 -0.143  0.330 -0.137 -0.183
[1926,]  0.325  1.853  0.059  0.627  1.189  0.494
[1927,] -0.170 -0.234 -0.290 -0.295 -0.226 -0.228
[1928,] -0.170 -0.234 -0.290 -0.295 -0.226 -0.228
[1929,]  0.365 -0.082  0.151 -0.198 -0.136 -0.107
[1930,] -0.154 -0.219 -0.005  0.006 -0.173 -0.192
[1931,] -0.170 -0.234 -0.290 -0.295 -0.226 -0.228
[1932,] -0.007 -0.076  0.140  1.133  0.700  0.877
[1933,] -0.170 -0.234 -0.290 -0.295 -0.226 -0.228
[1934,] -0.170 -0.234 -0.290 -0.295 -0.226 -0.228
[1935,] -0.170 -0.234 -0.290 -0.295 -0.226 -0.228
[1936,] -0.170 -0.234 -0.290 -0.295 -0.226 -0.228
[1937,] -0.170 -0.234 -0.290 -0.295 -0.226 -0.228
[1938,] -0.170 -0.234 -0.290 -0.295 -0.226 -0.228
[1939,] -0.170 -0.234 -0.290 -0.295 -0.226 -0.228
[1940,] -0.170 -0.234 -0.290 -0.295 -0.226 -0.228
[1941,] -0.170 -0.234 -0.290 -0.295 -0.226 -0.228
[1942,] -0.079 -0.163  0.524  0.582  0.501 -0.028
[1943,] -0.170 -0.234 -0.290 -0.295 -0.226 -0.228
[1944,] -0.170 -0.234 -0.290 -0.295 -0.226 -0.228
[1945,] -0.170 -0.234 -0.290 -0.295 -0.226 -0.228
[1946,] -0.170 -0.234 -0.290 -0.295 -0.226 -0.228
[1947,] -0.170 -0.234 -0.290 -0.295 -0.226 -0.228
[1948,] -0.128 -0.214  0.323 -0.143 -0.176 -0.179
[1949,]  0.011  0.619  0.123 -0.169 -0.152 -0.121
[1950,] -0.154 -0.227 -0.062 -0.238 -0.208 -0.210
[1951,]  0.383  0.879  1.645  1.653  1.040  0.588
[1952,] -0.170 -0.234 -0.290 -0.295 -0.226 -0.228
[1953,] -0.170 -0.234 -0.290 -0.295 -0.226 -0.228
[1954,] -0.170 -0.234 -0.290 -0.295 -0.226 -0.228
[1955,] -0.170 -0.234 -0.290 -0.295 -0.226 -0.228
[1956,] -0.170 -0.234 -0.290 -0.295 -0.226 -0.228
[1957,] -0.170 -0.234 -0.290 -0.295 -0.226 -0.228
[1958,] -0.170 -0.234 -0.290 -0.295 -0.226 -0.228
[1959,]  1.895  2.308  1.560  1.761  1.533  0.636
[1960,] -0.127 -0.207  0.380  0.101 -0.141 -0.161
[1961,] -0.153 -0.207  0.084  0.386 -0.119 -0.165
[1962,] -0.170 -0.234 -0.290 -0.295 -0.226 -0.228
[1963,] -0.170 -0.234 -0.290 -0.295 -0.226 -0.228
[1964,] -0.170 -0.234 -0.290 -0.295 -0.226 -0.228
[1965,] -0.170 -0.234 -0.290 -0.295 -0.226 -0.228
[1966,]  0.035  0.464  0.957  0.032 -0.092 -0.070
[1967,]  0.238  0.277 -0.239 -0.278 -0.167 -0.131
[1968,]  0.824  0.046 -0.123 -0.048 -0.077 -0.034
[1969,]  0.864  1.582  2.040  1.534  1.327  0.703
[1970,]  0.594  0.675  1.361  1.384  0.732  0.217
[1971,] -0.170 -0.234 -0.290 -0.295 -0.226 -0.228
[1972,] -0.169 -0.222 -0.201  0.086 -0.172 -0.201
[1973,] -0.033 -0.125  0.593  0.763  0.687  0.289
[1974,] -0.093  0.194 -0.218 -0.035 -0.170 -0.172
[1975,] -0.154 -0.227 -0.062 -0.238 -0.208 -0.210
[1976,]  0.000  0.477 -0.066  0.455  0.484 -0.017
[1977,] -0.127 -0.195  0.469  0.481 -0.087 -0.134
[1978,] -0.128 -0.214  0.323 -0.143 -0.176 -0.179
[1979,]  0.206  0.120 -0.067  0.476 -0.068 -0.092
[1980,]  0.378  0.576  0.283 -0.072  0.285  0.276
[1981,] -0.170 -0.234 -0.290 -0.295 -0.226 -0.228
[1982,] -0.170 -0.234 -0.290 -0.295 -0.226 -0.228
[1983,] -0.170 -0.234 -0.290 -0.295 -0.226 -0.228
[1984,]  0.381 -0.055  0.525  0.483 -0.029 -0.043
[1985,] -0.170 -0.234 -0.290 -0.295 -0.226 -0.228
[1986,]  0.298  0.523 -0.003 -0.214 -0.136 -0.091
[1987,] -0.170 -0.234 -0.290 -0.295 -0.226 -0.228
[1988,]  0.550  0.062  1.024  0.716  0.515  0.960
[1989,]  0.028  0.484 -0.212 -0.217 -0.084  0.455
[1990,] -0.170 -0.234 -0.290 -0.295 -0.226 -0.228
[1991,] -0.170 -0.234 -0.290 -0.295 -0.226 -0.228
[1992,]  0.448  0.086  1.778  2.118  0.949  1.103
[1993,] -0.154 -0.227 -0.062 -0.238 -0.208 -0.210
[1994,] -0.035  0.071  0.219  0.138  0.255  0.191
[1995,] -0.170 -0.234 -0.290 -0.295 -0.226 -0.228
[1996,] -0.135 -0.207 -0.264 -0.270 -0.176  0.057
[1997,]  0.206  0.116 -0.099  0.340 -0.087 -0.102
[1998,]  0.238  0.277 -0.239 -0.278 -0.167 -0.131
[1999,] -0.154 -0.227 -0.062 -0.238 -0.208 -0.210
[2000,]  0.411  0.055  0.736  0.950  0.901  1.264
[2001,] -0.169 -0.222 -0.201  0.086 -0.172 -0.201
[2002,]  0.306  1.301  0.215  1.162  0.346  1.851
[2003,]  0.070  0.865  0.359 -0.104 -0.122 -0.081
[2004,] -0.170 -0.234 -0.290 -0.295 -0.226 -0.228
[2005,]  0.754  0.110  1.122  0.117  0.172  1.238
[2006,] -0.150 -0.201 -0.121  0.370  0.099 -0.140
[2007,]  0.429 -0.044  0.434 -0.041  0.471  0.017
[2008,] -0.169 -0.214 -0.143  0.330 -0.137 -0.183
[2009,] -0.096 -0.189  0.004 -0.117  0.500 -0.083
[2010,] -0.170 -0.234 -0.290 -0.295 -0.226 -0.228
[2011,]  0.297  0.174  0.345  0.520  0.347  0.278
[2012,]  0.206 -0.117  0.007 -0.177  0.183 -0.088
[2013,] -0.170 -0.234 -0.290 -0.295 -0.226 -0.228
[2014,]  0.386 -0.063 -0.179 -0.192  0.420 -0.032
[2015,]  0.007 -0.185 -0.270 -0.294 -0.206 -0.197
[2016,]  0.460  0.352  0.041 -0.161  0.224 -0.018
[2017,]  0.444  0.345 -0.187 -0.218  0.206 -0.036
[2018,] -0.134 -0.199 -0.207 -0.026 -0.141  0.075
[2019,] -0.170 -0.234 -0.290 -0.295 -0.226 -0.228
[2020,]  0.460  0.360  0.098  0.083  0.259  0.000
[2021,] -0.151 -0.221 -0.268 -0.254  0.010 -0.186
[2022,] -0.170 -0.226 -0.233 -0.050 -0.192 -0.211
[2023,] -0.170 -0.226 -0.233 -0.050 -0.192 -0.211
[2024,] -0.064 -0.153 -0.213 -0.221 -0.076  0.629
[2025,] -0.096 -0.189  0.004 -0.117  0.500 -0.083
[2026,] -0.126  0.013 -0.225 -0.042 -0.180 -0.189
[2027,]  0.713  0.039 -0.001  0.481  0.213  0.021
[2028,] -0.135 -0.214 -0.040 -0.198  0.028 -0.168
[2029,]  0.019  0.520 -0.199 -0.147  0.517 -0.036
[2030,] -0.068  0.043 -0.215 -0.165  0.493 -0.079
[2031,] -0.170 -0.234 -0.290 -0.295 -0.226 -0.228
[2032,] -0.091  0.032 -0.256 -0.261 -0.164  0.079
[2033,]  0.007 -0.185 -0.270 -0.294 -0.206 -0.197
[2034,]  0.019  0.520 -0.199 -0.147  0.517 -0.036
[2035,]  0.377 -0.081 -0.004 -0.237 -0.147 -0.115
[2036,] -0.039  0.482 -0.266 -0.269 -0.190 -0.163
[2037,] -0.091  0.032 -0.256 -0.261 -0.164  0.079
[2038,] -0.126  0.005 -0.282 -0.286 -0.214 -0.207
[2039,]  0.692  0.003 -0.195 -0.292 -0.127 -0.075
[2040,] -0.033  0.070 -0.190 -0.140  0.544  0.206
[2041,] -0.126  0.005 -0.282 -0.286 -0.214 -0.207
[2042,] -0.126  0.005 -0.282 -0.286 -0.214 -0.207
[2043,] -0.126  0.005 -0.282 -0.286 -0.214 -0.207
[2044,] -0.028 -0.124 -0.106  0.129  0.635  0.592
[2045,] -0.170 -0.234 -0.290 -0.295 -0.226 -0.228
[2046,] -0.170 -0.234 -0.290 -0.295 -0.226 -0.228
[2047,] -0.170 -0.234 -0.290 -0.295 -0.226 -0.228
[2048,] -0.170 -0.234 -0.290 -0.295 -0.226 -0.228
[2049,] -0.170 -0.234 -0.290 -0.295 -0.226 -0.228
[2050,] -0.135 -0.207 -0.264 -0.270 -0.176  0.057
[2051,] -0.170 -0.234 -0.290 -0.295 -0.226 -0.228
[2052,] -0.170 -0.234 -0.290 -0.295 -0.226 -0.228
[2053,]  2.131  2.459  1.594  1.070  1.743  2.447
[2054,]  1.874  1.907  0.630  0.398  1.427  1.307
[2055,]  1.362  1.579  1.080  0.968  1.296  1.656
[2056,]  1.977  2.369  1.649  1.684  1.321  1.427
[2057,]  1.137  1.700  1.119  1.507  0.982  0.699
[2058,]  1.017  1.817  1.103  0.504  1.287  0.648
[2059,]  0.048  0.484  0.393 -0.054  0.143  0.209
[2060,]  0.141  1.063  0.907  0.036 -0.068 -0.021
[2061,]  0.545  0.444  2.057  2.050  0.271  0.184
[2062,] -0.170 -0.234 -0.290 -0.295 -0.226 -0.228
[2063,] -0.170 -0.234 -0.290 -0.295 -0.226 -0.228
[2064,] -0.170 -0.234 -0.290 -0.295 -0.226 -0.228
[2065,]  0.415  0.619  0.613  0.636  0.632  0.428
[2066,] -0.170 -0.234 -0.290 -0.295 -0.226 -0.228
[2067,] -0.170 -0.234 -0.290 -0.295 -0.226 -0.228
[2068,]  0.628  0.694  0.658  0.661  0.702  0.746
[2069,] -0.170 -0.234 -0.290 -0.295 -0.226 -0.228
[2070,] -0.170 -0.234 -0.290 -0.295 -0.226 -0.228
[2071,] -0.170 -0.234 -0.290 -0.295 -0.226 -0.228
[2072,] -0.170 -0.234 -0.290 -0.295 -0.226 -0.228
[2073,] -0.135 -0.207 -0.264 -0.270 -0.176  0.057
[2074,] -0.170 -0.234 -0.290 -0.295 -0.226 -0.228
[2075,] -0.128 -0.202 -0.260 -0.266 -0.167  0.109
[2076,] -0.170 -0.234 -0.290 -0.295 -0.226 -0.228
[2077,] -0.170 -0.234 -0.290 -0.295 -0.226 -0.228
[2078,] -0.170 -0.234 -0.290 -0.295 -0.226 -0.228
[2079,] -0.135 -0.207 -0.264 -0.270 -0.176  0.057
[2080,] -0.170 -0.234 -0.290 -0.295 -0.226 -0.228
[2081,] -0.170 -0.234 -0.290 -0.295 -0.226 -0.228
[2082,]  0.280  0.317 -0.152 -0.005 -0.073  0.224
[2083,] -0.049  0.425 -0.268 -0.271 -0.193 -0.169
[2084,] -0.128 -0.214  0.323 -0.143 -0.176 -0.179
[2085,] -0.007  0.444  0.345 -0.119 -0.143 -0.119
[2086,] -0.170 -0.234 -0.290 -0.295 -0.226 -0.228
[2087,] -0.039  0.482 -0.266 -0.269 -0.190 -0.163
[2088,]  0.514  0.989  1.102  1.647  1.546  1.791
[2089,]  1.029  1.430  0.548  1.603  1.131  0.351
[2090,]  0.212  0.646  1.563  2.161  1.461  0.901
[2091,]  0.352  0.491  0.587  0.901  1.426  1.132
[2092,]  1.968  2.342  1.919  1.374  1.249  1.145
[2093,]  0.038 -0.171  0.185 -0.181 -0.169 -0.160
[2094,]  1.822  1.695  1.550  1.044  1.687  2.351
[2095,]  1.575  2.006  0.944  0.617  1.440  1.296
[2096,]  1.137  2.187  1.485  1.067  1.629  2.270
[2097,]  1.536  1.276  1.488  1.930  1.600  1.987
[2098,]  1.932  2.328  1.258  1.023  0.668  1.420
[2099,]  1.764  1.947  1.536  1.855  0.958  2.004
[2100,]  1.578  2.007  1.627  0.918  0.845  1.345
[2101,]  1.381  1.728  1.773  1.035  0.724  1.295
[2102,]  0.868  1.460  0.543  1.272  1.707  1.581
[2103,]  1.490  2.225  1.673  1.038  1.523  1.359
[2104,]  0.746  0.139  0.605  1.123  1.666  0.896
[2105,]  1.147  1.390  0.823  1.255  0.768  0.309
[2106,]  1.557  1.542  0.742  1.493  0.925  0.943
[2107,]  1.574  1.385  1.418  1.644  0.874  1.064
[2108,]  1.314  1.480  1.400  0.936  1.427  1.042
[2109,]  0.281  0.056  0.996  2.051  1.684  1.152
[2110,]  0.749  0.840  0.888  1.402  1.337  1.274
[2111,]  1.376  1.387  2.002  1.819  1.551  1.714
[2112,]  0.350  1.306  1.372  1.826  1.779  0.984
[2113,] -0.151 -0.221 -0.268 -0.254  0.010 -0.186
[2114,] -0.170 -0.234 -0.290 -0.295 -0.226 -0.228
[2115,]  1.387  1.787  1.387  0.810  1.344  1.271
[2116,] -0.127 -0.195  0.469  0.481 -0.087 -0.134
[2117,] -0.170 -0.234 -0.290 -0.295 -0.226 -0.228
[2118,] -0.170 -0.234 -0.290 -0.295 -0.226 -0.228
[2119,] -0.170 -0.234 -0.290 -0.295 -0.226 -0.228
[2120,] -0.111  0.012 -0.054 -0.230 -0.196 -0.188
[2121,] -0.118 -0.187  0.053  0.167 -0.103  0.103
[2122,] -0.170 -0.234 -0.290 -0.295 -0.226 -0.228
[2123,] -0.093  0.186 -0.276 -0.279 -0.205 -0.190
[2124,] -0.170 -0.234 -0.290 -0.295 -0.226 -0.228
[2125,]  0.007 -0.185 -0.270 -0.294 -0.206 -0.197
[2126,] -0.169 -0.214 -0.143  0.330 -0.137 -0.183
[2127,] -0.170 -0.234 -0.290 -0.295 -0.226 -0.228
[2128,] -0.170 -0.234 -0.290 -0.295 -0.226 -0.228
[2129,] -0.144 -0.222  0.095 -0.199 -0.195 -0.197
[2130,] -0.170 -0.234 -0.290 -0.295 -0.226 -0.228
[2131,] -0.170 -0.234 -0.290 -0.295 -0.226 -0.228
[2132,]  0.380 -0.075  0.379 -0.142 -0.118 -0.089
[2133,] -0.170 -0.234 -0.290 -0.295 -0.226 -0.228
[2134,] -0.170 -0.234 -0.290 -0.295 -0.226 -0.228
[2135,]  0.051  0.138  0.421  0.509  0.826  0.637
[2136,] -0.170 -0.234 -0.290 -0.295 -0.226 -0.228
[2137,] -0.170 -0.234 -0.290 -0.295 -0.226 -0.228
[2138,] -0.170 -0.234 -0.290 -0.295 -0.226 -0.228
[2139,] -0.170 -0.234 -0.290 -0.295 -0.226 -0.228
[2140,] -0.099 -0.180 -0.239 -0.246 -0.126  0.343
[2141,] -0.170 -0.234 -0.290 -0.295 -0.226 -0.228
[2142,] -0.170 -0.234 -0.290 -0.295 -0.226 -0.228
[2143,] -0.170 -0.234 -0.290 -0.295 -0.226 -0.228
[2144,] -0.049  0.425 -0.268 -0.271 -0.193 -0.169
[2145,] -0.126  0.005 -0.282 -0.286 -0.214 -0.207
[2146,] -0.170 -0.234 -0.290 -0.295 -0.226 -0.228
[2147,] -0.170 -0.234 -0.290 -0.295 -0.226 -0.228
[2148,] -0.100  0.017  0.103 -0.191 -0.183 -0.176
[2149,] -0.170 -0.234 -0.290 -0.295 -0.226 -0.228
[2150,] -0.170 -0.234 -0.290 -0.295 -0.226 -0.228
[2151,] -0.170 -0.234 -0.290 -0.295 -0.226 -0.228
[2152,] -0.170 -0.234 -0.290 -0.295 -0.226 -0.228
[2153,]  0.042 -0.081 -0.100 -0.027  1.009  0.974
[2154,] -0.170 -0.234 -0.290 -0.295 -0.226 -0.228
[2155,]  0.161 -0.143 -0.253 -0.294 -0.188 -0.169
[2156,] -0.170 -0.234 -0.290 -0.295 -0.226 -0.228
[2157,] -0.127 -0.202  0.412  0.237 -0.122 -0.151
[2158,] -0.170 -0.234 -0.290 -0.295 -0.226 -0.228
[2159,] -0.128 -0.214  0.323 -0.143 -0.176 -0.179
[2160,]  0.367  0.001  0.144  0.002  0.931  0.927
[2161,] -0.170 -0.234 -0.290 -0.295 -0.226 -0.228
[2162,] -0.170 -0.234 -0.290 -0.295 -0.226 -0.228
[2163,] -0.170 -0.234 -0.290 -0.295 -0.226 -0.228
[2164,] -0.128 -0.202 -0.260 -0.266 -0.167  0.109
[2165,] -0.170 -0.234 -0.290 -0.295 -0.226 -0.228
[2166,] -0.170 -0.234 -0.290 -0.295 -0.226 -0.228
[2167,] -0.170 -0.234 -0.290 -0.295 -0.226 -0.228
[2168,] -0.170 -0.234 -0.290 -0.295 -0.226 -0.228
[2169,] -0.170 -0.234 -0.290 -0.295 -0.226 -0.228
[2170,] -0.170 -0.234 -0.290 -0.295 -0.226 -0.228
[2171,] -0.170 -0.234 -0.290 -0.295 -0.226 -0.228
[2172,]  1.120  0.153  1.090  0.036  0.059  0.364
[2173,] -0.170 -0.234 -0.290 -0.295 -0.226 -0.228
[2174,]  0.239 -0.073 -0.019  0.492  0.841  0.045
[2175,] -0.045  0.218 -0.220 -0.179  0.383 -0.084
[2176,] -0.169 -0.206 -0.086  0.574 -0.103 -0.165
[2177,] -0.001  0.457 -0.212 -0.170  0.395 -0.063
[2178,] -0.170 -0.234 -0.290 -0.295 -0.226 -0.228
[2179,] -0.154 -0.219 -0.005  0.006 -0.173 -0.192
[2180,] -0.170 -0.234 -0.290 -0.295 -0.226 -0.228
[2181,]  1.337  0.901  0.535  0.972  0.159  0.191
[2182,] -0.154 -0.219 -0.005  0.006 -0.173 -0.192
[2183,] -0.170 -0.234 -0.290 -0.295 -0.226 -0.228
[2184,] -0.170 -0.234 -0.290 -0.295 -0.226 -0.228
[2185,] -0.170 -0.234 -0.290 -0.295 -0.226 -0.228
[2186,] -0.135 -0.207 -0.264 -0.270 -0.176  0.057
[2187,] -0.170 -0.234 -0.290 -0.295 -0.226 -0.228
[2188,] -0.170 -0.234 -0.290 -0.295 -0.226 -0.228
[2189,] -0.170 -0.234 -0.290 -0.295 -0.226 -0.228
[2190,] -0.170 -0.234 -0.290 -0.295 -0.226 -0.228
[2191,] -0.170 -0.234 -0.290 -0.295 -0.226 -0.228
[2192,] -0.170 -0.234 -0.290 -0.295 -0.226 -0.228
[2193,] -0.170 -0.234 -0.290 -0.295 -0.226 -0.228
[2194,] -0.170 -0.234 -0.290 -0.295 -0.226 -0.228
[2195,] -0.170 -0.234 -0.290 -0.295 -0.226 -0.228
[2196,] -0.170 -0.234 -0.290 -0.295 -0.226 -0.228
[2197,]  0.703  0.590  1.200  1.291  0.985  1.210
[2198,]  1.212  0.944  1.504  1.496  1.246  0.948
[2199,] -0.170 -0.234 -0.290 -0.295 -0.226 -0.228
[2200,] -0.170 -0.234 -0.290 -0.295 -0.226 -0.228
[2201,] -0.170 -0.234 -0.290 -0.295 -0.226 -0.228
[2202,] -0.170 -0.234 -0.290 -0.295 -0.226 -0.228
[2203,] -0.170 -0.234 -0.290 -0.295 -0.226 -0.228
[2204,] -0.170 -0.234 -0.290 -0.295 -0.226 -0.228
[2205,]  0.204 -0.104  0.506  0.482 -0.049 -0.075
[2206,]  0.360  0.575  0.190  0.492  0.427  0.043
[2207,] -0.170 -0.234 -0.290 -0.295 -0.226 -0.228
[2208,] -0.170 -0.234 -0.290 -0.295 -0.226 -0.228
[2209,] -0.170 -0.234 -0.290 -0.295 -0.226 -0.228
[2210,]  0.238  0.277 -0.239 -0.278 -0.167 -0.131
[2211,] -0.170 -0.234 -0.290 -0.295 -0.226 -0.228
[2212,]  0.071 -0.039  1.148  1.400  0.898  0.978
[2213,] -0.170 -0.234 -0.290 -0.295 -0.226 -0.228
[2214,] -0.170 -0.234 -0.290 -0.295 -0.226 -0.228
[2215,] -0.051 -0.156  0.379 -0.090 -0.066  0.444
[2216,] -0.154 -0.219 -0.005  0.006 -0.173 -0.192
[2217,] -0.170 -0.234 -0.290 -0.295 -0.226 -0.228
[2218,] -0.170 -0.234 -0.290 -0.295 -0.226 -0.228
[2219,] -0.170 -0.234 -0.290 -0.295 -0.226 -0.228
[2220,] -0.170 -0.234 -0.290 -0.295 -0.226 -0.228
[2221,] -0.170 -0.234 -0.290 -0.295 -0.226 -0.228
[2222,] -0.170 -0.234 -0.290 -0.295 -0.226 -0.228
[2223,] -0.055 -0.144  1.204  1.074  0.370  0.007
[2224,] -0.170 -0.234 -0.290 -0.295 -0.226 -0.228
[2225,] -0.109 -0.202  0.345 -0.103  0.060 -0.137
[2226,] -0.054 -0.150 -0.190 -0.160  0.355  0.480
[2227,]  1.092  0.646  1.576  0.818  1.126  1.510
[2228,]  2.223  2.550  2.555  2.572  2.560  2.693
[2229,] -0.169 -0.214 -0.143  0.330 -0.137 -0.183
[2230,] -0.170 -0.234 -0.290 -0.295 -0.226 -0.228
[2231,] -0.170 -0.234 -0.290 -0.295 -0.226 -0.228
[2232,] -0.170 -0.234 -0.290 -0.295 -0.226 -0.228
[2233,] -0.170 -0.234 -0.290 -0.295 -0.226 -0.228
[2234,] -0.170 -0.234 -0.290 -0.295 -0.226 -0.228
[2235,] -0.170 -0.234 -0.290 -0.295 -0.226 -0.228
[2236,] -0.170 -0.234 -0.290 -0.295 -0.226 -0.228
[2237,] -0.170 -0.234 -0.290 -0.295 -0.226 -0.228
[2238,] -0.170 -0.234 -0.290 -0.295 -0.226 -0.228
[2239,]  0.046  0.149  0.965  1.357  1.024  0.407
[2240,] -0.170 -0.234 -0.290 -0.295 -0.226 -0.228
[2241,] -0.170 -0.234 -0.290 -0.295 -0.226 -0.228
[2242,] -0.170 -0.234 -0.290 -0.295 -0.226 -0.228
[2243,] -0.169 -0.222 -0.201  0.086 -0.172 -0.201
[2244,] -0.170 -0.234 -0.290 -0.295 -0.226 -0.228
[2245,] -0.077 -0.168 -0.006 -0.185 -0.098  0.413
[2246,] -0.170 -0.234 -0.290 -0.295 -0.226 -0.228
[2247,] -0.151 -0.221 -0.268 -0.254  0.010 -0.186
[2248,] -0.170 -0.234 -0.290 -0.295 -0.226 -0.228
[2249,] -0.170 -0.234 -0.290 -0.295 -0.226 -0.228
[2250,] -0.144 -0.222  0.095 -0.199 -0.195 -0.197
[2251,] -0.170 -0.234 -0.290 -0.295 -0.226 -0.228
[2252,] -0.170 -0.234 -0.290 -0.295 -0.226 -0.228
[2253,] -0.170 -0.234 -0.290 -0.295 -0.226 -0.228
[2254,]  0.084  0.235 -0.256 -0.279 -0.185 -0.159
[2255,] -0.170 -0.234 -0.290 -0.295 -0.226 -0.228
[2256,] -0.170 -0.234 -0.290 -0.295 -0.226 -0.228
[2257,] -0.170 -0.234 -0.290 -0.295 -0.226 -0.228
[2258,] -0.107  0.018 -0.260 -0.245  0.022 -0.164
[2259,] -0.170 -0.234 -0.290 -0.295 -0.226 -0.228
[2260,] -0.170 -0.234 -0.290 -0.295 -0.226 -0.228
[2261,] -0.170 -0.234 -0.290 -0.295 -0.226 -0.228
[2262,] -0.170 -0.234 -0.290 -0.295 -0.226 -0.228
[2263,] -0.170 -0.234 -0.290 -0.295 -0.226 -0.228
[2264,] -0.170 -0.234 -0.290 -0.295 -0.226 -0.228
[2265,] -0.170 -0.234 -0.290 -0.295 -0.226 -0.228
[2266,] -0.170 -0.234 -0.290 -0.295 -0.226 -0.228
[2267,] -0.170 -0.234 -0.290 -0.295 -0.226 -0.228
[2268,] -0.170 -0.234 -0.290 -0.295 -0.226 -0.228
[2269,]  0.069  0.520  1.021  1.082  0.620  0.091
[2270,] -0.093  0.186 -0.276 -0.279 -0.205 -0.190
[2271,] -0.031 -0.151  0.433  0.059  1.001  0.033
[2272,]  0.051  0.053 -0.262 -0.285 -0.194 -0.175
[2273,] -0.170 -0.234 -0.290 -0.295 -0.226 -0.228
[2274,] -0.170 -0.234 -0.290 -0.295 -0.226 -0.228
[2275,] -0.170 -0.234 -0.290 -0.295 -0.226 -0.228
[2276,]  0.338 -0.094 -0.234 -0.293 -0.168 -0.138
[2277,] -0.170 -0.234 -0.290 -0.295 -0.226 -0.228
[2278,] -0.122 -0.202 -0.235 -0.194  0.362 -0.122
[2279,]  0.077 -0.025  0.783  1.314  0.809  1.264
[2280,] -0.139 -0.219  0.166 -0.182 -0.189 -0.192
[2281,] -0.170 -0.234 -0.290 -0.295 -0.226 -0.228
[2282,] -0.170 -0.234 -0.290 -0.295 -0.226 -0.228
[2283,] -0.170 -0.234 -0.290 -0.295 -0.226 -0.228
[2284,] -0.128 -0.214  0.323 -0.143 -0.176 -0.179
[2285,] -0.049  0.425 -0.268 -0.271 -0.193 -0.169
[2286,] -0.170 -0.234 -0.290 -0.295 -0.226 -0.228
[2287,] -0.170 -0.234 -0.290 -0.295 -0.226 -0.228
[2288,] -0.170 -0.234 -0.290 -0.295 -0.226 -0.228
[2289,] -0.170 -0.234 -0.290 -0.295 -0.226 -0.228
[2290,] -0.170 -0.234 -0.290 -0.295 -0.226 -0.228
[2291,] -0.170 -0.234 -0.290 -0.295 -0.226 -0.228
[2292,]  0.310  0.340 -0.087  0.191  0.299  0.297
[2293,]  0.884  0.083 -0.128 -0.222  0.183  0.328
[2294,]  0.766  1.303 -0.055 -0.100  0.353  1.269
[2295,] -0.170 -0.234 -0.290 -0.295 -0.226 -0.228
[2296,] -0.101 -0.182  0.183  0.074 -0.101  0.158
[2297,] -0.170 -0.234 -0.290 -0.295 -0.226 -0.228
[2298,] -0.170 -0.234 -0.290 -0.295 -0.226 -0.228
[2299,] -0.170 -0.234 -0.290 -0.295 -0.226 -0.228
[2300,] -0.170 -0.234 -0.290 -0.295 -0.226 -0.228
[2301,] -0.112 -0.187  0.025  0.035 -0.114  0.145
[2302,] -0.170 -0.234 -0.290 -0.295 -0.226 -0.228
[2303,]  0.044  0.499  0.073  0.083 -0.030  0.491
[2304,] -0.170 -0.234 -0.290 -0.295 -0.226 -0.228
[2305,] -0.170 -0.234 -0.290 -0.295 -0.226 -0.228
[2306,] -0.170 -0.234 -0.290 -0.295 -0.226 -0.228
[2307,] -0.100  0.017  0.103 -0.191 -0.183 -0.176
[2308,] -0.126  0.005 -0.282 -0.286 -0.214 -0.207
[2309,] -0.083 -0.177 -0.191 -0.113  0.831 -0.038
[2310,] -0.170 -0.234 -0.290 -0.295 -0.226 -0.228
[2311,]  0.184 -0.137 -0.251 -0.294 -0.186 -0.165
[2312,] -0.170 -0.234 -0.290 -0.295 -0.226 -0.228
[2313,] -0.170 -0.234 -0.290 -0.295 -0.226 -0.228
[2314,] -0.170 -0.234 -0.290 -0.295 -0.226 -0.228
[2315,] -0.170 -0.234 -0.290 -0.295 -0.226 -0.228
[2316,] -0.170 -0.234 -0.290 -0.295 -0.226 -0.228
[2317,] -0.170 -0.234 -0.290 -0.295 -0.226 -0.228
[2318,]  0.627  0.133  1.451  1.466  0.918  1.404
[2319,]  0.254  0.297  0.078  0.158 -0.094 -0.085
[2320,] -0.170 -0.234 -0.290 -0.295 -0.226 -0.228
[2321,]  0.398  0.048  0.763  1.091  1.007  1.114
[2322,]  0.007 -0.185 -0.270 -0.294 -0.206 -0.197
[2323,]  0.033  0.125  0.308  0.348  0.578  0.633
[2324,]  0.015  0.621  0.194 -0.152 -0.147 -0.116
[2325,]  0.161 -0.143 -0.253 -0.294 -0.188 -0.169
[2326,] -0.114 -0.191  0.217  0.241  0.212 -0.106
[2327,]  0.224 -0.091  0.528  0.523  0.187 -0.032
[2328,]  0.312  0.559 -0.020  0.551  0.306  0.009
[2329,]  0.967  0.997  0.677  0.646  0.702  0.540
[2330,] -0.170 -0.234 -0.290 -0.295 -0.226 -0.228
[2331,] -0.170 -0.234 -0.290 -0.295 -0.226 -0.228
[2332,] -0.030 -0.131  0.580  0.683  1.090  0.078
[2333,]  0.240 -0.072  0.563  0.643  0.021  0.221
[2334,]  0.459  0.564 -0.212 -0.269 -0.135 -0.078
[2335,] -0.170 -0.234 -0.290 -0.295 -0.226 -0.228
[2336,]  0.066  0.061 -0.035 -0.229 -0.175 -0.157
[2337,] -0.170 -0.234 -0.290 -0.295 -0.226 -0.228
[2338,] -0.126 -0.187  0.526  0.726 -0.052 -0.116
[2339,] -0.170 -0.234 -0.290 -0.295 -0.226 -0.228
[2340,] -0.170 -0.226 -0.233 -0.050 -0.192 -0.211
[2341,] -0.170 -0.226 -0.233 -0.050 -0.192 -0.211
[2342,] -0.170 -0.234 -0.290 -0.295 -0.226 -0.228
[2343,] -0.127 -0.195  0.469  0.481 -0.087 -0.134
[2344,] -0.049  0.425 -0.268 -0.271 -0.193 -0.169
[2345,]  0.118  0.110  0.333  0.340 -0.037  0.183
[2346,] -0.170 -0.234 -0.290 -0.295 -0.226 -0.228
[2347,] -0.170 -0.234 -0.290 -0.295 -0.226 -0.228
[2348,]  0.381 -0.067  0.436  0.102 -0.083 -0.071
[2349,] -0.170 -0.234 -0.290 -0.295 -0.226 -0.228
[2350,] -0.170 -0.234 -0.290 -0.295 -0.226 -0.228
[2351,] -0.006  0.464  0.491  0.505 -0.054 -0.074
[2352,]  0.422 -0.056  0.991  0.010 -0.067 -0.039
[2353,] -0.127 -0.195  0.469  0.481 -0.087 -0.134
[2354,]  0.025 -0.100  0.908  0.487  0.608  0.609
[2355,] -0.170 -0.234 -0.290 -0.295 -0.226 -0.228
[2356,] -0.170 -0.234 -0.290 -0.295 -0.226 -0.228
[2357,]  0.613  1.405 -0.183 -0.239 -0.093 -0.002
[2358,]  0.215 -0.122  0.205 -0.181 -0.148 -0.129
[2359,] -0.170 -0.234 -0.290 -0.295 -0.226 -0.228
[2360,] -0.170 -0.234 -0.290 -0.295 -0.226 -0.228
[2361,] -0.170 -0.226 -0.233 -0.050 -0.192 -0.211
[2362,] -0.170 -0.234 -0.290 -0.295 -0.226 -0.228
[2363,] -0.170 -0.234 -0.290 -0.295 -0.226 -0.228
[2364,] -0.024 -0.119  0.022  0.632  1.628  0.135
[2365,] -0.024 -0.119  0.022  0.632  1.628  0.135
[2366,] -0.170 -0.234 -0.290 -0.295 -0.226 -0.228
[2367,] -0.170 -0.234 -0.290 -0.295 -0.226 -0.228
[2368,] -0.170 -0.234 -0.290 -0.295 -0.226 -0.228
[2369,] -0.170 -0.234 -0.290 -0.295 -0.226 -0.228
[2370,] -0.170 -0.234 -0.290 -0.295 -0.226 -0.228
[2371,] -0.170 -0.234 -0.290 -0.295 -0.226 -0.228
[2372,]  0.852  1.382  0.835  1.397  0.686  0.530
[2373,] -0.170 -0.234 -0.290 -0.295 -0.226 -0.228
[2374,]  0.647  0.754  0.724  0.707  0.182  0.896
[2375,]  1.113  0.326  1.856  1.754  2.211  2.030
[2376,] -0.128 -0.214  0.323 -0.143 -0.176 -0.179
[2377,] -0.170 -0.234 -0.290 -0.295 -0.226 -0.228
[2378,]  0.192  1.743 -0.223 -0.223 -0.127 -0.049
[2379,] -0.128 -0.214  0.323 -0.143 -0.176 -0.179
[2380,]  0.404  1.351  2.198  2.289  1.065  1.527
[2381,] -0.128 -0.214  0.323 -0.143 -0.176 -0.179
[2382,]  0.390  0.015  0.310  0.049  0.962  1.043
[2383,] -0.127 -0.195  0.469  0.481 -0.087 -0.134
[2384,]  0.387 -0.043 -0.032  0.432  0.509  0.014
[2385,] -0.170 -0.234 -0.290 -0.295 -0.226 -0.228
[2386,] -0.049  0.425 -0.268 -0.271 -0.193 -0.169
[2387,] -0.170 -0.234 -0.290 -0.295 -0.226 -0.228
[2388,] -0.128 -0.214  0.323 -0.143 -0.176 -0.179
[2389,] -0.168 -0.194  0.003  0.955 -0.048 -0.137
[2390,] -0.154 -0.227 -0.062 -0.238 -0.208 -0.210
[2391,] -0.044 -0.147  0.742  0.543  0.737  0.023
[2392,] -0.170 -0.234 -0.290 -0.295 -0.226 -0.228
[2393,] -0.170 -0.234 -0.290 -0.295 -0.226 -0.228
[2394,] -0.170 -0.226 -0.233 -0.050 -0.192 -0.211
[2395,] -0.170 -0.234 -0.290 -0.295 -0.226 -0.228
[2396,] -0.170 -0.234 -0.290 -0.295 -0.226 -0.228
[2397,] -0.169 -0.214 -0.143  0.330 -0.137 -0.183
[2398,] -0.170 -0.234 -0.290 -0.295 -0.226 -0.228
[2399,] -0.006  0.464  0.491  0.505 -0.054 -0.074
[2400,] -0.170 -0.234 -0.290 -0.295 -0.226 -0.228
[2401,] -0.170 -0.234 -0.290 -0.295 -0.226 -0.228
[2402,]  0.881  0.158  1.322  0.966  0.273  1.095
[2403,] -0.029  0.453 -0.131  0.258  0.112 -0.091
[2404,] -0.170 -0.234 -0.290 -0.295 -0.226 -0.228
[2405,] -0.151 -0.221 -0.268 -0.254  0.010 -0.186
[2406,] -0.170 -0.234 -0.290 -0.295 -0.226 -0.228
[2407,]  0.115  1.123  0.514  0.529 -0.021 -0.014
[2408,] -0.046  0.485  0.172  1.603  0.074 -0.032
[2409,] -0.127 -0.195  0.469  0.481 -0.087 -0.134
[2410,] -0.064 -0.123  0.444  1.103  0.093  0.517
[2411,]  0.000  0.477 -0.066  0.455  0.484 -0.017
[2412,] -0.151 -0.221 -0.268 -0.254  0.010 -0.186
[truncated: 68,232 more chars]
