# Supplementary material for: Psychometric Properties of ADHD Rating Scale—5 for Children and Adolescents in Sudan—School Version
Source: Front Psychol. 2022 Jun 27;13:883578. doi: 10.3389/fpsyg.2022.883578 (PMC9272821; doi:10.3389/fpsyg.2022.883578)
Supplement: Supplementary file 2 [file Data_Sheet_1.zip › ROUTTEA.txt]

> ###__________ Descriptive MALE 5-7 _____________
> DATA <- read.csv("ADHDSUDAN.csv")
> DATAM5T7 <- subset(DATA, AGE <= 7 & SEX == 1)
> summary(DATAM5T7$PTM)
   Min. 1st Qu.  Median    Mean 3rd Qu.    Max. 
  0.000   0.000   4.500   7.706  12.000  45.000 
> length(DATAM5T7$PTM)
[1] 506
> sd(DATAM5T7$PTM)
[1] 8.987243
> quantile(DATAM5T7$PTM, 0.80)
80% 
 14 
> quantile(DATAM5T7$PTM, 0.90)
90% 
 22 
> quantile(DATAM5T7$PTM, 0.93)
93% 
 25 
> quantile(DATAM5T7$PTM, 0.98)
98% 
 31 
> summary(DATAM5T7$PAM)
   Min. 1st Qu.  Median    Mean 3rd Qu.    Max. 
  0.000   0.000   1.000   3.245   5.000  27.000 
> length(DATAM5T7$PAM)
[1] 506
> sd(DATAM5T7$PAM)
[1] 4.527499
> quantile(DATAM5T7$PAM, 0.80)  
80% 
  6 
> quantile(DATAM5T7$PAM, 0.90)
90% 
  9 
> quantile(DATAM5T7$PAM, 0.93) 
  93% 
10.65 
> quantile(DATAM5T7$PAM, 0.98) 
 98% 
15.9 
> summary(DATAM5T7$PHM) 
   Min. 1st Qu.  Median    Mean 3rd Qu.    Max. 
   0.00    0.00    2.50    4.46    7.00   27.00 
> length(DATAM5T7$PHM)
[1] 506
> sd(DATAM5T7$PHM)
[1] 5.47645
> quantile(DATAM5T7$PHM, 0.80)  
80% 
  9 
> quantile(DATAM5T7$PHM, 0.90) 
90% 
 13 
> quantile(DATAM5T7$PHM, 0.93) 
93% 
 15 
> quantile(DATAM5T7$PHM, 0.98)
98% 
 19 
> summary(DATAM5T7$TTM)
   Min. 1st Qu.  Median    Mean 3rd Qu.    Max. 
  0.000   0.000   4.000   7.802  10.000  52.000 
> length(DATAM5T7$TTM)
[1] 506
> sd(DATAM5T7$TTM)
[1] 9.901119
> quantile(DATAM5T7$TTM, 0.80) 
80% 
 13 
> quantile(DATAM5T7$TTM, 0.90)
90% 
 24 
> quantile(DATAM5T7$TTM, 0.93) 
93% 
 27 
> quantile(DATAM5T7$TTM, 0.98)
 98% 
35.9 
> summary(DATAM5T7$TAM) 
   Min. 1st Qu.  Median    Mean 3rd Qu.    Max. 
  0.000   0.000   1.000   3.524   4.000  27.000 
> length(DATAM5T7$TAM)
[1] 506
> sd(DATAM5T7$TAM)
[1] 5.370291
> quantile(DATAM5T7$TAM, 0.80)  
80% 
  6 
> quantile(DATAM5T7$TAM, 0.90)
90% 
 11 
> quantile(DATAM5T7$TAM, 0.93)
93% 
 14 
> quantile(DATAM5T7$TAM, 0.98) 
 98% 
19.9 
> summary(DATAM5T7$THM) 
   Min. 1st Qu.  Median    Mean 3rd Qu.    Max. 
  0.000   0.000   2.000   4.279   6.000  27.000 
> length(DATAM5T7$THM)
[1] 506
> sd(DATAM5T7$THM)
[1] 5.743306
> quantile(DATAM5T7$THM, 0.80)  
80% 
  7 
> quantile(DATAM5T7$THM, 0.90) 
90% 
 13 
> quantile(DATAM5T7$THM, 0.93)
  93% 
14.65 
> quantile(DATAM5T7$THM, 0.98)
98% 
 22 
>  
> ###__________ Descriptive FEMALE 5-7 _____________
> DATA <- read.csv("ADHDSUDAN.csv")
> DATAF5T7 <- subset(DATA, AGE <= 7 & SEX == 2)
> summary(DATAF5T7$PTM) 
   Min. 1st Qu.  Median    Mean 3rd Qu.    Max. 
  0.000   1.000   5.000   7.506  11.000  52.000 
> length(DATAF5T7$PTM)
[1] 340
> sd(DATAF5T7$PTM)
[1] 8.193635
> quantile(DATAF5T7$PTM, 0.80) 
80% 
 13 
> quantile(DATAF5T7$PTM, 0.90)
90% 
 20 
> quantile(DATAF5T7$PTM, 0.93) 
  93% 
23.27 
> quantile(DATAF5T7$PTM, 0.98) 
98% 
 29 
> summary(DATAF5T7$PAM)
   Min. 1st Qu.  Median    Mean 3rd Qu.    Max. 
  0.000   0.000   2.000   3.394   5.000  27.000 
> length(DATAF5T7$PAM)
[1] 340
> sd(DATAF5T7$PAM)
[1] 4.317485
> quantile(DATAF5T7$PAM, 0.80)  
80% 
  6 
> quantile(DATAF5T7$PAM, 0.90)
90% 
 10 
> quantile(DATAF5T7$PAM, 0.93)
93% 
 11 
> quantile(DATAF5T7$PAM, 0.98)  
98% 
 15 
> summary(DATAF5T7$PHM) 
   Min. 1st Qu.  Median    Mean 3rd Qu.    Max. 
  0.000   0.000   2.000   4.112   6.000  25.000 
> length(DATAF5T7$PHM)
[1] 340
> sd(DATAF5T7$PHM)
[1] 4.941472
> quantile(DATAF5T7$PHM, 0.80)  
80% 
  7 
> quantile(DATAF5T7$PHM, 0.90) 
90% 
 12 
> quantile(DATAF5T7$PHM, 0.93)
93% 
 13 
> quantile(DATAF5T7$PHM, 0.98) 
  98% 
17.22 
> summary(DATAF5T7$TTM)
   Min. 1st Qu.  Median    Mean 3rd Qu.    Max. 
  0.000   0.000   4.000   7.947  11.000  51.000 
> length(DATAF5T7$TTM)
[1] 340
> sd(DATAF5T7$TTM)
[1] 9.862932
> quantile(DATAF5T7$TTM, 0.80) 
80% 
 14 
> quantile(DATAF5T7$TTM, 0.90) 
90% 
 24 
> quantile(DATAF5T7$TTM, 0.93) 
  93% 
28.27 
> quantile(DATAF5T7$TTM, 0.98)
98% 
 35 
> summary(DATAF5T7$TAM) 
   Min. 1st Qu.  Median    Mean 3rd Qu.    Max. 
  0.000   0.000   1.000   3.932   5.250  24.000 
> length(DATAF5T7$TAM)
[1] 340
> sd(DATAF5T7$TAM)
[1] 5.505011
> quantile(DATAF5T7$TAM, 0.80)  
80% 
  8 
> quantile(DATAF5T7$TAM, 0.90)
90% 
 13 
> quantile(DATAF5T7$TAM, 0.93) 
  93% 
15.27 
> quantile(DATAF5T7$TAM, 0.98)  
98% 
 19 
> summary(DATAF5T7$THM) 
   Min. 1st Qu.  Median    Mean 3rd Qu.    Max. 
  0.000   0.000   2.000   4.015   6.000  27.000 
> length(DATAF5T7$THM)
[1] 340
> sd(DATAF5T7$THM)
[1] 5.460215
> quantile(DATAF5T7$THM, 0.80)  
80% 
  7 
> quantile(DATAF5T7$THM, 0.90) 
90% 
 12 
> quantile(DATAF5T7$THM, 0.93)
93% 
 14 
> quantile(DATAF5T7$THM, 0.98) 
  98% 
20.22 
> 
> ###__________ Descriptive AGE MALE 8-10 _____________
> DATA <- read.csv("ADHDSUDAN.csv")
> DATAM8T10 <- subset(DATA, AGE >= 8 & AGE <= 10 & SEX == 1)
> summary(DATAM8T10$PTM)
   Min. 1st Qu.  Median    Mean 3rd Qu.    Max. 
  0.000   0.000   4.000   7.195  12.000  47.000 
> length(DATAM8T10$PTM)
[1] 431
> sd(DATAM8T10$PTM)
[1] 9.000469
> quantile(DATAM8T10$PTM, 0.80)
80% 
 13 
> quantile(DATAM8T10$PTM, 0.90)
90% 
 19 
> quantile(DATAM8T10$PTM, 0.93)
93% 
 23 
> quantile(DATAM8T10$PTM, 0.98)
 98% 
35.4 
> summary(DATAM8T10$PAM)
   Min. 1st Qu.  Median    Mean 3rd Qu.    Max. 
  0.000   0.000   2.000   3.455   5.000  26.000 
> length(DATAM8T10$PAM)
[1] 431
> sd(DATAM8T10$PAM)
[1] 4.770273
> quantile(DATAM8T10$PAM, 0.80)  
80% 
  6 
> quantile(DATAM8T10$PAM, 0.90) 
90% 
 10 
> quantile(DATAM8T10$PAM, 0.93)
93% 
 12 
> quantile(DATAM8T10$PAM, 0.98) 
98% 
 18 
> summary(DATAM8T10$PHM) 
   Min. 1st Qu.  Median    Mean 3rd Qu.    Max. 
   0.00    0.00    2.00    3.74    6.00   25.00 
> length(DATAM8T10$PHM)
[1] 431
> sd(DATAM8T10$PHM)
[1] 5.023872
> quantile(DATAM8T10$PHM, 0.80)  
80% 
  7 
> quantile(DATAM8T10$PHM, 0.90) 
90% 
 11 
> quantile(DATAM8T10$PHM, 0.93)
93% 
 13 
> quantile(DATAM8T10$PHM, 0.98)
98% 
 19 
> summary(DATAM8T10$TTM) 
   Min. 1st Qu.  Median    Mean 3rd Qu.    Max. 
  0.000   0.000   3.000   7.292  12.000  54.000 
> length(DATAM8T10$TTM)
[1] 431
> sd(DATAM8T10$TTM)
[1] 9.621097
> quantile(DATAM8T10$TTM, 0.80)
80% 
 14 
> quantile(DATAM8T10$TTM, 0.90)
90% 
 22 
> quantile(DATAM8T10$TTM, 0.93) 
93% 
 25 
> quantile(DATAM8T10$TTM, 0.98)
98% 
 34 
> summary(DATAM8T10$TAM) 
   Min. 1st Qu.  Median    Mean 3rd Qu.    Max. 
  0.000   0.000   1.000   4.244   7.000  27.000 
> length(DATAM8T10$TAM)
[1] 431
> sd(DATAM8T10$TAM)
[1] 6.142006
> quantile(DATAM8T10$TAM, 0.80)  
80% 
  9 
> quantile(DATAM8T10$TAM, 0.90)
90% 
 14 
> quantile(DATAM8T10$TAM, 0.93)
93% 
 15 
> quantile(DATAM8T10$TAM, 0.98)  
98% 
 23 
> summary(DATAM8T10$THM) 
   Min. 1st Qu.  Median    Mean 3rd Qu.    Max. 
  0.000   0.000   1.000   3.049   4.000  27.000 
> length(DATAM8T10$THM)
[1] 431
> sd(DATAM8T10$THM)
[1] 4.719573
> quantile(DATAM8T10$THM, 0.80)   
80% 
  6 
> quantile(DATAM8T10$THM, 0.90)  
90% 
  9 
> quantile(DATAM8T10$THM, 0.93)
93% 
 11 
> quantile(DATAM8T10$THM, 0.98)
98% 
 15 
>  
> ###__________ Descriptive AGE FEMALE 8-10 _____________
> DATA <- read.csv("ADHDSUDAN.csv")
> DATAF8T10 <- subset(DATA, AGE >= 8 & AGE <= 10 & SEX == 2)
> summary(DATAF8T10$PTM) 
   Min. 1st Qu.  Median    Mean 3rd Qu.    Max. 
  0.000   0.000   3.000   5.806   9.000  38.000 
> length(DATAF8T10$PTM)
[1] 458
> sd(DATAF8T10$PTM)
[1] 7.188872
> quantile(DATAF8T10$PTM, 0.80)
80% 
 11 
> quantile(DATAF8T10$PTM, 0.90)
90% 
 16 
> quantile(DATAF8T10$PTM, 0.93)
93% 
 18 
> quantile(DATAF8T10$PTM, 0.98) 
  98% 
27.86 
> summary(DATAF8T10$PAM) 
   Min. 1st Qu.  Median    Mean 3rd Qu.    Max. 
  0.000   0.000   1.000   2.825   4.000  20.000 
> length(DATAF8T10$PAM)
[1] 458
> sd(DATAF8T10$PAM)
[1] 3.942704
> quantile(DATAF8T10$PAM, 0.80)  
80% 
  5 
> quantile(DATAF8T10$PAM, 0.90)
90% 
  8 
> quantile(DATAF8T10$PAM, 0.93) 
 93% 
9.01 
> quantile(DATAF8T10$PAM, 0.98)  
98% 
 15 
> summary(DATAF8T10$PHM)  
   Min. 1st Qu.  Median    Mean 3rd Qu.    Max. 
   0.00    0.00    1.00    2.98    4.00   21.00 
> length(DATAF8T10$PHM)
[1] 458
> sd(DATAF8T10$PHM)
[1] 4.059412
> quantile(DATAF8T10$PHM, 0.80)  
80% 
  6 
> quantile(DATAF8T10$PHM, 0.90)  
90% 
8.3 
> quantile(DATAF8T10$PHM, 0.93) 
93% 
 11 
> quantile(DATAF8T10$PHM, 0.98) 
98% 
 15 
> summary(DATAF8T10$TTM) 
   Min. 1st Qu.  Median    Mean 3rd Qu.    Max. 
  0.000   0.000   2.000   6.046   9.000  49.000 
> length(DATAF8T10$TTM)
[1] 458
> sd(DATAF8T10$TTM)
[1] 8.60589
> quantile(DATAF8T10$TTM, 0.80)
 80% 
11.6 
> quantile(DATAF8T10$TTM, 0.90)
90% 
 18 
> quantile(DATAF8T10$TTM, 0.93)
93% 
 22 
> quantile(DATAF8T10$TTM, 0.98)
  98% 
31.86 
> summary(DATAF8T10$TAM) 
   Min. 1st Qu.  Median    Mean 3rd Qu.    Max. 
  0.000   0.000   0.000   3.314   5.000  26.000 
> length(DATAF8T10$TAM)
[1] 458
> sd(DATAF8T10$TAM)
[1] 5.035699
> quantile(DATAF8T10$TAM, 0.80)  
80% 
  6 
> quantile(DATAF8T10$TAM, 0.90)
90% 
 10 
> quantile(DATAF8T10$TAM, 0.93)
93% 
 13 
> quantile(DATAF8T10$TAM, 0.98) 
98% 
 18 
> summary(DATAF8T10$THM)  
   Min. 1st Qu.  Median    Mean 3rd Qu.    Max. 
  0.000   0.000   0.000   2.731   4.000  24.000 
> length(DATAF8T10$THM)
[1] 458
> sd(DATAF8T10$THM)
[1] 4.409054
> quantile(DATAF8T10$THM, 0.80)  
80% 
  6 
> quantile(DATAF8T10$THM, 0.90) 
90% 
  8 
> quantile(DATAF8T10$THM, 0.93) 
93% 
 10 
> quantile(DATAF8T10$THM, 0.98)
98% 
 17 
> 
> ###__________ Descriptive AGE MALE 11-13 _____________
> DATA <- read.csv("ADHDSUDAN.csv")
> DATAM11T13 <- subset(DATA, AGE >= 11 & AGE <= 13 & SEX == 1)
> summary(DATAM11T13$PTM)
   Min. 1st Qu.  Median    Mean 3rd Qu.    Max. 
  0.000   0.000   4.000   7.248  11.000  43.000 
> length(DATAM11T13$PTM)
[1] 428
> sd(DATAM11T13$PTM)
[1] 8.210599
> quantile(DATAM11T13$PTM, 0.80) 
80% 
 13 
> quantile(DATAM11T13$PTM, 0.90) 
90% 
 19 
> quantile(DATAM11T13$PTM, 0.93) 
93% 
 21 
> quantile(DATAM11T13$PTM, 0.98) 
98% 
 29 
> summary(DATAM11T13$PAM)
   Min. 1st Qu.  Median    Mean 3rd Qu.    Max. 
  0.000   0.000   2.000   3.481   5.000  21.000 
> length(DATAM11T13$PAM)
[1] 428
> sd(DATAM11T13$PAM)
[1] 4.23901
> quantile(DATAM11T13$PAM, 0.80)  
80% 
  7 
> quantile(DATAM11T13$PAM, 0.90) 
90% 
  9 
> quantile(DATAM11T13$PAM, 0.93)
93% 
 11 
> quantile(DATAM11T13$PAM, 0.98)  
  98% 
15.38 
> summary(DATAM11T13$PHM) 
   Min. 1st Qu.  Median    Mean 3rd Qu.    Max. 
  0.000   0.000   2.000   3.766   6.000  22.000 
> length(DATAM11T13$PHM)
[1] 428
> sd(DATAM11T13$PHM)
[1] 4.81329
> quantile(DATAM11T13$PHM, 0.80)   
80% 
  7 
> quantile(DATAM11T13$PHM, 0.90) 
90% 
 10 
> quantile(DATAM11T13$PHM, 0.93) 
93% 
 12 
> quantile(DATAM11T13$PHM, 0.98) 
98% 
 18 
> summary(DATAM11T13$TTM)0 
Error: unexpected numeric constant in "summary(DATAM11T13$TTM)0"
> length(DATAM11T13$TTM)
[1] 428
> sd(DATAM11T13$TTM)
[1] 8.529343
> quantile(DATAM11T13$TTM, 0.80) 
80% 
 14 
> quantile(DATAM11T13$TTM, 0.90) 
 90% 
18.3 
> quantile(DATAM11T13$TTM, 0.93) 
  93% 
22.11 
> quantile(DATAM11T13$TTM, 0.98) 
98% 
 30 
> summary(DATAM11T13$TAM)
   Min. 1st Qu.  Median    Mean 3rd Qu.    Max. 
  0.000   0.000   2.000   4.404   8.000  27.000 
> length(DATAM11T13$TAM)
[1] 428
> sd(DATAM11T13$TAM)
[1] 5.417699
> quantile(DATAM11T13$TAM, 0.80)  
80% 
  9 
> quantile(DATAM11T13$TAM, 0.90) 
90% 
 12 
> quantile(DATAM11T13$TAM, 0.93) 
93% 
 14 
> quantile(DATAM11T13$TAM, 0.98)  
98% 
 18 
> summary(DATAM11T13$THM) 
   Min. 1st Qu.  Median    Mean 3rd Qu.    Max. 
  0.000   0.000   0.000   2.897   4.000  19.000 
> length(DATAM11T13$THM)
[1] 428
> sd(DATAM11T13$THM)
[1] 4.350961
> quantile(DATAM11T13$THM, 0.80)  
80% 
  7 
> quantile(DATAM11T13$THM, 0.90) 
90% 
  9 
> quantile(DATAM11T13$THM, 0.93) 
93% 
 11 
> quantile(DATAM11T13$THM, 0.98)
98% 
 16 
>  
> ###__________ Descriptive AGE FEMALE 11-13 _____________
> DATA <- read.csv("ADHDSUDAN.csv")
> DATAF11T13 <- subset(DATA, AGE >= 11 & AGE <= 13 & SEX == 2)
> summary(DATAF11T13$PTM)
   Min. 1st Qu.  Median    Mean 3rd Qu.    Max. 
  0.000   0.000   3.000   5.873   9.000  54.000 
> length(DATAF11T13$PTM)
[1] 434
> sd(DATAF11T13$PTM)
[1] 7.353187
> quantile(DATAF11T13$PTM, 0.80)
80% 
 10 
> quantile(DATAF11T13$PTM, 0.90)
 90% 
15.7 
> quantile(DATAF11T13$PTM, 0.93)
  93% 
18.69 
> quantile(DATAF11T13$PTM, 0.98)
98% 
 25 
> summary(DATAF11T13$PAM)
   Min. 1st Qu.  Median    Mean 3rd Qu.    Max. 
  0.000   0.000   1.000   2.855   5.000  27.000 
> length(DATAF11T13$PAM)
[1] 434
> sd(DATAF11T13$PAM)
[1] 3.825843
> quantile(DATAF11T13$PAM, 0.80)  
80% 
  6 
> quantile(DATAF11T13$PAM, 0.90)
90% 
  7 
> quantile(DATAF11T13$PAM, 0.93)
93% 
  9 
> quantile(DATAF11T13$PAM, 0.98) 
98% 
 14 
> summary(DATAF11T13$PHM)  
   Min. 1st Qu.  Median    Mean 3rd Qu.    Max. 
  0.000   0.000   1.000   3.018   4.000  27.000 
> length(DATAF11T13$PHM)
[1] 434
> sd(DATAF11T13$PHM)
[1] 4.322948
> quantile(DATAF11T13$PHM, 0.80)  
80% 
  5 
> quantile(DATAF11T13$PHM, 0.90) 
90% 
  9 
> quantile(DATAF11T13$PHM, 0.93)
93% 
 11 
> quantile(DATAF11T13$PHM, 0.98) 
  98% 
16.34 
> summary(DATAF11T13$TTM) 
   Min. 1st Qu.  Median    Mean 3rd Qu.    Max. 
    0.0     0.0     3.0     5.8     9.0    42.0 
> length(DATAF11T13$TTM)
[1] 434
> sd(DATAF11T13$TTM)
[1] 7.321953
> quantile(DATAF11T13$TTM, 0.80) 
80% 
 11 
> quantile(DATAF11T13$TTM, 0.90)
 90% 
16.7 
> quantile(DATAF11T13$TTM, 0.93)
93% 
 20 
> quantile(DATAF11T13$TTM, 0.98)
  98% 
25.34 
> summary(DATAF11T13$TAM)
   Min. 1st Qu.  Median    Mean 3rd Qu.    Max. 
  0.000   0.000   1.000   3.359   6.000  26.000 
> length(DATAF11T13$TAM)
[1] 434
> sd(DATAF11T13$TAM)
[1] 4.524995
> quantile(DATAF11T13$TAM, 0.80)   
80% 
  6 
> quantile(DATAF11T13$TAM, 0.90)
90% 
 10 
> quantile(DATAF11T13$TAM, 0.93)
93% 
 12 
> quantile(DATAF11T13$TAM, 0.98) 
  98% 
16.34 
> summary(DATAF11T13$THM)  
   Min. 1st Qu.  Median    Mean 3rd Qu.    Max. 
   0.00    0.00    0.50    2.44    4.00   24.00 
> length(DATAF11T13$THM)
[1] 434
> sd(DATAF11T13$THM)
[1] 3.662097
> quantile(DATAF11T13$THM, 0.80)   
80% 
  5 
> quantile(DATAF11T13$THM, 0.90) 
90% 
7.7 
> quantile(DATAF11T13$THM, 0.93)
93% 
  9 
> quantile(DATAF11T13$THM, 0.98)
98% 
 13 
>  
> ###__________ Descriptive AGE MALE 14-17 _____________
> DATA <- read.csv("ADHDSUDAN.csv")
> DATAM14T17 <- subset(DATA, AGE >= 14 & AGE <= 17 & SEX == 1)
> summary(DATAM14T17$PTM) 
   Min. 1st Qu.  Median    Mean 3rd Qu.    Max. 
  0.000   1.000   6.000   8.101  12.000  39.000 
> length(DATAM14T17$PTM)
[1] 582
> sd(DATAM14T17$PTM)
[1] 8.124782
> quantile(DATAM14T17$PTM, 0.80)
80% 
 14 
> quantile(DATAM14T17$PTM, 0.90)
90% 
 20 
> quantile(DATAM14T17$PTM, 0.93)
93% 
 22 
> quantile(DATAM14T17$PTM, 0.98) 
98% 
 30 
> summary(DATAM14T17$PAM) 
   Min. 1st Qu.  Median    Mean 3rd Qu.    Max. 
   0.00    0.00    3.00    4.23    6.00   22.00 
> length(DATAM14T17$PAM)
[1] 582
> sd(DATAM14T17$PAM)
[1] 4.578846
> quantile(DATAM14T17$PAM, 0.80)  
80% 
  8 
> quantile(DATAM14T17$PAM, 0.90)
90% 
 11 
> quantile(DATAM14T17$PAM, 0.93)
93% 
 12 
> quantile(DATAM14T17$PAM, 0.98) 
98% 
 17 
> summary(DATAM14T17$PHM)  
   Min. 1st Qu.  Median    Mean 3rd Qu.    Max. 
  0.000   0.000   2.000   3.871   6.000  25.000 
> length(DATAM14T17$PHM)
[1] 582
> sd(DATAM14T17$PHM)
[1] 4.511095
> quantile(DATAM14T17$PHM, 0.80)  
80% 
  7 
> quantile(DATAM14T17$PHM, 0.90) 
90% 
 10 
> quantile(DATAM14T17$PHM, 0.93) 
93% 
 11 
> quantile(DATAM14T17$PHM, 0.98) 
98% 
 17 
> summary(DATAM14T17$TTM) 
   Min. 1st Qu.  Median    Mean 3rd Qu.    Max. 
   0.00    2.00    9.00   10.32   16.00   50.00 
> length(DATAM14T17$TTM)
[1] 582
> sd(DATAM14T17$TTM)
[1] 9.454021
> quantile(DATAM14T17$TTM, 0.80)
80% 
 18 
> quantile(DATAM14T17$TTM, 0.90)
90% 
 23 
> quantile(DATAM14T17$TTM, 0.93)
  93% 
25.33 
> quantile(DATAM14T17$TTM, 0.98) 
98% 
 36 
> summary(DATAM14T17$TAM) 
   Min. 1st Qu.  Median    Mean 3rd Qu.    Max. 
  0.000   1.000   4.000   5.497   9.000  27.000 
> length(DATAM14T17$TAM)
[1] 582
> sd(DATAM14T17$TAM)
[1] 5.254535
> quantile(DATAM14T17$TAM, 0.80)   
80% 
  9 
> quantile(DATAM14T17$TAM, 0.90) 
90% 
 13 
> quantile(DATAM14T17$TAM, 0.93)
93% 
 15 
> quantile(DATAM14T17$TAM, 0.98) 
98% 
 18 
> summary(DATAM14T17$THM) 
   Min. 1st Qu.  Median    Mean 3rd Qu.    Max. 
  0.000   0.000   4.000   4.825   8.000  26.000 
> length(DATAM14T17$THM)
[1] 582
> sd(DATAM14T17$THM)
[1] 4.911282
> quantile(DATAM14T17$THM, 0.80)  
80% 
  9 
> quantile(DATAM14T17$THM, 0.90)  
90% 
 11 
> quantile(DATAM14T17$THM, 0.93) 
93% 
 13 
> quantile(DATAM14T17$THM, 0.98)
98% 
 18 
>  
> ###__________ Descriptive AGE FEMALE 14-17 _____________
> DATA <- read.csv("ADHDSUDAN.csv")
> DATAF14T17 <- subset(DATA, AGE >= 14 & AGE <= 17 & SEX == 2)
> summary(DATAF14T17$PTM)
   Min. 1st Qu.  Median    Mean 3rd Qu.    Max. 
  0.000   2.000   7.000   9.206  14.000  54.000 
> length(DATAF14T17$PTM)
[1] 563
> sd(DATAF14T17$PTM)
[1] 9.180486
> quantile(DATAF14T17$PTM, 0.80) 
80% 
 16 
> quantile(DATAF14T17$PTM, 0.90) 
90% 
 22 
> quantile(DATAF14T17$PTM, 0.93) 
93% 
 25 
> quantile(DATAF14T17$PTM, 0.98) 
98% 
 33 
> summary(DATAF14T17$PAM) 
   Min. 1st Qu.  Median    Mean 3rd Qu.    Max. 
  0.000   0.000   3.000   4.522   7.000  27.000 
> length(DATAF14T17$PAM)
[1] 563
> sd(DATAF14T17$PAM)
[1] 4.799257
> quantile(DATAF14T17$PAM, 0.80)  
80% 
  8 
> quantile(DATAF14T17$PAM, 0.90)
90% 
 11 
> quantile(DATAF14T17$PAM, 0.93)
93% 
 13 
> quantile(DATAF14T17$PAM, 0.98) 
98% 
 17 
> summary(DATAF14T17$PHM) 
   Min. 1st Qu.  Median    Mean 3rd Qu.    Max. 
  0.000   1.000   3.000   4.684   7.000  27.000 
> length(DATAF14T17$PHM)
[1] 563
> sd(DATAF14T17$PHM)
[1] 5.22445
> quantile(DATAF14T17$PHM, 0.80)  
80% 
  9 
> quantile(DATAF14T17$PHM, 0.90) 
90% 
 12 
> quantile(DATAF14T17$PHM, 0.93)
93% 
 14 
> quantile(DATAF14T17$PHM, 0.98) 
  98% 
19.76 
> summary(DATAF14T17$TTM) 
   Min. 1st Qu.  Median    Mean 3rd Qu.    Max. 
   0.00    5.00   10.00   11.85   18.00   50.00 
> length(DATAF14T17$TTM)
[1] 563
> sd(DATAF14T17$TTM)
[1] 9.463693
> quantile(DATAF14T17$TTM, 0.80)
80% 
 21 
> quantile(DATAF14T17$TTM, 0.90) 
 90% 
24.8 
> quantile(DATAF14T17$TTM, 0.93)
93% 
 26 
> quantile(DATAF14T17$TTM, 0.98) 
  98% 
32.76 
> summary(DATAF14T17$TAM) 
   Min. 1st Qu.  Median    Mean 3rd Qu.    Max. 
  0.000   2.000   6.000   6.453  10.000  27.000 
> length(DATAF14T17$TAM)
[1] 563
> sd(DATAF14T17$TAM)
[1] 5.258699
> quantile(DATAF14T17$TAM, 0.80)  
80% 
 11 
> quantile(DATAF14T17$TAM, 0.90) 
90% 
 13 
> quantile(DATAF14T17$TAM, 0.93)
93% 
 14 
> quantile(DATAF14T17$TAM, 0.98) 
98% 
 19 
> summary(DATAF14T17$THM)  
   Min. 1st Qu.  Median    Mean 3rd Qu.    Max. 
  0.000   1.000   4.000   5.393   9.000  27.000 
> length(DATAF14T17$THM)
[1] 563
> sd(DATAF14T17$THM)
[1] 5.120653
> quantile(DATAF14T17$THM, 0.80)  
80% 
 10 
> quantile(DATAF14T17$THM, 0.90) 
90% 
 13 
> quantile(DATAF14T17$THM, 0.93) 
93% 
 14 
> quantile(DATAF14T17$THM, 0.98) 
  98% 
17.76 
> 
> ###__________ Cronbach's Alpha TA _____________
> DATA <- read.csv("ADHDSUDAN.csv")
> DATATA <- subset(DATA, select=c(TA1, TA2, TA3, TA4, TA5, TA6, TA7, TA8, TA9))
> alpha(DATATA)

Reliability analysis   
Call: alpha(x = DATATA)

  raw_alpha std.alpha G6(smc) average_r S/N   ase mean  sd median_r
      0.92      0.92    0.91      0.56  11 0.002 0.49 0.6     0.55

 lower alpha upper     95% confidence boundaries
0.91 0.92 0.92 

 Reliability if an item is dropped:
    raw_alpha std.alpha G6(smc) average_r  S/N alpha se  var.r med.r
TA1      0.91      0.91     0.9      0.56 10.3   0.0022 0.0013  0.56
TA2      0.91      0.91     0.9      0.55  9.8   0.0023 0.0014  0.55
TA3      0.91      0.91     0.9      0.56 10.3   0.0022 0.0018  0.55
TA4      0.91      0.91     0.9      0.55  9.8   0.0023 0.0016  0.55
TA5      0.91      0.91     0.9      0.55  9.9   0.0023 0.0016  0.55
TA6      0.91      0.91     0.9      0.56 10.1   0.0022 0.0020  0.55
TA7      0.91      0.91     0.9      0.57 10.4   0.0022 0.0017  0.56
TA8      0.91      0.91     0.9      0.56 10.2   0.0022 0.0019  0.55
TA9      0.91      0.91     0.9      0.56 10.1   0.0022 0.0020  0.55

 Item statistics 
       n raw.r std.r r.cor r.drop mean   sd
TA1 3742  0.76  0.76  0.72   0.69 0.44 0.73
TA2 3742  0.81  0.81  0.79   0.75 0.46 0.74
TA3 3742  0.76  0.76  0.72   0.69 0.44 0.72
TA4 3741  0.81  0.80  0.78   0.74 0.49 0.79
TA5 3742  0.80  0.80  0.77   0.74 0.50 0.79
TA6 3740  0.78  0.78  0.74   0.71 0.52 0.80
TA7 3742  0.75  0.75  0.70   0.68 0.52 0.78
TA8 3742  0.77  0.77  0.73   0.70 0.59 0.83
TA9 3742  0.78  0.78  0.74   0.71 0.49 0.79

Non missing response frequency for each item
       0    1    2    3 miss
TA1 0.68 0.23 0.06 0.03    0
TA2 0.66 0.24 0.07 0.03    0
TA3 0.68 0.23 0.07 0.02    0
TA4 0.65 0.23 0.08 0.04    0
TA5 0.65 0.23 0.08 0.03    0
TA6 0.64 0.23 0.09 0.03    0
TA7 0.63 0.26 0.07 0.04    0
TA8 0.59 0.27 0.10 0.04    0
TA9 0.66 0.23 0.08 0.03    0
> omega(DATATA)
Omega 
Call: omegah(m = m, nfactors = nfactors, fm = fm, key = key, flip = flip, 
    digits = digits, title = title, sl = sl, labels = labels, 
    plot = plot, n.obs = n.obs, rotate = rotate, Phi = Phi, option = option, 
    covar = covar)
Alpha:                 0.92 
G.6:                   0.91 
Omega Hierarchical:    0.85 
Omega H asymptotic:    0.92 
Omega Total            0.93 

Schmid Leiman Factor loadings greater than  0.2 
       g   F1*   F2*   F3*   h2   u2   p2
TA1 0.71        0.29       0.58 0.42 0.85
TA2 0.79        0.39       0.78 0.22 0.80
TA3 0.69                   0.52 0.48 0.92
TA4 0.75              0.24 0.63 0.37 0.89
TA5 0.76              0.38 0.73 0.27 0.80
TA6 0.71                   0.55 0.45 0.91
TA7 0.67  0.26             0.53 0.47 0.85
TA8 0.70  0.42             0.67 0.33 0.74
TA9 0.71  0.26             0.57 0.43 0.87

With eigenvalues of:
   g  F1*  F2*  F3* 
4.68 0.35 0.27 0.27 

general/max  13.43   max/min =   1.31
mean percent general =  0.85    with sd =  0.06 and cv of  0.07 
Explained Common Variance of the general factor =  0.84 

The degrees of freedom are 12  and the fit is  0.01 
The number of observations was  3742  with Chi Square =  44.33  with prob <  1.3e-05
The root mean square of the residuals is  0.01 
The df corrected root mean square of the residuals is  0.01
RMSEA index =  0.027  and the 10 % confidence intervals are  0.019 0.036
BIC =  -54.4

Compare this with the adequacy of just a general factor and no group factors
The degrees of freedom for just the general factor are 27  and the fit is  0.2 
The number of observations was  3742  with Chi Square =  734.08  with prob <  2.7e-137
The root mean square of the residuals is  0.05 
The df corrected root mean square of the residuals is  0.06 

RMSEA index =  0.084  and the 10 % confidence intervals are  0.079 0.089
BIC =  511.95 

Measures of factor score adequacy             
                                                 g   F1*   F2*   F3*
Correlation of scores with factors            0.93  0.58  0.56  0.54
Multiple R square of scores with factors      0.86  0.34  0.31  0.29
Minimum correlation of factor score estimates 0.72 -0.33 -0.38 -0.41

 Total, General and Subset omega for each subset
                                                 g  F1*  F2*  F3*
Omega total for total scores and subscales    0.93 0.81 0.83 0.83
Omega general for total scores and subscales  0.85 0.67 0.72 0.74
Omega group for total scores and subscales    0.04 0.14 0.10 0.09
> 
> ###__________ Cronbach's Alpha TH _____________
> DATA <- read.csv("ADHDSUDAN.csv")
> DATATH <- subset(DATA, select=c(TH1, TH2, TH3, TH4, TH5, TH6, TH7, TH8, TH9))
> alpha(DATATH)

Reliability analysis   
Call: alpha(x = DATATH)

  raw_alpha std.alpha G6(smc) average_r S/N    ase mean   sd median_r
       0.9       0.9     0.9       0.5 9.1 0.0024 0.42 0.55     0.51

 lower alpha upper     95% confidence boundaries
0.9 0.9 0.91 

 Reliability if an item is dropped:
    raw_alpha std.alpha G6(smc) average_r S/N alpha se  var.r med.r
TH1      0.89      0.89    0.89      0.52 8.5   0.0026 0.0026  0.51
TH2      0.89      0.89    0.88      0.49 7.8   0.0028 0.0034  0.51
TH3      0.89      0.89    0.88      0.50 7.9   0.0028 0.0040  0.50
TH4      0.90      0.90    0.89      0.52 8.6   0.0026 0.0031  0.51
TH5      0.89      0.89    0.88      0.49 7.8   0.0028 0.0036  0.50
TH6      0.89      0.89    0.88      0.50 8.0   0.0028 0.0036  0.51
TH7      0.89      0.89    0.88      0.51 8.2   0.0027 0.0034  0.51
TH8      0.89      0.89    0.88      0.50 8.1   0.0027 0.0040  0.50
TH9      0.89      0.89    0.88      0.51 8.2   0.0027 0.0041  0.51

 Item statistics 
       n raw.r std.r r.cor r.drop mean   sd
TH1 3742  0.69  0.70  0.64   0.61 0.36 0.69
TH2 3742  0.78  0.78  0.76   0.71 0.42 0.74
TH3 3742  0.77  0.78  0.74   0.71 0.38 0.71
TH4 3742  0.68  0.69  0.63   0.60 0.38 0.70
TH5 3742  0.79  0.79  0.76   0.72 0.44 0.77
TH6 3741  0.77  0.77  0.73   0.69 0.53 0.81
TH7 3740  0.74  0.74  0.70   0.66 0.48 0.77
TH8 3742  0.75  0.75  0.71   0.68 0.44 0.74
TH9 3742  0.73  0.74  0.69   0.65 0.37 0.70

Non missing response frequency for each item
       0    1    2    3 miss
TH1 0.73 0.20 0.04 0.03    0
TH2 0.70 0.21 0.06 0.03    0
TH3 0.73 0.19 0.06 0.02    0
TH4 0.72 0.20 0.06 0.02    0
TH5 0.70 0.20 0.06 0.04    0
TH6 0.64 0.24 0.08 0.04    0
TH7 0.66 0.23 0.07 0.03    0
TH8 0.69 0.22 0.07 0.03    0
TH9 0.73 0.19 0.06 0.02    0
> omega(DATATH)
Omega 
Call: omegah(m = m, nfactors = nfactors, fm = fm, key = key, flip = flip, 
    digits = digits, title = title, sl = sl, labels = labels, 
    plot = plot, n.obs = n.obs, rotate = rotate, Phi = Phi, option = option, 
    covar = covar)
Alpha:                 0.9 
G.6:                   0.9 
Omega Hierarchical:    0.8 
Omega H asymptotic:    0.88 
Omega Total            0.91 

Schmid Leiman Factor loadings greater than  0.2 
       g   F1*   F2*   F3*   h2   u2   p2
TH1 0.62        0.35       0.51 0.49 0.75
TH2 0.74        0.39       0.70 0.30 0.78
TH3 0.71              0.22 0.59 0.41 0.86
TH4 0.62              0.35 0.51 0.49 0.75
TH5 0.72                   0.58 0.42 0.88
TH6 0.68  0.32             0.58 0.42 0.80
TH7 0.65  0.47             0.64 0.36 0.66
TH8 0.66  0.32             0.56 0.44 0.79
TH9 0.65  0.21             0.49 0.51 0.84

With eigenvalues of:
   g  F1*  F2*  F3* 
4.06 0.49 0.36 0.24 

general/max  8.28   max/min =   2.07
mean percent general =  0.79    with sd =  0.07 and cv of  0.08 
Explained Common Variance of the general factor =  0.79 

The degrees of freedom are 12  and the fit is  0.04 
The number of observations was  3742  with Chi Square =  133.65  with prob <  1.1e-22
The root mean square of the residuals is  0.01 
The df corrected root mean square of the residuals is  0.02
RMSEA index =  0.052  and the 10 % confidence intervals are  0.044 0.06
BIC =  34.92

Compare this with the adequacy of just a general factor and no group factors
The degrees of freedom for just the general factor are 27  and the fit is  0.27 
The number of observations was  3742  with Chi Square =  1014.2  with prob <  2.3e-196
The root mean square of the residuals is  0.07 
The df corrected root mean square of the residuals is  0.08 

RMSEA index =  0.099  and the 10 % confidence intervals are  0.094 0.104
BIC =  792.06 

Measures of factor score adequacy             
                                                 g   F1*   F2*   F3*
Correlation of scores with factors            0.90  0.60  0.54  0.48
Multiple R square of scores with factors      0.81  0.36  0.29  0.23
Minimum correlation of factor score estimates 0.62 -0.27 -0.42 -0.54

 Total, General and Subset omega for each subset
                                                 g  F1*  F2*  F3*
Omega total for total scores and subscales    0.91 0.83 0.81 0.69
Omega general for total scores and subscales  0.80 0.66 0.67 0.58
Omega group for total scores and subscales    0.07 0.17 0.14 0.11
> 
> ###__________ Cronbach's Alpha Impairment TA _____________
> DATA <- read.csv("ADHDSUDAN.csv")
> DATATAA <- subset(DATA, select=c(TAA1, TAA2, TAA3, TAA4, TAA5, TAA6))
> alpha(DATATAA)

Reliability analysis   
Call: alpha(x = DATATAA)

  raw_alpha std.alpha G6(smc) average_r S/N    ase mean   sd median_r
      0.87      0.87    0.86      0.52 6.5 0.0034  0.4 0.57      0.5

 lower alpha upper     95% confidence boundaries
0.86 0.87 0.87 

 Reliability if an item is dropped:
     raw_alpha std.alpha G6(smc) average_r S/N alpha se  var.r med.r
TAA1      0.85      0.85    0.83      0.53 5.6   0.0039 0.0058  0.51
TAA2      0.84      0.84    0.83      0.52 5.4   0.0040 0.0063  0.50
TAA3      0.84      0.84    0.81      0.51 5.2   0.0042 0.0031  0.50
TAA4      0.84      0.84    0.82      0.52 5.3   0.0042 0.0027  0.50
TAA5      0.84      0.84    0.83      0.52 5.4   0.0040 0.0073  0.50
TAA6      0.85      0.85    0.84      0.53 5.6   0.0039 0.0066  0.50

 Item statistics 
        n raw.r std.r r.cor r.drop mean   sd
TAA1 3742  0.75  0.76  0.69   0.64 0.36 0.70
TAA2 3742  0.77  0.78  0.72   0.66 0.34 0.68
TAA3 3742  0.81  0.80  0.76   0.70 0.52 0.82
TAA4 3742  0.80  0.79  0.75   0.69 0.51 0.81
TAA5 3742  0.77  0.78  0.72   0.66 0.35 0.70
TAA6 3742  0.74  0.75  0.68   0.63 0.32 0.66

Non missing response frequency for each item
        0    1    2    3 miss
TAA1 0.75 0.17 0.05 0.03    0
TAA2 0.76 0.16 0.06 0.02    0
TAA3 0.66 0.21 0.09 0.04    0
TAA4 0.66 0.21 0.09 0.04    0
TAA5 0.76 0.16 0.06 0.02    0
TAA6 0.78 0.14 0.06 0.02    0
> omega(DATATAA)
Omega 
Call: omegah(m = m, nfactors = nfactors, fm = fm, key = key, flip = flip, 
    digits = digits, title = title, sl = sl, labels = labels, 
    plot = plot, n.obs = n.obs, rotate = rotate, Phi = Phi, option = option, 
    covar = covar)
Alpha:                 0.87 
G.6:                   0.86 
Omega Hierarchical:    0.78 
Omega H asymptotic:    0.85 
Omega Total            0.91 

Schmid Leiman Factor loadings greater than  0.2 
        g   F1*   F2*   F3*   h2   u2   p2
TAA1 0.61        0.26       0.47 0.53 0.80
TAA2 0.71        0.70       1.00 0.00 0.51
TAA3 0.68  0.59             0.82 0.18 0.57
TAA4 0.68  0.44             0.66 0.34 0.69
TAA5 0.71              0.28 0.58 0.42 0.86
TAA6 0.70              0.31 0.59 0.41 0.83

With eigenvalues of:
   g  F1*  F2*  F3* 
2.80 0.56 0.56 0.19 

general/max  4.97   max/min =   2.98
mean percent general =  0.71    with sd =  0.14 and cv of  0.2 
Explained Common Variance of the general factor =  0.68 

The degrees of freedom are 0  and the fit is  0 
The number of observations was  3742  with Chi Square =  0  with prob <  NA
The root mean square of the residuals is  0 
The df corrected root mean square of the residuals is  NA

Compare this with the adequacy of just a general factor and no group factors
The degrees of freedom for just the general factor are 9  and the fit is  0.35 
The number of observations was  3742  with Chi Square =  1291.89  with prob <  1.7e-272
The root mean square of the residuals is  0.09 
The df corrected root mean square of the residuals is  0.12 

RMSEA index =  0.195  and the 10 % confidence intervals are  0.186 0.204
BIC =  1217.84 

Measures of factor score adequacy             
                                                 g  F1*  F2*   F3*
Correlation of scores with factors            0.89 0.74 0.88  0.45
Multiple R square of scores with factors      0.79 0.55 0.77  0.20
Minimum correlation of factor score estimates 0.58 0.10 0.55 -0.59

 Total, General and Subset omega for each subset
                                                 g  F1*  F2*  F3*
Omega total for total scores and subscales    0.91 0.85 0.83 0.74
Omega general for total scores and subscales  0.78 0.54 0.54 0.63
Omega group for total scores and subscales    0.11 0.31 0.29 0.11
> 
> ###__________ Cronbach's Alpha Impairment TH _____________
> DATA <- read.csv("ADHDSUDAN.csv")
> DATATHH <- subset(DATA, select=c(THH1, THH2, THH3, THH4, THH5, THH6))
> alpha(DATATHH)

Reliability analysis   
Call: alpha(x = DATATHH)

  raw_alpha std.alpha G6(smc) average_r S/N    ase mean   sd median_r
      0.87      0.87    0.87      0.53 6.8 0.0033 0.34 0.54     0.51

 lower alpha upper     95% confidence boundaries
0.86 0.87 0.88 

 Reliability if an item is dropped:
     raw_alpha std.alpha G6(smc) average_r S/N alpha se  var.r med.r
THH1      0.86      0.86    0.85      0.54 6.0   0.0037 0.0072  0.52
THH2      0.85      0.85    0.84      0.53 5.7   0.0038 0.0080  0.50
THH3      0.84      0.85    0.83      0.52 5.5   0.0041 0.0048  0.52
THH4      0.84      0.85    0.83      0.53 5.6   0.0040 0.0034  0.51
THH5      0.85      0.85    0.84      0.53 5.6   0.0039 0.0093  0.51
THH6      0.85      0.85    0.85      0.54 5.8   0.0038 0.0089  0.51

 Item statistics 
        n raw.r std.r r.cor r.drop mean   sd
THH1 3742  0.74  0.76  0.69   0.63 0.29 0.64
THH2 3742  0.77  0.78  0.73   0.67 0.30 0.62
THH3 3742  0.82  0.80  0.77   0.71 0.45 0.78
THH4 3742  0.81  0.79  0.75   0.69 0.43 0.76
THH5 3742  0.78  0.79  0.73   0.67 0.32 0.68
THH6 3742  0.76  0.77  0.71   0.66 0.27 0.62

Non missing response frequency for each item
        0    1    2    3 miss
THH1 0.79 0.15 0.04 0.02    0
THH2 0.77 0.16 0.05 0.01    0
THH3 0.69 0.19 0.08 0.03    0
THH4 0.70 0.19 0.08 0.03    0
THH5 0.78 0.14 0.06 0.02    0
THH6 0.81 0.13 0.05 0.01    0
> omega(DATATHH)
Omega 
Call: omegah(m = m, nfactors = nfactors, fm = fm, key = key, flip = flip, 
    digits = digits, title = title, sl = sl, labels = labels, 
    plot = plot, n.obs = n.obs, rotate = rotate, Phi = Phi, option = option, 
    covar = covar)
Alpha:                 0.87 
G.6:                   0.87 
Omega Hierarchical:    0.76 
Omega H asymptotic:    0.82 
Omega Total            0.92 

Schmid Leiman Factor loadings greater than  0.2 
        g   F1*   F2*   F3*   h2   u2   p2
THH1 0.60        0.31       0.48 0.52 0.75
THH2 0.71        0.70       1.00 0.00 0.51
THH3 0.70  0.66             0.92 0.08 0.53
THH4 0.67  0.44             0.66 0.34 0.67
THH5 0.74              0.42 0.72 0.28 0.76
THH6 0.67              0.30 0.54 0.46 0.82

With eigenvalues of:
   g  F1*  F2*  F3* 
2.79 0.64 0.60 0.29 

general/max  4.35   max/min =   2.23
mean percent general =  0.67    with sd =  0.13 and cv of  0.19 
Explained Common Variance of the general factor =  0.65 

The degrees of freedom are 0  and the fit is  0 
The number of observations was  3742  with Chi Square =  0.26  with prob <  NA
The root mean square of the residuals is  0 
The df corrected root mean square of the residuals is  NA

Compare this with the adequacy of just a general factor and no group factors
The degrees of freedom for just the general factor are 9  and the fit is  0.48 
The number of observations was  3742  with Chi Square =  1805.12  with prob <  0
The root mean square of the residuals is  0.11 
The df corrected root mean square of the residuals is  0.14 

RMSEA index =  0.231  and the 10 % confidence intervals are  0.222 0.24
BIC =  1731.07 

Measures of factor score adequacy             
                                                 g  F1*  F2*   F3*
Correlation of scores with factors            0.88 0.81 0.87  0.56
Multiple R square of scores with factors      0.78 0.66 0.76  0.32
Minimum correlation of factor score estimates 0.55 0.32 0.53 -0.37

 Total, General and Subset omega for each subset
                                                 g  F1*  F2*  F3*
Omega total for total scores and subscales    0.92 0.88 0.83 0.77
Omega general for total scores and subscales  0.76 0.53 0.52 0.61
Omega group for total scores and subscales    0.12 0.34 0.31 0.16
> 
> ###__________ EFA teachers_____________
> DATA <- read.csv("ADHDSUDAN.csv")
> DATATA <- subset(DATA, select=c(TA1, TA2, TA3, TA4, TA5, TA6, TA7, TA8, TA9, TH1, TH2, TH3, TH4, TH5, TH6, TH7, TH8, TH9))
> DATATACOM <- DATATA[complete.cases(DATATA), ]
> describe(DATATACOM) 
    vars    n mean   sd median trimmed mad min max range skew kurtosis   se
TA1    1 3736 0.44 0.73      0    0.28   0   0   3     3 1.75     2.62 0.01
TA2    2 3736 0.46 0.74      0    0.30   0   0   3     3 1.62     2.08 0.01
TA3    3 3736 0.43 0.72      0    0.27   0   0   3     3 1.65     2.14 0.01
TA4    4 3736 0.49 0.79      0    0.32   0   0   3     3 1.59     1.83 0.01
TA5    5 3736 0.50 0.79      0    0.33   0   0   3     3 1.55     1.69 0.01
TA6    6 3736 0.52 0.80      0    0.35   0   0   3     3 1.48     1.39 0.01
TA7    7 3736 0.52 0.78      0    0.35   0   0   3     3 1.54     1.77 0.01
TA8    8 3736 0.59 0.83      0    0.44   0   0   3     3 1.33     0.97 0.01
TA9    9 3736 0.49 0.79      0    0.32   0   0   3     3 1.58     1.79 0.01
TH1   10 3736 0.36 0.69      0    0.21   0   0   3     3 2.08     4.15 0.01
TH2   11 3736 0.42 0.74      0    0.25   0   0   3     3 1.83     2.83 0.01
TH3   12 3736 0.38 0.71      0    0.22   0   0   3     3 1.96     3.42 0.01
TH4   13 3736 0.38 0.70      0    0.22   0   0   3     3 1.94     3.38 0.01
TH5   14 3736 0.44 0.77      0    0.26   0   0   3     3 1.81     2.65 0.01
TH6   15 3736 0.53 0.81      0    0.36   0   0   3     3 1.52     1.54 0.01
TH7   16 3736 0.47 0.77      0    0.30   0   0   3     3 1.64     2.06 0.01
TH8   17 3736 0.44 0.74      0    0.27   0   0   3     3 1.76     2.55 0.01
TH9   18 3736 0.37 0.70      0    0.21   0   0   3     3 1.98     3.47 0.01
> cortest.bartlett(DATATACOM)
R was not square, finding R from data
$chisq
[1] 37366.31

$p.value
[1] 0

$df
[1] 153

> KMO(DATATACOM)
Kaiser-Meyer-Olkin factor adequacy
Call: KMO(r = DATATACOM)
Overall MSA =  0.96
MSA for each item = 
 TA1  TA2  TA3  TA4  TA5  TA6  TA7  TA8  TA9  TH1  TH2  TH3  TH4  TH5  TH6  TH7  TH8  TH9 
0.94 0.95 0.98 0.96 0.96 0.97 0.97 0.97 0.97 0.95 0.95 0.96 0.97 0.96 0.95 0.94 0.96 0.97 
> nfactors(DATATACOM, rotate="oblimin", fm="ml")

Number of factors
Call: vss(x = x, n = n, rotate = rotate, diagonal = diagonal, fm = fm, 
    n.obs = n.obs, plot = FALSE, title = title, use = use, cor = cor)
VSS complexity 1 achieves a maximimum of 0.9  with  1  factors
VSS complexity 2 achieves a maximimum of 0.72  with  3  factors
The Velicer MAP achieves a minimum of 0.01  with  2  factors 
Empirical BIC achieves a minimum of  -437.44  with  5  factors
Sample Size adjusted BIC achieves a minimum of  -83.45  with  9  factors

Statistics by number of factors 
   vss1 vss2   map dof   chisq     prob sqresid  fit RMSEA    BIC  SABIC
1  0.90 0.00 0.033 135 7.7e+03  0.0e+00     8.1 0.90 0.123 6611.8 7040.7
2  0.67 0.72 0.012 118 1.8e+03 9.4e-298    22.7 0.72 0.062  825.3 1200.2
3  0.66 0.72 0.015 102 1.1e+03 2.3e-167    20.6 0.75 0.051  262.7  586.8
4  0.45 0.60 0.021  87 7.2e+02 4.7e-100    26.8 0.67 0.044    2.9  279.3
5  0.27 0.42 0.026  73 4.5e+02  3.4e-55    37.2 0.54 0.037 -153.0   79.0
6  0.25 0.38 0.034  60 2.8e+02  2.5e-30    41.3 0.49 0.031 -212.4  -21.8
7  0.25 0.33 0.043  48 1.7e+02  7.2e-15    44.5 0.45 0.026 -229.1  -76.6
8  0.20 0.29 0.051  37 1.1e+02  1.7e-09    47.2 0.42 0.023 -192.2  -74.7
9  0.23 0.29 0.067  27 5.3e+01  2.1e-03    46.1 0.43 0.016 -169.2  -83.5
10 0.22 0.28 0.083  18 2.5e+01  1.3e-01    47.2 0.42 0.010 -123.2  -66.0
11 0.19 0.24 0.103  10 7.5e+00  6.8e-01    51.3 0.37 0.000  -74.7  -43.0
12 0.18 0.23 0.141   3 5.5e+00  1.4e-01    54.4 0.33 0.015  -19.2   -9.7
13 0.17 0.21 0.167  -3 7.9e-01       NA    55.8 0.31    NA     NA     NA
14 0.17 0.20 0.230  -8 8.5e-05       NA    57.0 0.30    NA     NA     NA
15 0.18 0.20 0.323 -12 4.8e-05       NA    60.7 0.25    NA     NA     NA
16 0.14 0.17 0.479 -15 1.3e-10       NA    57.8 0.29    NA     NA     NA
17 0.15 0.17 1.000 -17 0.0e+00       NA    60.2 0.26    NA     NA     NA
18 0.51 0.56    NA -18 5.1e+02       NA    29.1 0.64    NA     NA     NA
   complex  eChisq    SRMR  eCRMS eBIC
1      1.0 9.4e+03 9.1e-02 0.0965 8284
2      1.0 8.6e+02 2.7e-02 0.0313 -107
3      1.1 4.5e+02 2.0e-02 0.0243 -390
4      1.3 2.8e+02 1.6e-02 0.0208 -434
5      1.6 1.6e+02 1.2e-02 0.0173 -437
6      1.6 1.0e+02 9.3e-03 0.0149 -394
7      1.6 5.6e+01 7.0e-03 0.0125 -339
8      1.7 3.9e+01 5.8e-03 0.0119 -265
9      1.7 1.8e+01 3.9e-03 0.0094 -204
10     1.8 8.0e+00 2.6e-03 0.0077 -140
11     2.0 2.7e+00 1.5e-03 0.0060  -80
12     1.9 2.1e+00 1.4e-03 0.0097  -23
13     1.8 3.0e-01 5.1e-04     NA   NA
14     1.8 2.6e-05 4.8e-06     NA   NA
15     1.5 1.8e-05 4.0e-06     NA   NA
16     2.4 4.4e-11 6.2e-09     NA   NA
17     1.8 2.3e-16 1.4e-11     NA   NA
18     1.3 2.1e+02 1.4e-02     NA   NA
Warning messages:
1: In GPFoblq(L, Tmat = Tmat, normalize = normalize, eps = eps, maxit = maxit,  :
  convergence not obtained in GPFoblq. 1000 iterations used.
2: In GPFoblq(L, Tmat = Tmat, normalize = normalize, eps = eps, maxit = maxit,  :
  convergence not obtained in GPFoblq. 1000 iterations used.
3: In GPFoblq(L, Tmat = Tmat, normalize = normalize, eps = eps, maxit = maxit,  :
  convergence not obtained in GPFoblq. 1000 iterations used.
4: In GPFoblq(L, Tmat = Tmat, normalize = normalize, eps = eps, maxit = maxit,  :
  convergence not obtained in GPFoblq. 1000 iterations used.
5: In GPFoblq(L, Tmat = Tmat, normalize = normalize, eps = eps, maxit = maxit,  :
  convergence not obtained in GPFoblq. 1000 iterations used.
6: In GPFoblq(L, Tmat = Tmat, normalize = normalize, eps = eps, maxit = maxit,  :
  convergence not obtained in GPFoblq. 1000 iterations used.
7: In GPFoblq(L, Tmat = Tmat, normalize = normalize, eps = eps, maxit = maxit,  :
  convergence not obtained in GPFoblq. 1000 iterations used.
8: In GPFoblq(L, Tmat = Tmat, normalize = normalize, eps = eps, maxit = maxit,  :
  convergence not obtained in GPFoblq. 1000 iterations used.
9: In GPFoblq(L, Tmat = Tmat, normalize = normalize, eps = eps, maxit = maxit,  :
  convergence not obtained in GPFoblq. 1000 iterations used.
10: In GPFoblq(L, Tmat = Tmat, normalize = normalize, eps = eps, maxit = maxit,  :
  convergence not obtained in GPFoblq. 1000 iterations used.
> ev <- eigen(cor(DATATACOM))
> ev
eigen() decomposition
$values
 [1] 8.5654626 2.0039243 0.8025619 0.6751402 0.5931861 0.5407685 0.4976636
 [8] 0.4916596 0.4652116 0.4518651 0.4321448 0.4116540 0.3901712 0.3819656
[15] 0.3556395 0.3368875 0.3154590 0.2886351

$vectors
            [,1]       [,2]        [,3]        [,4]        [,5]        [,6]
 [1,] -0.2286490 -0.2692462  0.35491782 -0.21625925  0.28060511 -0.09848948
 [2,] -0.2552556 -0.2348650  0.16161377 -0.02682478  0.30998590 -0.03087298
 [3,] -0.2462026 -0.1710537 -0.02498356  0.09937220  0.34329205  0.09935153
 [4,] -0.2465404 -0.2615167 -0.05887162  0.11689817  0.09090573  0.10921843
 [5,] -0.2504489 -0.2352731 -0.05943335  0.11794331  0.15376642  0.13368247
 [6,] -0.2331363 -0.2724670 -0.14401879  0.01029839 -0.02171303 -0.06015846
 [7,] -0.2347821 -0.1942919 -0.20339432 -0.10618840 -0.46028010 -0.01264373
 [8,] -0.2519793 -0.1464343 -0.11757537 -0.18888870 -0.43490872 -0.03173094
 [9,] -0.2415466 -0.2267751 -0.09324993 -0.06903503 -0.28917480 -0.07149649
[10,] -0.2157982  0.1839356  0.59257967 -0.15309481 -0.15126642 -0.21114819
[11,] -0.2448509  0.2172303  0.38138166  0.06695835 -0.11973669 -0.05321858
[12,] -0.2347486  0.2566976  0.09750439  0.32925951 -0.12113017 -0.03942985
[13,] -0.2241689  0.1330845 -0.13271665  0.67946663  0.00393565  0.08001412
[14,] -0.2426968  0.2487208  0.10763693  0.09036559 -0.06081358  0.39821942
[15,] -0.2278116  0.2827195 -0.08339490 -0.30794110 -0.04564934  0.51069291
[16,] -0.2106899  0.3116691 -0.27398912 -0.37710558  0.25491439  0.12308950
[17,] -0.2256093  0.2636924 -0.28766431 -0.13866044  0.25843115 -0.30462764
[18,] -0.2217185  0.2477771 -0.23574800  0.02824454  0.02930294 -0.59755424
             [,7]        [,8]        [,9]        [,10]       [,11]        [,12]
 [1,] -0.13028250 -0.20127575  0.07482784 -0.207949531 -0.29159530  0.206862331
 [2,] -0.09084101 -0.13608377  0.04360652  0.093375273 -0.40321916  0.085474313
 [3,] -0.11658710 -0.14742308 -0.62816092  0.277228013  0.32435701 -0.104079912
 [4,]  0.42734125  0.05461099  0.02618314 -0.003839529  0.21483943 -0.017061874
 [5,]  0.36368878  0.35952571  0.16302606  0.027019873  0.15419233  0.032345954
 [6,] -0.24729285  0.43267317  0.21207836 -0.329264258 -0.09855038 -0.495566100
 [7,] -0.18675233  0.39293242 -0.35254210  0.130599292 -0.19318473  0.466324542
 [8,] -0.04478512 -0.38095942 -0.05550443  0.035878406 -0.03247816 -0.213319613
 [9,]  0.04433372 -0.42732419  0.38216372  0.140160954  0.29882221 -0.005897544
[10,] -0.20574637  0.21389143 -0.09899771 -0.090360975  0.46254638 -0.124268611
[11,]  0.15729505  0.08729538  0.11704350  0.119437123 -0.08315688  0.110156321
[12,]  0.08740963  0.05809274  0.08668811  0.544850580 -0.34928019 -0.240980169
[13,] -0.46998887 -0.16737942  0.07716388 -0.272008094  0.08530731  0.138525119
[14,]  0.21416410 -0.06927643 -0.06399839 -0.248427695 -0.08518802  0.034207316
[15,]  0.06130715 -0.05788352 -0.02838157 -0.258938840 -0.01727584  0.104495970
[16,] -0.24416890  0.05156243  0.05206077  0.222649340 -0.04994834 -0.323064659
[17,] -0.07960357  0.09261175  0.31991969  0.132736105  0.23972148  0.442195466
[18,]  0.36756917 -0.11623514 -0.32454274 -0.367146088 -0.14903296 -0.110963229
            [,13]         [,14]         [,15]        [,16]       [,17]
 [1,]  0.18593162  0.0093400901  0.1931670903 -0.162027701  0.13519948
 [2,] -0.07118188 -0.0006387271 -0.0773425508  0.145816103 -0.17740191
 [3,] -0.28064627  0.0319808768 -0.1502917265 -0.164798711  0.07025367
 [4,]  0.35358045 -0.3340429335 -0.0055306453  0.154490920 -0.56491998
 [5,]  0.09144118  0.1190125586  0.1739637143  0.106534589  0.65099756
 [6,] -0.32468394 -0.0288539293 -0.1478523601 -0.183467399 -0.13610604
 [7,]  0.13242289  0.1690256931  0.0002115976  0.008476065 -0.10003112
 [8,] -0.19064368 -0.4500443926  0.2366853083  0.353664506  0.23927019
 [9,]  0.05934354  0.4827126857 -0.1830030790 -0.265939586 -0.06584626
[10,]  0.17180217 -0.0168978634  0.2180813915 -0.026310077 -0.06366237
[11,] -0.19538142 -0.0385072988 -0.6635018720  0.318732232  0.10211447
[12,]  0.08293563 -0.1177317256  0.2388191471 -0.408286157 -0.01380298
[13,]  0.24353263 -0.0600224560 -0.0368639733  0.134994897  0.09201828
[14,] -0.40095373  0.4098626419  0.3868146048  0.165813937 -0.24547483
[15,]  0.11734313 -0.3020674663 -0.2414546204 -0.454066137  0.11954186
[16,]  0.35929833  0.2515899927 -0.0271102275  0.362398106 -0.01822734
[17,] -0.36492817 -0.2250911247  0.1789292716 -0.051764452 -0.10038377
[18,]  0.12132584  0.1255376386 -0.0747551124 -0.075422176  0.06456943
             [,18]
 [1,] -0.513226307
 [2,]  0.696228580
 [3,] -0.120959123
 [4,] -0.145315441
 [5,]  0.146185422
 [6,] -0.095517610
 [7,] -0.029802576
 [8,] -0.010511666
 [9,]  0.057922536
[10,]  0.244949653
[11,] -0.233386827
[12,] -0.068784195
[13,]  0.007421278
[14,] -0.078574218
[15,]  0.183126797
[16,] -0.121831461
[17,] -0.038852640
[18,]  0.077145882

> ap <- parallel(subject=nrow(DATATACOM),var=ncol(DATATACOM), rep=100,cent=.05)
> nS <- nScree(x=ev$values, aparallel=ap$eigen$qevpea)
> plotnScree(nS)
> 
> ########## DECISION N(FACTORS) BY MAP = 2
> ########## DECISION N(FACTORS) BY PARALLEL ANALYSIS = 2
> ########## DECISION N(FACTORS) BY OPTIMAL COORDINATES (OC) = 2
> 
> fit <- fa(DATATACOM, nfactors=2, rotate="oblimin", fm="ml")
> print(fit)
Factor Analysis using method =  ml
Call: fa(r = DATATACOM, nfactors = 2, rotate = "oblimin", fm = "ml")
Standardized loadings (pattern matrix) based upon correlation matrix
      ML1   ML2   h2   u2 com
TA1  0.77 -0.07 0.54 0.46 1.0
TA2  0.78  0.02 0.63 0.37 1.0
TA3  0.66  0.11 0.54 0.46 1.1
TA4  0.81 -0.04 0.62 0.38 1.0
TA5  0.77  0.01 0.61 0.39 1.0
TA6  0.79 -0.06 0.55 0.45 1.0
TA7  0.66  0.07 0.49 0.51 1.0
TA8  0.62  0.16 0.54 0.46 1.1
TA9  0.73  0.02 0.55 0.45 1.0
TH1  0.09  0.58 0.42 0.58 1.1
TH2  0.08  0.70 0.57 0.43 1.0
TH3  0.01  0.74 0.55 0.45 1.0
TH4  0.18  0.52 0.42 0.58 1.2
TH5  0.03  0.75 0.59 0.41 1.0
TH6 -0.04  0.77 0.55 0.45 1.0
TH7 -0.10  0.77 0.50 0.50 1.0
TH8  0.00  0.72 0.51 0.49 1.0
TH9  0.02  0.68 0.48 0.52 1.0

                       ML1  ML2
SS loadings           5.09 4.57
Proportion Var        0.28 0.25
Cumulative Var        0.28 0.54
Proportion Explained  0.53 0.47
Cumulative Proportion 0.53 1.00

 With factor correlations of 
     ML1  ML2
ML1 1.00 0.65
ML2 0.65 1.00

Mean item complexity =  1
Test of the hypothesis that 2 factors are sufficient.

The degrees of freedom for the null model are  153  and the objective function was  10.02 with Chi Square of  37366.31
The degrees of freedom for the model are 118  and the objective function was  0.48 

The root mean square of the residuals (RMSR) is  0.03 
The df corrected root mean square of the residuals is  0.03 

The harmonic number of observations is  3736 with the empirical chi square  864.14  with prob <  8.1e-114 
The total number of observations was  3736  with Likelihood Chi Square =  1795.89  with prob <  9.4e-298 

Tucker Lewis Index of factoring reliability =  0.942
RMSEA index =  0.062  and the 90 % confidence intervals are  0.059 0.064
BIC =  825.25
Fit based upon off diagonal values = 1
Measures of factor score adequacy             
                                                   ML1  ML2
Correlation of (regression) scores with factors   0.96 0.95
Multiple R square of scores with factors          0.92 0.91
Minimum correlation of possible factor scores     0.85 0.82
> 1-fit$uniquenesses
      TA1       TA2       TA3       TA4       TA5       TA6       TA7       TA8 
0.5361782 0.6311571 0.5353266 0.6163967 0.6093914 0.5547765 0.4920605 0.5424973 
      TA9       TH1       TH2       TH3       TH4       TH5       TH6       TH7 
0.5489967 0.4166623 0.5655601 0.5520453 0.4217309 0.5886292 0.5517626 0.5010234 
      TH8       TH9 
0.5111703 0.4806546 
> 
> ########## DECISION N(FACTORS) BY ACCELERATED FACTORS (OC) = 1
> fit <- fa(DATATACOM, nfactors=1, rotate="oblimin", fm="ml")
> print(fit)
Factor Analysis using method =  ml
Call: fa(r = DATATACOM, nfactors = 1, rotate = "oblimin", fm = "ml")
Standardized loadings (pattern matrix) based upon correlation matrix
     ML1   h2   u2 com
TA1 0.66 0.44 0.56   1
TA2 0.74 0.55 0.45   1
TA3 0.71 0.51 0.49   1
TA4 0.72 0.52 0.48   1
TA5 0.73 0.53 0.47   1
TA6 0.68 0.46 0.54   1
TA7 0.68 0.46 0.54   1
TA8 0.73 0.53 0.47   1
TA9 0.70 0.49 0.51   1
TH1 0.59 0.35 0.65   1
TH2 0.68 0.46 0.54   1
TH3 0.65 0.42 0.58   1
TH4 0.62 0.39 0.61   1
TH5 0.67 0.45 0.55   1
TH6 0.62 0.39 0.61   1
TH7 0.57 0.32 0.68   1
TH8 0.62 0.38 0.62   1
TH9 0.61 0.37 0.63   1

                ML1
SS loadings    8.00
Proportion Var 0.44

Mean item complexity =  1
Test of the hypothesis that 1 factor is sufficient.

The degrees of freedom for the null model are  153  and the objective function was  10.02 with Chi Square of  37366.31
The degrees of freedom for the model are 135  and the objective function was  2.07 

The root mean square of the residuals (RMSR) is  0.09 
The df corrected root mean square of the residuals is  0.1 

The harmonic number of observations is  3736 with the empirical chi square  9394.76  with prob <  0 
The total number of observations was  3736  with Likelihood Chi Square =  7722.24  with prob <  0 

Tucker Lewis Index of factoring reliability =  0.769
RMSEA index =  0.123  and the 90 % confidence intervals are  0.12 0.125
BIC =  6611.76
Fit based upon off diagonal values = 0.96
Measures of factor score adequacy             
                                                   ML1
Correlation of (regression) scores with factors   0.97
Multiple R square of scores with factors          0.94
Minimum correlation of possible factor scores     0.87
> 1-fit$uniquenesses
      TA1       TA2       TA3       TA4       TA5       TA6       TA7       TA8 
0.4406731 0.5536629 0.5058527 0.5177295 0.5318935 0.4574489 0.4567399 0.5282539 
      TA9       TH1       TH2       TH3       TH4       TH5       TH6       TH7 
0.4903059 0.3511547 0.4605792 0.4169470 0.3862065 0.4491223 0.3869846 0.3236634 
      TH8       TH9 
0.3793751 0.3670324 
> 
> ########## DECISION N(FACTORS) BY EXPERIMENT = 3
> fit <- fa(DATATACOM, nfactors=3, rotate="oblimin", fm="ml")
> print(fit)
Factor Analysis using method =  ml
Call: fa(r = DATATACOM, nfactors = 3, rotate = "oblimin", fm = "ml")
Standardized loadings (pattern matrix) based upon correlation matrix
       ML1   ML2   ML3   h2   u2 com
TAA1  0.08  0.78 -0.12 0.62 0.38 1.1
TAA2 -0.01  0.78  0.05 0.64 0.36 1.0
TAA3  0.78  0.18 -0.15 0.71 0.29 1.2
TAA4  0.79  0.09 -0.08 0.66 0.34 1.0
TAA5  0.16  0.41  0.25 0.48 0.52 2.0
TAA6  0.15  0.38  0.29 0.46 0.54 2.2
THH1  0.06  0.61  0.13 0.53 0.47 1.1
THH2 -0.02  0.61  0.28 0.59 0.41 1.4
THH3  0.79 -0.01  0.09 0.69 0.31 1.0
THH4  0.84 -0.14  0.17 0.72 0.28 1.1
THH5  0.16  0.21  0.57 0.64 0.36 1.4
THH6  0.15  0.19  0.57 0.61 0.39 1.4

                       ML1  ML2  ML3
SS loadings           3.03 2.92 1.38
Proportion Var        0.25 0.24 0.11
Cumulative Var        0.25 0.50 0.61
Proportion Explained  0.41 0.40 0.19
Cumulative Proportion 0.41 0.81 1.00

 With factor correlations of 
     ML1  ML2  ML3
ML1 1.00 0.67 0.50
ML2 0.67 1.00 0.47
ML3 0.50 0.47 1.00

Mean item complexity =  1.3
Test of the hypothesis that 3 factors are sufficient.

The degrees of freedom for the null model are  66  and the objective function was  7.26 with Chi Square of  27115.12
The degrees of freedom for the model are 33  and the objective function was  0.51 

The root mean square of the residuals (RMSR) is  0.04 
The df corrected root mean square of the residuals is  0.05 

The harmonic number of observations is  3742 with the empirical chi square  742.7  with prob <  7.2e-135 
The total number of observations was  3742  with Likelihood Chi Square =  1899.53  with prob <  0 

Tucker Lewis Index of factoring reliability =  0.862
RMSEA index =  0.123  and the 90 % confidence intervals are  0.118 0.128
BIC =  1628.03
Fit based upon off diagonal values = 0.99
Measures of factor score adequacy             
                                                   ML1  ML2  ML3
Correlation of (regression) scores with factors   0.95 0.93 0.86
Multiple R square of scores with factors          0.91 0.87 0.73
Minimum correlation of possible factor scores     0.81 0.74 0.47
> 1-fit$uniquenesses
     TAA1      TAA2      TAA3      TAA4      TAA5      TAA6      THH1      THH2      THH3      THH4      THH5      THH6 
0.6167880 0.6385194 0.7050836 0.6569462 0.4792456 0.4649185 0.5262589 0.5854599 0.6879982 0.7245741 0.6378023 0.6065439 
> 
> 
> ###__________ EFA impairment teachers_____________
> DATA <- read.csv("ADHDSUDAN.csv")
> DATATA <- subset(DATA, select=c(TAA1, TAA2, TAA3, TAA4, TAA5, TAA6, THH1, THH2, THH3, THH4, THH5, THH6))
> DATATACOM <- DATATA[complete.cases(DATATA), ]
> describe(DATATACOM) 
     vars    n mean   sd median trimmed mad min max range skew kurtosis   se
TAA1    1 3742 0.36 0.70      0    0.19   0   0   3     3 2.12     4.09 0.01
TAA2    2 3742 0.34 0.68      0    0.17   0   0   3     3 2.14     4.12 0.01
TAA3    3 3742 0.52 0.82      0    0.34   0   0   3     3 1.54     1.50 0.01
TAA4    4 3742 0.51 0.81      0    0.33   0   0   3     3 1.57     1.61 0.01
TAA5    5 3742 0.35 0.70      0    0.18   0   0   3     3 2.07     3.69 0.01
TAA6    6 3742 0.32 0.66      0    0.15   0   0   3     3 2.20     4.30 0.01
THH1    7 3742 0.29 0.64      0    0.13   0   0   3     3 2.49     6.14 0.01
THH2    8 3742 0.30 0.62      0    0.16   0   0   3     3 2.21     4.63 0.01
THH3    9 3742 0.45 0.78      0    0.28   0   0   3     3 1.72     2.14 0.01
THH4   10 3742 0.43 0.76      0    0.25   0   0   3     3 1.78     2.45 0.01
THH5   11 3742 0.32 0.68      0    0.15   0   0   3     3 2.26     4.56 0.01
THH6   12 3742 0.27 0.62      0    0.12   0   0   3     3 2.44     5.61 0.01
> cortest.bartlett(DATATACOM)
R was not square, finding R from data
$chisq
[1] 27115.12

$p.value
[1] 0

$df
[1] 66

> KMO(DATATACOM)
Kaiser-Meyer-Olkin factor adequacy
Call: KMO(r = DATATACOM)
Overall MSA =  0.91
MSA for each item = 
TAA1 TAA2 TAA3 TAA4 TAA5 TAA6 THH1 THH2 THH3 THH4 THH5 THH6 
0.90 0.91 0.92 0.92 0.93 0.94 0.90 0.90 0.90 0.90 0.93 0.93 
> nfactors(DATATACOM, rotate="oblimin", fm="ml")

Number of factors
Call: vss(x = x, n = n, rotate = rotate, diagonal = diagonal, fm = fm, 
    n.obs = n.obs, plot = FALSE, title = title, use = use, cor = cor)
VSS complexity 1 achieves a maximimum of 0.92  with  1  factors
VSS complexity 2 achieves a maximimum of 0.7  with  2  factors
The Velicer MAP achieves a minimum of 0.04  with  2  factors 
Empirical BIC achieves a minimum of  -47.98  with  5  factors
Sample Size adjusted BIC achieves a minimum of  -1.66  with  7  factors

Statistics by number of factors 
   vss1 vss2   map dof   chisq     prob sqresid  fit RMSEA  BIC  SABIC complex
1  0.92 0.00 0.039  54 5.4e+03  0.0e+00     3.8 0.92 0.162 4906 5077.4     1.0
2  0.61 0.70 0.038  43 2.9e+03  0.0e+00    13.8 0.70 0.134 2589 2725.3     1.1
3  0.46 0.62 0.048  33 1.9e+03  0.0e+00    15.3 0.67 0.123 1628 1732.9     1.3
4  0.47 0.51 0.053  24 7.4e+02 1.6e-140    16.9 0.63 0.089  541  617.7     1.2
5  0.40 0.47 0.078  16 3.2e+02  4.6e-58    19.4 0.58 0.071  186  237.2     1.5
6  0.34 0.42 0.106   9 1.7e+02  9.5e-33    22.1 0.52 0.070  100  128.4     1.6
7  0.26 0.36 0.157   3 1.3e+01  3.7e-03    24.4 0.47 0.031  -11   -1.7     1.7
8  0.25 0.34 0.209  -2 8.0e-03       NA    25.4 0.45    NA   NA     NA     1.7
9  0.22 0.31 0.322  -6 1.8e-05       NA    27.1 0.41    NA   NA     NA     1.4
10 0.21 0.27 0.456  -9 2.0e-11       NA    29.6 0.36    NA   NA     NA     1.3
11 0.22 0.24 1.000 -11 0.0e+00       NA    32.2 0.30    NA   NA     NA     1.2
12 0.44 0.45    NA -12 7.8e+02       NA    18.9 0.59    NA   NA     NA     1.4
    eChisq    SRMR eCRMS eBIC
1  3.0e+03 7.8e-02 0.086 2576
2  1.3e+03 5.2e-02 0.065  994
3  7.4e+02 3.9e-02 0.055  471
4  1.8e+02 1.9e-02 0.032  -13
5  8.4e+01 1.3e-02 0.026  -48
6  5.3e+01 1.0e-02 0.028  -21
7  3.5e+00 2.7e-03 0.013  -21
8  1.9e-03 6.2e-05    NA   NA
9  2.6e-06 2.3e-06    NA   NA
10 4.6e-12 3.0e-09    NA   NA
11 6.1e-15 1.1e-10    NA   NA
12 2.3e+02 2.1e-02    NA   NA
Warning messages:
1: In GPFoblq(L, Tmat = Tmat, normalize = normalize, eps = eps, maxit = maxit,  :
  convergence not obtained in GPFoblq. 1000 iterations used.
2: In GPFoblq(L, Tmat = Tmat, normalize = normalize, eps = eps, maxit = maxit,  :
  convergence not obtained in GPFoblq. 1000 iterations used.
3: In GPFoblq(L, Tmat = Tmat, normalize = normalize, eps = eps, maxit = maxit,  :
  convergence not obtained in GPFoblq. 1000 iterations used.
4: In GPFoblq(L, Tmat = Tmat, normalize = normalize, eps = eps, maxit = maxit,  :
  convergence not obtained in GPFoblq. 1000 iterations used.
> ev <- eigen(cor(DATATACOM))
> ev
eigen() decomposition
$values
 [1] 6.5203066 1.0956267 0.8606725 0.7556149 0.4841124 0.4746478 0.4006216
 [8] 0.3537901 0.3119830 0.2796064 0.2453707 0.2176472

$vectors
            [,1]        [,2]        [,3]       [,4]         [,5]        [,6]
 [1,] -0.2772872  0.24923786  0.40247795  0.2955090  0.096694992 -0.41838113
 [2,] -0.2896284  0.31426411  0.17299340  0.2342707 -0.078901513  0.56816327
 [3,] -0.3018535 -0.35452654  0.16354331  0.2180055 -0.002799811  0.15466460
 [4,] -0.2942767 -0.39786484  0.04053474  0.2761988  0.003550612 -0.05269698
 [5,] -0.2821475  0.12032561 -0.35029100  0.4001713 -0.469818710 -0.09670865
 [6,] -0.2771017  0.13108884 -0.39603190  0.2902869  0.606724908 -0.03002480
 [7,] -0.2803209  0.28054802  0.37706933 -0.2562196  0.018970234 -0.46172672
 [8,] -0.2894077  0.32965549  0.16320150 -0.3195324 -0.030778411  0.43695846
 [9,] -0.3018222 -0.36881899  0.16596209 -0.2648141  0.055018999  0.15190176
[10,] -0.2970103 -0.42441240  0.01671470 -0.2264191 -0.032675186 -0.08787726
[11,] -0.2907355  0.09646899 -0.37465840 -0.2688605 -0.504263254 -0.16885179
[12,] -0.2809709  0.10310671 -0.40390907 -0.3579783  0.368613730 -0.04199786
             [,7]         [,8]         [,9]       [,10]       [,11]
 [1,]  0.46106088 -0.063937152  0.017471454  0.02097391 -0.42830099
 [2,]  0.35386463 -0.137720331 -0.106373554 -0.10451184  0.47734975
 [3,] -0.04045716  0.428896563  0.085798927  0.60471161 -0.06559017
 [4,] -0.15887458  0.374498107 -0.379919077 -0.52771929  0.07891569
 [5,] -0.23580011 -0.080812872  0.559008760 -0.13094771 -0.03237006
 [6,] -0.28814216 -0.338880314 -0.245347715  0.19233011 -0.01861416
 [7,] -0.39937335  0.064990653  0.031400852  0.02158087  0.48336077
 [8,] -0.37671431  0.105852803 -0.047225705 -0.15093374 -0.55565163
 [9,] -0.01824344 -0.340959880  0.279388568  0.22052621  0.10972898
[10,]  0.15029287 -0.449153236  0.002348188 -0.31571215 -0.12211840
[11,]  0.17619102 -0.009860484 -0.521382783  0.30754724 -0.01396836
[12,]  0.37592605  0.444809365  0.332976555 -0.15555517  0.08506807
             [,12]
 [1,]  0.162584013
 [2,] -0.096026660
 [3,] -0.349377884
 [4,]  0.282564241
 [5,]  0.013159791
 [6,] -0.022524785
 [7,] -0.150065132
 [8,] -0.008733582
 [9,]  0.627525313
[10,] -0.576545517
[11,]  0.113834936
[12,]  0.003217680

> ap <- parallel(subject=nrow(DATATACOM),var=ncol(DATATACOM), rep=100,cent=.05)
> nS <- nScree(x=ev$values, aparallel=ap$eigen$qevpea)
> plotnScree(nS)
> 
> ########## DECISION N(FACTORS) BY MAP = 2
> ########## DECISION N(FACTORS) BY PARALLEL ANALYSIS = 2
> ########## DECISION N(FACTORS) BY OPTIMAL COORDINATES (OC) = 2
> 
> fit <- fa(DATATACOM, nfactors=2, rotate="oblimin", fm="ml")
> print(fit)
Factor Analysis using method =  ml
Call: fa(r = DATATACOM, nfactors = 2, rotate = "oblimin", fm = "ml")
Standardized loadings (pattern matrix) based upon correlation matrix
       ML1   ML2   h2   u2 com
TAA1  0.70  0.01 0.51 0.49 1.0
TAA2  0.84 -0.09 0.61 0.39 1.0
TAA3  0.12  0.71 0.64 0.36 1.1
TAA4  0.06  0.74 0.62 0.38 1.0
TAA5  0.59  0.13 0.47 0.53 1.1
TAA6  0.58  0.13 0.45 0.55 1.1
THH1  0.71  0.02 0.52 0.48 1.0
THH2  0.81 -0.06 0.60 0.40 1.0
THH3  0.03  0.82 0.70 0.30 1.0
THH4 -0.07  0.90 0.73 0.27 1.0
THH5  0.54  0.21 0.50 0.50 1.3
THH6  0.52  0.20 0.46 0.54 1.3

                       ML1  ML2
SS loadings           3.88 2.93
Proportion Var        0.32 0.24
Cumulative Var        0.32 0.57
Proportion Explained  0.57 0.43
Cumulative Proportion 0.57 1.00

 With factor correlations of 
     ML1  ML2
ML1 1.00 0.73
ML2 0.73 1.00

Mean item complexity =  1.1
Test of the hypothesis that 2 factors are sufficient.

The degrees of freedom for the null model are  66  and the objective function was  7.26 with Chi Square of  27115.12
The degrees of freedom for the model are 43  and the objective function was  0.79 

The root mean square of the residuals (RMSR) is  0.05 
The df corrected root mean square of the residuals is  0.06 

The harmonic number of observations is  3742 with the empirical chi square  1347.43  with prob <  2.3e-254 
The total number of observations was  3742  with Likelihood Chi Square =  2942.41  with prob <  0 

Tucker Lewis Index of factoring reliability =  0.835
RMSEA index =  0.134  and the 90 % confidence intervals are  0.13 0.138
BIC =  2588.63
Fit based upon off diagonal values = 0.99
Measures of factor score adequacy             
                                                   ML1  ML2
Correlation of (regression) scores with factors   0.95 0.95
Multiple R square of scores with factors          0.90 0.90
Minimum correlation of possible factor scores     0.80 0.81
> 1-fit$uniquenesses
     TAA1      TAA2      TAA3      TAA4      TAA5      TAA6      THH1      THH2 
0.5063558 0.6051382 0.6370988 0.6194176 0.4741818 0.4541198 0.5217752 0.5960790 
     THH3      THH4      THH5      THH6 
0.7034381 0.7291757 0.5017625 0.4643940 
> 
> ########## DECISION N(FACTORS) BY ACCELERATED FACTORS (OC) = 1
> fit <- fa(DATATACOM, nfactors=1, rotate="oblimin", fm="ml")
> print(fit)
Factor Analysis using method =  ml
Call: fa(r = DATATACOM, nfactors = 1, rotate = "oblimin", fm = "ml")
Standardized loadings (pattern matrix) based upon correlation matrix
      ML1   h2   u2 com
TAA1 0.67 0.45 0.55   1
TAA2 0.70 0.49 0.51   1
TAA3 0.76 0.58 0.42   1
TAA4 0.74 0.54 0.46   1
TAA5 0.68 0.47 0.53   1
TAA6 0.67 0.45 0.55   1
THH1 0.68 0.46 0.54   1
THH2 0.70 0.49 0.51   1
THH3 0.76 0.58 0.42   1
THH4 0.75 0.56 0.44   1
THH5 0.71 0.50 0.50   1
THH6 0.68 0.46 0.54   1

                ML1
SS loadings    6.02
Proportion Var 0.50

Mean item complexity =  1
Test of the hypothesis that 1 factor is sufficient.

The degrees of freedom for the null model are  66  and the objective function was  7.26 with Chi Square of  27115.12
The degrees of freedom for the model are 54  and the objective function was  1.43 

The root mean square of the residuals (RMSR) is  0.08 
The df corrected root mean square of the residuals is  0.09 

The harmonic number of observations is  3742 with the empirical chi square  3019.93  with prob <  0 
The total number of observations was  3742  with Likelihood Chi Square =  5350.08  with prob <  0 

Tucker Lewis Index of factoring reliability =  0.761
RMSEA index =  0.162  and the 90 % confidence intervals are  0.158 0.166
BIC =  4905.8
Fit based upon off diagonal values = 0.98
Measures of factor score adequacy             
                                                   ML1
Correlation of (regression) scores with factors   0.96
Multiple R square of scores with factors          0.92
Minimum correlation of possible factor scores     0.85
> 1-fit$uniquenesses
     TAA1      TAA2      TAA3      TAA4      TAA5      TAA6      THH1      THH2 
0.4467132 0.4899685 0.5760185 0.5440169 0.4654313 0.4453391 0.4580125 0.4902432 
     THH3      THH4      THH5      THH6 
0.5792906 0.5594024 0.5010977 0.4635695 
> 
> ########## DECISION N(FACTORS) BY EXPERIMENT = 6
> fit <- fa(DATATACOM, nfactors=6, rotate="oblimin", fm="ml")
> print(fit)
Factor Analysis using method =  ml
Call: fa(r = DATATACOM, nfactors = 6, rotate = "oblimin", fm = "ml")
Standardized loadings (pattern matrix) based upon correlation matrix
       ML5   ML4   ML1   ML3   ML2   ML6   h2     u2 com
TAA1 -0.02  0.16  0.39  0.31  0.03  0.16 0.56 0.4414 2.7
TAA2  0.00  0.00 -0.02  1.00  0.02  0.00 0.99 0.0066 1.0
TAA3  0.00  0.89  0.01  0.03 -0.04 -0.02 0.79 0.2142 1.0
TAA4  0.07  0.66  0.02 -0.03  0.14  0.13 0.69 0.3094 1.2
TAA5  0.55  0.13  0.03  0.10  0.00  0.31 0.64 0.3572 1.8
TAA6  0.57  0.14  0.01  0.08 -0.02  0.16 0.54 0.4568 1.3
THH1  0.00 -0.01  1.01 -0.02  0.01  0.00 1.00 0.0050 1.0
THH2  0.33  0.06  0.29  0.29 -0.06 -0.22 0.63 0.3683 3.9
THH3  0.07  0.49  0.07  0.03  0.29 -0.23 0.72 0.2813 2.2
THH4  0.02  0.02  0.01  0.02  0.96  0.01 1.00 0.0050 1.0
THH5  0.68 -0.05  0.07  0.02  0.14  0.00 0.62 0.3790 1.1
THH6  0.74  0.03  0.01 -0.01  0.04 -0.15 0.62 0.3764 1.1

                       ML5  ML4  ML1  ML3  ML2  ML6
SS loadings           2.18 1.97 1.54 1.49 1.33 0.30
Proportion Var        0.18 0.16 0.13 0.12 0.11 0.03
Cumulative Var        0.18 0.35 0.47 0.60 0.71 0.73
Proportion Explained  0.25 0.22 0.17 0.17 0.15 0.03
Cumulative Proportion 0.25 0.47 0.65 0.82 0.97 1.00

 With factor correlations of 
     ML5  ML4   ML1  ML3   ML2   ML6
ML5 1.00 0.60  0.55 0.59  0.56  0.05
ML4 0.60 1.00  0.49 0.54  0.71  0.12
ML1 0.55 0.49  1.00 0.53  0.42 -0.08
ML3 0.59 0.54  0.53 1.00  0.36  0.09
ML2 0.56 0.71  0.42 0.36  1.00 -0.10
ML6 0.05 0.12 -0.08 0.09 -0.10  1.00

Mean item complexity =  1.6
Test of the hypothesis that 6 factors are sufficient.

The degrees of freedom for the null model are  66  and the objective function was  7.26 with Chi Square of  27115.12
The degrees of freedom for the model are 9  and the objective function was  0.05 

The root mean square of the residuals (RMSR) is  0.01 
The df corrected root mean square of the residuals is  0.03 

The harmonic number of observations is  3742 with the empirical chi square  52.9  with prob <  3.1e-08 
The total number of observations was  3742  with Likelihood Chi Square =  173.89  with prob <  9.5e-33 

Tucker Lewis Index of factoring reliability =  0.955
RMSEA index =  0.07  and the 90 % confidence intervals are  0.061 0.079
BIC =  99.85
Fit based upon off diagonal values = 1
Measures of factor score adequacy             
                                                   ML5  ML4  ML1  ML3  ML2
Correlation of (regression) scores with factors   0.92 0.94 1.00 1.00 1.00
Multiple R square of scores with factors          0.85 0.89 1.00 0.99 0.99
Minimum correlation of possible factor scores     0.70 0.77 0.99 0.99 0.99
                                                    ML6
Correlation of (regression) scores with factors    0.69
Multiple R square of scores with factors           0.48
Minimum correlation of possible factor scores     -0.04
> 1-fit$uniquenesses
     TAA1      TAA2      TAA3      TAA4      TAA5      TAA6      THH1      THH2      THH3      THH4      THH5      THH6 
0.5585794 0.9934289 0.7857512 0.6906333 0.6428179 0.5431741 0.9950003 0.6317447 0.7186727 0.9950001 0.6210474 0.6236367 
> 

> ###__________ CFA One factor model teachers _____________
> DATA <- read.csv("ADHDSUDAN.csv")
> MODELONEF <- 'GENERAL =~ TA1 + TA2 + TA3 + TA4 + TA5 + TA6 + TA7 + TA8 + TA9 + TH1 + TH2 + TH3 + TH4 + TH5 + TH6 + TH7 + TH8 + TH9'
> fit <- cfa(MODELONEF, DATA, estimator="ml")
> summary(fit, fit.measures=TRUE)
lavaan 0.6-7 ended normally after 34 iterations

  Estimator                                         ML
  Optimization method                           NLMINB
  Number of free parameters                         36
                                                      
                                                  Used       Total
  Number of observations                          3736        3742
                                                                  
Model Test User Model:
                                                      
  Test statistic                              7739.852
  Degrees of freedom                               135
  P-value (Chi-square)                           0.000

Model Test Baseline Model:

  Test statistic                             37444.826
  Degrees of freedom                               153
  P-value                                        0.000

User Model versus Baseline Model:

  Comparative Fit Index (CFI)                    0.796
  Tucker-Lewis Index (TLI)                       0.769

Loglikelihood and Information Criteria:

  Loglikelihood user model (H0)             -61531.929
  Loglikelihood unrestricted model (H1)     -57662.003
                                                      
  Akaike (AIC)                              123135.859
  Bayesian (BIC)                            123359.987
  Sample-size adjusted Bayesian (BIC)       123245.596

Root Mean Square Error of Approximation:

  RMSEA                                          0.123
  90 Percent confidence interval - lower         0.120
  90 Percent confidence interval - upper         0.125
  P-value RMSEA <= 0.05                          0.000

Standardized Root Mean Square Residual:

  SRMR                                           0.086

Parameter Estimates:

  Standard errors                             Standard
  Information                                 Expected
  Information saturated (h1) model          Structured

Latent Variables:
                   Estimate  Std.Err  z-value  P(>|z|)
  GENERAL =~                                          
    TA1               1.000                           
    TA2               1.130    0.028   40.878    0.000
    TA3               1.047    0.027   39.311    0.000
    TA4               1.159    0.029   39.710    0.000
    TA5               1.176    0.029   40.177    0.000
    TA6               1.109    0.029   37.615    0.000
    TA7               1.087    0.029   37.589    0.000
    TA8               1.239    0.031   40.058    0.000
    TA9               1.129    0.029   38.779    0.000
    TH1               0.835    0.025   33.414    0.000
    TH2               1.029    0.027   37.728    0.000
    TH3               0.934    0.026   36.099    0.000
    TH4               0.893    0.026   34.881    0.000
    TH5               1.052    0.028   37.311    0.000
    TH6               1.039    0.030   34.913    0.000
    TH7               0.899    0.028   32.195    0.000
    TH8               0.938    0.027   34.602    0.000
    TH9               0.868    0.025   34.090    0.000

Variances:
                   Estimate  Std.Err  z-value  P(>|z|)
   .TA1               0.301    0.007   40.929    0.000
   .TA2               0.245    0.006   39.609    0.000
   .TA3               0.254    0.006   40.241    0.000
   .TA4               0.297    0.007   40.096    0.000
   .TA5               0.289    0.007   39.913    0.000
   .TA6               0.347    0.009   40.767    0.000
   .TA7               0.334    0.008   40.774    0.000
   .TA8               0.325    0.008   39.961    0.000
   .TA9               0.315    0.008   40.421    0.000
   .TH1               0.306    0.007   41.647    0.000
   .TH2               0.295    0.007   40.736    0.000
   .TH3               0.290    0.007   41.140    0.000
   .TH4               0.301    0.007   41.391    0.000
   .TH5               0.323    0.008   40.849    0.000
   .TH6               0.406    0.010   41.385    0.000
   .TH7               0.401    0.010   41.829    0.000
   .TH8               0.342    0.008   41.443    0.000
   .TH9               0.309    0.007   41.534    0.000
    GENERAL           0.238    0.011   22.397    0.000

> inspect(fit, what="std")$lambda
    GENERA
TA1  0.664
TA2  0.744
TA3  0.711
TA4  0.720
TA5  0.729
TA6  0.676
TA7  0.676
TA8  0.727
TA9  0.700
TH1  0.593
TH2  0.679
TH3  0.646
TH4  0.621
TH5  0.670
TH6  0.622
TH7  0.569
TH8  0.616
TH9  0.606
> inspect(fit, what="R2")
  TA1   TA2   TA3   TA4   TA5   TA6   TA7   TA8   TA9   TH1   TH2   TH3   TH4   TH5   TH6   TH7   TH8   TH9 
0.441 0.554 0.506 0.518 0.532 0.457 0.457 0.528 0.490 0.351 0.461 0.417 0.386 0.449 0.387 0.324 0.379 0.367 
> 
> ###__________ CFA Two factor model teachers _____________
> DATA <- read.csv("ADHDSUDAN.csv")
> MODELTWOF <- 'INATTENTION =~ TA1 + TA2 + TA3 + TA4 + TA5 + TA6 + TA7 + TA8 + TA9
+ HYPERACTIVI =~ TH1 + TH2 + TH3 + TH4 + TH5 + TH6 + TH7 + TH8 + TH9'
> fit <- cfa(MODELTWOF, DATA, estimator="ml")
> summary(fit, fit.measures=TRUE)
lavaan 0.6-7 ended normally after 38 iterations

  Estimator                                         ML
  Optimization method                           NLMINB
  Number of free parameters                         37
                                                      
                                                  Used       Total
  Number of observations                          3736        3742
                                                                  
Model Test User Model:
                                                      
  Test statistic                              2135.909
  Degrees of freedom                               134
  P-value (Chi-square)                           0.000

Model Test Baseline Model:

  Test statistic                             37444.826
  Degrees of freedom                               153
  P-value                                        0.000

User Model versus Baseline Model:

  Comparative Fit Index (CFI)                    0.946
  Tucker-Lewis Index (TLI)                       0.939

Loglikelihood and Information Criteria:

  Loglikelihood user model (H0)             -58729.958
  Loglikelihood unrestricted model (H1)     -57662.003
                                                      
  Akaike (AIC)                              117533.916
  Bayesian (BIC)                            117764.270
  Sample-size adjusted Bayesian (BIC)       117646.702

Root Mean Square Error of Approximation:

  RMSEA                                          0.063
  90 Percent confidence interval - lower         0.061
  90 Percent confidence interval - upper         0.066
  P-value RMSEA <= 0.05                          0.000

Standardized Root Mean Square Residual:

  SRMR                                           0.037

Parameter Estimates:

  Standard errors                             Standard
  Information                                 Expected
  Information saturated (h1) model          Structured

Latent Variables:
                   Estimate  Std.Err  z-value  P(>|z|)
  INATTENTION =~                                      
    TA1               1.000                           
    TA2               1.105    0.023   47.385    0.000
    TA3               0.991    0.023   43.741    0.000
    TA4               1.154    0.025   46.626    0.000
    TA5               1.153    0.025   46.550    0.000
    TA6               1.111    0.025   44.028    0.000
    TA7               1.042    0.025   42.092    0.000
    TA8               1.155    0.026   44.047    0.000
    TA9               1.101    0.025   44.381    0.000
  HYPERACTIVI =~                                      
    TH1               1.000                           
    TH2               1.255    0.031   40.093    0.000
    TH3               1.173    0.030   39.448    0.000
    TH4               1.013    0.029   35.069    0.000
    TH5               1.313    0.032   40.431    0.000
    TH6               1.326    0.034   38.781    0.000
    TH7               1.178    0.032   36.784    0.000
    TH8               1.173    0.031   37.803    0.000
    TH9               1.076    0.029   37.000    0.000

Covariances:
                   Estimate  Std.Err  z-value  P(>|z|)
  INATTENTION ~~                                      
    HYPERACTIVI       0.163    0.006   25.258    0.000

Variances:
                   Estimate  Std.Err  z-value  P(>|z|)
   .TA1               0.257    0.007   39.379    0.000
   .TA2               0.204    0.005   37.293    0.000
   .TA3               0.239    0.006   39.149    0.000
   .TA4               0.242    0.006   37.764    0.000
   .TA5               0.243    0.006   37.808    0.000
   .TA6               0.292    0.007   39.033    0.000
   .TA7               0.308    0.008   39.736    0.000
   .TA8               0.314    0.008   39.026    0.000
   .TA9               0.277    0.007   38.886    0.000
   .TH1               0.271    0.007   40.079    0.000
   .TH2               0.230    0.006   37.373    0.000
   .TH3               0.220    0.006   37.893    0.000
   .TH4               0.284    0.007   40.153    0.000
   .TH5               0.239    0.006   37.069    0.000
   .TH6               0.309    0.008   38.362    0.000
   .TH7               0.314    0.008   39.461    0.000
   .TH8               0.274    0.007   38.949    0.000
   .TH9               0.255    0.006   39.360    0.000
    INATTENTION       0.282    0.011   24.955    0.000
    HYPERACTIVI       0.201    0.009   21.634    0.000

> inspect(fit, what="std")$lambda
    INATTE HYPERA
TA1  0.723  0.000
TA2  0.792  0.000
TA3  0.733  0.000
TA4  0.780  0.000
TA5  0.778  0.000
TA6  0.737  0.000
TA7  0.706  0.000
TA8  0.738  0.000
TA9  0.743  0.000
TH1  0.000  0.653
TH2  0.000  0.761
TH3  0.000  0.746
TH4  0.000  0.648
TH5  0.000  0.769
TH6  0.000  0.731
TH7  0.000  0.686
TH8  0.000  0.708
TH9  0.000  0.690
> inspect(fit, what="R2")
  TA1   TA2   TA3   TA4   TA5   TA6   TA7   TA8   TA9   TH1   TH2   TH3   TH4   TH5   TH6   TH7   TH8   TH9 
0.522 0.627 0.537 0.608 0.606 0.544 0.498 0.544 0.552 0.426 0.579 0.557 0.420 0.591 0.534 0.470 0.502 0.477 
> lavPredict(fit, newdata = NULL, type = "lv", method = "regression", se = TRUE, acov = TRUE, label = TRUE, fsm = TRUE, append.data = FALSE, assemble = FALSE, level = 1L, optim.method = "bfgs", ETA = NULL)
        INATTE HYPERA
   [1,]  1.432  0.683
   [2,]  1.938  1.781
   [3,]  0.727  0.623
   [4,]  0.213  0.114
   [5,]  0.227  0.009
   [6,]  0.623  0.660
   [7,]  1.513  1.463
   [8,]  0.238  0.504
   [9,]  0.727  0.450
  [10,] -0.425 -0.340
  [11,]  0.533 -0.122
  [12,]  1.728  0.222
  [13,]  0.006 -0.233
  [14,] -0.425 -0.340
  [15,] -0.270  0.301
  [16,] -0.375  0.107
  [17,]  0.435  0.116
  [18,]  0.915  0.402
  [19,]  0.017 -0.016
  [20,] -0.425 -0.340
  [21,] -0.425 -0.340
  [22,] -0.425 -0.340
  [23,] -0.425 -0.340
  [24,] -0.418 -0.274
  [25,] -0.270 -0.325
  [26,] -0.296  0.091
  [27,] -0.076 -0.244
  [28,]  0.369 -0.122
  [29,] -0.323 -0.137
  [30,]  0.291  0.730
  [31,]  0.292  0.925
  [32,] -0.235 -0.119
  [33,] -0.210 -0.009
  [34,] -0.038  0.007
  [35,]  0.015  0.393
  [36,]  0.034  0.011
  [37,]  0.610  0.069
  [38,]  0.081  0.088
  [39,]  0.141 -0.116
  [40,] -0.067 -0.134
  [41,]  0.051  0.038
  [42,] -0.144 -0.175
  [43,]  0.304  0.506
  [44,] -0.218 -0.148
  [45,] -0.121 -0.022
  [46,]  0.911  0.806
  [47,]  0.225  1.235
  [48,]  0.051  0.147
  [49,] -0.196  0.926
  [50,] -0.388 -0.004
  [51,]  0.860  1.338
  [52,] -0.117 -0.022
  [53,]  0.370  0.212
  [54,] -0.083 -0.165
  [55,]  0.317  0.961
  [56,]  0.354 -0.059
  [57,]  0.768 -0.064
  [58,] -0.008 -0.066
  [59,]  0.134  0.114
  [60,] -0.077  0.287
  [61,]  0.029  0.522
  [62,] -0.237  0.006
  [63,]  0.505  0.418
  [64,]  0.221  0.582
  [65,]  0.117 -0.054
  [66,] -0.313 -0.019
  [67,] -0.026  0.028
  [68,]  0.306  0.213
  [69,]  0.098  0.038
  [70,]  0.111 -0.054
  [71,] -0.026  0.028
  [72,] -0.114 -0.074
  [73,]  0.096  0.182
  [74,]  0.219  0.119
  [75,]  0.284  0.693
  [76,]  0.441  0.139
  [77,]  0.425  0.279
  [78,]  0.944  1.001
  [79,] -0.077  0.026
  [80,] -0.211 -0.020
  [81,]  0.544  0.126
  [82,]  0.300  0.309
  [83,]  0.236  0.453
  [84,]  0.493  0.281
  [85,]  0.475  0.408
  [86,]  0.289  0.283
  [87,]  0.165  0.263
  [88,] -0.042  0.107
  [89,] -0.119  0.062
  [90,]  2.024  0.433
  [91,]  1.277  0.794
  [92,]  1.167 -0.188
  [93,] -0.231 -0.321
  [94,] -0.425 -0.340
  [95,]  0.743 -0.228
  [96,] -0.392 -0.047
  [97,] -0.392 -0.047
  [98,] -0.117 -0.083
  [99,] -0.274  0.233
 [100,] -0.241 -0.259
 [101,] -0.224 -0.130
 [102,]  0.025 -0.126
 [103,] -0.099 -0.234
 [104,] -0.425 -0.340
 [105,] -0.245 -0.322
 [106,] -0.425 -0.340
 [107,]  0.919  0.778
 [108,]  0.160  1.156
 [109,] -0.039  0.590
 [110,] -0.206  0.205
 [111,] -0.425 -0.340
 [112,] -0.272 -0.325
 [113,] -0.258 -0.324
 [114,] -0.417 -0.263
 [115,] -0.409 -0.197
 [116,] -0.418 -0.273
 [117,] -0.425 -0.340
 [118,] -0.425 -0.340
 [119,] -0.425 -0.340
 [120,] -0.425 -0.340
 [121,] -0.425 -0.340
 [122,] -0.074  0.795
 [123,] -0.279  0.238
 [124,] -0.245  0.633
 [125,] -0.425 -0.340
 [126,] -0.425 -0.340
 [127,] -0.090 -0.308
 [128,] -0.344 -0.332
 [129,] -0.163 -0.077
 [130,] -0.418 -0.273
 [131,] -0.127 -0.038
 [132,] -0.425 -0.340
 [133,] -0.425 -0.340
 [134,] -0.397 -0.090
 [135,]  0.188 -0.119
 [136,] -0.299  0.010
 [137,] -0.417 -0.263
 [138,] -0.222 -0.182
 [139,]  0.060 -0.121
 [140,] -0.425 -0.340
 [141,] -0.425 -0.340
 [142,]  0.300 -0.111
 [143,] -0.425 -0.340
 [144,] -0.425 -0.340
 [145,]  0.137 -0.286
 [146,] -0.425 -0.340
 [147,]  0.416 -0.196
 [148,]  0.008 -0.139
 [149,] -0.425 -0.340
 [150,] -0.425 -0.340
 [151,] -0.425 -0.340
 [152,] -0.030 -0.302
 [153,]  0.193 -0.013
 [154,] -0.425 -0.340
 [155,]  0.225 -0.278
 [156,]  0.152  0.095
 [157,] -0.425 -0.340
 [158,]  0.285  0.761
 [159,] -0.197 -0.318
 [160,] -0.425 -0.340
 [161,] -0.425 -0.340
 [162,] -0.425 -0.340
 [163,] -0.425 -0.340
 [164,]  0.170 -0.060
 [165,]  0.451  0.451
 [166,]  0.451  0.451
 [167,]  0.034 -0.296
 [168,] -0.159 -0.251
 [169,]  0.190  0.014
 [170,] -0.082 -0.135
 [171,]  0.451  0.451
 [172,]  0.718  0.477
 [173,]  0.049 -0.229
 [174,] -0.077 -0.306
 [175,]  0.451  0.451
 [176,]  0.636 -0.238
 [177,]  0.129 -0.287
 [178,]  0.135 -0.286
 [179,]  0.222 -0.278
 [180,] -0.096 -0.234
 [181,]  0.160  0.049
 [182,]  0.203  0.428
 [183,] -0.409 -0.197
 [184,]  0.032 -0.296
 [185,] -0.396 -0.078
 [186,]  0.211  0.428
 [187,]  0.532  1.166
 [188,] -0.326 -0.330
 [189,] -0.418 -0.273
 [190,]  1.269  0.948
 [191,]  1.260  0.871
 [192,]  1.356  0.956
 [193,] -0.425 -0.340
 [194,]  1.435  0.888
 [195,] -0.326 -0.330
 [196,] -0.425 -0.340
 [197,] -0.425 -0.340
 [198,] -0.425 -0.340
 [199,] -0.425 -0.340
 [200,] -0.425 -0.340
 [201,] -0.425 -0.340
 [202,] -0.232 -0.246
 [203,]  1.260  0.871
 [204,]  1.345  0.861
 [205,]  1.435  0.888
 [206,]  0.515  0.768
 [207,]  1.008  0.333
 [208,] -0.425 -0.340
 [209,] -0.425 -0.340
 [210,] -0.425 -0.340
 [211,] -0.231  0.056
 [212,] -0.425 -0.340
 [213,] -0.211 -0.158
 [214,]  0.015 -0.298
 [215,] -0.425 -0.340
 [216,] -0.425 -0.340
 [217,] -0.425 -0.340
 [218,] -0.425 -0.340
 [219,] -0.425 -0.340
 [220,]  0.083  0.109
 [221,]  0.034 -0.296
 [222,]  0.376 -0.263
 [223,] -0.347 -0.266
 [224,] -0.242 -0.180
 [225,]  0.017 -0.297
 [226,] -0.329 -0.255
 [227,]  0.069 -0.196
 [228,] -0.425 -0.340
 [229,] -0.425 -0.340
 [230,]  0.051 -0.294
 [231,] -0.425 -0.340
 [232,] -0.425 -0.340
 [233,] -0.425 -0.340
 [234,] -0.401 -0.120
 [235,] -0.143 -0.060
 [236,] -0.249 -0.247
 [237,] -0.425 -0.340
 [238,] -0.425 -0.340
 [239,] -0.425 -0.340
 [240,] -0.270 -0.325
 [241,]  0.043  0.134
 [242,] -0.354 -0.333
 [243,]  0.420  0.178
 [244,]  0.443  0.375
 [245,]  0.122 -0.287
 [246,] -0.130 -0.312
 [247,] -0.310 -0.036
 [248,]  0.433  0.293
 [249,] -0.425 -0.340
 [250,]  0.371 -0.264
 [251,]  0.252  0.292
 [252,] -0.385  0.019
 [253,]  0.255  0.270
 [254,] -0.425 -0.340
 [255,] -0.425 -0.340
 [256,] -0.345  0.375
 [257,] -0.372  0.135
 [258,] -0.274 -0.325
 [259,] -0.345  0.375
 [260,] -0.425 -0.340
 [261,]  0.371 -0.264
 [262,] -0.425 -0.340
 [263,] -0.425 -0.340
 [264,] -0.425 -0.340
 [265,]  0.444  0.384
 [266,] -0.425 -0.340
 [267,]  0.041 -0.166
 [268,]  0.142 -0.286
 [269,]  0.122 -0.287
 [270,]  0.043 -0.221
 [271,]  0.451  0.451
 [272,] -0.042 -0.303
 [273,]  0.759 -0.152
 [274,] -0.425 -0.340
 [275,] -0.425 -0.340
 [276,] -0.379  0.073
 [277,] -0.180 -0.316
 [278,] -0.425 -0.340
 [279,] -0.425 -0.340
 [280,]  0.173  0.021
 [281,] -0.338 -0.269
 [282,]  0.042 -0.232
 [283,] -0.013  0.155
 [284,] -0.406 -0.166
 [285,] -0.274 -0.325
 [286,]  0.304 -0.129
 [287,] -0.150 -0.172
 [288,] -0.232  0.076
 [289,] -0.233 -0.256
 [290,] -0.276 -0.014
 [291,]  0.039  0.539
 [292,] -0.245 -0.040
 [293,] -0.107  0.182
 [294,] -0.139 -0.237
 [295,] -0.425 -0.340
 [296,] -0.268 -0.249
 [297,] -0.139 -0.237
 [298,] -0.425 -0.340
 [299,] -0.425 -0.340
 [300,] -0.425 -0.340
 [301,] -0.425 -0.340
 [302,] -0.425 -0.340
 [303,] -0.417 -0.263
 [304,] -0.425 -0.340
 [305,] -0.425 -0.340
 [306,] -0.425 -0.340
 [307,] -0.425 -0.340
 [308,] -0.425 -0.340
 [309,] -0.425 -0.340
 [310,] -0.425 -0.340
 [311,] -0.348 -0.332
 [312,] -0.425 -0.340
 [313,] -0.425 -0.340
 [314,] -0.425 -0.340
 [315,] -0.425 -0.340
 [316,] -0.425 -0.340
 [317,] -0.425 -0.340
 [318,] -0.425 -0.340
 [319,] -0.425 -0.340
 [320,] -0.425 -0.340
 [321,] -0.425 -0.340
 [322,] -0.425 -0.340
 [323,]  0.935  0.219
 [324,] -0.425 -0.340
 [325,] -0.425 -0.340
 [326,] -0.425 -0.340
 [327,]  1.537  0.056
 [328,]  1.133  0.283
 [329,]  1.020 -0.202
 [330,]  0.689 -0.170
 [331,]  1.080  0.423
 [332,]  0.869 -0.216
 [333,]  0.474  0.002
 [334,]  1.970 -0.048
 [335,]  1.869  2.002
 [336,] -0.354 -0.333
 [337,]  0.939  0.038
 [338,] -0.425 -0.340
 [339,] -0.176 -0.316
 [340,] -0.401 -0.121
 [341,]  1.310  0.180
 [342,]  1.795 -0.127
 [343,]  2.205  2.034
 [344,] -0.425 -0.340
 [345,]  1.403 -0.102
 [346,]  1.663 -0.140
 [347,] -0.425 -0.340
 [348,]  0.695 -0.233
 [349,]  0.578  0.304
 [350,]  1.167 -0.125
 [351,]  1.230  0.402
 [352,]  0.681 -0.234
 [353,] -0.167 -0.315
 [354,] -0.122 -0.311
 [355,] -0.190  0.072
 [356,]  0.047  0.129
 [357,]  0.451  0.451
 [358,] -0.268 -0.325
 [359,] -0.418 -0.276
 [360,]  0.451  0.451
 [361,]  0.458  1.256
 [362,]  0.156 -0.284
 [363,]  0.451  0.451
 [364,]  0.459  0.517
 [365,] -0.425 -0.340
 [366,] -0.425 -0.340
 [367,]  0.371 -0.264
 [368,] -0.344 -0.332
 [369,] -0.425 -0.340
 [370,] -0.425 -0.340
 [371,] -0.058 -0.305
 [372,]  1.255  0.593
 [373,]  1.078  0.511
 [374,]  0.934 -0.210
 [375,]  0.302 -0.270
 [376,]  0.329  0.067
 [377,]  0.371 -0.264
 [378,]  0.293 -0.271
 [379,] -0.395 -0.069
 [380,] -0.399 -0.106
 [381,] -0.300 -0.231
 [382,] -0.111 -0.140
 [383,] -0.425 -0.340
 [384,] -0.425 -0.340
 [385,] -0.425 -0.340
 [386,] -0.425 -0.340
 [387,] -0.425 -0.340
 [388,] -0.425 -0.340
 [389,] -0.425 -0.340
 [390,] -0.425 -0.340
 [391,] -0.263 -0.324
 [392,]  0.451 -0.256
 [393,]  0.737 -0.229
 [394,]  0.395 -0.003
 [395,]  0.404  0.072
 [396,]  1.441  0.907
 [397,]  0.173 -0.283
 [398,] -0.425 -0.340
 [399,]  0.152 -0.285
 [400,] -0.345  0.375
 [401,]  0.802  0.335
 [402,]  0.459  0.517
 [403,] -0.338 -0.331
 [404,] -0.425 -0.340
 [405,] -0.425 -0.340
 [406,]  0.468  1.019
 [407,]  0.451  0.451
 [408,] -0.425 -0.340
 [409,] -0.331 -0.268
 [410,] -0.409 -0.197
 [411,] -0.330 -0.115
 [412,] -0.124  0.567
 [413,]  0.251 -0.047
 [414,] -0.425 -0.340
 [415,] -0.425 -0.340
 [416,] -0.425 -0.340
 [417,] -0.425 -0.340
 [418,] -0.425 -0.340
 [419,] -0.425 -0.340
 [420,] -0.425 -0.340
 [421,] -0.425 -0.340
 [422,] -0.425 -0.340
 [423,] -0.425 -0.340
 [424,] -0.425 -0.340
 [425,] -0.425 -0.340
 [426,] -0.425 -0.340
 [427,] -0.425 -0.340
 [428,] -0.189 -0.317
 [429,] -0.240 -0.322
 [430,]  0.378 -0.197
 [431,]  0.187 -0.281
 [432,] -0.425 -0.340
 [433,]  0.751  0.011
 [434,]  0.647 -0.237
 [435,]  0.533 -0.248
 [436,]  0.345 -0.266
 [437,] -0.425 -0.340
 [438,] -0.425 -0.340
 [439,] -0.425 -0.340
 [440,] -0.277 -0.326
 [441,]  0.283 -0.272
 [442,]  0.911 -0.212
 [443,] -0.418 -0.273
 [444,]  1.888  0.589
 [445,] -0.425 -0.340
 [446,] -0.181 -0.220
 [447,] -0.425 -0.340
 [448,] -0.243 -0.105
 [449,] -0.398 -0.098
 [450,] -0.407 -0.176
 [451,] -0.235 -0.152
 [452,] -0.144  0.010
 [453,]  0.118 -0.060
 [454,]  1.201  0.118
 [455,] -0.275  0.272
 [456,] -0.241 -0.029
 [457,]  0.143  0.022
 [458,] -0.134 -0.078
 [459,]  0.052  0.916
 [460,] -0.151 -0.082
 [461,] -0.089  0.013
 [462,] -0.022  0.140
 [463,] -0.127 -0.075
 [464,] -0.121 -0.064
 [465,]  0.204  0.505
 [466,]  0.251 -0.036
 [467,] -0.307 -0.169
 [468,]  0.389  0.766
 [469,] -0.132 -0.173
 [470,]  0.262  0.036
 [471,]  0.218  0.028
 [472,]  0.122  0.019
 [473,]  0.122  0.019
 [474,]  0.296  0.036
 [475,]  0.215  0.255
 [476,]  0.125  0.086
 [477,]  0.134  0.162
 [478,] -0.039  0.025
 [479,]  0.224  0.175
 [480,]  0.173 -0.048
 [481,] -0.165  0.213
 [482,]  0.022 -0.063
 [483,] -0.114  0.068
 [484,]  0.477  0.539
 [485,]  0.169  0.098
 [486,]  0.621  0.209
 [487,] -0.141 -0.144
 [488,] -0.065 -0.073
 [489,]  0.081  0.284
 [490,]  0.003  0.139
 [491,] -0.088  0.072
 [492,]  0.326  0.354
 [493,]  0.490 -0.017
 [494,]  0.491  0.710
 [495,] -0.098  0.560
 [496,] -0.222 -0.089
 [497,]  0.656  0.509
 [498,] -0.015  0.558
 [499,] -0.425 -0.340
 [500,] -0.210  0.068
 [501,] -0.033  0.352
 [502,] -0.169 -0.174
 [503,] -0.248  0.513
 [504,] -0.326  0.542
 [505,] -0.261  0.122
 [506,] -0.386  0.013
 [507,] -0.401 -0.123
 [508,]  0.664  0.959
 [509,]  1.761  0.759
 [510,]  0.910  0.653
 [511,] -0.253 -0.151
 [512,]  0.817 -0.221
 [513,] -0.425 -0.340
 [514,]  0.006 -0.299
 [515,]  0.045  0.402
 [516,] -0.411 -0.213
 [517,] -0.251 -0.197
 [518,] -0.214  0.182
 [519,] -0.425 -0.340
 [520,]  0.180  0.457
 [521,] -0.303  0.014
 [522,] -0.079 -0.016
 [523,]  0.209 -0.213
 [524,] -0.402 -0.132
 [525,] -0.343 -0.238
 [526,] -0.418 -0.273
 [527,] -0.425 -0.340
 [528,] -0.425 -0.340
 [529,] -0.354 -0.333
 [530,]  0.214 -0.203
 [531,]  0.197 -0.214
 [532,] -0.079  0.387
 [533,] -0.254 -0.151
 [534,]  0.648 -0.064
 [535,]  0.551  0.843
 [536,] -0.093 -0.166
 [537,]  0.493  0.930
 [538,] -0.425 -0.340
 [539,] -0.425 -0.340
 [540,] -0.312 -0.104
 [541,]  0.186  0.225
 [542,]  1.328  1.243
 [543,] -0.401 -0.119
 [544,] -0.402 -0.134
 [545,]  0.040  0.754
 [546,]  1.722  0.054
 [547,]  0.701 -0.009
 [548,]  0.056  0.258
 [549,] -0.038  0.087
 [550,]  0.951  0.877
 [551,]  0.142  0.396
 [552,]  0.043  0.190
 [553,]  0.347  0.232
 [554,]  0.593  1.010
 [555,]  0.752  0.921
 [556,]  0.149  0.275
 [557,]  0.442  0.236
 [558,] -0.202  0.316
 [559,] -0.425 -0.340
 [560,]  0.235  0.124
 [561,] -0.425 -0.340
 [562,] -0.172  0.514
 [563,] -0.355  0.287
 [564,]  0.543  0.647
 [565,]  0.985  1.122
 [566,]  1.042  0.845
 [567,]  0.253  0.250
 [568,]  1.088 -0.132
 [569,]  0.783  0.709
 [570,]  0.574  0.388
 [571,]  0.024  0.358
 [572,]  0.609  0.465
 [573,]  0.604  0.454
 [574,]  0.819  0.560
 [575,]  0.302  0.089
 [576,]  0.408  0.117
 [577,]  0.441  0.325
 [578,]  0.644  0.802
 [579,]  0.432  0.096
 [580,]  0.608  0.788
 [581,]  0.727  0.722
 [582,] -0.022  0.375
 [583,]  0.412  0.541
 [584,]  0.263  0.172
 [585,]  0.086  0.253
 [586,] -0.425 -0.340
 [587,] -0.425 -0.340
 [588,]  0.716  0.809
 [589,]  1.308  1.243
 [590,]  0.184  0.258
 [591,]  0.716  0.541
 [592,]  0.307 -0.207
 [593,] -0.092 -0.308
 [594,] -0.425 -0.340
 [595,]  0.666 -0.235
 [596,]  0.263  0.116
 [597,]  0.034 -0.296
 [598,] -0.403 -0.142
 [599,]  0.825  0.423
 [600,]  0.577  0.527
 [601,] -0.094  0.071
 [602,]  0.598  0.157
 [603,]  0.430  0.105
 [604,] -0.141 -0.313
 [605,] -0.425 -0.340
 [606,] -0.425 -0.340
 [607,] -0.144 -0.150
 [608,] -0.418 -0.273
 [609,] -0.044 -0.141
 [610,] -0.062  0.292
 [611,]  0.231  0.345
 [612,] -0.032  0.084
 [613,]  0.069 -0.058
 [614,]  1.548  0.601
 [615,]  0.589  0.476
 [616,] -0.221  0.057
 [617,]  0.652  0.571
 [618,]  0.376 -0.032
 [619,] -0.127 -0.080
 [620,] -0.207 -0.162
 [621,] -0.222 -0.151
 [622,] -0.425 -0.340
 [623,] -0.425 -0.340
 [624,] -0.425 -0.340
 [625,] -0.425 -0.340
 [626,] -0.185  0.071
 [627,] -0.425 -0.340
 [628,] -0.425 -0.340
 [629,] -0.425 -0.340
 [630,]  0.203 -0.280
 [631,] -0.425 -0.340
 [632,] -0.425 -0.340
 [633,]  1.276 -0.114
 [634,]  0.034  0.011
 [635,] -0.052  0.024
 [636,]  0.356  0.452
 [637,] -0.118 -0.075
 [638,]  0.145  0.262
 [639,]  0.239  0.841
 [640,]  0.128  0.166
 [641,] -0.121 -0.079
 [642,] -0.031  0.416
 [643,] -0.213 -0.102
 [644,] -0.209 -0.177
 [645,] -0.306 -0.160
 [646,] -0.135 -0.152
 [647,] -0.222 -0.183
 [648,]  0.241  0.262
 [649,] -0.126 -0.002
 [650,]  0.861  1.104
 [651,]  0.828  0.573
 [652,] -0.184  0.382
 [653,]  0.282  0.035
 [654,]  0.688  0.076
 [655,]  0.030  0.638
 [656,]  0.020  0.010
 [657,]  0.157  0.095
 [658,]  0.143  0.088
 [659,]  0.139  0.024
 [660,] -0.247 -0.089
 [661,] -0.106  0.292
 [662,] -0.027  0.026
 [663,] -0.104  0.019
 [664,]  0.102  0.398
 [665,] -0.116 -0.056
 [666,] -0.100  0.019
 [667,]  0.089  0.038
 [668,]  0.617  0.164
 [669,]  0.779  0.495
 [670,]  0.540  0.524
 [671,]  0.038  0.080
 [672,]  0.133  0.114
 [673,]  0.473  0.086
 [674,] -0.228  0.108
 [675,] -0.148 -0.082
 [676,] -0.283 -0.073
 [677,] -0.417 -0.263
 [678,]  0.130 -0.287
 [679,] -0.418 -0.276
 [680,] -0.195  0.233
 [681,] -0.198  0.232
 [682,] -0.425 -0.340
 [683,] -0.293  0.126
 [684,]  1.018  1.319
 [685,]  0.317  0.216
 [686,]  0.152  0.179
 [687,] -0.425 -0.340
 [688,] -0.243 -0.131
 [689,] -0.265 -0.324
 [690,] -0.312  0.663
 [691,]  0.394 -0.059
 [692,] -0.425 -0.340
 [693,] -0.343  0.387
 [694,] -0.425 -0.340
 [695,]  0.371 -0.264
 [696,] -0.425 -0.340
 [697,]  0.371 -0.264
 [698,] -0.418 -0.274
 [699,]  1.167 -0.188
 [700,] -0.142 -0.313
 [701,] -0.425 -0.340
 [702,]  0.834 -0.089
 [703,] -0.418 -0.274
 [704,]  1.032 -0.135
 [705,]  0.728 -0.005
 [706,]  0.852 -0.152
 [707,] -0.382  0.044
 [708,] -0.425 -0.340
 [709,] -0.425 -0.340
 [710,] -0.425 -0.340
 [711,]  0.074 -0.150
 [712,] -0.425 -0.340
 [713,]  0.253  0.197
 [714,] -0.425 -0.340
 [715,] -0.425 -0.340
 [716,] -0.425 -0.340
 [717,] -0.172  0.329
 [718,]  0.196  0.108
 [719,] -0.425 -0.340
 [720,] -0.318 -0.016
 [721,] -0.139 -0.247
 [722,]  0.129 -0.224
 [723,]  0.660 -0.160
 [724,] -0.142 -0.150
 [725,] -0.425 -0.340
 [726,] -0.425 -0.340
 [727,] -0.425 -0.340
 [728,]  0.579  0.188
 [729,]  1.221 -0.041
 [730,] -0.425 -0.340
 [731,]  1.103 -0.131
 [732,]  0.976  0.916
 [733,]  0.475 -0.254
 [734,] -0.425 -0.340
 [735,] -0.425 -0.340
 [736,] -0.174 -0.316
 [737,] -0.425 -0.340
 [738,]  0.747 -0.228
 [739,] -0.425 -0.340
 [740,] -0.115 -0.310
 [741,] -0.425 -0.340
 [742,] -0.425 -0.340
 [743,] -0.425 -0.340
 [744,]  0.676 -0.234
 [745,]  0.468 -0.254
 [746,] -0.425 -0.340
 [747,] -0.425 -0.340
 [748,] -0.425 -0.340
 [749,]  1.180 -0.186
 [750,]  0.837 -0.219
 [751,]  0.371  0.444
 [752,]  1.622  0.813
 [753,] -0.298 -0.093
 [754,] -0.425 -0.340
 [755,] -0.245 -0.322
 [756,] -0.425 -0.340
 [757,] -0.425 -0.340
 [758,] -0.425 -0.340
 [759,] -0.425 -0.340
 [760,] -0.247 -0.172
 [761,] -0.425 -0.340
 [762,] -0.317 -0.255
 [763,] -0.425 -0.340
 [764,] -0.274 -0.325
 [765,] -0.425 -0.340
 [766,] -0.425 -0.340
 [767,] -0.247 -0.089
 [768,] -0.174 -0.316
 [769,] -0.425 -0.340
 [770,] -0.425 -0.340
 [771,] -0.425 -0.340
 [772,] -0.425 -0.340
 [773,] -0.425 -0.340
 [774,]  0.451  0.451
 [775,] -0.425 -0.340
 [776,] -0.425 -0.340
 [777,] -0.425 -0.340
 [778,] -0.425 -0.340
 [779,] -0.425 -0.340
 [780,] -0.425 -0.340
 [781,] -0.425 -0.340
 [782,] -0.191  0.147
 [783,] -0.425 -0.340
 [784,] -0.337 -0.237
 [785,] -0.409 -0.198
 [786,]  0.013  0.194
 [787,] -0.407 -0.179
 [788,] -0.101 -0.309
 [789,] -0.401 -0.125
 [790,] -0.316 -0.253
 [791,] -0.425 -0.340
 [792,] -0.425 -0.340
 [793,] -0.425 -0.340
 [794,] -0.425 -0.340
 [795,]  1.328  1.243
 [796,]  1.328  1.243
 [797,]  1.328  1.243
 [798,]  1.328  1.243
 [799,]  1.328  1.243
 [800,]  1.328  1.243
 [801,]  1.328  1.243
 [802,]  1.328  1.243
 [803,]  1.328  1.243
 [804,]  1.328  1.243
 [805,] -0.425 -0.340
 [806,] -0.425 -0.340
 [807,] -0.342 -0.332
 [808,] -0.425 -0.340
 [809,] -0.425 -0.340
 [810,] -0.425 -0.340
 [811,] -0.425 -0.340
 [812,] -0.425 -0.340
 [813,] -0.425 -0.340
 [814,] -0.425 -0.340
 [815,] -0.425 -0.340
 [816,] -0.425 -0.340
 [817,] -0.425 -0.340
 [818,] -0.425 -0.340
 [819,] -0.425 -0.340
 [820,] -0.425 -0.340
 [821,] -0.425 -0.340
 [822,] -0.425 -0.340
 [823,] -0.425 -0.340
 [824,] -0.425 -0.340
 [825,] -0.425 -0.340
 [826,] -0.425 -0.340
 [827,] -0.425 -0.340
 [828,] -0.425 -0.340
 [829,] -0.425 -0.340
 [830,] -0.425 -0.340
 [831,] -0.425 -0.340
 [832,] -0.425 -0.340
 [833,] -0.425 -0.340
 [834,] -0.425 -0.340
 [835,] -0.425 -0.340
 [836,] -0.425 -0.340
 [837,] -0.425 -0.340
 [838,] -0.425 -0.340
 [839,] -0.425 -0.340
 [840,] -0.425 -0.340
 [841,] -0.425 -0.340
 [842,] -0.425 -0.340
 [843,] -0.425 -0.340
 [844,] -0.425 -0.340
 [845,]  1.167 -0.188
 [846,] -0.425 -0.340
 [847,] -0.425 -0.340
 [848,] -0.425 -0.340
 [849,] -0.425 -0.340
 [850,] -0.080  0.278
 [851,] -0.393 -0.054
 [852,]  0.090  0.270
 [853,]  0.097  0.147
 [854,]  0.356 -0.202
 [855,] -0.425 -0.340
 [856,] -0.290  0.092
 [857,] -0.425 -0.340
 [858,] -0.267 -0.325
 [859,] -0.425 -0.340
 [860,] -0.326 -0.330
 [861,] -0.248 -0.323
 [862,] -0.425 -0.340
 [863,] -0.425 -0.340
 [864,] -0.354 -0.333
 [865,] -0.425 -0.340
 [866,] -0.393 -0.054
 [867,]  0.038 -0.063
 [868,]  0.142 -0.156
 [869,] -0.082 -0.071
 [870,] -0.425 -0.340
 [871,] -0.425 -0.340
 [872,] -0.100  0.069
 [873,] -0.222 -0.038
 [874,] -0.417 -0.263
 [875,] -0.392 -0.045
 [876,] -0.346 -0.256
 [877,] -0.425 -0.340
 [878,] -0.425 -0.340
 [879,] -0.425 -0.340
 [880,] -0.425 -0.340
 [881,] -0.173 -0.316
 [882,]  0.308 -0.194
 [883,] -0.425 -0.340
 [884,] -0.338 -0.331
 [885,] -0.425 -0.340
 [886,] -0.425 -0.340
 [887,] -0.425 -0.340
 [888,] -0.049  0.150
 [889,] -0.043  0.151
 [890,] -0.043  0.151
 [891,] -0.058  0.075
 [892,] -0.049  0.150
 [893,] -0.131  0.142
 [894,] -0.425 -0.340
 [895,]  0.045  0.371
 [896,]  0.588  0.524
 [897,] -0.354 -0.333
 [898,]  0.335  0.155
 [899,] -0.425 -0.340
 [900,] -0.425 -0.340
 [901,] -0.425 -0.340
 [902,] -0.425 -0.340
 [903,]  1.330  0.215
 [904,] -0.425 -0.340
 [905,] -0.425 -0.340
 [906,] -0.425 -0.340
 [907,] -0.425 -0.340
 [908,] -0.425 -0.340
 [909,] -0.425 -0.340
 [910,] -0.425 -0.340
 [911,] -0.425 -0.340
 [912,] -0.425 -0.340
 [913,] -0.425 -0.340
 [914,] -0.425 -0.340
 [915,] -0.425 -0.340
 [916,] -0.347 -0.266
 [917,] -0.354 -0.333
 [918,]  0.329  0.065
 [919,]  0.735  0.393
 [920,] -0.425 -0.340
 [921,] -0.410 -0.200
 [922,] -0.425 -0.340
 [923,] -0.425 -0.340
 [924,] -0.425 -0.340
 [925,] -0.425 -0.340
 [926,] -0.425 -0.340
 [927,] -0.418 -0.273
 [928,] -0.402 -0.130
 [929,] -0.038 -0.171
 [930,] -0.425 -0.340
 [931,] -0.249 -0.172
 [932,] -0.409 -0.196
 [933,] -0.051  0.059
 [934,] -0.425 -0.340
 [935,] -0.049  0.150
 [936,] -0.049  0.150
 [937,]  0.037  0.159
 [938,] -0.425 -0.340
 [939,] -0.425 -0.340
 [940,] -0.425 -0.340
 [941,] -0.425 -0.340
 [942,] -0.425 -0.340
 [943,] -0.140 -0.313
 [944,]  0.548  0.384
 [945,]  0.199  0.634
 [946,]  1.057  0.562
 [947,]  0.091  0.011
 [948,]  0.255  0.188
 [949,]  0.108  0.100
 [950,] -0.425 -0.340
 [951,]  0.630  0.442
 [952,]  0.177  0.252
 [953,]  0.847  0.830
 [954,]  0.572  0.698
 [955,] -0.418 -0.273
 [956,]  0.400 -0.006
 [957,]  0.416  0.138
 [958,]  1.537  0.437
 [959,] -0.333  0.481
 [960,]  1.898  0.193
 [961,] -0.393 -0.054
 [962,] -0.238 -0.086
 [963,] -0.393 -0.054
 [964,] -0.331 -0.237
 [965,] -0.328 -0.158
 [966,] -0.406 -0.167
 [967,] -0.425 -0.340
 [968,]  0.319  0.802
 [969,] -0.292  0.221
 [970,] -0.354 -0.333
 [971,] -0.253 -0.227
 [972,] -0.425 -0.340
 [973,] -0.425 -0.340
 [974,]  0.842  1.203
 [975,] -0.346 -0.256
 [976,]  0.842  1.203
 [977,] -0.040  0.151
 [978,] -0.425 -0.340
 [979,] -0.425 -0.340
 [980,] -0.042 -0.002
 [981,] -0.314 -0.233
 [982,]  1.519  0.118
 [983,] -0.425 -0.340
 [984,]  0.418  0.384
 [985,]  0.056  0.039
 [986,] -0.212  0.164
 [987,]  0.350  0.226
 [988,]  0.173  0.260
 [989,]  0.948  0.265
 [990,]  0.309  0.004
 [991,] -0.418 -0.273
 [992,] -0.389 -0.016
 [993,] -0.354 -0.333
 [994,] -0.425 -0.340
 [995,] -0.333 -0.237
 [996,]  0.381 -0.030
 [997,] -0.319 -0.114
 [998,]  0.158 -0.218
 [999,]  0.722 -0.088
[1000,] -0.417 -0.265
[1001,] -0.209  0.239
[1002,]  0.099 -0.064
[1003,]  0.360  0.392
[1004,]  0.226  0.729
[1005,]  0.149  0.016
[1006,] -0.095  0.207
[1007,]  0.702  1.374
[1008,]  0.074  0.165
[1009,] -0.018  0.000
[1010,] -0.425 -0.340
[1011,]  0.589 -0.043
[1012,] -0.425 -0.340
[1013,] -0.425 -0.340
[1014,] -0.425 -0.340
[1015,] -0.425 -0.340
[1016,] -0.425 -0.340
[1017,] -0.425 -0.340
[1018,] -0.025  0.116
[1019,]  0.256  0.125
[1020,]  0.151  0.027
[1021,] -0.142 -0.246
[1022,] -0.418 -0.273
[1023,] -0.418 -0.273
[1024,] -0.201 -0.063
[1025,] -0.360  0.239
[1026,] -0.425 -0.340
[1027,] -0.207  0.156
[1028,] -0.263 -0.324
[1029,]  1.370  1.381
[1030,] -0.156  0.038
[1031,] -0.216  0.080
[1032,] -0.402 -0.131
[1033,] -0.172  0.461
[1034,] -0.425 -0.340
[1035,] -0.211  0.566
[1036,] -0.257 -0.173
[1037,] -0.425 -0.340
[1038,] -0.425 -0.340
[1039,]  1.174  0.449
[1040,] -0.338 -0.331
[1041,]  0.461  0.315
[1042,]  1.490  0.928
[1043,]  0.958  0.941
[1044,]  0.871  0.160
[1045,]  1.451  0.770
[1046,]  0.421  0.300
[1047,]  0.122 -0.149
[1048,] -0.233 -0.131
[1049,] -0.250 -0.181
[1050,] -0.409 -0.198
[1051,] -0.354 -0.333
[1052,] -0.390 -0.026
[1053,] -0.397 -0.084
[1054,] -0.336 -0.266
[1055,] -0.410 -0.207
[1056,] -0.248 -0.181
[1057,] -0.425 -0.340
[1058,] -0.305 -0.038
[1059,] -0.077  0.622
[1060,] -0.425 -0.340
[1061,]  0.491  1.681
[1062,] -0.250 -0.258
[1063,]  0.200  0.002
[1064,]  0.260  0.881
[1065,] -0.120  0.204
[1066,] -0.210  0.269
[1067,] -0.175 -0.219
[1068,]  0.367  0.507
[1069,]  1.245  0.473
[1070,] -0.032 -0.002
[1071,] -0.248 -0.184
[1072,] -0.425 -0.340
[1073,] -0.425 -0.340
[1074,] -0.261 -0.186
[1075,]  0.254  0.203
[1076,]  1.418  1.420
[1077,]  1.348  1.579
[1078,]  0.824  1.246
[1079,] -0.334 -0.265
[1080,]  1.309  1.333
[1081,] -0.417 -0.265
[1082,]  0.201  0.342
[1083,]  0.058 -0.155
[1084,]  0.577  0.727
[1085,] -0.014  0.066
[1086,] -0.171 -0.177
[1087,] -0.425 -0.340
[1088,] -0.133 -0.236
[1089,]  0.087  0.005
[1090,]  1.053  1.010
[1091,] -0.175 -0.156
[1092,] -0.164 -0.174
[1093,]  1.448  1.185
[1094,] -0.274 -0.325
[1095,]  0.303  0.359
[1096,]  0.807  0.882
[1097,] -0.232 -0.037
[1098,] -0.350  0.325
[1099,] -0.159 -0.249
[1100,] -0.326 -0.330
[1101,]  0.849  0.827
[1102,]  0.773  0.480
[1103,]  0.206  0.466
[1104,]  0.495  0.693
[1105,]  1.439  0.788
[1106,]  0.448  0.212
[1107,]  0.671  0.667
[1108,]  0.601  0.282
[1109,]  0.525  0.202
[1110,]  0.374  0.247
[1111,] -0.154 -0.238
[1112,] -0.348 -0.332
[1113,]  0.005 -0.126
[1114,]  0.856  0.720
[1115,] -0.325 -0.330
[1116,] -0.128 -0.087
[1117,]  0.032 -0.082
[1118,]  0.018 -0.200
[1119,]  0.833  1.039
[1120,] -0.138 -0.140
[1121,]  0.992  0.799
[1122,] -0.270 -0.325
[1123,]  0.018 -0.042
[1124,] -0.152 -0.016
[1125,] -0.247 -0.260
[1126,]  0.053 -0.153
[1127,]  0.726  1.191
[1128,]  1.162  1.016
[1129,]  0.971  0.738
[1130,]  0.823  0.927
[1131,]  0.209  0.339
[1132,]  0.567  0.957
[1133,]  0.640  0.615
[1134,] -0.425 -0.340
[1135,] -0.061 -0.025
[1136,]  0.139  0.260
[1137,]  0.001 -0.160
[1138,] -0.135 -0.065
[1139,] -0.138 -0.170
[1140,] -0.425 -0.340
[1141,] -0.036  0.077
[1142,] -0.235 -0.151
[1143,]  1.423  1.121
[1144,]  1.492  1.570
[1145,] -0.142 -0.150
[1146,]  0.040 -0.136
[1147,]  0.691  0.991
[1148,]  0.178  0.095
[1149,]  0.890 -0.021
[1150,]  0.145 -0.285
[1151,]  0.033 -0.170
[1152,]  0.589 -0.243
[1153,]  0.346 -0.190
[1154,]  0.393 -0.136
[1155,] -0.425 -0.340
[1156,]  0.579  0.116
[1157,] -0.425 -0.340
[1158,] -0.311 -0.329
[1159,] -0.425 -0.340
[1160,] -0.134 -0.215
[1161,] -0.425 -0.340
[1162,] -0.309 -0.187
[1163,] -0.231 -0.321
[1164,]  0.202  0.478
[1165,]  0.476  0.670
[1166,]  0.063  0.313
[1167,] -0.063 -0.136
[1168,] -0.425 -0.340
[1169,]  0.099  0.397
[1170,] -0.387 -0.002
[1171,]  0.822 -0.221
[1172,] -0.425 -0.340
[1173,]  0.067 -0.086
[1174,] -0.425 -0.340
[1175,] -0.425 -0.340
[1176,] -0.425 -0.340
[1177,] -0.425 -0.340
[1178,]  0.940 -0.209
[1179,]  0.035 -0.170
[1180,]  0.117 -0.162
[1181,] -0.211 -0.160
[1182,] -0.425 -0.340
[1183,] -0.212 -0.129
[1184,] -0.425 -0.340
[1185,]  1.663  1.192
[1186,] -0.256 -0.257
[1187,] -0.425 -0.340
[1188,] -0.425 -0.340
[1189,]  0.121 -0.097
[1190,] -0.425 -0.340
[1191,] -0.129 -0.245
[1192,]  0.019  1.209
[1193,] -0.414 -0.242
[1194,] -0.342 -0.332
[1195,] -0.407 -0.175
[1196,] -0.062 -0.305
[1197,] -0.075 -0.155
[1198,]  0.158  0.233
[1199,] -0.129 -0.104
[1200,]  0.099 -0.008
[1201,]  0.485  0.584
[1202,] -0.163 -0.110
[1203,]  0.183  0.435
[1204,]  0.060 -0.077
[1205,]  0.111 -0.222
[1206,]  0.414  0.495
[1207,]  0.650  0.473
[1208,] -0.091 -0.242
[1209,]  0.112 -0.288
[1210,] -0.055  0.074
[1211,]  0.251  0.176
[1212,] -0.175 -0.144
[1213,]  0.078  0.235
[1214,]  0.224 -0.278
[1215,]  0.242  0.241
[1216,]  0.563 -0.245
[1217,]  0.048  0.222
[1218,]  0.009 -0.156
[1219,] -0.375  0.104
[1220,]  0.838  0.972
[1221,] -0.016 -0.072
[1222,]  0.255  0.057
[1223,]  0.194  0.193
[1224,]  0.570  0.460
[1225,]  0.286  0.839
[1226,]  0.058  0.013
[1227,]  0.233  0.022
[1228,] -0.073 -0.168
[1229,] -0.126 -0.174
[1230,]  0.435 -0.023
[1231,] -0.049 -0.068
[1232,] -0.063 -0.132
[1233,] -0.191 -0.018
[1234,] -0.155  0.019
[1235,]  0.063  0.180
[1236,] -0.320 -0.170
[1237,]  0.325  0.202
[1238,] -0.327 -0.092
[1239,] -0.019 -0.002
[1240,]  0.435  0.666
[1241,]  0.324 -0.032
[1242,] -0.103 -0.005
[1243,] -0.387 -0.003
[1244,] -0.121 -0.172
[1245,]  0.151  0.088
[1246,]  0.221  0.095
[1247,]  0.072  0.308
[1248,] -0.101  0.186
[1249,]  0.182  0.406
[1250,] -0.107  0.475
[1251,] -0.206 -0.012
[1252,]  0.609  0.359
[1253,]  0.040  0.723
[1254,]  0.159  0.185
[1255,] -0.211 -0.083
[1256,]  0.875  0.822
[1257,]  0.104 -0.058
[1258,] -0.011  0.073
[1259,] -0.127  0.029
[1260,]  0.993  0.739
[1261,] -0.119 -0.151
[1262,]  0.822  0.355
[1263,] -0.186  0.029
[1264,]  0.358  0.063
[1265,]  0.373  0.048
[1266,] -0.047 -0.050
[1267,] -0.115 -0.076
[1268,]  0.185 -0.110
[1269,]  0.528  0.652
[1270,]  0.117 -0.005
[1271,] -0.115 -0.044
[1272,] -0.119 -0.012
[1273,] -0.126 -0.080
[1274,] -0.222 -0.163
[1275,] -0.061 -0.166
[1276,] -0.115 -0.076
[1277,]  0.107  0.021
[1278,] -0.037 -0.068
[1279,]  0.764  0.520
[1280,] -0.057 -0.133
[1281,] -0.126 -0.073
[1282,]  0.257  0.123
[1283,]  0.205  0.261
[1284,]  0.468  0.238
[1285,] -0.223  0.012
[1286,]  0.682  0.175
[1287,] -0.128 -0.083
[1288,]  0.870  0.020
[1289,]  0.265  0.056
[1290,]  0.264 -0.030
[1291,]  0.075 -0.056
[1292,]  0.438  0.073
[1293,]  0.102  0.182
[1294,]  0.357  0.065
[1295,] -0.197 -0.071
[1296,] -0.425 -0.340
[1297,] -0.425 -0.340
[1298,] -0.425 -0.340
[1299,] -0.315 -0.233
[1300,] -0.425 -0.340
[1301,] -0.162 -0.046
[1302,] -0.425 -0.340
[1303,] -0.407 -0.175
[1304,] -0.243 -0.322
[1305,] -0.425 -0.340
[1306,] -0.425 -0.340
[1307,]  0.577 -0.148
[1308,] -0.425 -0.340
[1309,] -0.187  0.098
[1310,] -0.425 -0.340
[1311,]  0.053 -0.294
[1312,] -0.425 -0.340
[1313,]  0.098 -0.193
[1314,] -0.425 -0.340
[1315,] -0.425 -0.340
[1316,] -0.425 -0.340
[1317,] -0.425 -0.340
[1318,] -0.425 -0.340
[1319,] -0.425 -0.340
[1320,] -0.425 -0.340
[1321,] -0.425 -0.340
[1322,] -0.425 -0.340
[1323,] -0.425 -0.340
[1324,] -0.425 -0.340
[1325,] -0.425 -0.340
[1326,] -0.425 -0.340
[1327,] -0.425 -0.340
[1328,] -0.425 -0.340
[1329,]  0.257 -0.274
[1330,] -0.152 -0.314
[1331,] -0.425 -0.340
[1332,]  0.084 -0.217
[1333,]  1.416  1.345
[1334,]  0.783  0.236
[1335,] -0.425 -0.340
[1336,] -0.372  0.137
[1337,]  0.047  0.956
[1338,] -0.325 -0.170
[1339,] -0.425 -0.340
[1340,] -0.425 -0.340
[1341,]  0.168 -0.207
[1342,]  0.557 -0.246
[1343,] -0.425 -0.340
[1344,]  0.010  0.335
[1345,]  0.710  1.003
[1346,] -0.400 -0.110
[1347,] -0.342 -0.332
[1348,] -0.425 -0.340
[1349,] -0.408 -0.181
[1350,] -0.414 -0.242
[1351,] -0.425 -0.340
[1352,] -0.254  0.183
[1353,] -0.425 -0.340
[1354,]  0.043  0.089
[1355,] -0.345 -0.332
[1356,]  0.105  0.400
[1357,] -0.347 -0.266
[1358,] -0.217  0.005
[1359,] -0.425 -0.340
[1360,]  0.139  0.412
[1361,] -0.425 -0.340
[1362,] -0.425 -0.340
[1363,] -0.407 -0.176
[1364,]  1.068  0.507
[1365,] -0.425 -0.340
[1366,] -0.425 -0.340
[1367,] -0.425 -0.340
[1368,] -0.425 -0.340
[1369,] -0.425 -0.340
[1370,] -0.417 -0.263
[1371,] -0.277 -0.326
[1372,] -0.364  0.205
[1373,] -0.425 -0.340
[1374,] -0.130 -0.312
[1375,] -0.425 -0.340
[1376,]  0.379 -0.198
[1377,] -0.425 -0.340
[1378,] -0.425 -0.340
[1379,] -0.425 -0.340
[1380,] -0.125 -0.311
[1381,] -0.359  0.246
[1382,] -0.425 -0.340
[1383,]  0.120 -0.288
[1384,] -0.425 -0.340
[1385,] -0.425 -0.340
[1386,] -0.425 -0.340
[1387,] -0.425 -0.340
[1388,] -0.407 -0.178
[1389,] -0.182 -0.187
[1390,] -0.114 -0.168
[1391,]  0.561  0.747
[1392,] -0.235  0.633
[1393,]  0.888  0.665
[1394,]  0.765  1.044
[1395,]  0.777  0.362
[1396,] -0.124  0.291
[1397,] -0.045  0.330
[1398,]  0.193 -0.121
[1399,]  0.582 -0.094
[1400,]  0.258 -0.028
[1401,]  0.492  0.726
[1402,]  1.200  0.984
[1403,]  0.603  0.932
[1404,]  0.583  0.762
[1405,]  0.857  0.452
[1406,]  0.567  1.420
[1407,]  0.055 -0.056
[1408,] -0.014  0.050
[1409,]  0.481  0.125
[1410,] -0.013 -0.300
[1411,] -0.313 -0.047
[1412,] -0.317 -0.083
[1413,] -0.130 -0.312
[1414,] -0.041  0.329
[1415,]  0.404  0.032
[1416,] -0.378  0.080
[1417,] -0.425 -0.340
[1418,] -0.425 -0.340
[1419,]  0.379 -0.198
[1420,] -0.425 -0.340
[1421,] -0.425 -0.340
[1422,]  0.211 -0.279
[1423,] -0.407 -0.178
[1424,]  0.039 -0.295
[1425,] -0.359  0.246
[1426,] -0.425 -0.340
[1427,] -0.425 -0.340
[1428,] -0.425 -0.340
[1429,] -0.425 -0.340
[1430,] -0.425 -0.340
[1431,] -0.159 -0.185
[1432,] -0.133 -0.170
[1433,] -0.425 -0.340
[1434,] -0.147 -0.313
[1435,] -0.125 -0.057
[1436,] -0.399 -0.102
[1437,] -0.189 -0.317
[1438,] -0.396 -0.080
[1439,] -0.244 -0.322
[1440,] -0.277 -0.326
[1441,] -0.237 -0.150
[1442,] -0.425 -0.340
[1443,] -0.417 -0.263
[1444,] -0.333  0.476
[1445,] -0.056 -0.242
[1446,] -0.398 -0.098
[1447,] -0.408 -0.187
[1448,] -0.425 -0.340
[1449,]  0.047 -0.036
[1450,] -0.425 -0.340
[1451,] -0.100  0.231
[1452,]  0.257 -0.275
[1453,] -0.188  0.064
[1454,]  0.104 -0.139
[1455,] -0.425 -0.340
[1456,] -0.425 -0.340
[1457,] -0.425 -0.340
[1458,] -0.425 -0.340
[1459,] -0.425 -0.340
[1460,] -0.425 -0.340
[1461,] -0.425 -0.340
[1462,] -0.425 -0.340
[1463,] -0.425 -0.340
[1464,] -0.425 -0.340
[1465,] -0.425 -0.340
[1466,] -0.425 -0.340
[1467,] -0.425 -0.340
[1468,] -0.237  0.595
[1469,] -0.425 -0.340
[1470,] -0.425 -0.340
[1471,] -0.425 -0.340
[1472,] -0.425 -0.340
[1473,] -0.425 -0.340
[1474,] -0.425 -0.340
[1475,] -0.425 -0.340
[1476,] -0.237 -0.109
[1477,]  0.207 -0.041
[1478,] -0.425 -0.340
[1479,] -0.425 -0.340
[1480,] -0.354 -0.333
[1481,] -0.425 -0.340
[1482,] -0.406 -0.165
[1483,] -0.425 -0.340
[1484,] -0.425 -0.340
[1485,] -0.425 -0.340
[1486,] -0.425 -0.340
[1487,] -0.425 -0.340
[1488,] -0.425 -0.340
[1489,] -0.425 -0.340
[1490,] -0.425 -0.340
[1491,] -0.425 -0.340
[1492,] -0.344 -0.332
[1493,] -0.425 -0.340
[1494,] -0.425 -0.340
[1495,] -0.409 -0.196
[1496,] -0.425 -0.340
[1497,]  0.596 -0.242
[1498,] -0.425 -0.340
[1499,] -0.425 -0.340
[1500,] -0.425 -0.340
[1501,] -0.425 -0.340
[1502,] -0.425 -0.340
[1503,] -0.425 -0.340
[1504,] -0.425 -0.340
[1505,] -0.425 -0.340
[1506,] -0.425 -0.340
[1507,] -0.425 -0.340
[1508,] -0.425 -0.340
[1509,] -0.425 -0.340
[1510,] -0.425 -0.340
[1511,] -0.425 -0.340
[1512,] -0.425 -0.340
[1513,] -0.425 -0.340
[1514,]  0.109 -0.132
[1515,]  0.302 -0.109
[1516,]  1.259  0.630
[1517,]  0.763  0.065
[1518,] -0.425 -0.340
[1519,] -0.425 -0.340
[1520,] -0.425 -0.340
[1521,] -0.336 -0.169
[1522,] -0.425 -0.340
[1523,]  1.241  1.234
[1524,] -0.425 -0.340
[1525,] -0.425 -0.340
[1526,] -0.425 -0.340
[1527,] -0.425 -0.340
[1528,]  0.448  0.422
[1529,] -0.425 -0.340
[1530,]  1.173  0.493
[1531,] -0.425 -0.340
[1532,] -0.425 -0.340
[1533,] -0.425 -0.340
[1534,]  0.104 -0.147
[1535,]  0.017 -0.235
[1536,] -0.141 -0.216
[1537,] -0.425 -0.340
[1538,] -0.425 -0.340
[1539,] -0.425 -0.340
[1540,] -0.425 -0.340
[1541,] -0.425 -0.340
[1542,] -0.425 -0.340
[1543,] -0.425 -0.340
[1544,]  0.552 -0.074
[1545,]  0.241  0.042
[1546,]  0.371 -0.264
[1547,] -0.425 -0.340
[1548,]  1.247  0.528
[1549,] -0.425 -0.340
[1550,]  0.532  1.166
[1551,]  0.451  0.451
[1552,] -0.425 -0.340
[1553,]  0.829 -0.220
[1554,] -0.425 -0.340
[1555,]  1.167 -0.188
[1556,]  0.257  0.226
[1557,] -0.325 -0.330
[1558,]  0.371 -0.264
[1559,]  0.371 -0.264
[1560,]  0.361  0.367
[1561,]  0.411  0.093
[1562,]  0.003 -0.299
[1563,] -0.425 -0.340
[1564,]  0.579  0.226
[1565,]  0.371 -0.264
[1566,]  0.612 -0.241
[1567,] -0.425 -0.340
[1568,]  0.371 -0.264
[1569,] -0.425 -0.340
[1570,] -0.425 -0.340
[1571,] -0.425 -0.340
[1572,]  0.707  0.206
[1573,]  0.569 -0.245
[1574,] -0.425 -0.340
[1575,] -0.425 -0.340
[1576,] -0.425 -0.340
[1577,] -0.425 -0.340
[1578,]  0.371 -0.264
[1579,] -0.425 -0.340
[1580,]  0.971 -0.206
[1581,] -0.425 -0.340
[1582,] -0.425 -0.340
[1583,] -0.425 -0.340
[1584,] -0.425 -0.340
[1585,]  0.249  0.374
[1586,] -0.425 -0.340
[1587,]  0.503 -0.251
[1588,] -0.425 -0.340
[1589,]  0.451  0.451
[1590,] -0.425 -0.340
[1591,]  0.371 -0.264
[1592,]  1.165 -0.188
[1593,]  1.053 -0.198
[1594,]  1.849 -0.122
[1595,] -0.425 -0.340
[1596,]  1.009  0.895
[1597,] -0.425 -0.340
[1598,] -0.425 -0.340
[1599,] -0.425 -0.340
[1600,] -0.425 -0.340
[1601,] -0.425 -0.340
[1602,] -0.425 -0.340
[1603,] -0.425 -0.340
[1604,] -0.392 -0.045
[1605,] -0.310 -0.190
[1606,]  1.083  0.039
[1607,]  0.965 -0.034
[1608,] -0.091  0.181
[1609,] -0.104  0.036
[1610,] -0.425 -0.340
[1611,] -0.417 -0.263
[1612,]  0.189  0.143
[1613,] -0.417 -0.263
[1614,] -0.425 -0.340
[1615,] -0.401 -0.120
[1616,] -0.425 -0.340
[1617,] -0.425 -0.340
[1618,] -0.425 -0.340
[1619,] -0.311 -0.329
[1620,]  0.039  0.160
[1621,]  0.072 -0.292
[1622,] -0.123 -0.182
[1623,] -0.181 -0.178
[1624,]  0.396  0.230
[1625,] -0.409 -0.196
[1626,] -0.237  0.650
[1627,] -0.260 -0.324
[1628,] -0.425 -0.340
[1629,]  0.563 -0.031
[1630,] -0.248 -0.066
[1631,]  0.276  0.545
[1632,] -0.309  0.014
[1633,]  0.081  0.324
[1634,] -0.392 -0.047
[1635,] -0.375  0.105
[1636,] -0.390 -0.023
[1637,]  0.543  0.794
[1638,] -0.150 -0.247
[1639,] -0.355  0.283
[1640,] -0.009  0.139
[1641,]  0.622 -0.240
[1642,] -0.425 -0.340
[1643,] -0.417 -0.265
[1644,] -0.425 -0.340
[1645,] -0.425 -0.340
[1646,] -0.400 -0.110
[1647,] -0.425 -0.340
[1648,] -0.133 -0.073
[1649,] -0.346 -0.256
[1650,] -0.337 -0.234
[1651,] -0.249 -0.257
[1652,] -0.425 -0.340
[1653,] -0.425 -0.340
[1654,] -0.425 -0.340
[1655,] -0.425 -0.340
[1656,] -0.425 -0.340
[1657,] -0.425 -0.340
[1658,] -0.425 -0.340
[1659,] -0.425 -0.340
[1660,] -0.425 -0.340
[1661,] -0.425 -0.340
[1662,] -0.406 -0.165
[1663,] -0.425 -0.340
[1664,]  0.325  0.055
[1665,] -0.409 -0.196
[1666,] -0.409 -0.196
[1667,] -0.409 -0.196
[1668,] -0.264 -0.324
[1669,] -0.425 -0.340
[1670,] -0.414 -0.242
[1671,] -0.425 -0.340
[1672,] -0.425 -0.340
[1673,] -0.338 -0.190
[1674,] -0.425 -0.340
[1675,] -0.425 -0.340
[1676,] -0.425 -0.340
[1677,] -0.425 -0.340
[1678,] -0.425 -0.340
[1679,] -0.425 -0.340
[1680,] -0.425 -0.340
[1681,] -0.425 -0.340
[1682,] -0.425 -0.340
[1683,] -0.425 -0.340
[1684,] -0.161 -0.252
[1685,] -0.425 -0.340
[1686,] -0.425 -0.340
[1687,] -0.425 -0.340
[1688,]  0.411  0.095
[1689,] -0.425 -0.340
[1690,] -0.425 -0.340
[1691,] -0.425 -0.340
[1692,] -0.425 -0.340
[1693,] -0.425 -0.340
[1694,]  0.224 -0.278
[1695,]  0.104 -0.129
[1696,]  0.438 -0.257
[1697,]  2.135  1.417
[1698,]  0.632 -0.239
[1699,]  0.835 -0.123
[1700,]  0.565  0.337
[1701,]  0.136 -0.286
[1702,]  2.004  0.256
[1703,]  1.422  0.398
[1704,]  0.346  0.189
[1705,]  1.982  0.063
[1706,] -0.409 -0.197
[1707,] -0.425 -0.340
[1708,]  0.227 -0.115
[1709,]  0.840  0.069
[1710,]  0.417 -0.043
[1711,]  0.617  0.193
[1712,] -0.425 -0.340
[1713,]  0.880  0.707
[1714,]  1.219  1.244
[1715,]  0.067  0.798
[1716,]  0.259 -0.132
[1717,] -0.425 -0.340
[1718,] -0.304  0.061
[1719,] -0.282  0.309
[1720,] -0.348 -0.332
[1721,]  1.125  0.400
[1722,]  1.267  0.358
[1723,]  0.836 -0.067
[1724,]  0.817  0.584
[1725,]  0.596  0.244
[1726,]  1.170  0.348
[1727,]  0.223  0.107
[1728,] -0.113  0.335
[1729,]  0.533 -0.034
[1730,]  1.052  0.188
[1731,] -0.417 -0.263
[1732,]  1.383  1.767
[1733,] -0.425 -0.340
[1734,] -0.352  0.312
[1735,] -0.216  0.163
[1736,] -0.105  0.469
[1737,]  0.346  0.433
[1738,] -0.140  0.117
[1739,] -0.224  0.090
[1740,] -0.081  0.476
[1741,] -0.107  0.277
[1742,] -0.258 -0.324
[1743,] -0.156 -0.091
[1744,] -0.190  0.390
[1745,] -0.237 -0.053
[1746,] -0.257  0.150
[1747,]  0.024 -0.297
[1748,] -0.354 -0.333
[1749,] -0.326 -0.137
[1750,] -0.233  0.014
[1751,] -0.262 -0.248
[1752,] -0.104  0.421
[1753,]  0.299 -0.270
[1754,]  0.314 -0.143
[1755,]  0.755  1.022
[1756,] -0.425 -0.340
[1757,] -0.131 -0.312
[1758,] -0.425 -0.340
[1759,]  0.032  0.006
[1760,] -0.425 -0.340
[1761,] -0.425 -0.340
[1762,] -0.425 -0.340
[1763,]  0.629  0.275
[1764,]  1.075  0.565
[1765,] -0.146 -0.238
[1766,]  0.098 -0.193
[1767,]  0.161  0.358
[1768,] -0.218 -0.082
[1769,] -0.425 -0.340
[1770,] -0.425 -0.340
[1771,] -0.246 -0.159
[1772,] -0.425 -0.340
[1773,] -0.425 -0.340
[1774,] -0.425 -0.340
[1775,] -0.345 -0.332
[1776,]  0.132 -0.051
[1777,] -0.197 -0.318
[1778,] -0.245 -0.323
[1779,]  0.138  0.054
[1780,] -0.417 -0.265
[1781,]  0.109 -0.213
[1782,] -0.163 -0.218
[1783,] -0.151 -0.163
[1784,]  0.212 -0.025
[1785,] -0.246  0.485
[1786,]  0.904  0.112
[1787,]  0.935  0.490
[1788,] -0.425 -0.340
[1789,] -0.401 -0.121
[1790,]  1.135  0.284
[1791,]  0.237  0.059
[1792,]  0.118 -0.116
[1793,] -0.425 -0.340
[1794,]  0.038 -0.091
[1795,] -0.425 -0.340
[1796,] -0.230 -0.016
[1797,]  0.287 -0.132
[1798,] -0.417 -0.263
[1799,] -0.425 -0.340
[1800,] -0.425 -0.340
[1801,] -0.425 -0.340
[1802,] -0.425 -0.340
[1803,] -0.414 -0.242
[1804,] -0.354 -0.333
[1805,] -0.402 -0.129
[1806,] -0.354 -0.333
[1807,] -0.425 -0.340
[1808,] -0.425 -0.340
[1809,] -0.425 -0.340
[1810,]  0.151 -0.209
[1811,]  0.139  0.422
[1812,]  0.428  0.243
[1813,]  0.348 -0.050
[1814,] -0.252 -0.107
[1815,] -0.166 -0.315
[1816,] -0.186 -0.220
[1817,] -0.331 -0.181
[1818,] -0.138 -0.249
[1819,]  0.545 -0.247
[1820,]  1.518  0.196
[1821,] -0.425 -0.340
[1822,] -0.425 -0.340
[1823,] -0.417 -0.263
[1824,]  0.568  0.230
[1825,] -0.425 -0.340
[1826,] -0.380  0.065
[1827,] -0.425 -0.340
[1828,] -0.167 -0.315
[1829,]  0.260  0.367
[1830,] -0.014  0.040
[1831,] -0.425 -0.340
[1832,]  0.150  0.251
[1833,] -0.425 -0.340
[1834,]  0.007  0.023
[1835,]  0.262  0.370
[1836,]  0.170  0.275
[1837,]  0.028  0.208
[1838,] -0.425 -0.340
[1839,] -0.344 -0.332
[1840,] -0.425 -0.340
[1841,] -0.425 -0.340
[1842,] -0.425 -0.340
[1843,] -0.425 -0.340
[1844,] -0.425 -0.340
[1845,] -0.417 -0.265
[1846,] -0.315 -0.232
[1847,] -0.298  0.164
[1848,] -0.007  0.406
[1849,] -0.425 -0.340
[1850,] -0.379  0.071
[1851,]  0.029 -0.296
[1852,] -0.212 -0.319
[1853,] -0.144 -0.313
[1854,] -0.404 -0.147
[1855,] -0.311 -0.329
[1856,] -0.212 -0.319
[1857,] -0.425 -0.340
[1858,] -0.425 -0.340
[1859,] -0.425 -0.340
[1860,] -0.425 -0.340
[1861,] -0.425 -0.340
[1862,] -0.425 -0.340
[1863,] -0.149  0.143
[1864,] -0.425 -0.340
[1865,]  0.064  0.238
[1866,]  1.284  1.314
[1867,]  0.311  0.029
[1868,]  0.584  0.591
[1869,] -0.070 -0.169
[1870,]  0.035 -0.231
[1871,]  0.647 -0.001
[1872,] -0.035  0.295
[1873,] -0.376  0.100
[1874,] -0.417 -0.263
[1875,]  0.135  0.132
[1876,] -0.013 -0.234
[1877,] -0.110 -0.234
[1878,]  0.239 -0.276
[1879,]  0.189  0.325
[1880,] -0.425 -0.340
[1881,] -0.354 -0.333
[1882,] -0.073 -0.306
[1883,] -0.316 -0.254
[1884,] -0.380  0.058
[1885,] -0.203  0.132
[1886,]  0.155  0.285
[1887,]  0.607  0.073
[1888,]  0.740  0.101
[1889,]  0.806  0.336
[1890,]  0.101  0.087
[1891,]  0.561  0.397
[1892,]  0.729  0.796
[1893,]  0.628  0.787
[1894,]  0.963  0.235
[1895,]  0.213 -0.203
[1896,] -0.056 -0.166
[1897,] -0.425 -0.340
[1898,] -0.056 -0.230
[1899,] -0.070 -0.306
[1900,] -0.425 -0.340
[1901,] -0.425 -0.340
[1902,] -0.425 -0.340
[1903,] -0.425 -0.340
[1904,] -0.139 -0.170
[1905,] -0.418 -0.273
[1906,] -0.068 -0.306
[1907,] -0.237 -0.322
[1908,] -0.069 -0.306
[1909,]  0.085 -0.291
[1910,]  0.089 -0.291
[1911,] -0.425 -0.340
[1912,] -0.379  0.076
[1913,] -0.425 -0.340
[1914,] -0.425 -0.340
[1915,] -0.145 -0.313
[1916,] -0.425 -0.340
[1917,] -0.425 -0.340
[1918,] -0.354 -0.333
[1919,] -0.086 -0.307
[1920,] -0.425 -0.340
[1921,] -0.086 -0.307
[1922,] -0.425 -0.340
[1923,]  0.241  0.057
[1924,]  0.119 -0.288
[1925,] -0.048 -0.162
[1926,]  0.232 -0.021
[1927,] -0.325 -0.330
[1928,] -0.213 -0.036
[1929,] -0.400 -0.113
[1930,] -0.401 -0.120
[1931,] -0.327 -0.142
[1932,]  0.295 -0.195
[1933,] -0.237 -0.086
[1934,]  0.130  0.018
[1935,] -0.035 -0.064
[1936,] -0.117  0.067
[1937,] -0.425 -0.340
[1938,] -0.348 -0.332
[1939,] -0.425 -0.340
[1940,] -0.354 -0.333
[1941,] -0.160 -0.314
[1942,]  0.387  0.381
[1943,] -0.425 -0.340
[1944,] -0.337 -0.235
[1945,] -0.425 -0.340
[1946,] -0.330 -0.169
[1947,] -0.425 -0.340
[1948,] -0.425 -0.340
[1949,] -0.409 -0.197
[1950,] -0.425 -0.340
[1951,]  0.475  0.409
[1952,] -0.425 -0.340
[1953,] -0.425 -0.340
[1954,] -0.345 -0.332
[1955,] -0.425 -0.340
[1956,] -0.418 -0.274
[1957,] -0.425 -0.340
[1958,] -0.058 -0.087
[1959,]  0.791 -0.072
[1960,]  1.085 -0.132
[1961,] -0.052  0.245
[1962,] -0.425 -0.340
[1963,]  1.336  0.056
[1964,]  0.031  0.253
[1965,]  0.587  0.532
[1966,]  0.434  0.247
[1967,] -0.068 -0.209
[1968,] -0.092 -0.242
[1969,]  1.247  1.512
[1970,]  0.904  0.337
[1971,] -0.425 -0.340
[1972,] -0.425 -0.340
[1973,]  0.058 -0.228
[1974,] -0.425 -0.340
[1975,]  0.004 -0.224
[1976,] -0.118 -0.310
[1977,]  0.074  0.341
[1978,] -0.016  0.336
[1979,] -0.254 -0.323
[1980,] -0.230 -0.321
[1981,]  1.172  0.925
[1982,]  0.214 -0.025
[1983,]  0.149  0.082
[1984,]  0.380  0.473
[1985,] -0.139 -0.152
[1986,]  0.289  0.126
[1987,]  0.599  0.146
[1988,]  0.299 -0.270
[1989,]  0.311  0.464
[1990,] -0.425 -0.340
[1991,]  1.321  1.184
[1992,]  1.038  0.119
[1993,]  0.001  0.209
[1994,] -0.150 -0.172
[1995,] -0.219 -0.105
[1996,] -0.077 -0.306
[1997,] -0.158 -0.314
[1998,]  0.047 -0.295
[1999,] -0.094  0.096
[2000,]  0.194  0.177
[2001,]  0.420  0.384
[2002,]  1.188  1.531
[2003,]  1.103  1.164
[2004,] -0.359  0.252
[2005,]  0.305  0.105
[2006,]  0.175  0.566
[2007,]  0.072  0.435
[2008,]  0.193  0.335
[2009,]  0.772  0.517
[2010,]  1.216  0.039
[2011,]  0.526  0.719
[2012,]  0.054  0.322
[2013,]  0.231  0.278
[2014,]  0.320  0.256
[2015,]  0.228  0.241
[2016,] -0.006  0.544
[2017,]  0.000  0.546
[2018,]  0.122  0.304
[2019,] -0.029  0.495
[2020,] -0.074  0.023
[2021,] -0.019 -0.065
[2022,]  0.731  0.564
[2023,]  0.515  0.462
[2024,]  0.618  0.639
[2025,]  0.130  0.271
[2026,]  0.682  0.458
[2027,]  0.703  0.617
[2028,]  0.736  0.704
[2029,]  0.749  0.706
[2030,]  0.626  0.609
[2031,]  0.561  0.516
[2032,] -0.164  0.108
[2033,]  0.587 -0.243
[2034,]  0.484  0.097
[2035,]  0.829  0.395
[2036,]  0.650  0.019
[2037,] -0.119  0.208
[2038,]  0.478  0.209
[2039,] -0.068  0.247
[2040,]  0.326  0.106
[2041,]  0.238  0.147
[2042,]  0.352  0.007
[2043,] -0.040  0.054
[2044,]  0.684  0.359
[2045,]  0.280  0.523
[2046,]  0.386  0.072
[2047,] -0.245 -0.119
[2048,]  0.325  0.032
[2049,]  0.213 -0.106
[2050,] -0.415 -0.245
[2051,] -0.425 -0.340
[2052,] -0.313 -0.025
[2053,]  0.921  1.103
[2054,]  0.967  1.382
[2055,]  0.889  0.980
[2056,]  0.959  1.013
[2057,]  1.010  1.152
[2058,]  0.948  0.734
[2059,]  1.799  0.208
[2060,]  1.717  0.155
[2061,]  1.249  0.545
[2062,] -0.403 -0.145
[2063,] -0.425 -0.340
[2064,] -0.425 -0.340
[2065,] -0.425 -0.340
[2066,] -0.382  0.046
[2067,] -0.425 -0.340
[2068,]  1.167 -0.188
[2069,]  2.153  1.577
[2070,] -0.425 -0.340
[2071,]  0.379 -0.263
[2072,] -0.425 -0.340
[2073,] -0.425 -0.340
[2074,] -0.425 -0.340
[2075,]  0.194 -0.184
[2076,] -0.425 -0.340
[2077,] -0.425 -0.340
[2078,] -0.425 -0.340
[2079,] -0.089 -0.044
[2080,] -0.425 -0.340
[2081,] -0.425 -0.340
[2082,]  0.561  0.602
[2083,]  0.279  1.125
[2084,]  0.356  0.408
[2085,]  0.380  0.507
[2086,]  0.561  0.625
[2087,]  0.301  0.672
[2088,]  0.960  0.748
[2089,]  1.041  0.445
[2090,]  1.019  1.399
[2091,]  0.855  0.734
[2092,]  1.296  1.488
[2093,]  0.347  0.555
[2094,]  1.619  1.348
[2095,]  1.318  1.025
[2096,]  0.895  0.896
[2097,]  0.954  0.804
[2098,]  1.239  0.884
[2099,]  0.651  0.945
[2100,]  1.092  1.251
[2101,]  0.953  0.635
[2102,]  1.328  1.407
[2103,]  1.377  1.009
[2104,]  1.409  1.103
[2105,]  1.345  1.373
[2106,]  1.119  0.985
[2107,]  0.636  0.581
[2108,]  1.538  1.512
[2109,]  0.809  0.807
[2110,]  1.016  1.031
[2111,]  0.611  0.828
[2112,]  1.090  0.713
[2113,] -0.425 -0.340
[2114,] -0.425 -0.340
[2115,]  0.067 -0.131
[2116,] -0.383  0.037
[2117,] -0.425 -0.340
[2118,] -0.425 -0.340
[2119,] -0.425 -0.340
[2120,] -0.425 -0.340
[2121,] -0.425 -0.340
[2122,] -0.425 -0.340
[2123,] -0.425 -0.340
[2124,] -0.425 -0.340
[2125,] -0.414 -0.242
[2126,]  0.371 -0.264
[2127,] -0.425 -0.340
[2128,] -0.425 -0.340
[2129,] -0.425 -0.340
[2130,] -0.425 -0.340
[2131,] -0.425 -0.340
[2132,] -0.425 -0.340
[2133,] -0.425 -0.340
[2134,] -0.425 -0.340
[2135,] -0.425 -0.340
[2136,] -0.425 -0.340
[2137,] -0.425 -0.340
[2138,] -0.290 -0.136
[2139,]  0.102 -0.223
[2140,]  0.084 -0.217
[2141,]  0.084 -0.217
[2142,] -0.425 -0.340
[2143,] -0.425 -0.340
[2144,]  0.466  0.311
[2145,] -0.425 -0.340
[2146,] -0.425 -0.340
[2147,] -0.154 -0.314
[2148,]  0.070  0.210
[2149,]  0.410 -0.260
[2150,] -0.425 -0.340
[2151,]  0.107 -0.289
[2152,] -0.425 -0.340
[2153,]  0.197 -0.206
[2154,]  0.113 -0.213
[2155,]  0.051 -0.294
[2156,]  0.012 -0.232
[2157,]  0.075 -0.292
[2158,]  0.004 -0.299
[2159,]  0.075 -0.292
[2160,]  0.084 -0.217
[2161,]  0.016 -0.223
[2162,]  0.084 -0.217
[2163,]  0.084 -0.216
[2164,] -0.229 -0.068
[2165,] -0.368  0.168
[2166,]  0.674 -0.235
[2167,] -0.351  0.320
[2168,] -0.425 -0.340
[2169,] -0.391 -0.031
[2170,] -0.249 -0.247
[2171,] -0.425 -0.340
[2172,]  0.426  1.008
[2173,] -0.072  0.148
[2174,] -0.408 -0.186
[2175,] -0.425 -0.340
[2176,]  0.769  0.229
[2177,] -0.195  1.025
[2178,]  0.283  0.721
[2179,] -0.425 -0.340
[2180,] -0.368  0.171
[2181,]  2.110  1.959
[2182,] -0.425 -0.340
[2183,] -0.425 -0.340
[2184,]  1.522  1.420
[2185,]  1.065  0.193
[2186,] -0.425 -0.340
[2187,] -0.119 -0.311
[2188,]  0.280  0.141
[2189,] -0.425 -0.340
[2190,]  1.742  0.345
[2191,]  1.614 -0.070
[2192,] -0.243  0.545
[2193,] -0.425 -0.340
[2194,] -0.425 -0.340
[2195,] -0.311 -0.329
[2196,]  0.609 -0.084
[2197,]  2.060  1.372
[2198,] -0.425 -0.340
[2199,] -0.425 -0.340
[2200,]  0.102 -0.289
[2201,]  0.760  0.746
[2202,]  0.568  0.697
[2203,]  0.364  0.565
[2204,]  0.367  0.506
[2205,]  0.020 -0.002
[2206,]  0.642  0.750
[2207,]  0.898  1.085
[2208,]  0.435  0.748
[2209,] -0.425 -0.340
[2210,] -0.149 -0.109
[2211,] -0.043  0.564
[2212,]  0.170  0.021
[2213,] -0.245 -0.161
[2214,] -0.418 -0.273
[2215,]  0.220  0.026
[2216,] -0.401 -0.121
[2217,] -0.198  0.233
[2218,] -0.275  0.225
[2219,] -0.425 -0.340
[2220,] -0.277  0.301
[2221,] -0.119  0.193
[2222,] -0.425 -0.340
[2223,]  0.027  0.544
[2224,] -0.226 -0.246
[2225,] -0.397 -0.089
[2226,]  0.878  0.881
[2227,] -0.334 -0.234
[2228,] -0.342 -0.332
[2229,] -0.345 -0.332
[2230,] -0.417 -0.263
[2231,]  0.205  0.599
[2232,] -0.425 -0.340
[2233,] -0.425 -0.340
[2234,] -0.425 -0.340
[2235,] -0.406 -0.165
[2236,] -0.317 -0.007
[2237,] -0.425 -0.340
[2238,] -0.425 -0.340
[2239,]  0.722  0.494
[2240,]  0.660  0.748
[2241,]  1.003  1.352
[2242,]  1.003  0.260
[2243,] -0.340 -0.257
[2244,] -0.105 -0.101
[2245,]  1.311  0.533
[2246,]  0.666 -0.172
[2247,] -0.064 -0.092
[2248,] -0.425 -0.340
[2249,] -0.425 -0.340
[2250,] -0.425 -0.340
[2251,] -0.425 -0.340
[2252,] -0.131 -0.312
[2253,] -0.425 -0.340
[2254,] -0.227 -0.021
[2255,]  0.185  0.298
[2256,] -0.077  0.404
[2257,] -0.425 -0.340
[2258,]  0.029 -0.090
[2259,] -0.409 -0.198
[2260,] -0.059  0.137
[2261,]  0.087  0.860
[2262,]  0.017  0.728
[2263,] -0.122  0.200
[2264,]  2.173  1.755
[2265,]  0.180 -0.112
[2266,]  0.583  1.008
[2267,] -0.125 -0.073
[2268,]  0.197 -0.280
[2269,]  0.957 -0.012
[2270,]  0.017  0.221
[2271,]  1.406  1.957
[2272,] -0.103 -0.007
[2273,] -0.006 -0.233
[2274,]  0.112 -0.071
[2275,] -0.344 -0.332
[2276,] -0.325 -0.168
[2277,] -0.425 -0.340
[2278,] -0.425 -0.340
[2279,]  0.360  0.349
[2280,]  0.290 -0.208
[2281,]  0.111  0.194
[2282,] -0.425 -0.340
[2283,] -0.425 -0.340
[2284,] -0.177 -0.240
[2285,] -0.053 -0.304
[2286,] -0.311 -0.329
[2287,] -0.344 -0.332
[2288,] -0.326 -0.330
[2289,] -0.145 -0.247
[2290,] -0.212 -0.148
[2291,]  0.349 -0.044
[2292,] -0.425 -0.340
[2293,] -0.135 -0.104
[2294,] -0.324 -0.161
[2295,]  0.226  0.463
[2296,]  0.756  0.771
[2297,] -0.425 -0.340
[2298,] -0.425 -0.340
[2299,] -0.306 -0.015
[2300,] -0.425 -0.340
[2301,] -0.052 -0.068
[2302,]  0.138 -0.286
[2303,] -0.327 -0.234
[2304,]  0.269  0.055
[2305,] -0.425 -0.340
[2306,] -0.425 -0.340
[2307,] -0.425 -0.340
[2308,] -0.119 -0.071
[2309,] -0.425 -0.340
[2310,]  0.023 -0.297
[2311,] -0.187  0.146
[2312,] -0.267  0.365
[2313,] -0.342 -0.332
[2314,]  0.691  1.380
[2315,] -0.128 -0.150
[2316,] -0.269 -0.260
[2317,]  1.461  1.049
[2318,]  0.023  1.599
[2319,] -0.425 -0.340
[2320,] -0.395 -0.071
[2321,] -0.390 -0.024
[2322,] -0.023 -0.140
[2323,] -0.203 -0.081
[2324,] -0.391 -0.033
[2325,] -0.375  0.105
[2326,]  0.018 -0.156
[2327,] -0.414 -0.242
[2328,] -0.322 -0.189
[2329,] -0.071 -0.241
[2330,] -0.425 -0.340
[2331,] -0.110  0.025
[2332,] -0.391 -0.033
[2333,] -0.425 -0.340
[2334,] -0.409 -0.198
[2335,] -0.425 -0.340
[2336,] -0.425 -0.340
[2337,] -0.138 -0.096
[2338,] -0.425 -0.340
[2339,] -0.425 -0.340
[2340,]  0.727  0.772
[2341,] -0.158 -0.035
[2342,]  0.186  0.213
[2343,]  1.070  1.079
[2344,]  0.451  0.451
[2345,]  0.646  0.564
[2346,] -0.237 -0.322
[2347,]  0.613  0.653
[2348,]  0.609  0.687
[2349,]  0.574  0.646
[2350,]  0.460  0.528
[2351,]  0.800  1.051
[2352,]  0.590  0.944
[2353,]  0.432  0.546
[2354,]  0.968  0.727
[2355,]  0.627  0.610
[2356,]  0.686  0.755
[2357,]  0.664  0.696
[2358,]  0.621  0.605
[2359,]  0.741  0.668
[2360,]  1.032  0.878
[2361,]  0.779  0.842
[2362,] -0.051 -0.162
[2363,] -0.425 -0.340
[2364,] -0.425 -0.340
[2365,] -0.425 -0.340
[2366,]  0.094  0.245
[2367,] -0.425 -0.340
[2368,] -0.425 -0.340
[2369,]  0.645  0.605
[2370,] -0.143  0.063
[2371,]  1.243  0.431
[2372,]  0.766  0.454
[2373,]  1.430  0.979
[2374,]  0.903  0.607
[2375,]  0.276  0.086
[2376,]  0.267  0.306
[2377,]  0.528  0.052
[2378,] -0.425 -0.340
[2379,]  0.570  0.423
[2380,]  0.322  0.235
[2381,]  0.182  0.402
[2382,]  0.562  0.526
[2383,] -0.012  0.151
[2384,]  0.650  0.633
[2385,] -0.425 -0.340
[2386,]  0.110  0.175
[2387,]  0.273  0.452
[2388,]  1.087  1.051
[2389,]  1.839  1.096
[2390,]  1.657  1.981
[2391,]  0.620  0.551
[2392,]  0.718  0.447
[2393,]  0.413  0.524
[2394,]  0.803  0.466
[2395,]  0.776  0.720
[2396,] -0.154  0.628
[2397,]  0.817  0.625
[2398,]  0.577  0.593
[2399,]  0.855  0.578
[2400,]  0.867  0.910
[2401,]  0.963  0.883
[2402,]  0.696  0.687
[2403,]  0.872  0.715
[2404,]  0.649  0.761
[2405,]  0.733  0.454
[2406,]  1.001  0.749
[2407,]  0.569  0.531
[2408,]  0.759  0.682
[2409,]  0.616  0.807
[2410,]  0.891  0.612
[2411,]  0.681  0.867
[2412,]  0.700  0.783
[2413,]  0.849  0.636
[2414,]  0.943  0.789
[2415,]  0.667  0.901
[2416,]  0.920  0.631
[2417,]  0.621  0.851
[2418,]  0.750  0.779
[2419,]  0.743  0.602
[2420,]  0.722  0.496
[2421,]  1.941  1.934
[2422,]  0.420  0.801
[2423,]  0.750  1.059
[2424,]  0.848  0.491
[2425,] -0.425 -0.340
[2426,] -0.425 -0.340
[2427,] -0.225 -0.180
[2428,]  0.098 -0.151
[2429,] -0.425 -0.340
[2430,]  0.407  0.256
[2431,]  1.285  0.715
[2432,] -0.425 -0.340
[2433,] -0.425 -0.340
[2434,] -0.425 -0.340
[2435,]  0.108 -0.224
[2436,] -0.425 -0.340
[2437,]  0.023 -0.234
[2438,] -0.173 -0.253
[2439,]  0.248  0.367
[2440,] -0.425 -0.340
[2441,] -0.225 -0.321
[2442,]  0.346  0.143
[2443,] -0.277 -0.326
[2444,] -0.425 -0.340
[2445,] -0.425 -0.340
[2446,] -0.425 -0.340
[2447,] -0.425 -0.340
[2448,] -0.425 -0.340
[2449,] -0.342 -0.332
[2450,] -0.425 -0.340
[2451,] -0.425 -0.340
[2452,] -0.345 -0.332
[2453,] -0.406 -0.165
[2454,] -0.334 -0.235
[2455,] -0.425 -0.340
[2456,] -0.398 -0.099
[2457,] -0.425 -0.340
[2458,] -0.399 -0.102
[2459,] -0.184 -0.220
[2460,] -0.425 -0.340
[2461,] -0.348 -0.332
[2462,] -0.425 -0.340
[2463,]  0.745  1.318
[2464,]  0.025 -0.297
[2465,] -0.425 -0.340
[2466,] -0.398 -0.098
[2467,]  0.397 -0.026
[2468,] -0.320 -0.112
[2469,] -0.409 -0.197
[2470,] -0.425 -0.340
[2471,] -0.425 -0.340
[2472,] -0.425 -0.340
[2473,] -0.425 -0.340
[2474,] -0.368  0.171
[2475,] -0.425 -0.340
[2476,] -0.425 -0.340
[2477,] -0.180 -0.316
[2478,] -0.198  0.261
[2479,] -0.198  0.261
[2480,] -0.425 -0.340
[2481,] -0.425 -0.340
[2482,] -0.425 -0.340
[2483,] -0.425 -0.340
[2484,] -0.425 -0.340
[2485,] -0.390 -0.022
[2486,] -0.425 -0.340
[2487,]  0.011 -0.298
[2488,] -0.425 -0.340
[2489,] -0.425 -0.340
[2490,] -0.425 -0.340
[2491,] -0.337 -0.237
[2492,]  0.408  0.270
[2493,]  0.347 -0.266
[2494,] -0.311 -0.329
[2495,]  0.729  0.796
[2496,] -0.391 -0.036
[2497,] -0.372  0.138
[2498,]  0.150 -0.032
[2499,] -0.118 -0.169
[2500,] -0.402 -0.130
[2501,] -0.214 -0.178
[2502,] -0.118  0.084
[2503,] -0.346 -0.256
[2504,] -0.409 -0.196
[2505,]  0.033 -0.200
[2506,] -0.407 -0.178
[2507,] -0.392 -0.045
[2508,] -0.343 -0.236
[2509,] -0.103  0.023
[2510,] -0.277 -0.326
[2511,] -0.409 -0.197
[2512,]  0.227  0.176
[2513,] -0.425 -0.340
[2514,] -0.391 -0.036
[2515,] -0.372  0.138
[2516,]  0.150 -0.032
[2517,] -0.118 -0.169
[2518,] -0.402 -0.130
[2519,] -0.214 -0.178
[2520,] -0.118  0.084
[2521,] -0.346 -0.256
[2522,] -0.409 -0.196
[2523,]  0.033 -0.200
[2524,] -0.407 -0.178
[2525,] -0.392 -0.045
[2526,] -0.343 -0.236
[2527,] -0.103  0.023
[2528,] -0.277 -0.326
[2529,] -0.409 -0.197
[2530,]  0.227  0.176
[2531,] -0.425 -0.340
[2532,]  0.517  1.525
[2533,] -0.134 -0.086
[2534,] -0.408 -0.188
[2535,] -0.046 -0.238
[2536,] -0.409 -0.197
[2537,] -0.409 -0.197
[2538,] -0.398 -0.100
[2539,] -0.342 -0.332
[2540,] -0.006  0.332
[2541,] -0.425 -0.340
[2542,] -0.408 -0.187
[2543,] -0.243  0.601
[2544,] -0.051 -0.304
[2545,] -0.216 -0.093
[2546,] -0.425 -0.340
[2547,]  0.388  0.775
[2548,] -0.425 -0.340
[2549,] -0.283  0.050
[2550,]  0.632  0.641
[2551,] -0.401 -0.120
[2552,] -0.243 -0.228
[2553,] -0.418 -0.274
[2554,] -0.160  0.138
[2555,]  0.060  0.722
[2556,] -0.345 -0.332
[2557,] -0.398 -0.099
[2558,] -0.103  0.071
[2559,] -0.026 -0.064
[2560,] -0.425 -0.340
[2561,] -0.334 -0.234
[2562,] -0.091  0.325
[2563,] -0.425 -0.340
[2564,] -0.345  0.375
[2565,] -0.094 -0.145
[2566,] -0.005  0.093
[2567,] -0.171 -0.090
[2568,] -0.425 -0.340
[2569,] -0.425 -0.340
[2570,] -0.425 -0.340
[2571,] -0.425 -0.340
[2572,]  0.169 -0.049
[2573,] -0.425 -0.340
[2574,] -0.214 -0.178
[2575,] -0.395 -0.068
[2576,] -0.425 -0.340
[2577,] -0.417 -0.263
[2578,] -0.425 -0.340
[2579,] -0.425 -0.340
[2580,] -0.417 -0.263
[2581,] -0.252 -0.106
[2582,] -0.425 -0.340
[2583,] -0.417 -0.263
[2584,] -0.338 -0.331
[2585,] -0.425 -0.340
[2586,] -0.425 -0.340
[2587,] -0.238  0.323
[2588,] -0.324 -0.160
[2589,] -0.425 -0.340
[2590,] -0.425 -0.340
[2591,] -0.425 -0.340
[2592,]  1.605  0.959
[2593,] -0.425 -0.340
[2594,] -0.406 -0.166
[2595,] -0.212  0.815
[2596,] -0.425 -0.340
[2597,] -0.425 -0.340
[2598,] -0.425 -0.340
[2599,]  0.942  0.040
[2600,] -0.425 -0.340
[2601,] -0.208 -0.126
[2602,] -0.108  0.001
[2603,]  0.080 -0.291
[2604,]  0.356  0.499
[2605,]  0.219  0.612
[2606,]  0.277  0.222
[2607,]  0.098  0.278
[2608,]  1.247  0.528
[2609,] -0.425 -0.340
[2610,] -0.425 -0.340
[2611,]  0.371 -0.264
[2612,]  0.371 -0.264
[2613,] -0.425 -0.340
[2614,]  0.451  0.451
[2615,] -0.425 -0.340
[2616,]  0.451  0.451
[2617,] -0.425 -0.340
[2618,]  0.454 -0.256
[2619,]  0.451  0.451
[2620,] -0.425 -0.340
[2621,]  0.379 -0.187
[2622,] -0.425 -0.340
[2623,]  1.113 -0.193
[2624,]  0.088  0.072
[2625,] -0.425 -0.340
[2626,] -0.425 -0.340
[2627,] -0.425 -0.340
[2628,] -0.425 -0.340
[2629,] -0.425 -0.340
[2630,] -0.425 -0.340
[2631,]  0.416  0.137
[2632,]  0.451  0.451
[2633,]  0.746  0.396
[2634,] -0.425 -0.340
[2635,] -0.026 -0.066
[2636,] -0.425 -0.340
[2637,] -0.224 -0.254
[2638,] -0.425 -0.340
[2639,] -0.057 -0.239
[2640,]  0.451  0.451
[2641,] -0.425 -0.340
[2642,] -0.425 -0.340
[2643,] -0.087  0.011
[2644,] -0.425 -0.340
[2645,] -0.425 -0.340
[2646,] -0.145 -0.313
[2647,]  0.451  0.451
[2648,]  0.451  0.451
[2649,]  0.309  0.431
[2650,] -0.425 -0.340
[2651,] -0.060  0.400
[2652,]  0.146  0.014
[2653,]  0.451  0.451
[2654,]  0.532  1.166
[2655,] -0.425 -0.340
[2656,] -0.425 -0.340
[2657,]  1.328  1.243
[2658,] -0.274  0.382
[2659,]  0.451  0.451
[2660,]  0.404  0.032
[2661,]  1.214  0.232
[2662,]  0.395 -0.047
[2663,]  0.371 -0.264
[2664,]  0.776  0.505
[2665,]  0.688  0.791
[2666,] -0.007  0.399
[2667,]  0.442  0.368
[2668,] -0.425 -0.340
[2669,]  0.637  0.828
[2670,]  0.935  0.565
[2671,] -0.222 -0.179
[2672,]  0.688  0.551
[2673,] -0.425 -0.340
[2674,] -0.425 -0.340
[2675,] -0.021 -0.227
[2676,] -0.425 -0.340
[2677,]  0.337  0.441
[2678,] -0.425 -0.340
[2679,]  0.111 -0.223
[2680,] -0.160 -0.022
[2681,] -0.401 -0.120
[2682,] -0.276 -0.011
[2683,] -0.425 -0.340
[2684,] -0.425 -0.340
[2685,] -0.425 -0.340
[2686,] -0.401 -0.121
[2687,] -0.185 -0.242
[2688,]  0.183 -0.207
[2689,]  0.087 -0.291
[2690,]  0.215  0.110
[2691,] -0.425 -0.340
[2692,]  0.404  0.119
[2693,]  0.404  0.032
[2694,] -0.022 -0.225
[2695,] -0.152  0.044
[2696,]  0.208  0.013
[2697,]  0.485  0.747
[2698,] -0.115 -0.235
[2699,] -0.418 -0.274
[2700,] -0.425 -0.340
[2701,] -0.060 -0.013
[2702,] -0.425 -0.340
[2703,] -0.425 -0.340
[2704,] -0.425 -0.340
[2705,] -0.425 -0.340
[2706,]  0.311  0.118
[2707,] -0.234  0.033
[2708,]  0.007 -0.298
[2709,] -0.193 -0.318
[2710,] -0.193 -0.318
[2711,]  0.322  0.024
[2712,] -0.080 -0.015
[2713,] -0.332 -0.189
[2714,] -0.425 -0.340
[2715,] -0.425 -0.340
[2716,] -0.425 -0.340
[2717,] -0.425 -0.340
[2718,] -0.417 -0.263
[2719,] -0.361  0.228
[2720,] -0.425 -0.340
[2721,]  0.027  0.039
[2722,] -0.354 -0.333
[2723,] -0.425 -0.340
[2724,] -0.319 -0.128
[2725,] -0.314  0.651
[2726,] -0.282  0.256
[2727,] -0.425 -0.340
[2728,] -0.425 -0.340
[2729,] -0.425 -0.340
[2730,] -0.425 -0.340
[2731,] -0.425 -0.340
[2732,] -0.425 -0.340
[2733,] -0.425 -0.340
[2734,]  0.756  0.303
[2735,] -0.425 -0.340
[2736,]  0.496 -0.177
[2737,]  0.822  0.090
[2738,] -0.052  0.642
[2739,]  1.140  1.020
[2740,] -0.425 -0.340
[2741,] -0.418 -0.274
[2742,] -0.425 -0.340
[2743,] -0.189 -0.317
[2744,] -0.237 -0.322
[2745,] -0.047  0.129
[2746,]  0.129 -0.222
[2747,] -0.391 -0.034
[2748,] -0.425 -0.340
[2749,] -0.425 -0.340
[2750,] -0.095  0.145
[2751,] -0.425 -0.340
[2752,]  0.253  0.038
[2753,] -0.425 -0.340
[2754,] -0.195 -0.318
[2755,]  0.046 -0.295
[2756,] -0.257 -0.173
[2757,]  1.406  0.544
[2758,]  1.151  0.200
[2759,]  0.343  0.375
[2760,]  2.032  1.274
[2761,] -0.425 -0.340
[2762,] -0.242 -0.246
[2763,]  0.241 -0.017
[2764,]  0.829  0.094
[2765,] -0.425 -0.340
[2766,] -0.347  0.359
[2767,] -0.425 -0.340
[2768,] -0.407 -0.179
[2769,] -0.425 -0.340
[2770,] -0.425 -0.340
[2771,] -0.425 -0.340
[2772,] -0.326 -0.085
[2773,] -0.425 -0.340
[2774,]  0.470 -0.191
[2775,]  0.098  0.794
[2776,] -0.425 -0.340
[2777,] -0.394 -0.063
[2778,] -0.418 -0.273
[2779,]  0.638 -0.238
[2780,] -0.425 -0.340
[2781,]  0.958 -0.207
[2782,] -0.425 -0.340
[2783,] -0.425 -0.340
[2784,] -0.425 -0.340
[2785,]  0.159  0.000
[2786,] -0.231 -0.191
[2787,] -0.189  0.319
[2788,] -0.401 -0.121
[2789,] -0.317 -0.094
[2790,] -0.217 -0.085
[2791,] -0.425 -0.340
[2792,] -0.425 -0.340
[2793,] -0.425 -0.340
[2794,] -0.053 -0.229
[2795,]  1.505  1.226
[2796,] -0.192 -0.317
[2797,] -0.230 -0.321
[2798,] -0.334 -0.265
[2799,]  0.144  0.297
[2800,] -0.425 -0.340
[2801,]  0.224  0.163
[2802,] -0.425 -0.340
[2803,] -0.425 -0.340
[2804,] -0.425 -0.340
[2805,]  0.902  0.995
[2806,]  1.284  1.054
[2807,]  0.904  0.996
[2808,]  1.881  0.649
[2809,] -0.425 -0.340
[2810,] -0.329  0.517
[2811,]  0.451  0.451
[2812,]  0.606  0.325
[2813,]  0.119  0.260
[2814,]  0.428  0.242
[2815,]  0.444  0.385
[2816,]  0.451  0.451
[2817,]  0.178  0.360
[2818,]  0.275  0.369
[2819,]  0.314  0.236
[2820,]  0.444  0.385
[2821,]  0.370  0.444
[2822,]  0.326  0.343
[2823,]  0.451  0.451
[2824,]  0.451  0.451
[2825,]  0.058  0.181
[2826,] -0.425 -0.340
[2827,]  0.433  0.288
[2828,]  0.362  0.378
[2829,]  0.451  0.451
[2830,]  0.282  0.435
[2831,]  0.359  0.346
[2832,]  0.370  0.444
[2833,]  0.370  0.444
[2834,]  0.362  0.378
[2835,] -0.425 -0.340
[2836,] -0.425 -0.340
[2837,] -0.425 -0.340
[2838,] -0.425 -0.340
[2839,] -0.425 -0.340
[2840,]  0.129  0.041
[2841,] -0.067  0.098
[2842,] -0.040  0.047
[2843,] -0.425 -0.340
[2844,]  0.884  0.310
[2845,] -0.326 -0.330
[2846,]  0.232 -0.020
[2847,]  0.509 -0.188
[2848,]  0.195  0.051
[2849,] -0.086  0.174
[2850,]  0.753 -0.024
[2851,]  0.875  0.029
[2852,]  0.646 -0.025
[2853,]  0.096  0.114
[2854,] -0.389 -0.014
[2855,] -0.425 -0.340
[2856,] -0.425 -0.340
[2857,]  0.138 -0.286
[2858,]  0.371 -0.264
[2859,] -0.013 -0.300
[2860,] -0.425 -0.340
[2861,] -0.002  0.086
[2862,]  0.075  0.183
[2863,]  0.438  0.330
[2864,] -0.317 -0.113
[2865,] -0.317 -0.113
[2866,] -0.325 -0.180
[2867,] -0.401 -0.121
[2868,]  0.106 -0.065
[2869,]  0.152  0.608
[2870,] -0.425 -0.340
[2871,] -0.425 -0.340
[2872,] -0.425 -0.340
[2873,] -0.425 -0.340
[2874,] -0.425 -0.340
[2875,] -0.425 -0.340
[2876,] -0.425 -0.340
[2877,] -0.425 -0.340
[2878,] -0.425 -0.340
[2879,] -0.425 -0.340
[2880,]  0.364  0.568
[2881,]  0.644  0.224
[2882,]  0.695  0.546
[2883,]  0.456  1.019
[2884,]  0.381  0.658
[2885,]  0.231  0.176
[2886,]  0.787  0.864
[2887,]  0.366  0.414
[2888,] -0.425 -0.340
[2889,] -0.425 -0.340
[2890,]  0.692  0.740
[2891,] -0.425 -0.340
[2892,] -0.425 -0.340
[2893,] -0.425 -0.340
[2894,] -0.425 -0.340
[2895,] -0.425 -0.340
[2896,] -0.425 -0.340
[2897,] -0.425 -0.340
[2898,] -0.425 -0.340
[2899,] -0.425 -0.340
[2900,] -0.425 -0.340
[2901,] -0.425 -0.340
[2902,]  0.757 -0.227
[2903,] -0.425 -0.340
[2904,] -0.425 -0.340
[2905,] -0.425 -0.340
[2906,] -0.425 -0.340
[2907,] -0.425 -0.340
[2908,]  0.993  0.566
[2909,] -0.338 -0.266
[2910,]  1.384  1.179
[2911,] -0.152 -0.314
[2912,] -0.425 -0.340
[2913,] -0.425 -0.340
[2914,] -0.425 -0.340
[2915,] -0.425 -0.340
[2916,] -0.425 -0.340
[2917,] -0.425 -0.340
[2918,] -0.425 -0.340
[2919,]  0.110  1.230
[2920,] -0.425 -0.340
[2921,]  0.557  1.876
[2922,] -0.370  0.150
[2923,] -0.363  0.217
[2924,] -0.425 -0.340
[2925,] -0.407 -0.176
[2926,] -0.425 -0.340
[2927,] -0.348 -0.332
[2928,] -0.425 -0.340
[2929,] -0.208  0.905
[2930,]  0.556  0.199
[2931,] -0.425 -0.340
[2932,] -0.270 -0.325
[2933,]  2.075  1.763
[2934,]  0.638  0.557
[2935,] -0.091 -0.114
[2936,] -0.425 -0.340
[2937,] -0.325 -0.330
[2938,] -0.425 -0.340
[2939,] -0.244 -0.322
[2940,] -0.409 -0.196
[2941,] -0.376  0.096
[2942,] -0.425 -0.340
[2943,] -0.140 -0.313
[2944,]  0.488 -0.156
[2945,] -0.425 -0.340
[2946,] -0.342 -0.332
[2947,]  0.237  0.346
[2948,]  0.382 -0.263
[2949,]  1.550  0.334
[2950,]  0.497  0.318
[2951,] -0.282  0.161
[2952,] -0.056  0.024
[2953,] -0.261 -0.324
[2954,]  0.094  0.332
[2955,]  0.094  0.332
[2956,]  0.094  0.332
[2957,]  0.398  1.016
[2958,]  0.087  0.265
[2959,] -0.425 -0.340
[2960,] -0.425 -0.340
[2961,] -0.425 -0.340
[2962,] -0.425 -0.340
[2963,] -0.425 -0.340
[2964,]  0.565  0.905
[2965,] -0.242 -0.077
[2966,] -0.027 -0.066
[2967,]  0.065 -0.013
[2968,]  0.063 -0.006
[2969,]  0.183  0.365
[2970,] -0.029 -0.067
[2971,]  0.157  0.145
[2972,]  0.588  0.992
[2973,]  0.667  0.846
[2974,] -0.425 -0.340
[2975,] -0.425 -0.340
[2976,]  0.671  0.121
[2977,]  0.173 -0.283
[2978,] -0.305  0.049
[2979,]  0.213  0.515
[2980,] -0.348 -0.332
[2981,] -0.425 -0.340
[2982,] -0.425 -0.340
[2983,] -0.425 -0.340
[2984,] -0.044 -0.066
[2985,] -0.312 -0.016
[2986,] -0.425 -0.340
[2987,] -0.425 -0.340
[2988,] -0.425 -0.340
[2989,] -0.425 -0.340
[2990,] -0.425 -0.340
[2991,] -0.425 -0.340
[2992,] -0.064 -0.133
[2993,] -0.425 -0.340
[2994,] -0.348 -0.332
[2995,] -0.409 -0.197
[2996,] -0.425 -0.340
[2997,] -0.390 -0.023
[2998,] -0.393 -0.049
[2999,]  0.451  0.451
[3000,]  0.342  0.287
[3001,] -0.038  1.543
[3002,] -0.301  0.087
[3003,] -0.425 -0.340
[3004,] -0.177 -0.253
[3005,] -0.406 -0.166
[3006,] -0.160 -0.173
[3007,] -0.347 -0.266
[3008,] -0.300  0.145
[3009,] -0.056 -0.067
[3010,] -0.425 -0.340
[3011,]  0.735  0.806
[3012,] -0.425 -0.340
[3013,] -0.425 -0.340
[3014,] -0.346 -0.256
[3015,] -0.425 -0.340
[3016,]  0.838 -0.219
[3017,]  1.347  0.213
[3018,]  1.214  1.015
[3019,] -0.425 -0.340
[3020,] -0.425 -0.340
[3021,]  0.487  0.765
[3022,]  0.931  0.829
[3023,]  0.564  0.769
[3024,] -0.417 -0.265
[3025,] -0.272 -0.325
[3026,]  0.223  0.129
[3027,] -0.425 -0.340
[3028,] -0.337 -0.235
[3029,] -0.354 -0.333
[3030,] -0.237 -0.084
[3031,] -0.261 -0.324
[3032,] -0.425 -0.340
[3033,] -0.337 -0.235
[3034,]  0.180 -0.044
[3035,]  0.729  0.796
[3036,] -0.425 -0.340
[3037,]  0.085 -0.077
[3038,] -0.425 -0.340
[3039,] -0.425 -0.340
[3040,]  0.896  0.356
[3041,] -0.049  0.115
[3042,] -0.425 -0.340
[3043,]  0.577  0.501
[3044,]  0.056  0.705
[3045,]  0.160 -0.004
[3046,]  0.144 -0.145
[3047,]  0.125 -0.080
[3048,]  0.429  0.092
[3049,] -0.233  0.037
[3050,]  0.443  0.329
[3051,] -0.216 -0.103
[3052,] -0.269  0.170
[3053,] -0.034 -0.112
[3054,]  0.053 -0.229
[3055,]  0.340  0.698
[3056,]  1.163  0.116
[3057,]  0.042  0.083
[3058,] -0.112 -0.116
[3059,] -0.425 -0.340
[3060,] -0.213 -0.170
[3061,]  0.304 -0.205
[3062,] -0.425 -0.340
[3063,]  0.046  0.114
[3064,]  0.046  0.114
[3065,]  0.046  0.114
[3066,] -0.425 -0.340
[3067,] -0.212  0.251
[3068,] -0.425 -0.340
[3069,]  0.142  0.130
[3070,] -0.187  0.013
[3071,]  0.147  0.037
[3072,] -0.279 -0.037
[3073,] -0.137  0.086
[3074,] -0.425 -0.340
[3075,] -0.354 -0.333
[3076,]  0.022  0.013
[3077,] -0.118 -0.075
[3078,] -0.022  0.009
[3079,] -0.392 -0.045
[3080,] -0.353  0.299
[3081,] -0.409 -0.196
[3082,]  0.088  0.063
[3083,] -0.168 -0.173
[3084,]  0.094  0.087
[3085,]  0.527  0.124
[3086,]  0.617  0.564
[3087,]  0.030 -0.123
[3088,]  0.831  0.639
[3089,]  1.033  1.243
[3090,]  0.051  0.090
[3091,]  0.239  0.036
[3092,]  0.717  0.477
[3093,]  0.219 -0.278
[3094,] -0.180  0.080
[3095,]  0.451  0.451
[3096,] -0.425 -0.340
[3097,] -0.425 -0.340
[3098,] -0.401 -0.121
[3099,] -0.425 -0.340
[3100,] -0.425 -0.340
[3101,]  0.451  0.451
[3102,] -0.063 -0.305
[3103,] -0.195 -0.014
[3104,]  0.761  1.188
[3105,] -0.425 -0.340
[3106,]  0.122  0.047
[3107,] -0.112  0.241
[3108,]  0.556  0.461
[3109,] -0.425 -0.340
[3110,]  0.023  0.336
[3111,]  0.132  0.358
[3112,]  0.139  0.422
[3113,]  1.247  0.528
[3114,] -0.425 -0.340
[3115,] -0.425 -0.340
[3116,]  0.371 -0.264
[3117,]  0.053  0.104
[3118,] -0.425 -0.340
[3119,] -0.425 -0.340
[3120,] -0.425 -0.340
[3121,] -0.425 -0.340
[3122,]  0.271  0.434
[3123,] -0.425 -0.340
[3124,] -0.425 -0.340
[3125,]  0.451  0.451
[3126,]  0.451  0.451
[3127,] -0.425 -0.340
[3128,]  0.511  0.120
[3129,] -0.425 -0.340
[3130,]  1.328  1.243
[3131,] -0.425 -0.340
[3132,]  0.451  0.451
[3133,]  0.199 -0.280
[3134,] -0.255 -0.249
[3135,]  1.339  1.531
[3136,] -0.407 -0.176
[3137,] -0.150 -0.238
[3138,] -0.425 -0.340
[3139,]  0.113  0.033
[3140,] -0.332  0.486
[3141,] -0.425 -0.340
[3142,]  1.176  0.552
[3143,] -0.425 -0.340
[3144,] -0.425 -0.340
[3145,]  0.102  0.398
[3146,]  0.215  0.054
[3147,]  0.095  0.207
[3148,]  0.688  0.098
[3149,] -0.219 -0.013
[3150,] -0.219 -0.013
[3151,] -0.142 -0.011
[3152,] -0.084  0.193
[3153,] -0.425 -0.340
[3154,] -0.425 -0.340
[3155,]  0.193  0.262
[3156,]  0.126  0.045
[3157,] -0.044 -0.025
[3158,] -0.044 -0.142
[3159,]  0.976  0.429
[3160,]  0.484  0.758
[3161,]  0.779  0.822
[3162,]  0.624  0.645
[3163,]  0.162  0.157
[3164,]  0.038 -0.166
[3165,]  0.253  0.540
[3166,] -0.114 -0.011
[3167,]  0.638  1.024
[3168,] -0.063 -0.101
[3169,]  0.390  0.074
[3170,] -0.024 -0.069
[3171,]  0.139  0.645
[3172,] -0.051  0.003
[3173,]  0.050 -0.059
[3174,] -0.026  0.002
[3175,] -0.008  0.101
[3176,] -0.007  0.176
[3177,] -0.127 -0.076
[3178,]  0.122 -0.051
[3179,]  0.204  0.121
[3180,]  0.190  0.459
[3181,]  0.151  0.119
[3182,]  0.031  0.104
[3183,]  0.067  0.087
[3184,]  0.372  0.137
[3185,]  0.146  0.336
[3186,]  0.057  0.196
[3187,] -0.059 -0.069
[3188,]  0.500  1.325
[3189,]  0.072  0.111
[3190,]  0.811  0.592
[3191,] -0.156 -0.164
[3192,] -0.425 -0.340
[3193,]  0.518  0.104
[3194,] -0.415 -0.245
[3195,] -0.425 -0.340
[3196,] -0.234 -0.149
[3197,] -0.425 -0.340
[3198,] -0.425 -0.340
[3199,] -0.107  0.305
[3200,] -0.345  0.375
[3201,] -0.425 -0.340
[3202,] -0.168 -0.315
[3203,] -0.206  0.011
[3204,]  0.027 -0.080
[3205,]  0.032  0.221
[3206,]  0.349  0.816
[3207,] -0.425 -0.340
[3208,]  1.249  1.546
[3209,] -0.395 -0.070
[3210,] -0.329 -0.161
[3211,]  1.205  0.816
[3212,]  1.796  0.871
[3213,] -0.348 -0.332
[3214,] -0.013 -0.140
[3215,]  1.221 -0.106
[3216,] -0.390 -0.022
[3217,] -0.425 -0.340
[3218,] -0.314 -0.091
[3219,] -0.348 -0.332
[3220,]  0.177  0.088
[3221,]  0.681  1.050
[3222,]  0.116 -0.053
[3223,] -0.345 -0.332
[3224,]  0.622  0.029
[3225,] -0.408 -0.188
[3226,] -0.425 -0.340
[3227,]  0.367 -0.264
[3228,]  0.854  0.242
[3229,]  1.007  0.686
[3230,] -0.291  0.174
[3231,]  0.088  0.359
[3232,] -0.425 -0.340
[3233,] -0.425 -0.340
[3234,] -0.268 -0.325
[3235,] -0.344 -0.332
[3236,]  0.098 -0.290
[3237,] -0.425 -0.340
[3238,] -0.414 -0.242
[3239,] -0.395 -0.068
[3240,] -0.425 -0.340
[3241,] -0.425 -0.340
[3242,] -0.425 -0.340
[3243,] -0.425 -0.340
[3244,] -0.082 -0.307
[3245,] -0.052 -0.304
[3246,] -0.183 -0.317
[3247,] -0.425 -0.340
[3248,] -0.425 -0.340
[3249,] -0.263 -0.324
[3250,] -0.425 -0.340
[3251,] -0.082 -0.307
[3252,]  1.446  0.976
[3253,]  0.492  0.472
[3254,] -0.159 -0.107
[3255,] -0.425 -0.340
[3256,] -0.425 -0.340
[3257,] -0.425 -0.340
[3258,] -0.234 -0.321
[3259,]  0.388  0.365
[3260,]  0.191  0.142
[3261,] -0.102 -0.243
[3262,] -0.125  0.203
[3263,]  0.383  0.614
[3264,]  0.205  0.154
[3265,]  0.683 -0.234
[3266,]  0.299 -0.270
[3267,]  1.409  1.958
[3268,]  0.210 -0.279
[3269,]  0.451  0.451
[3270,] -0.425 -0.340
[3271,]  1.645  1.017
[3272,] -0.425 -0.340
[3273,] -0.425 -0.340
[3274,]  0.351  0.442
[3275,]  0.451  0.451
[3276,]  0.371 -0.264
[3277,] -0.425 -0.340
[3278,] -0.204 -0.130
[3279,] -0.325 -0.330
[3280,] -0.425 -0.340
[3281,] -0.425 -0.340
[3282,] -0.409 -0.196
[3283,]  0.418 -0.183
[3284,]  0.685  0.121
[3285,]  1.371  0.739
[3286,] -0.228  0.031
[3287,] -0.425 -0.340
[3288,] -0.165 -0.221
[3289,]  1.200  0.211
[3290,] -0.190 -0.317
[3291,] -0.183 -0.254
[3292,]  0.083  0.418
[3293,]  0.316 -0.003
[3294,] -0.347 -0.266
[3295,] -0.185 -0.317
[3296,]  1.541  0.870
[3297,]  1.320  1.124
[3298,]  0.449  0.464
[3299,] -0.409 -0.196
[3300,]  1.228  0.863
[3301,]  0.469  0.316
[3302,]  0.315  0.131
[3303,] -0.425 -0.340
[3304,] -0.268 -0.249
[3305,] -0.153 -0.162
[3306,] -0.193 -0.318
[3307,]  1.117 -0.001
[3308,] -0.241 -0.322
[3309,] -0.274  0.124
[3310,] -0.425 -0.340
[3311,] -0.218 -0.007
[3312,]  1.334  1.305
[3313,] -0.200 -0.101
[3314,] -0.425 -0.340
[3315,] -0.156  0.291
[3316,] -0.330 -0.200
[3317,]  0.862  0.633
[3318,] -0.425 -0.340
[3319,]  0.023  0.195
[3320,]  0.025 -0.135
[3321,] -0.263 -0.258
[3322,]  0.700  0.648
[3323,]  0.653  0.662
[3324,]  0.833  0.722
[3325,]  1.177  0.521
[3326,]  0.273  0.207
[3327,]  0.226  0.183
[3328,] -0.232  0.071
[3329,]  0.744  0.789
[3330,] -0.406 -0.165
[3331,] -0.406 -0.165
[3332,] -0.425 -0.340
[3333,]  0.045  0.082
[3334,] -0.303  0.071
[3335,]  0.821  0.631
[3336,]  0.173  0.082
[3337,]  0.112  0.189
[3338,]  0.149 -0.051
[3339,] -0.131 -0.107
[3340,] -0.186 -0.251
[3341,]  0.018 -0.200
[3342,] -0.244 -0.171
[3343,] -0.082  0.233
[3344,] -0.166 -0.050
[3345,] -0.038 -0.004
[3346,] -0.379  0.076
[3347,] -0.193  0.014
[3348,]  0.336  0.376
[3349,]  0.547  0.599
[3350,]  0.756 -0.227
[3351,]  0.555  1.000
[3352,]  0.641  0.792
[3353,]  0.795  0.637
[3354,]  0.715  0.928
[3355,] -0.188 -0.243
[3356,]  0.774  0.868
[3357,]  0.498  0.862
[3358,]  0.378  0.543
[3359,] -0.418 -0.276
[3360,] -0.418 -0.276
[3361,] -0.374  0.119
[3362,]  0.933  0.949
[3363,] -0.425 -0.340
[3364,] -0.425 -0.340
[3365,] -0.014 -0.300
[3366,] -0.425 -0.340
[3367,] -0.050 -0.304
[3368,] -0.230 -0.105
[3369,] -0.035 -0.139
[3370,] -0.409 -0.197
[3371,]  0.163  0.423
[3372,] -0.354 -0.333
[3373,] -0.425 -0.340
[3374,] -0.425 -0.340
[3375,] -0.407 -0.178
[3376,] -0.408 -0.181
[3377,] -0.292 -0.157
[3378,] -0.122 -0.235
[3379,] -0.114 -0.011
[3380,]  0.217 -0.013
[3381,] -0.144 -0.078
[3382,] -0.243 -0.108
[3383,] -0.425 -0.340
[3384,] -0.221 -0.085
[3385,]  0.177  0.426
[3386,] -0.129 -0.073
[3387,] -0.425 -0.340
[3388,] -0.425 -0.340
[3389,] -0.425 -0.340
[3390,] -0.418 -0.276
[3391,] -0.381  0.053
[3392,] -0.390 -0.025
[3393,]  0.060 -0.013
[3394,] -0.417 -0.263
[3395,] -0.195 -0.318
[3396,] -0.347 -0.266
[3397,] -0.330 -0.264
[3398,] -0.406 -0.168
[3399,] -0.328 -0.099
[3400,] -0.335 -0.159
[3401,]  0.152 -0.002
[3402,] -0.425 -0.340
[3403,]  0.252  0.282
[3404,] -0.418 -0.274
[3405,]  0.441  1.058
[3406,]  0.842  0.737
[3407,]  0.021  0.571
[3408,] -0.081 -0.307
[3409,] -0.179 -0.032
[3410,]  0.246  0.249
[3411,]  0.209 -0.279
[3412,] -0.425 -0.340
[3413,] -0.357  0.267
[3414,] -0.409 -0.197
[3415,] -0.282  0.254
[3416,] -0.197 -0.189
[3417,]  0.096 -0.025
[3418,]  0.206  0.555
[3419,] -0.077 -0.165
[3420,] -0.337 -0.181
[3421,]  0.370  0.025
[3422,]  0.467  1.403
[3423,] -0.325 -0.127
[3424,]  0.562 -0.008
[3425,]  0.037 -0.296
[3426,]  0.125 -0.148
[3427,]  1.981  1.637
[3428,] -0.409 -0.197
[3429,]  0.379 -0.187
[3430,] -0.264 -0.324
[3431,] -0.342 -0.332
[3432,]  0.694 -0.170
[3433,] -0.425 -0.340
[3434,]  0.030  0.081
[3435,] -0.425 -0.340
[3436,] -0.414 -0.242
[3437,] -0.402 -0.130
[3438,] -0.425 -0.340
[3439,] -0.425 -0.340
[3440,] -0.425 -0.340
[3441,] -0.391 -0.033
[3442,] -0.048  0.018
[3443,] -0.425 -0.340
[3444,] -0.425 -0.340
[3445,] -0.425 -0.340
[3446,] -0.256 -0.230
[3447,] -0.172 -0.099
[3448,] -0.425 -0.340
[3449,] -0.130  0.161
[3450,]  0.117  0.013
[3451,] -0.425 -0.340
[3452,] -0.059 -0.068
[3453,] -0.425 -0.340
[3454,] -0.037  0.313
[3455,] -0.342 -0.332
[3456,] -0.414 -0.242
[3457,] -0.337 -0.235
[3458,] -0.418 -0.273
[3459,] -0.237 -0.084
[3460,] -0.134 -0.170
[3461,] -0.339 -0.256
[3462,] -0.339 -0.256
[3463,] -0.417 -0.263
[3464,] -0.417 -0.263
[3465,] -0.354 -0.333
[3466,] -0.326 -0.330
[3467,] -0.329 -0.255
[3468,] -0.425 -0.340
[3469,] -0.425 -0.340
[3470,] -0.425 -0.340
[3471,] -0.425 -0.340
[3472,] -0.425 -0.340
[3473,] -0.425 -0.340
[3474,] -0.335 -0.255
[3475,] -0.417 -0.263
[3476,] -0.248 -0.161
[3477,] -0.425 -0.340
[3478,] -0.425 -0.340
[3479,] -0.425 -0.340
[3480,] -0.115  0.394
[3481,] -0.425 -0.340
[3482,] -0.425 -0.340
[3483,] -0.425 -0.340
[3484,] -0.425 -0.340
[3485,] -0.425 -0.340
[3486,]  0.100  0.990
[3487,] -0.425 -0.340
[3488,] -0.425 -0.340
[3489,] -0.425 -0.340
[3490,] -0.425 -0.340
[3491,] -0.425 -0.340
[3492,] -0.425 -0.340
[3493,] -0.345 -0.332
[3494,]  0.997  0.451
[3495,]  0.314  0.032
[3496,] -0.080 -0.307
[3497,]  0.768  0.162
[3498,]  0.573  0.535
[3499,]  0.584  0.721
[3500,] -0.355  0.283
[3501,] -0.023  0.170
[3502,]  0.424  0.214
[3503,] -0.005  0.325
[3504,]  0.668  0.141
[3505,]  0.955  0.406
[3506,]  1.367  0.225
[3507,]  0.512  0.298
[3508,]  0.752  0.415
[3509,] -0.270 -0.325
[3510,] -0.009 -0.300
[3511,]  1.241  0.079
[3512,]  0.023 -0.028
[3513,] -0.128 -0.142
[3514,]  0.697  0.110
[3515,] -0.047 -0.013
[3516,]  0.620 -0.089
[3517,] -0.418 -0.273
[3518,] -0.403 -0.144
[3519,] -0.140  0.017
[3520,] -0.418 -0.274
[3521,]  0.231  0.015
[3522,]  0.661 -0.236
[3523,]  0.675 -0.235
[3524,]  0.743 -0.228
[3525,]  0.202 -0.042
[3526,]  0.783  0.079
[3527,]  0.091  0.085
[3528,]  0.766  0.569
[3529,]  0.906 -0.064
[3530,]  0.810 -0.026
[3531,]  1.293 -0.175
[3532,]  0.950 -0.013
[3533,]  0.117 -0.061
[3534,] -0.408 -0.188
[3535,] -0.425 -0.340
[3536,] -0.417 -0.263
[3537,] -0.425 -0.340
[3538,] -0.356  0.274
[3539,] -0.425 -0.340
[3540,] -0.243 -0.226
[3541,] -0.425 -0.340
[3542,] -0.342 -0.332
[3543,] -0.327 -0.180
[3544,] -0.277 -0.326
[3545,] -0.425 -0.340
[3546,] -0.425 -0.340
[3547,] -0.425 -0.340
[3548,] -0.299  0.101
[3549,] -0.342 -0.332
[3550,] -0.259 -0.164
[3551,] -0.425 -0.340
[3552,] -0.354  0.289
[3553,] -0.341 -0.266
[3554,] -0.332 -0.189
[3555,] -0.398 -0.099
[3556,]  0.029  0.403
[3557,]  0.438  0.252
[3558,] -0.264 -0.324
[3559,] -0.418 -0.273
[3560,]  0.705  0.447
[3561,] -0.333 -0.255
[3562,]  0.371  1.417
[3563,]  0.027  0.348
[3564,]  1.336 -0.171
[3565,] -0.320 -0.082
[3566,] -0.179  0.091
[3567,]  0.785  0.856
[3568,]  1.637  0.599
[3569,]  1.948  2.009
[3570,] -0.425 -0.340
[3571,]  0.653  1.734
[3572,] -0.354  0.290
[3573,] -0.132 -0.042
[3574,] -0.404 -0.147
[3575,] -0.401 -0.120
[3576,] -0.397 -0.084
[3577,] -0.183  1.805
[3578,]  0.231  0.487
[3579,] -0.183  1.805
[3580,] -0.354 -0.333
[3581,] -0.293  0.214
[3582,]  0.286  0.375
[3583,] -0.247 -0.173
[3584,]  0.017  1.375
[3585,]  0.138  0.123
[3586,] -0.309 -0.187
[3587,] -0.263 -0.258
[3588,] -0.425 -0.340
[3589,]  0.691  0.175
[3590,] -0.425 -0.340
[3591,] -0.425 -0.340
[3592,] -0.344 -0.332
[3593,] -0.417 -0.263
[3594,] -0.425 -0.340
[3595,] -0.418 -0.273
[3596,] -0.410 -0.206
[3597,] -0.086 -0.307
[3598,] -0.326 -0.330
[3599,] -0.401 -0.121
[3600,] -0.354 -0.333
[3601,] -0.156 -0.048
[3602,] -0.418 -0.273
[3603,]  0.180  1.840
[3604,] -0.183  1.805
[3605,] -0.354 -0.333
[3606,] -0.183  1.805
[3607,]  0.300  1.852
[3608,] -0.199  0.228
[3609,] -0.425 -0.340
[3610,] -0.425 -0.340
[3611,] -0.425 -0.340
[3612,] -0.425 -0.340
[3613,] -0.097 -0.148
[3614,]  0.762  1.359
[3615,]  0.547  0.084
[3616,] -0.262 -0.324
[3617,] -0.425 -0.340
[3618,]  1.218  0.622
[3619,] -0.229  0.073
[3620,]  0.379 -0.137
[3621,]  0.743  0.718
[3622,]  0.468  1.060
[3623,]  0.422  0.482
[3624,] -0.203  0.049
[3625,]  0.813  0.421
[3626,]  1.216  0.906
[3627,]  1.079  0.825
[3628,]  0.580  0.208
[3629,]  1.811  1.570
[3630,]  0.280 -0.272
[3631,]  0.533  0.440
[3632,]  0.268  0.209
[3633,]  0.468  0.590
[3634,]  1.967  1.937
[3635,]  0.912  0.520
[3636,] -0.336  0.452
[3637,] -0.289  0.191
[3638,] -0.374  0.116
[3639,]  0.785 -0.065
[3640,]  0.089 -0.034
[3641,]  0.478  0.690
[3642,] -0.148  0.050
[3643,]  0.114  0.056
[3644,]  0.621  0.542
[3645,] -0.237  0.650
[3646,] -0.046  0.104
[3647,] -0.425 -0.340
[3648,] -0.312 -0.015
[3649,] -0.268 -0.325
[3650,] -0.425 -0.340
[3651,]  0.451  0.451
[3652,]  0.087 -0.291
[3653,] -0.345 -0.332
[3654,]  0.389 -0.103
[3655,] -0.114  0.397
[3656,]  0.316  0.248
[3657,] -0.062 -0.039
[3658,] -0.252 -0.181
[3659,] -0.348 -0.332
[3660,] -0.113 -0.310
[3661,] -0.253 -0.172
[3662,] -0.381  0.053
[3663,] -0.063 -0.305
[3664,] -0.270 -0.325
[3665,]  0.371 -0.264
[3666,]  0.371 -0.264
[3667,] -0.425 -0.340
[3668,] -0.396 -0.077
[3669,] -0.232  0.074
[3670,]  0.992 -0.204
[3671,]  0.371 -0.264
[3672,]  0.371 -0.264
[3673,]  0.798 -0.223
[3674,] -0.108  0.398
[3675,]  0.371 -0.264
[3676,] -0.225 -0.321
[3677,] -0.425 -0.340
[3678,] -0.391 -0.035
[3679,] -0.425 -0.340
[3680,] -0.320 -0.125
[3681,] -0.417 -0.263
[3682,] -0.425 -0.340
[3683,] -0.425 -0.340
[3684,] -0.026  0.020
[3685,] -0.021  0.114
[3686,] -0.234 -0.052
[3687,]  0.451  0.451
[3688,] -0.425 -0.340
[3689,]  0.345  0.132
[3690,] -0.425 -0.340
[3691,]  1.328  1.243
[3692,] -0.425 -0.340
[3693,] -0.425 -0.340
[3694,] -0.425 -0.340
[3695,] -0.425 -0.340
[3696,]  0.111  0.519
[3697,] -0.042 -0.068
[3698,] -0.425 -0.340
[3699,] -0.388 -0.004
[3700,] -0.425 -0.340
[3701,] -0.425 -0.340
[3702,] -0.425 -0.340
[3703,]  0.048  0.027
[3704,] -0.425 -0.340
[3705,]  0.001  0.281
[3706,] -0.190  0.305
[3707,] -0.425 -0.340
[3708,] -0.425 -0.340
[3709,] -0.425 -0.340
[3710,] -0.425 -0.340
[3711,] -0.425 -0.340
[3712,] -0.400 -0.112
[3713,] -0.131 -0.085
[3714,] -0.078  0.145
[3715,] -0.311 -0.329
[3716,] -0.425 -0.340
[3717,] -0.425 -0.340
[3718,] -0.425 -0.340
[3719,]  0.092 -0.227
[3720,] -0.254 -0.229
[3721,]  0.011 -0.298
[3722,]  0.699  0.940
[3723,] -0.106  0.200
[3724,] -0.386  0.014
[3725,] -0.024  0.273
[3726,] -0.418 -0.274
[3727,] -0.425 -0.340
[3728,] -0.425 -0.340
[3729,] -0.425 -0.340
[3730,] -0.425 -0.340
[3731,] -0.425 -0.340
[3732,] -0.425 -0.340
[3733,] -0.131 -0.085
[3734,] -0.078  0.145
[3735,] -0.425 -0.340
[3736,] -0.425 -0.340
attr(,"fsm")
attr(,"fsm")[[1]]
                    TA1        TA2         TA3         TA4         TA5         TA6         TA7         TA8         TA9         TH1        TH2        TH3         TH4        TH5         TH6         TH7         TH8         TH9
INATTENTION 0.081791103 0.11394809 0.087472783 0.100488509 0.099796250 0.080224421 0.071192503 0.077310639 0.083787715 0.007439193 0.01099739 0.01072254 0.007172114 0.01105340 0.008653928 0.007553668 0.008611473 0.008486982
HYPERACTIVI 0.007822159 0.01089752 0.008365531 0.009610301 0.009544096 0.007672328 0.006808553 0.007393666 0.008013107 0.065922698 0.09745378 0.09501824 0.063555969 0.09795015 0.076687119 0.066937121 0.076310904 0.075207718

attr(,"se")
attr(,"se")[[1]]
     INATTENTION HYPERACTIVI
[1,]    0.145107   0.1335836

attr(,"acov")
attr(,"acov")[[1]]
            INATTENTION HYPERACTIVI
INATTENTION 0.021056034 0.002013711
HYPERACTIVI 0.002013711 0.017844579

> 
> ###__________ CFA Three factor model teachers _____________
> DATA <- read.csv("ADHDSUDAN.csv")
> MODELTREF <- 'INATTENTION =~ TA1 + TA2 + TA3 + TA4 + TA5 + TA6 + TA7 + TA8 + TA9
+ HYPERACTIVI =~ TH1 + TH2 + TH3 + TH4 + TH5 + TH6
+ IMPULSIVITY =~ TH7 + TH8 + TH9'
> fit <- cfa(MODELTREF, DATA, estimator="ml")
> summary(fit, fit.measures=TRUE)
lavaan 0.6-7 ended normally after 47 iterations

  Estimator                                         ML
  Optimization method                           NLMINB
  Number of free parameters                         39
                                                      
                                                  Used       Total
  Number of observations                          3736        3742
                                                                  
Model Test User Model:
                                                      
  Test statistic                              1879.287
  Degrees of freedom                               132
  P-value (Chi-square)                           0.000

Model Test Baseline Model:

  Test statistic                             37444.826
  Degrees of freedom                               153
  P-value                                        0.000

User Model versus Baseline Model:

  Comparative Fit Index (CFI)                    0.953
  Tucker-Lewis Index (TLI)                       0.946

Loglikelihood and Information Criteria:

  Loglikelihood user model (H0)             -58601.647
  Loglikelihood unrestricted model (H1)     -57662.003
                                                      
  Akaike (AIC)                              117281.294
  Bayesian (BIC)                            117524.099
  Sample-size adjusted Bayesian (BIC)       117400.176

Root Mean Square Error of Approximation:

  RMSEA                                          0.060
  90 Percent confidence interval - lower         0.057
  90 Percent confidence interval - upper         0.062
  P-value RMSEA <= 0.05                          0.000

Standardized Root Mean Square Residual:

  SRMR                                           0.035

Parameter Estimates:

  Standard errors                             Standard
  Information                                 Expected
  Information saturated (h1) model          Structured

Latent Variables:
                   Estimate  Std.Err  z-value  P(>|z|)
  INATTENTION =~                                      
    TA1               1.000                           
    TA2               1.104    0.023   47.464    0.000
    TA3               0.990    0.023   43.776    0.000
    TA4               1.153    0.025   46.686    0.000
    TA5               1.152    0.025   46.608    0.000
    TA6               1.109    0.025   44.051    0.000
    TA7               1.041    0.025   42.111    0.000
    TA8               1.153    0.026   44.076    0.000
    TA9               1.099    0.025   44.417    0.000
  HYPERACTIVI =~                                      
    TH1               1.000                           
    TH2               1.255    0.031   41.045    0.000
    TH3               1.163    0.029   40.066    0.000
    TH4               1.003    0.028   35.507    0.000
    TH5               1.305    0.032   41.184    0.000
    TH6               1.298    0.033   38.960    0.000
  IMPULSIVITY =~                                      
    TH7               1.000                           
    TH8               1.007    0.023   42.980    0.000
    TH9               0.902    0.022   41.034    0.000

Covariances:
                   Estimate  Std.Err  z-value  P(>|z|)
  INATTENTION ~~                                      
    HYPERACTIVI       0.167    0.007   25.434    0.000
    IMPULSIVITY       0.183    0.008   24.270    0.000
  HYPERACTIVI ~~                                      
    IMPULSIVITY       0.230    0.008   27.793    0.000

Variances:
                   Estimate  Std.Err  z-value  P(>|z|)
   .TA1               0.257    0.007   39.368    0.000
   .TA2               0.204    0.005   37.285    0.000
   .TA3               0.239    0.006   39.156    0.000
   .TA4               0.242    0.006   37.766    0.000
   .TA5               0.243    0.006   37.811    0.000
   .TA6               0.292    0.007   39.047    0.000
   .TA7               0.309    0.008   39.747    0.000
   .TA8               0.315    0.008   39.037    0.000
   .TA9               0.277    0.007   38.895    0.000
   .TH1               0.265    0.007   39.627    0.000
   .TH2               0.220    0.006   36.350    0.000
   .TH3               0.217    0.006   37.256    0.000
   .TH4               0.282    0.007   39.830    0.000
   .TH5               0.233    0.006   36.204    0.000
   .TH6               0.313    0.008   38.081    0.000
   .TH7               0.276    0.008   34.691    0.000
   .TH8               0.229    0.007   32.679    0.000
   .TH9               0.230    0.007   34.940    0.000
    INATTENTION       0.282    0.011   24.987    0.000
    HYPERACTIVI       0.207    0.009   21.977    0.000
    IMPULSIVITY       0.317    0.013   24.317    0.000

> inspect(fit, what="std")$lambda
    INATTE HYPERA IMPULS
TA1  0.723  0.000  0.000
TA2  0.792  0.000  0.000
TA3  0.733  0.000  0.000
TA4  0.780  0.000  0.000
TA5  0.779  0.000  0.000
TA6  0.737  0.000  0.000
TA7  0.705  0.000  0.000
TA8  0.737  0.000  0.000
TA9  0.743  0.000  0.000
TH1  0.000  0.662  0.000
TH2  0.000  0.773  0.000
TH3  0.000  0.750  0.000
TH4  0.000  0.652  0.000
TH5  0.000  0.776  0.000
TH6  0.000  0.726  0.000
TH7  0.000  0.000  0.731
TH8  0.000  0.000  0.764
TH9  0.000  0.000  0.726
> inspect(fit, what="R2")
  TA1   TA2   TA3   TA4   TA5   TA6   TA7   TA8   TA9   TH1   TH2   TH3   TH4   TH5   TH6   TH7   TH8   TH9 
0.523 0.628 0.537 0.608 0.606 0.543 0.498 0.544 0.552 0.439 0.597 0.563 0.425 0.602 0.527 0.535 0.583 0.528 
> lavPredict(fit, newdata = NULL, type = "lv", method = "regression", se = TRUE, acov = TRUE, label = TRUE, fsm = TRUE, append.data = FALSE, assemble = FALSE, level = 1L, optim.method = "bfgs", ETA = NULL)
        INATTE HYPERA IMPULS
   [1,]  1.432  0.696  0.854
   [2,]  1.936  1.780  2.251
   [3,]  0.725  0.618  0.774
   [4,]  0.220  0.160 -0.078
   [5,]  0.228  0.019 -0.043
   [6,]  0.627  0.698  0.726
   [7,]  1.522  1.529  1.535
   [8,]  0.235  0.483  0.718
   [9,]  0.732  0.486  0.417
  [10,] -0.425 -0.343 -0.404
  [11,]  0.536 -0.099 -0.253
  [12,]  1.736  0.298 -0.005
  [13,]  0.007 -0.222 -0.329
  [14,] -0.425 -0.343 -0.404
  [15,] -0.276  0.257  0.563
  [16,] -0.371  0.127  0.064
  [17,]  0.437  0.136  0.060
  [18,]  0.902  0.322  0.877
  [19,]  0.009 -0.067  0.198
  [20,] -0.425 -0.343 -0.404
  [21,] -0.425 -0.343 -0.404
  [22,] -0.425 -0.343 -0.404
  [23,] -0.425 -0.343 -0.404
  [24,] -0.417 -0.269 -0.355
  [25,] -0.271 -0.326 -0.395
  [26,] -0.289  0.127 -0.093
  [27,] -0.075 -0.235 -0.337
  [28,]  0.367 -0.128 -0.142
  [29,] -0.319 -0.109 -0.250
  [30,]  0.288  0.707  1.005
  [31,]  0.288  0.899  1.278
  [32,] -0.236 -0.129 -0.125
  [33,] -0.210 -0.010 -0.046
  [34,] -0.038  0.009 -0.036
  [35,]  0.010  0.354  0.607
  [36,]  0.031 -0.012  0.106
  [37,]  0.611  0.081  0.004
  [38,]  0.080  0.081  0.157
  [39,]  0.140 -0.120 -0.107
  [40,] -0.068 -0.144 -0.137
  [41,]  0.053  0.052 -0.018
  [42,] -0.146 -0.186 -0.147
  [43,]  0.302  0.490  0.694
  [44,] -0.215 -0.128 -0.264
  [45,] -0.129 -0.077  0.220
  [46,]  0.912  0.824  0.935
  [47,]  0.232  1.275  1.373
  [48,]  0.050  0.139  0.178
  [49,] -0.204  0.864  1.356
  [50,] -0.381  0.032 -0.156
  [51,]  0.866  1.385  1.448
  [52,] -0.126 -0.085  0.181
  [53,]  0.375  0.248  0.135
  [54,] -0.085 -0.178 -0.170
  [55,]  0.337  1.086  0.692
  [56,]  0.357 -0.029 -0.205
  [57,]  0.772 -0.029 -0.210
  [58,] -0.009 -0.068 -0.088
  [59,]  0.138  0.140  0.039
  [60,] -0.088  0.211  0.669
  [61,]  0.011  0.403  1.075
  [62,] -0.235  0.013 -0.031
  [63,]  0.494  0.356  0.758
  [64,]  0.214  0.538  0.883
  [65,]  0.117 -0.055 -0.080
  [66,] -0.312 -0.021 -0.053
  [67,] -0.025  0.040 -0.015
  [68,]  0.302  0.185  0.362
  [69,]  0.099  0.048 -0.012
  [70,]  0.110 -0.055 -0.080
  [71,] -0.025  0.040 -0.015
  [72,] -0.114 -0.074 -0.090
  [73,]  0.092  0.157  0.346
  [74,]  0.219  0.120  0.181
  [75,]  0.286  0.705  0.854
  [76,]  0.443  0.163  0.050
  [77,]  0.426  0.292  0.275
  [78,]  0.949  1.039  1.061
  [79,] -0.075  0.038 -0.026
  [80,] -0.210 -0.018 -0.062
  [81,]  0.542  0.115  0.157
  [82,]  0.302  0.320  0.296
  [83,]  0.236  0.455  0.570
  [84,]  0.493  0.290  0.273
  [85,]  0.483  0.466  0.278
  [86,]  0.291  0.302  0.301
  [87,]  0.165  0.263  0.260
  [88,] -0.044  0.095  0.151
  [89,] -0.122  0.045  0.145
  [90,]  2.026  0.474  0.394
  [91,]  1.284  0.848  0.781
  [92,]  1.167 -0.167 -0.307
  [93,] -0.231 -0.322 -0.392
  [94,] -0.425 -0.343 -0.404
  [95,]  0.743 -0.214 -0.333
  [96,] -0.386 -0.006 -0.181
  [97,] -0.386 -0.006 -0.181
  [98,] -0.111 -0.050 -0.214
  [99,] -0.285  0.156  0.645
 [100,] -0.240 -0.253 -0.347
 [101,] -0.220 -0.109 -0.251
 [102,]  0.024 -0.132 -0.130
 [103,] -0.103 -0.257 -0.212
 [104,] -0.425 -0.343 -0.404
 [105,] -0.245 -0.323 -0.393
 [106,] -0.425 -0.343 -0.404
 [107,]  0.925  0.820  0.776
 [108,]  0.171  1.215  1.177
 [109,] -0.044  0.545  0.874
 [110,] -0.205  0.210  0.229
 [111,] -0.425 -0.343 -0.404
 [112,] -0.272 -0.326 -0.395
 [113,] -0.258 -0.325 -0.394
 [114,] -0.420 -0.286 -0.210
 [115,] -0.415 -0.238 -0.049
 [116,] -0.421 -0.296 -0.244
 [117,] -0.425 -0.343 -0.404
 [118,] -0.425 -0.343 -0.404
 [119,] -0.425 -0.343 -0.404
 [120,] -0.425 -0.343 -0.404
 [121,] -0.425 -0.343 -0.404
 [122,] -0.080  0.749  1.166
 [123,] -0.277  0.241  0.261
 [124,] -0.235  0.688  0.537
 [125,] -0.425 -0.343 -0.404
 [126,] -0.425 -0.343 -0.404
 [127,] -0.091 -0.306 -0.384
 [128,] -0.343 -0.334 -0.399
 [129,] -0.163 -0.075 -0.073
 [130,] -0.421 -0.296 -0.244
 [131,] -0.130 -0.063  0.037
 [132,] -0.425 -0.343 -0.404
 [133,] -0.425 -0.343 -0.404
 [134,] -0.397 -0.098 -0.102
 [135,]  0.191 -0.093 -0.245
 [136,] -0.306 -0.039  0.183
 [137,] -0.416 -0.261 -0.350
 [138,] -0.220 -0.171 -0.292
 [139,]  0.063 -0.098 -0.247
 [140,] -0.425 -0.343 -0.404
 [141,] -0.425 -0.343 -0.404
 [142,]  0.303 -0.085 -0.241
 [143,] -0.425 -0.343 -0.404
 [144,] -0.425 -0.343 -0.404
 [145,]  0.138 -0.281 -0.370
 [146,] -0.425 -0.343 -0.404
 [147,]  0.416 -0.181 -0.307
 [148,]  0.012 -0.115 -0.258
 [149,] -0.425 -0.343 -0.404
 [150,] -0.425 -0.343 -0.404
 [151,] -0.425 -0.343 -0.404
 [152,] -0.030 -0.299 -0.380
 [153,]  0.193 -0.004 -0.047
 [154,] -0.425 -0.343 -0.404
 [155,]  0.225 -0.271 -0.364
 [156,]  0.154  0.111  0.020
 [157,] -0.425 -0.343 -0.404
 [158,]  0.282  0.737  0.998
 [159,] -0.197 -0.318 -0.390
 [160,] -0.425 -0.343 -0.404
 [161,] -0.425 -0.343 -0.404
 [162,] -0.425 -0.343 -0.404
 [163,] -0.425 -0.343 -0.404
 [164,]  0.173 -0.030 -0.203
 [165,]  0.452  0.455  0.540
 [166,]  0.452  0.455  0.540
 [167,]  0.034 -0.292 -0.376
 [168,] -0.158 -0.244 -0.342
 [169,]  0.187  0.001  0.075
 [170,] -0.078 -0.113 -0.256
 [171,]  0.452  0.455  0.540
 [172,]  0.719  0.485  0.556
 [173,]  0.051 -0.217 -0.326
 [174,] -0.077 -0.305 -0.383
 [175,]  0.452  0.455  0.540
 [176,]  0.636 -0.226 -0.339
 [177,]  0.130 -0.282 -0.370
 [178,]  0.136 -0.281 -0.370
 [179,]  0.222 -0.272 -0.365
 [180,] -0.100 -0.257 -0.211
 [181,]  0.163  0.068  0.001
 [182,]  0.203  0.428  0.525
 [183,] -0.415 -0.238 -0.049
 [184,]  0.032 -0.293 -0.376
 [185,] -0.390 -0.046 -0.207
 [186,]  0.211  0.429  0.525
 [187,]  0.532  1.166  1.436
 [188,] -0.326 -0.332 -0.398
 [189,] -0.421 -0.296 -0.244
 [190,]  1.273  0.984  1.048
 [191,]  1.263  0.902  0.993
 [192,]  1.360  0.994  1.053
 [193,] -0.425 -0.343 -0.404
 [194,]  1.438  0.922  1.004
 [195,] -0.326 -0.332 -0.398
 [196,] -0.425 -0.343 -0.404
 [197,] -0.425 -0.343 -0.404
 [198,] -0.425 -0.343 -0.404
 [199,] -0.425 -0.343 -0.404
 [200,] -0.425 -0.343 -0.404
 [201,] -0.425 -0.343 -0.404
 [202,] -0.234 -0.265 -0.199
 [203,]  1.263  0.902  0.993
 [204,]  1.348  0.888  0.983
 [205,]  1.438  0.922  1.004
 [206,]  0.516  0.780  0.911
 [207,]  1.013  0.382  0.216
 [208,] -0.425 -0.343 -0.404
 [209,] -0.425 -0.343 -0.404
 [210,] -0.425 -0.343 -0.404
 [211,] -0.233  0.040  0.133
 [212,] -0.425 -0.343 -0.404
 [213,] -0.207 -0.135 -0.268
 [214,]  0.016 -0.294 -0.377
 [215,] -0.425 -0.343 -0.404
 [216,] -0.425 -0.343 -0.404
 [217,] -0.425 -0.343 -0.404
 [218,] -0.425 -0.343 -0.404
 [219,] -0.425 -0.343 -0.404
 [220,]  0.086  0.134  0.036
 [221,]  0.034 -0.292 -0.376
 [222,]  0.376 -0.255 -0.355
 [223,] -0.350 -0.288 -0.239
 [224,] -0.248 -0.220 -0.039
 [225,]  0.017 -0.294 -0.377
 [226,] -0.332 -0.276 -0.205
 [227,]  0.072 -0.177 -0.300
 [228,] -0.425 -0.343 -0.404
 [229,] -0.425 -0.343 -0.404
 [230,]  0.051 -0.290 -0.375
 [231,] -0.425 -0.343 -0.404
 [232,] -0.425 -0.343 -0.404
 [233,] -0.425 -0.343 -0.404
 [234,] -0.405 -0.157  0.005
 [235,] -0.139 -0.029 -0.199
 [236,] -0.248 -0.243 -0.340
 [237,] -0.425 -0.343 -0.404
 [238,] -0.425 -0.343 -0.404
 [239,] -0.425 -0.343 -0.404
 [240,] -0.271 -0.326 -0.395
 [241,]  0.043  0.136  0.194
 [242,] -0.354 -0.335 -0.400
 [243,]  0.420  0.182  0.230
 [244,]  0.442  0.374  0.486
 [245,]  0.123 -0.283 -0.371
 [246,] -0.129 -0.310 -0.386
 [247,] -0.322 -0.115  0.344
 [248,]  0.431  0.280  0.424
 [249,] -0.425 -0.343 -0.404
 [250,]  0.371 -0.255 -0.355
 [251,]  0.258  0.337  0.195
 [252,] -0.392 -0.035  0.224
 [253,]  0.256  0.278  0.295
 [254,] -0.425 -0.343 -0.404
 [255,] -0.425 -0.343 -0.404
 [256,] -0.345  0.367  0.491
 [257,] -0.376  0.099  0.313
 [258,] -0.274 -0.326 -0.395
 [259,] -0.345  0.367  0.491
 [260,] -0.425 -0.343 -0.404
 [261,]  0.371 -0.255 -0.355
 [262,] -0.425 -0.343 -0.404
 [263,] -0.425 -0.343 -0.404
 [264,] -0.425 -0.343 -0.404
 [265,]  0.447  0.408  0.380
 [266,] -0.425 -0.343 -0.404
 [267,]  0.039 -0.176 -0.170
 [268,]  0.142 -0.280 -0.369
 [269,]  0.123 -0.283 -0.371
 [270,]  0.040 -0.241 -0.203
 [271,]  0.452  0.455  0.540
 [272,] -0.041 -0.301 -0.381
 [273,]  0.755 -0.162 -0.159
 [274,] -0.425 -0.343 -0.404
 [275,] -0.425 -0.343 -0.404
 [276,] -0.380  0.063  0.160
 [277,] -0.179 -0.316 -0.389
 [278,] -0.425 -0.343 -0.404
 [279,] -0.425 -0.343 -0.404
 [280,]  0.171  0.011  0.109
 [281,] -0.337 -0.264 -0.353
 [282,]  0.043 -0.222 -0.330
 [283,] -0.013  0.152  0.205
 [284,] -0.406 -0.173 -0.135
 [285,] -0.274 -0.326 -0.395
 [286,]  0.307 -0.108 -0.257
 [287,] -0.148 -0.158 -0.285
 [288,] -0.232  0.071  0.154
 [289,] -0.231 -0.248 -0.343
 [290,] -0.274 -0.011 -0.046
 [291,]  0.052  0.621  0.360
 [292,] -0.248 -0.066  0.063
 [293,] -0.106  0.189  0.231
 [294,] -0.142 -0.255 -0.193
 [295,] -0.425 -0.343 -0.404
 [296,] -0.271 -0.269 -0.201
 [297,] -0.142 -0.255 -0.193
 [298,] -0.425 -0.343 -0.404
 [299,] -0.425 -0.343 -0.404
 [300,] -0.425 -0.343 -0.404
 [301,] -0.425 -0.343 -0.404
 [302,] -0.425 -0.343 -0.404
 [303,] -0.416 -0.261 -0.350
 [304,] -0.425 -0.343 -0.404
 [305,] -0.425 -0.343 -0.404
 [306,] -0.425 -0.343 -0.404
 [307,] -0.425 -0.343 -0.404
 [308,] -0.425 -0.343 -0.404
 [309,] -0.425 -0.343 -0.404
 [310,] -0.425 -0.343 -0.404
 [311,] -0.348 -0.335 -0.399
 [312,] -0.425 -0.343 -0.404
 [313,] -0.425 -0.343 -0.404
 [314,] -0.425 -0.343 -0.404
 [315,] -0.425 -0.343 -0.404
 [316,] -0.425 -0.343 -0.404
 [317,] -0.425 -0.343 -0.404
 [318,] -0.425 -0.343 -0.404
 [319,] -0.425 -0.343 -0.404
 [320,] -0.425 -0.343 -0.404
 [321,] -0.425 -0.343 -0.404
 [322,] -0.425 -0.343 -0.404
 [323,]  0.944  0.286 -0.003
 [324,] -0.425 -0.343 -0.404
 [325,] -0.425 -0.343 -0.404
 [326,] -0.425 -0.343 -0.404
 [327,]  1.529  0.023  0.230
 [328,]  1.142  0.352  0.038
 [329,]  1.020 -0.184 -0.316
 [330,]  0.691 -0.151 -0.290
 [331,]  1.078  0.419  0.518
 [332,]  0.869 -0.200 -0.325
 [333,]  0.479  0.046 -0.157
 [334,]  1.971 -0.009 -0.212
 [335,]  1.870  2.015  2.408
 [336,] -0.354 -0.335 -0.400
 [337,]  0.939  0.048 -0.022
 [338,] -0.425 -0.343 -0.404
 [339,] -0.177 -0.316 -0.389
 [340,] -0.410 -0.187  0.124
 [341,]  1.307  0.179  0.217
 [342,]  1.795 -0.098 -0.268
 [343,]  2.205  2.052  2.428
 [344,] -0.425 -0.343 -0.404
 [345,]  1.405 -0.072 -0.246
 [346,]  1.663 -0.113 -0.277
 [347,] -0.425 -0.343 -0.404
 [348,]  0.696 -0.219 -0.336
 [349,]  0.575  0.291  0.429
 [350,]  1.168 -0.098 -0.261
 [351,]  1.214  0.307  0.857
 [352,]  0.680 -0.221 -0.337
 [353,] -0.167 -0.315 -0.388
 [354,] -0.123 -0.310 -0.386
 [355,] -0.196  0.026  0.263
 [356,]  0.038  0.063  0.414
 [357,]  0.452  0.455  0.540
 [358,] -0.268 -0.326 -0.395
 [359,] -0.417 -0.273 -0.358
 [360,]  0.452  0.455  0.540
 [361,]  0.461  1.267  1.504
 [362,]  0.156 -0.279 -0.369
 [363,]  0.452  0.455  0.540
 [364,]  0.460  0.530  0.589
 [365,] -0.425 -0.343 -0.404
 [366,] -0.425 -0.343 -0.404
 [367,]  0.371 -0.255 -0.355
 [368,] -0.343 -0.334 -0.399
 [369,] -0.425 -0.343 -0.404
 [370,] -0.425 -0.343 -0.404
 [371,] -0.058 -0.303 -0.382
 [372,]  1.256  0.618  0.638
 [373,]  1.078  0.524  0.578
 [374,]  0.935 -0.193 -0.321
 [375,]  0.302 -0.263 -0.360
 [376,]  0.335  0.115 -0.109
 [377,]  0.371 -0.255 -0.355
 [378,]  0.293 -0.264 -0.360
 [379,] -0.394 -0.069 -0.083
 [380,] -0.400 -0.116 -0.115
 [381,] -0.298 -0.218 -0.323
 [382,] -0.111 -0.147 -0.122
 [383,] -0.425 -0.343 -0.404
 [384,] -0.425 -0.343 -0.404
 [385,] -0.425 -0.343 -0.404
 [386,] -0.425 -0.343 -0.404
 [387,] -0.425 -0.343 -0.404
 [388,] -0.425 -0.343 -0.404
 [389,] -0.425 -0.343 -0.404
 [390,] -0.425 -0.343 -0.404
 [391,] -0.263 -0.325 -0.394
 [392,]  0.451 -0.246 -0.351
 [393,]  0.737 -0.215 -0.333
 [394,]  0.401  0.042 -0.159
 [395,]  0.406  0.093  0.014
 [396,]  1.453  0.991  0.738
 [397,]  0.173 -0.277 -0.368
 [398,] -0.425 -0.343 -0.404
 [399,]  0.152 -0.279 -0.369
 [400,] -0.345  0.367  0.491
 [401,]  0.809  0.387  0.195
 [402,]  0.460  0.530  0.589
 [403,] -0.338 -0.333 -0.399
 [404,] -0.425 -0.343 -0.404
 [405,] -0.425 -0.343 -0.404
 [406,]  0.474  1.056  1.078
 [407,]  0.452  0.455  0.540
 [408,] -0.425 -0.343 -0.404
 [409,] -0.330 -0.263 -0.352
 [410,] -0.415 -0.238 -0.049
 [411,] -0.331 -0.128 -0.123
 [412,] -0.124  0.560  0.736
 [413,]  0.252 -0.037 -0.080
 [414,] -0.425 -0.343 -0.404
 [415,] -0.425 -0.343 -0.404
 [416,] -0.425 -0.343 -0.404
 [417,] -0.425 -0.343 -0.404
 [418,] -0.425 -0.343 -0.404
 [419,] -0.425 -0.343 -0.404
 [420,] -0.425 -0.343 -0.404
 [421,] -0.425 -0.343 -0.404
 [422,] -0.425 -0.343 -0.404
 [423,] -0.425 -0.343 -0.404
 [424,] -0.425 -0.343 -0.404
 [425,] -0.425 -0.343 -0.404
 [426,] -0.425 -0.343 -0.404
 [427,] -0.425 -0.343 -0.404
 [428,] -0.189 -0.317 -0.390
 [429,] -0.240 -0.323 -0.393
 [430,]  0.375 -0.208 -0.195
 [431,]  0.187 -0.275 -0.367
 [432,] -0.425 -0.343 -0.404
 [433,]  0.748 -0.001  0.094
 [434,]  0.647 -0.225 -0.339
 [435,]  0.533 -0.237 -0.346
 [436,]  0.345 -0.258 -0.357
 [437,] -0.425 -0.343 -0.404
 [438,] -0.425 -0.343 -0.404
 [439,] -0.425 -0.343 -0.404
 [440,] -0.277 -0.327 -0.395
 [441,]  0.283 -0.265 -0.361
 [442,]  0.912 -0.195 -0.322
 [443,] -0.421 -0.296 -0.244
 [444,]  1.889  0.614  0.628
 [445,] -0.425 -0.343 -0.404
 [446,] -0.179 -0.205 -0.315
 [447,] -0.425 -0.343 -0.404
 [448,] -0.248 -0.139  0.014
 [449,] -0.398 -0.104 -0.116
 [450,] -0.403 -0.156 -0.280
 [451,] -0.232 -0.137 -0.270
 [452,] -0.147 -0.016  0.105
 [453,]  0.119 -0.052 -0.088
 [454,]  1.207  0.176 -0.079
 [455,] -0.269  0.303  0.152
 [456,] -0.245 -0.058  0.068
 [457,]  0.143  0.024 -0.028
 [458,] -0.135 -0.082 -0.095
 [459,]  0.053  0.916  1.147
 [460,] -0.151 -0.089 -0.099
 [461,] -0.097 -0.046  0.207
 [462,] -0.033  0.069  0.456
 [463,] -0.127 -0.077 -0.092
 [464,] -0.121 -0.067 -0.085
 [465,]  0.200  0.480  0.688
 [466,]  0.251 -0.032 -0.077
 [467,] -0.304 -0.151 -0.278
 [468,]  0.385  0.740  1.026
 [469,] -0.134 -0.185 -0.147
 [470,]  0.262  0.042 -0.017
 [471,]  0.214  0.008  0.117
 [472,]  0.118 -0.002  0.111
 [473,]  0.118 -0.002  0.111
 [474,]  0.293  0.017  0.122
 [475,]  0.215  0.257  0.255
 [476,]  0.119  0.045  0.271
 [477,]  0.125  0.102  0.465
 [478,] -0.038  0.033 -0.020
 [479,]  0.223  0.171  0.215
 [480,]  0.173 -0.048 -0.076
 [481,] -0.169  0.179  0.364
 [482,]  0.021 -0.065 -0.086
 [483,] -0.120  0.029  0.264
 [484,]  0.479  0.553  0.577
 [485,]  0.162  0.053  0.286
 [486,]  0.619  0.204  0.215
 [487,] -0.143 -0.157 -0.145
 [488,] -0.065 -0.073 -0.073
 [489,]  0.082  0.286  0.286
 [490,]  0.007  0.160  0.064
 [491,] -0.089  0.063  0.147
 [492,]  0.323  0.337  0.463
 [493,]  0.493  0.017 -0.176
 [494,]  0.486  0.678  0.983
 [495,] -0.105  0.506  0.876
 [496,] -0.223 -0.097 -0.104
 [497,]  0.643  0.429  0.945
 [498,] -0.026  0.483  0.989
 [499,] -0.425 -0.343 -0.404
 [500,] -0.208  0.077  0.028
 [501,] -0.043  0.278  0.697
 [502,] -0.166 -0.160 -0.286
 [503,] -0.232  0.606  0.224
 [504,] -0.322  0.555  0.578
 [505,] -0.261  0.115  0.156
 [506,] -0.388 -0.010  0.075
 [507,] -0.407 -0.166 -0.009
 [508,]  0.662  0.952  1.173
 [509,]  1.765  0.802  0.781
 [510,]  0.913  0.686  0.704
 [511,] -0.253 -0.156 -0.126
 [512,]  0.817 -0.206 -0.328
 [513,] -0.425 -0.343 -0.404
 [514,]  0.006 -0.295 -0.378
 [515,]  0.051  0.441  0.423
 [516,] -0.409 -0.203 -0.311
 [517,] -0.249 -0.185 -0.301
 [518,] -0.217  0.157  0.313
 [519,] -0.425 -0.343 -0.404
 [520,]  0.178  0.439  0.672
 [521,] -0.301  0.023 -0.006
 [522,] -0.072  0.025 -0.164
 [523,]  0.206 -0.226 -0.205
 [524,] -0.407 -0.170 -0.021
 [525,] -0.342 -0.230 -0.330
 [526,] -0.421 -0.296 -0.244
 [527,] -0.425 -0.343 -0.404
 [528,] -0.425 -0.343 -0.404
 [529,] -0.354 -0.335 -0.400
 [530,]  0.216 -0.192 -0.311
 [531,]  0.194 -0.228 -0.206
 [532,] -0.079  0.381  0.487
 [533,] -0.252 -0.134 -0.268
 [534,]  0.651 -0.035 -0.212
 [535,]  0.554  0.861  0.938
 [536,] -0.095 -0.179 -0.170
 [537,]  0.481  0.854  1.514
 [538,] -0.425 -0.343 -0.404
 [539,] -0.425 -0.343 -0.404
 [540,] -0.318 -0.149  0.002
 [541,]  0.187  0.230  0.237
 [542,]  1.328  1.254  1.484
 [543,] -0.401 -0.132 -0.135
 [544,] -0.399 -0.117 -0.254
 [545,]  0.050  0.812  0.636
 [546,]  1.726  0.102 -0.135
 [547,]  0.701  0.001 -0.060
 [548,]  0.058  0.268  0.282
 [549,] -0.040  0.075  0.154
 [550,]  0.959  0.940  0.829
 [551,]  0.151  0.459  0.278
 [552,]  0.043  0.188  0.238
 [553,]  0.354  0.273  0.125
 [554,]  0.598  1.040  1.066
 [555,]  0.756  0.946  0.975
 [556,]  0.156  0.322  0.160
 [557,]  0.448  0.284  0.158
 [558,] -0.208  0.266  0.579
 [559,] -0.425 -0.343 -0.404
 [560,]  0.239  0.151  0.045
 [561,] -0.425 -0.343 -0.404
 [562,] -0.187  0.408  1.070
 [563,] -0.362  0.231  0.540
 [564,]  0.547  0.677  0.649
 [565,]  0.994  1.190  1.194
 [566,]  1.044  0.868  0.919
 [567,]  0.256  0.278  0.156
 [568,]  1.089 -0.107 -0.266
 [569,]  0.779  0.686  0.964
 [570,]  0.567  0.353  0.644
 [571,]  0.028  0.382  0.384
 [572,]  0.603  0.434  0.708
 [573,]  0.613  0.519  0.285
 [574,]  0.830  0.650  0.397
 [575,]  0.287 -0.001  0.541
 [576,]  0.410  0.135  0.032
 [577,]  0.448  0.376  0.219
 [578,]  0.646  0.819  0.909
 [579,]  0.433  0.106  0.023
 [580,]  0.628  0.925  0.425
 [581,]  0.732  0.762  0.713
 [582,] -0.024  0.361  0.527
 [583,]  0.409  0.526  0.734
 [584,]  0.267  0.201  0.078
 [585,]  0.087  0.262  0.287
 [586,] -0.425 -0.343 -0.404
 [587,] -0.425 -0.343 -0.404
 [588,]  0.714  0.803  1.053
 [589,]  1.304  1.231  1.598
 [590,]  0.181  0.242  0.391
 [591,]  0.729  0.629  0.357
 [592,]  0.308 -0.193 -0.313
 [593,] -0.092 -0.306 -0.384
 [594,] -0.425 -0.343 -0.404
 [595,]  0.666 -0.223 -0.337
 [596,]  0.262  0.107  0.171
 [597,]  0.035 -0.292 -0.376
 [598,] -0.408 -0.178 -0.037
 [599,]  0.820  0.405  0.658
 [600,]  0.574  0.509  0.703
 [601,] -0.096  0.062  0.146
 [602,]  0.601  0.185  0.063
 [603,]  0.437  0.157 -0.083
 [604,] -0.141 -0.312 -0.387
 [605,] -0.425 -0.343 -0.404
 [606,] -0.425 -0.343 -0.404
 [607,] -0.145 -0.154 -0.153
 [608,] -0.421 -0.296 -0.244
 [609,] -0.044 -0.143 -0.147
 [610,] -0.056  0.327  0.165
 [611,]  0.229  0.327  0.457
 [612,] -0.031  0.090  0.018
 [613,]  0.069 -0.060 -0.083
 [614,]  1.553  0.659  0.496
 [615,]  0.588  0.475  0.552
 [616,] -0.227  0.017  0.257
 [617,]  0.654  0.588  0.599
 [618,]  0.376 -0.031 -0.067
 [619,] -0.128 -0.086 -0.098
 [620,] -0.204 -0.145 -0.275
 [621,] -0.223 -0.160 -0.129
 [622,] -0.425 -0.343 -0.404
 [623,] -0.425 -0.343 -0.404
 [624,] -0.425 -0.343 -0.404
 [625,] -0.425 -0.343 -0.404
 [626,] -0.183  0.080  0.013
 [627,] -0.425 -0.343 -0.404
 [628,] -0.425 -0.343 -0.404
 [629,] -0.425 -0.343 -0.404
 [630,]  0.203 -0.274 -0.366
 [631,] -0.425 -0.343 -0.404
 [632,] -0.425 -0.343 -0.404
 [633,]  1.278 -0.086 -0.254
 [634,]  0.031 -0.012  0.106
 [635,] -0.051  0.031 -0.021
 [636,]  0.351  0.419  0.657
 [637,] -0.114 -0.050 -0.213
 [638,]  0.137  0.219  0.543
 [639,]  0.246  0.887  0.830
 [640,]  0.127  0.161  0.209
 [641,] -0.122 -0.086 -0.098
 [642,] -0.032  0.407  0.514
 [643,] -0.217 -0.136  0.016
 [644,] -0.211 -0.192 -0.177
 [645,] -0.308 -0.175 -0.155
 [646,] -0.132 -0.133 -0.268
 [647,] -0.225 -0.201 -0.173
 [648,]  0.241  0.268  0.252
 [649,] -0.130 -0.025  0.099
 [650,]  0.859  1.094  1.374
 [651,]  0.834  0.625  0.509
 [652,] -0.193  0.312  0.748
 [653,]  0.278  0.015  0.121
 [654,]  0.685  0.065  0.149
 [655,]  0.020  0.567  1.044
 [656,]  0.016 -0.014  0.105
 [657,]  0.155  0.090  0.162
 [658,]  0.136  0.046  0.272
 [659,]  0.139  0.029 -0.025
 [660,] -0.248 -0.095 -0.102
 [661,] -0.117  0.211  0.680
 [662,] -0.026  0.034 -0.019
 [663,] -0.103  0.025 -0.024
 [664,]  0.096  0.359  0.610
 [665,] -0.111 -0.026 -0.197
 [666,] -0.099  0.026 -0.024
 [667,]  0.090  0.047 -0.012
 [668,]  0.616  0.161  0.214
 [669,]  0.784  0.532  0.458
 [670,]  0.537  0.507  0.703
 [671,]  0.039  0.091  0.018
 [672,]  0.137  0.140  0.039
 [673,]  0.470  0.078  0.160
 [674,] -0.224  0.131  0.037
 [675,] -0.149 -0.089 -0.099
 [676,] -0.277 -0.042 -0.206
 [677,] -0.420 -0.286 -0.210
 [678,]  0.130 -0.282 -0.370
 [679,] -0.417 -0.273 -0.358
 [680,] -0.198  0.210  0.385
 [681,] -0.201  0.210  0.385
 [682,] -0.425 -0.343 -0.404
 [683,] -0.298  0.090  0.307
 [684,]  1.008  1.253  1.912
 [685,]  0.328  0.294  0.010
 [686,]  0.157  0.211  0.086
 [687,] -0.425 -0.343 -0.404
 [688,] -0.239 -0.111 -0.252
 [689,] -0.265 -0.325 -0.394
 [690,] -0.330  0.536  1.313
 [691,]  0.393 -0.060 -0.087
 [692,] -0.425 -0.343 -0.404
 [693,] -0.335  0.432  0.266
 [694,] -0.425 -0.343 -0.404
 [695,]  0.371 -0.255 -0.355
 [696,] -0.425 -0.343 -0.404
 [697,]  0.371 -0.255 -0.355
 [698,] -0.417 -0.269 -0.355
 [699,]  1.167 -0.167 -0.307
 [700,] -0.142 -0.312 -0.387
 [701,] -0.425 -0.343 -0.404
 [702,]  0.836 -0.057 -0.229
 [703,] -0.417 -0.269 -0.355
 [704,]  1.033 -0.109 -0.266
 [705,]  0.733  0.036 -0.166
 [706,]  0.854 -0.128 -0.277
 [707,] -0.379  0.055 -0.011
 [708,] -0.425 -0.343 -0.404
 [709,] -0.425 -0.343 -0.404
 [710,] -0.425 -0.343 -0.404
 [711,]  0.073 -0.161 -0.160
 [712,] -0.425 -0.343 -0.404
 [713,]  0.258  0.232  0.126
 [714,] -0.425 -0.343 -0.404
 [715,] -0.425 -0.343 -0.404
 [716,] -0.425 -0.343 -0.404
 [717,] -0.168  0.351  0.366
 [718,]  0.199  0.128  0.058
 [719,] -0.425 -0.343 -0.404
 [720,] -0.317 -0.011 -0.029
 [721,] -0.138 -0.238 -0.338
 [722,]  0.130 -0.213 -0.324
 [723,]  0.661 -0.143 -0.284
 [724,] -0.142 -0.154 -0.153
 [725,] -0.425 -0.343 -0.404
 [726,] -0.425 -0.343 -0.404
 [727,] -0.425 -0.343 -0.404
 [728,]  0.588  0.252 -0.021
 [729,]  1.216 -0.058  0.050
 [730,] -0.425 -0.343 -0.404
 [731,]  1.104 -0.105 -0.265
 [732,]  0.980  0.944  0.987
 [733,]  0.476 -0.244 -0.349
 [734,] -0.425 -0.343 -0.404
 [735,] -0.425 -0.343 -0.404
 [736,] -0.174 -0.315 -0.389
 [737,] -0.425 -0.343 -0.404
 [738,]  0.748 -0.214 -0.332
 [739,] -0.425 -0.343 -0.404
 [740,] -0.115 -0.309 -0.385
 [741,] -0.425 -0.343 -0.404
 [742,] -0.425 -0.343 -0.404
 [743,] -0.425 -0.343 -0.404
 [744,]  0.676 -0.221 -0.337
 [745,]  0.468 -0.245 -0.350
 [746,] -0.425 -0.343 -0.404
 [747,] -0.425 -0.343 -0.404
 [748,] -0.425 -0.343 -0.404
 [749,]  1.180 -0.166 -0.306
 [750,]  0.837 -0.204 -0.327
 [751,]  0.371  0.446  0.535
 [752,]  1.641  0.954  0.432
 [753,] -0.298 -0.092 -0.083
 [754,] -0.425 -0.343 -0.404
 [755,] -0.245 -0.323 -0.393
 [756,] -0.425 -0.343 -0.404
 [757,] -0.425 -0.343 -0.404
 [758,] -0.425 -0.343 -0.404
 [759,] -0.425 -0.343 -0.404
 [760,] -0.250 -0.192 -0.167
 [761,] -0.425 -0.343 -0.404
 [762,] -0.321 -0.281 -0.225
 [763,] -0.425 -0.343 -0.404
 [764,] -0.274 -0.326 -0.395
 [765,] -0.425 -0.343 -0.404
 [766,] -0.425 -0.343 -0.404
 [767,] -0.248 -0.095 -0.102
 [768,] -0.174 -0.315 -0.389
 [769,] -0.425 -0.343 -0.404
 [770,] -0.425 -0.343 -0.404
 [771,] -0.425 -0.343 -0.404
 [772,] -0.425 -0.343 -0.404
 [773,] -0.425 -0.343 -0.404
 [774,]  0.452  0.455  0.540
 [775,] -0.425 -0.343 -0.404
 [776,] -0.425 -0.343 -0.404
 [777,] -0.425 -0.343 -0.404
 [778,] -0.425 -0.343 -0.404
 [779,] -0.425 -0.343 -0.404
 [780,] -0.425 -0.343 -0.404
 [781,] -0.425 -0.343 -0.404
 [782,] -0.194  0.122  0.316
 [783,] -0.425 -0.343 -0.404
 [784,] -0.336 -0.229 -0.329
 [785,] -0.416 -0.245 -0.071
 [786,]  0.008  0.161  0.313
 [787,] -0.404 -0.163 -0.285
 [788,] -0.101 -0.307 -0.384
 [789,] -0.406 -0.165  0.010
 [790,] -0.315 -0.250 -0.344
 [791,] -0.425 -0.343 -0.404
 [792,] -0.425 -0.343 -0.404
 [793,] -0.425 -0.343 -0.404
 [794,] -0.425 -0.343 -0.404
 [795,]  1.328  1.254  1.484
 [796,]  1.328  1.254  1.484
 [797,]  1.328  1.254  1.484
 [798,]  1.328  1.254  1.484
 [799,]  1.328  1.254  1.484
 [800,]  1.328  1.254  1.484
 [801,]  1.328  1.254  1.484
 [802,]  1.328  1.254  1.484
 [803,]  1.328  1.254  1.484
 [804,]  1.328  1.254  1.484
 [805,] -0.425 -0.343 -0.404
 [806,] -0.425 -0.343 -0.404
 [807,] -0.342 -0.334 -0.399
 [808,] -0.425 -0.343 -0.404
 [809,] -0.425 -0.343 -0.404
 [810,] -0.425 -0.343 -0.404
 [811,] -0.425 -0.343 -0.404
 [812,] -0.425 -0.343 -0.404
 [813,] -0.425 -0.343 -0.404
 [814,] -0.425 -0.343 -0.404
 [815,] -0.425 -0.343 -0.404
 [816,] -0.425 -0.343 -0.404
 [817,] -0.425 -0.343 -0.404
 [818,] -0.425 -0.343 -0.404
 [819,] -0.425 -0.343 -0.404
 [820,] -0.425 -0.343 -0.404
 [821,] -0.425 -0.343 -0.404
 [822,] -0.425 -0.343 -0.404
 [823,] -0.425 -0.343 -0.404
 [824,] -0.425 -0.343 -0.404
 [825,] -0.425 -0.343 -0.404
 [826,] -0.425 -0.343 -0.404
 [827,] -0.425 -0.343 -0.404
 [828,] -0.425 -0.343 -0.404
 [829,] -0.425 -0.343 -0.404
 [830,] -0.425 -0.343 -0.404
 [831,] -0.425 -0.343 -0.404
 [832,] -0.425 -0.343 -0.404
 [833,] -0.425 -0.343 -0.404
 [834,] -0.425 -0.343 -0.404
 [835,] -0.425 -0.343 -0.404
 [836,] -0.425 -0.343 -0.404
 [837,] -0.425 -0.343 -0.404
 [838,] -0.425 -0.343 -0.404
 [839,] -0.425 -0.343 -0.404
 [840,] -0.425 -0.343 -0.404
 [841,] -0.425 -0.343 -0.404
 [842,] -0.425 -0.343 -0.404
 [843,] -0.425 -0.343 -0.404
 [844,] -0.425 -0.343 -0.404
 [845,]  1.167 -0.167 -0.307
 [846,] -0.425 -0.343 -0.404
 [847,] -0.425 -0.343 -0.404
 [848,] -0.425 -0.343 -0.404
 [849,] -0.425 -0.343 -0.404
 [850,] -0.078  0.282  0.265
 [851,] -0.393 -0.058 -0.086
 [852,]  0.088  0.260  0.404
 [853,]  0.091  0.109  0.297
 [854,]  0.357 -0.188 -0.310
 [855,] -0.425 -0.343 -0.404
 [856,] -0.291  0.080  0.170
 [857,] -0.425 -0.343 -0.404
 [858,] -0.267 -0.326 -0.394
 [859,] -0.425 -0.343 -0.404
 [860,] -0.326 -0.332 -0.398
 [861,] -0.248 -0.324 -0.393
 [862,] -0.425 -0.343 -0.404
 [863,] -0.425 -0.343 -0.404
 [864,] -0.354 -0.335 -0.400
 [865,] -0.425 -0.343 -0.404
 [866,] -0.397 -0.082  0.054
 [867,]  0.042 -0.037 -0.207
 [868,]  0.140 -0.165 -0.163
 [869,] -0.083 -0.074 -0.100
 [870,] -0.425 -0.343 -0.404
 [871,] -0.425 -0.343 -0.404
 [872,] -0.106  0.031  0.265
 [873,] -0.217 -0.007 -0.184
 [874,] -0.416 -0.261 -0.350
 [875,] -0.400 -0.097  0.228
 [876,] -0.345 -0.254 -0.346
 [877,] -0.425 -0.343 -0.404
 [878,] -0.425 -0.343 -0.404
 [879,] -0.425 -0.343 -0.404
 [880,] -0.425 -0.343 -0.404
 [881,] -0.172 -0.315 -0.389
 [882,]  0.310 -0.181 -0.306
 [883,] -0.425 -0.343 -0.404
 [884,] -0.338 -0.333 -0.399
 [885,] -0.425 -0.343 -0.404
 [886,] -0.425 -0.343 -0.404
 [887,] -0.425 -0.343 -0.404
 [888,] -0.054  0.115  0.320
 [889,] -0.048  0.116  0.321
 [890,] -0.048  0.116  0.321
 [891,] -0.059  0.064  0.147
 [892,] -0.054  0.115  0.320
 [893,] -0.136  0.106  0.315
 [894,] -0.425 -0.343 -0.404
 [895,]  0.036  0.313  0.726
 [896,]  0.575  0.437  0.907
 [897,] -0.354 -0.335 -0.400
 [898,]  0.335  0.162  0.180
 [899,] -0.425 -0.343 -0.404
 [900,] -0.425 -0.343 -0.404
 [901,] -0.425 -0.343 -0.404
 [902,] -0.425 -0.343 -0.404
 [903,]  1.325  0.198  0.321
 [904,] -0.425 -0.343 -0.404
 [905,] -0.425 -0.343 -0.404
 [906,] -0.425 -0.343 -0.404
 [907,] -0.425 -0.343 -0.404
 [908,] -0.425 -0.343 -0.404
 [909,] -0.425 -0.343 -0.404
 [910,] -0.425 -0.343 -0.404
 [911,] -0.425 -0.343 -0.404
 [912,] -0.425 -0.343 -0.404
 [913,] -0.425 -0.343 -0.404
 [914,] -0.425 -0.343 -0.404
 [915,] -0.425 -0.343 -0.404
 [916,] -0.350 -0.288 -0.239
 [917,] -0.354 -0.335 -0.400
 [918,]  0.332  0.081 -0.002
 [919,]  0.732  0.382  0.488
 [920,] -0.425 -0.343 -0.404
 [921,] -0.407 -0.191 -0.304
 [922,] -0.425 -0.343 -0.404
 [923,] -0.425 -0.343 -0.404
 [924,] -0.425 -0.343 -0.404
 [925,] -0.425 -0.343 -0.404
 [926,] -0.425 -0.343 -0.404
 [927,] -0.421 -0.296 -0.244
 [928,] -0.402 -0.140 -0.140
 [929,] -0.040 -0.180 -0.172
 [930,] -0.425 -0.343 -0.404
 [931,] -0.251 -0.186 -0.146
 [932,] -0.411 -0.214 -0.189
 [933,] -0.044  0.104 -0.112
 [934,] -0.425 -0.343 -0.404
 [935,] -0.054  0.115  0.320
 [936,] -0.054  0.115  0.320
 [937,]  0.032  0.125  0.325
 [938,] -0.425 -0.343 -0.404
 [939,] -0.425 -0.343 -0.404
 [940,] -0.425 -0.343 -0.404
 [941,] -0.425 -0.343 -0.404
 [942,] -0.425 -0.343 -0.404
 [943,] -0.140 -0.312 -0.387
 [944,]  0.556  0.435  0.230
 [945,]  0.204  0.669  0.675
 [946,]  1.068  0.643  0.389
 [947,]  0.092  0.019 -0.041
 [948,]  0.255  0.190  0.210
 [949,]  0.106  0.092  0.191
 [950,] -0.425 -0.343 -0.404
 [951,]  0.639  0.513  0.308
 [952,]  0.183  0.287  0.146
 [953,]  0.855  0.885  0.794
 [954,]  0.584  0.779  0.468
 [955,] -0.421 -0.296 -0.244
 [956,]  0.400  0.002 -0.056
 [957,]  0.420  0.166  0.053
 [958,]  1.545  0.506  0.275
 [959,] -0.338  0.437  0.813
 [960,]  1.895  0.199  0.206
 [961,] -0.401 -0.115  0.144
 [962,] -0.242 -0.115  0.030
 [963,] -0.397 -0.082  0.054
 [964,] -0.329 -0.228 -0.329
 [965,] -0.326 -0.142 -0.272
 [966,] -0.407 -0.182 -0.158
 [967,] -0.425 -0.343 -0.404
 [968,]  0.311  0.750  1.172
 [969,] -0.291  0.217  0.235
 [970,] -0.354 -0.335 -0.400
 [971,] -0.251 -0.213 -0.320
 [972,] -0.425 -0.343 -0.404
 [973,] -0.425 -0.343 -0.404
 [974,]  0.829  1.117  1.824
 [975,] -0.345 -0.254 -0.346
 [976,]  0.829  1.117  1.824
 [977,] -0.045  0.116  0.321
 [978,] -0.425 -0.343 -0.404
 [979,] -0.425 -0.343 -0.404
 [980,] -0.045 -0.020  0.091
 [981,] -0.312 -0.220 -0.323
 [982,]  1.524  0.173 -0.085
 [983,] -0.425 -0.343 -0.404
 [984,]  0.412  0.347  0.598
 [985,]  0.058  0.054 -0.007
 [986,] -0.216  0.128  0.331
 [987,]  0.346  0.202  0.400
 [988,]  0.170  0.247  0.395
 [989,]  0.958  0.336  0.030
 [990,]  0.305 -0.015  0.063
 [991,] -0.421 -0.296 -0.244
 [992,] -0.389 -0.023 -0.053
 [993,] -0.354 -0.335 -0.400
 [994,] -0.425 -0.343 -0.404
 [995,] -0.331 -0.228 -0.329
 [996,]  0.385  0.000 -0.186
 [997,] -0.320 -0.127 -0.122
 [998,]  0.155 -0.232 -0.208
 [999,]  0.717 -0.113  0.020
[1000,] -0.420 -0.292 -0.231
[1001,] -0.212  0.214  0.398
[1002,]  0.099 -0.058 -0.092
[1003,]  0.365  0.428  0.384
[1004,]  0.241  0.818  0.515
[1005,]  0.146  0.004  0.105
[1006,] -0.095  0.208  0.243
[1007,]  0.720  1.492  1.269
[1008,]  0.083  0.222 -0.035
[1009,] -0.021 -0.017  0.093
[1010,] -0.425 -0.343 -0.404
[1011,]  0.589 -0.042 -0.077
[1012,] -0.425 -0.343 -0.404
[1013,] -0.425 -0.343 -0.404
[1014,] -0.425 -0.343 -0.404
[1015,] -0.425 -0.343 -0.404
[1016,] -0.425 -0.343 -0.404
[1017,] -0.425 -0.343 -0.404
[1018,] -0.016  0.175 -0.065
[1019,]  0.265  0.183 -0.063
[1020,]  0.152  0.036 -0.020
[1021,] -0.144 -0.265 -0.227
[1022,] -0.421 -0.296 -0.244
[1023,] -0.421 -0.296 -0.244
[1024,] -0.195 -0.029 -0.198
[1025,] -0.357  0.253  0.276
[1026,] -0.425 -0.343 -0.404
[1027,] -0.211  0.128  0.331
[1028,] -0.263 -0.325 -0.394
[1029,]  1.378  1.444  1.471
[1030,] -0.149  0.085 -0.123
[1031,] -0.216  0.077  0.158
[1032,] -0.406 -0.164  0.000
[1033,] -0.167  0.486  0.402
[1034,] -0.425 -0.343 -0.404
[1035,] -0.216  0.520  0.849
[1036,] -0.260 -0.194 -0.168
[1037,] -0.425 -0.343 -0.404
[1038,] -0.425 -0.343 -0.404
[1039,]  1.178  0.492  0.416
[1040,] -0.338 -0.333 -0.399
[1041,]  0.459  0.304  0.412
[1042,]  1.483  0.887  1.249
[1043,]  0.967  1.005  0.909
[1044,]  0.865  0.131  0.320
[1045,]  1.457  0.823  0.799
[1046,]  0.417  0.280  0.434
[1047,]  0.124 -0.133 -0.271
[1048,] -0.229 -0.106 -0.249
[1049,] -0.252 -0.196 -0.180
[1050,] -0.411 -0.211 -0.161
[1051,] -0.354 -0.335 -0.400
[1052,] -0.398 -0.082  0.194
[1053,] -0.392 -0.057 -0.215
[1054,] -0.335 -0.260 -0.350
[1055,] -0.412 -0.221 -0.194
[1056,] -0.250 -0.196 -0.180
[1057,] -0.425 -0.343 -0.404
[1058,] -0.318 -0.126  0.302
[1059,] -0.081  0.582  0.889
[1060,] -0.425 -0.343 -0.404
[1061,]  0.489  1.655  2.186
[1062,] -0.249 -0.250 -0.345
[1063,]  0.205  0.039 -0.158
[1064,]  0.275  0.971  0.746
[1065,] -0.111  0.258 -0.009
[1066,] -0.212  0.249  0.438
[1067,] -0.173 -0.204 -0.315
[1068,]  0.376  0.574  0.352
[1069,]  1.231  0.392  0.920
[1070,] -0.030  0.011 -0.018
[1071,] -0.249 -0.198 -0.154
[1072,] -0.425 -0.343 -0.404
[1073,] -0.425 -0.343 -0.404
[1074,] -0.263 -0.199 -0.154
[1075,]  0.254  0.205  0.210
[1076,]  1.416  1.418  1.732
[1077,]  1.351  1.605  1.864
[1078,]  0.830  1.288  1.374
[1079,] -0.337 -0.286 -0.239
[1080,]  1.310  1.350  1.548
[1081,] -0.420 -0.292 -0.231
[1082,]  0.203  0.357  0.366
[1083,]  0.056 -0.164 -0.135
[1084,]  0.578  0.735  0.880
[1085,] -0.015  0.059  0.144
[1086,] -0.173 -0.189 -0.149
[1087,] -0.425 -0.343 -0.404
[1088,] -0.136 -0.254 -0.193
[1089,]  0.080 -0.038  0.180
[1090,]  1.059  1.053  1.086
[1091,] -0.172 -0.137 -0.270
[1092,] -0.166 -0.184 -0.146
[1093,]  1.451  1.208  1.306
[1094,] -0.274 -0.326 -0.395
[1095,]  0.297  0.323  0.600
[1096,]  0.811  0.911  0.984
[1097,] -0.236 -0.067  0.035
[1098,] -0.346  0.348  0.366
[1099,] -0.158 -0.240 -0.339
[1100,] -0.326 -0.332 -0.398
[1101,]  0.845  0.814  1.069
[1102,]  0.777  0.511  0.417
[1103,]  0.203  0.444  0.719
[1104,]  0.498  0.714  0.684
[1105,]  1.450  0.869  0.663
[1106,]  0.447  0.218  0.254
[1107,]  0.680  0.730  0.581
[1108,]  0.607  0.327  0.157
[1109,]  0.531  0.242  0.102
[1110,]  0.365  0.187  0.492
[1111,] -0.153 -0.232 -0.334
[1112,] -0.348 -0.335 -0.399
[1113,]  0.008 -0.104 -0.250
[1114,]  0.848  0.674  1.122
[1115,] -0.325 -0.332 -0.398
[1116,] -0.124 -0.056 -0.217
[1117,]  0.031 -0.086 -0.083
[1118,]  0.020 -0.185 -0.305
[1119,]  0.831  1.030  1.349
[1120,] -0.139 -0.146 -0.120
[1121,]  0.980  0.729  1.252
[1122,] -0.271 -0.326 -0.395
[1123,]  0.024 -0.005 -0.185
[1124,] -0.151 -0.009 -0.029
[1125,] -0.245 -0.254 -0.347
[1126,]  0.052 -0.160 -0.132
[1127,]  0.721  1.159  1.568
[1128,]  1.168  1.057  1.033
[1129,]  0.981  0.810  0.640
[1130,]  0.821  0.921  1.086
[1131,]  0.201  0.290  0.555
[1132,]  0.567  0.959  1.125
[1133,]  0.651  0.696  0.412
[1134,] -0.425 -0.343 -0.404
[1135,] -0.065 -0.050  0.071
[1136,]  0.135  0.236  0.398
[1137,]  0.003 -0.146 -0.278
[1138,] -0.135 -0.069 -0.086
[1139,] -0.140 -0.184 -0.173
[1140,] -0.425 -0.343 -0.404
[1141,] -0.033  0.093  0.010
[1142,] -0.236 -0.161 -0.146
[1143,]  1.436  1.215  1.033
[1144,]  1.489  1.560  1.971
[1145,] -0.143 -0.156 -0.154
[1146,]  0.044 -0.111 -0.256
[1147,]  0.696  1.019  1.051
[1148,]  0.177  0.088  0.160
[1149,]  0.895  0.023 -0.177
[1150,]  0.145 -0.280 -0.369
[1151,]  0.035 -0.154 -0.284
[1152,]  0.589 -0.231 -0.342
[1153,]  0.347 -0.177 -0.303
[1154,]  0.396 -0.114 -0.262
[1155,] -0.425 -0.343 -0.404
[1156,]  0.573  0.079  0.278
[1157,] -0.425 -0.343 -0.404
[1158,] -0.311 -0.330 -0.397
[1159,] -0.425 -0.343 -0.404
[1160,] -0.132 -0.202 -0.314
[1161,] -0.425 -0.343 -0.404
[1162,] -0.311 -0.203 -0.183
[1163,] -0.231 -0.322 -0.392
[1164,]  0.195  0.429  0.811
[1165,]  0.490  0.759  0.446
[1166,]  0.075  0.392  0.078
[1167,] -0.064 -0.142 -0.119
[1168,] -0.425 -0.343 -0.404
[1169,]  0.113  0.488  0.141
[1170,] -0.381  0.036 -0.153
[1171,]  0.822 -0.205 -0.328
[1172,] -0.425 -0.343 -0.404
[1173,]  0.063 -0.112  0.029
[1174,] -0.425 -0.343 -0.404
[1175,] -0.425 -0.343 -0.404
[1176,] -0.425 -0.343 -0.404
[1177,] -0.425 -0.343 -0.404
[1178,]  0.941 -0.192 -0.321
[1179,]  0.037 -0.154 -0.284
[1180,]  0.119 -0.145 -0.279
[1181,] -0.208 -0.141 -0.273
[1182,] -0.425 -0.343 -0.404
[1183,] -0.209 -0.106 -0.249
[1184,] -0.425 -0.343 -0.404
[1185,]  1.673  1.263  1.180
[1186,] -0.259 -0.278 -0.234
[1187,] -0.425 -0.343 -0.404
[1188,] -0.425 -0.343 -0.404
[1189,]  0.125 -0.067 -0.228
[1190,] -0.425 -0.343 -0.404
[1191,] -0.132 -0.264 -0.226
[1192,]  0.025  1.225  1.308
[1193,] -0.412 -0.233 -0.331
[1194,] -0.342 -0.334 -0.399
[1195,] -0.408 -0.185 -0.170
[1196,] -0.062 -0.303 -0.382
[1197,] -0.078 -0.167 -0.135
[1198,]  0.155  0.209  0.380
[1199,] -0.129 -0.109 -0.123
[1200,]  0.095 -0.034  0.063
[1201,]  0.483  0.573  0.747
[1202,] -0.167 -0.142  0.012
[1203,]  0.182  0.434  0.546
[1204,]  0.055 -0.112  0.012
[1205,]  0.108 -0.237 -0.211
[1206,]  0.423  0.555  0.322
[1207,]  0.651  0.482  0.555
[1208,] -0.094 -0.260 -0.224
[1209,]  0.112 -0.284 -0.371
[1210,] -0.057  0.060  0.127
[1211,]  0.246  0.146  0.337
[1212,] -0.172 -0.124 -0.261
[1213,]  0.074  0.208  0.380
[1214,]  0.225 -0.271 -0.364
[1215,]  0.239  0.219  0.385
[1216,]  0.564 -0.234 -0.344
[1217,]  0.045  0.197  0.374
[1218,]  0.007 -0.168 -0.164
[1219,] -0.377  0.087  0.149
[1220,]  0.825  0.887  1.532
[1221,] -0.015 -0.068 -0.098
[1222,]  0.261  0.102 -0.117
[1223,]  0.195  0.199  0.233
[1224,]  0.569  0.464  0.544
[1225,]  0.289  0.859  0.929
[1226,]  0.055 -0.009  0.107
[1227,]  0.230  0.006  0.105
[1228,] -0.075 -0.179 -0.143
[1229,] -0.128 -0.191 -0.167
[1230,]  0.435 -0.019 -0.060
[1231,] -0.046 -0.042 -0.209
[1232,] -0.060 -0.113 -0.256
[1233,] -0.190 -0.016 -0.061
[1234,] -0.153  0.030 -0.031
[1235,]  0.064  0.184  0.225
[1236,] -0.317 -0.153 -0.279
[1237,]  0.316  0.148  0.467
[1238,] -0.323 -0.069 -0.223
[1239,] -0.022 -0.022  0.090
[1240,]  0.445  0.730  0.556
[1241,]  0.328 -0.001 -0.186
[1242,] -0.101  0.003 -0.049
[1243,] -0.385  0.005 -0.034
[1244,] -0.119 -0.159 -0.286
[1245,]  0.145  0.047  0.273
[1246,]  0.215  0.055  0.277
[1247,]  0.070  0.294  0.427
[1248,] -0.099  0.195  0.234
[1249,]  0.176  0.368  0.614
[1250,] -0.111  0.445  0.669
[1251,] -0.210 -0.039  0.091
[1252,]  0.607  0.353  0.460
[1253,]  0.032  0.668  1.111
[1254,]  0.154  0.159  0.347
[1255,] -0.211 -0.088 -0.108
[1256,]  0.872  0.814  1.059
[1257,]  0.103 -0.061 -0.084
[1258,] -0.018  0.029  0.263
[1259,] -0.130  0.012  0.124
[1260,]  0.989  0.723  0.996
[1261,] -0.116 -0.131 -0.267
[1262,]  0.820  0.352  0.494
[1263,] -0.180  0.063 -0.137
[1264,]  0.359  0.076  0.004
[1265,]  0.370  0.033  0.121
[1266,] -0.043 -0.018 -0.193
[1267,] -0.115 -0.080 -0.094
[1268,]  0.184 -0.116 -0.122
[1269,]  0.532  0.683  0.680
[1270,]  0.114 -0.026  0.085
[1271,] -0.110 -0.012 -0.188
[1272,] -0.122 -0.033  0.084
[1273,] -0.127 -0.086 -0.098
[1274,] -0.219 -0.147 -0.276
[1275,] -0.059 -0.153 -0.282
[1276,] -0.115 -0.080 -0.094
[1277,]  0.108  0.027 -0.025
[1278,] -0.038 -0.072 -0.089
[1279,]  0.767  0.555  0.473
[1280,] -0.058 -0.143 -0.137
[1281,] -0.126 -0.072 -0.098
[1282,]  0.261  0.149  0.043
[1283,]  0.198  0.220  0.516
[1284,]  0.473  0.275  0.124
[1285,] -0.221  0.022 -0.035
[1286,]  0.682  0.180  0.225
[1287,] -0.127 -0.079 -0.103
[1288,]  0.874  0.059 -0.153
[1289,]  0.266  0.073  0.003
[1290,]  0.259 -0.056  0.074
[1291,]  0.079 -0.029 -0.201
[1292,]  0.439  0.092  0.013
[1293,]  0.098  0.157  0.346
[1294,]  0.359  0.083  0.008
[1295,] -0.201 -0.102  0.049
[1296,] -0.425 -0.343 -0.404
[1297,] -0.425 -0.343 -0.404
[1298,] -0.425 -0.343 -0.404
[1299,] -0.312 -0.220 -0.323
[1300,] -0.425 -0.343 -0.404
[1301,] -0.161 -0.037 -0.048
[1302,] -0.425 -0.343 -0.404
[1303,] -0.408 -0.185 -0.170
[1304,] -0.243 -0.323 -0.393
[1305,] -0.425 -0.343 -0.404
[1306,] -0.425 -0.343 -0.404
[1307,]  0.579 -0.121 -0.269
[1308,] -0.425 -0.343 -0.404
[1309,] -0.178  0.151 -0.079
[1310,] -0.425 -0.343 -0.404
[1311,]  0.053 -0.290 -0.375
[1312,] -0.425 -0.343 -0.404
[1313,]  0.100 -0.174 -0.298
[1314,] -0.425 -0.343 -0.404
[1315,] -0.425 -0.343 -0.404
[1316,] -0.425 -0.343 -0.404
[1317,] -0.425 -0.343 -0.404
[1318,] -0.425 -0.343 -0.404
[1319,] -0.425 -0.343 -0.404
[1320,] -0.425 -0.343 -0.404
[1321,] -0.425 -0.343 -0.404
[1322,] -0.425 -0.343 -0.404
[1323,] -0.425 -0.343 -0.404
[1324,] -0.425 -0.343 -0.404
[1325,] -0.425 -0.343 -0.404
[1326,] -0.425 -0.343 -0.404
[1327,] -0.425 -0.343 -0.404
[1328,] -0.425 -0.343 -0.404
[1329,]  0.258 -0.268 -0.362
[1330,] -0.152 -0.313 -0.387
[1331,] -0.425 -0.343 -0.404
[1332,]  0.080 -0.237 -0.200
[1333,]  1.430  1.448  1.181
[1334,]  0.791  0.304  0.011
[1335,] -0.425 -0.343 -0.404
[1336,] -0.367  0.157  0.067
[1337,]  0.044  0.923  1.280
[1338,] -0.322 -0.154 -0.279
[1339,] -0.425 -0.343 -0.404
[1340,] -0.425 -0.343 -0.404
[1341,]  0.169 -0.197 -0.314
[1342,]  0.557 -0.235 -0.344
[1343,] -0.425 -0.343 -0.404
[1344,]  0.022  0.408  0.090
[1345,]  0.706  0.979  1.309
[1346,] -0.395 -0.082 -0.231
[1347,] -0.342 -0.334 -0.399
[1348,] -0.425 -0.343 -0.404
[1349,] -0.405 -0.167 -0.288
[1350,] -0.412 -0.233 -0.331
[1351,] -0.425 -0.343 -0.404
[1352,] -0.248  0.218  0.123
[1353,] -0.425 -0.343 -0.404
[1354,]  0.051  0.143 -0.087
[1355,] -0.345 -0.334 -0.399
[1356,]  0.105  0.393  0.503
[1357,] -0.350 -0.288 -0.239
[1358,] -0.214  0.021 -0.036
[1359,] -0.425 -0.343 -0.404
[1360,]  0.141  0.424  0.540
[1361,] -0.425 -0.343 -0.404
[1362,] -0.425 -0.343 -0.404
[1363,] -0.403 -0.156 -0.280
[1364,]  1.054  0.421  0.945
[1365,] -0.425 -0.343 -0.404
[1366,] -0.425 -0.343 -0.404
[1367,] -0.425 -0.343 -0.404
[1368,] -0.425 -0.343 -0.404
[1369,] -0.425 -0.343 -0.404
[1370,] -0.416 -0.261 -0.350
[1371,] -0.277 -0.327 -0.395
[1372,] -0.362  0.211  0.248
[1373,] -0.425 -0.343 -0.404
[1374,] -0.129 -0.310 -0.386
[1375,] -0.425 -0.343 -0.404
[1376,]  0.380 -0.181 -0.306
[1377,] -0.425 -0.343 -0.404
[1378,] -0.425 -0.343 -0.404
[1379,] -0.425 -0.343 -0.404
[1380,] -0.124 -0.310 -0.386
[1381,] -0.347  0.321  0.036
[1382,] -0.425 -0.343 -0.404
[1383,]  0.120 -0.283 -0.371
[1384,] -0.425 -0.343 -0.404
[1385,] -0.425 -0.343 -0.404
[1386,] -0.425 -0.343 -0.404
[1387,] -0.425 -0.343 -0.404
[1388,] -0.404 -0.163 -0.284
[1389,] -0.184 -0.200 -0.183
[1390,] -0.119 -0.206 -0.031
[1391,]  0.567  0.785  0.757
[1392,] -0.233  0.633  0.778
[1393,]  0.890  0.693  0.710
[1394,]  0.758  1.008  1.484
[1395,]  0.774  0.354  0.442
[1396,] -0.132  0.233  0.539
[1397,] -0.041  0.350  0.337
[1398,]  0.196 -0.096 -0.248
[1399,]  0.576 -0.125  0.024
[1400,]  0.253 -0.050  0.078
[1401,]  0.503  0.803  0.604
[1402,]  1.199  0.988  1.207
[1403,]  0.596  0.890  1.278
[1404,]  0.566  0.651  1.389
[1405,]  0.856  0.460  0.565
[1406,]  0.563  1.389  1.852
[1407,]  0.051 -0.084  0.030
[1408,] -0.007  0.096 -0.117
[1409,]  0.476  0.095  0.300
[1410,] -0.013 -0.298 -0.379
[1411,] -0.317 -0.080  0.038
[1412,] -0.322 -0.115  0.041
[1413,] -0.129 -0.310 -0.386
[1414,] -0.038  0.345  0.316
[1415,]  0.396 -0.018  0.226
[1416,] -0.370  0.130 -0.091
[1417,] -0.425 -0.343 -0.404
[1418,] -0.425 -0.343 -0.404
[1419,]  0.380 -0.181 -0.306
[1420,] -0.425 -0.343 -0.404
[1421,] -0.425 -0.343 -0.404
[1422,]  0.211 -0.273 -0.365
[1423,] -0.404 -0.163 -0.284
[1424,]  0.040 -0.292 -0.376
[1425,] -0.347  0.321  0.036
[1426,] -0.425 -0.343 -0.404
[1427,] -0.425 -0.343 -0.404
[1428,] -0.425 -0.343 -0.404
[1429,] -0.425 -0.343 -0.404
[1430,] -0.425 -0.343 -0.404
[1431,] -0.161 -0.198 -0.182
[1432,] -0.139 -0.208 -0.033
[1433,] -0.425 -0.343 -0.404
[1434,] -0.147 -0.312 -0.387
[1435,] -0.120 -0.027 -0.198
[1436,] -0.394 -0.079 -0.229
[1437,] -0.189 -0.317 -0.390
[1438,] -0.395 -0.080 -0.100
[1439,] -0.244 -0.323 -0.393
[1440,] -0.277 -0.327 -0.395
[1441,] -0.238 -0.163 -0.147
[1442,] -0.425 -0.343 -0.404
[1443,] -0.420 -0.286 -0.210
[1444,] -0.331  0.481  0.557
[1445,] -0.055 -0.233 -0.336
[1446,] -0.398 -0.104 -0.116
[1447,] -0.410 -0.204 -0.156
[1448,] -0.425 -0.343 -0.404
[1449,]  0.052  0.003 -0.180
[1450,] -0.425 -0.343 -0.404
[1451,] -0.098  0.240  0.248
[1452,]  0.257 -0.268 -0.362
[1453,] -0.180  0.114 -0.103
[1454,]  0.098 -0.178 -0.005
[1455,] -0.425 -0.343 -0.404
[1456,] -0.425 -0.343 -0.404
[1457,] -0.425 -0.343 -0.404
[1458,] -0.425 -0.343 -0.404
[1459,] -0.425 -0.343 -0.404
[1460,] -0.425 -0.343 -0.404
[1461,] -0.425 -0.343 -0.404
[1462,] -0.425 -0.343 -0.404
[1463,] -0.425 -0.343 -0.404
[1464,] -0.425 -0.343 -0.404
[1465,] -0.425 -0.343 -0.404
[1466,] -0.425 -0.343 -0.404
[1467,] -0.425 -0.343 -0.404
[1468,] -0.220  0.701  0.287
[1469,] -0.425 -0.343 -0.404
[1470,] -0.425 -0.343 -0.404
[1471,] -0.425 -0.343 -0.404
[1472,] -0.425 -0.343 -0.404
[1473,] -0.425 -0.343 -0.404
[1474,] -0.425 -0.343 -0.404
[1475,] -0.425 -0.343 -0.404
[1476,] -0.243 -0.146  0.020
[1477,]  0.203 -0.061  0.061
[1478,] -0.425 -0.343 -0.404
[1479,] -0.425 -0.343 -0.404
[1480,] -0.354 -0.335 -0.400
[1481,] -0.425 -0.343 -0.404
[1482,] -0.403 -0.151 -0.277
[1483,] -0.425 -0.343 -0.404
[1484,] -0.425 -0.343 -0.404
[1485,] -0.425 -0.343 -0.404
[1486,] -0.425 -0.343 -0.404
[1487,] -0.425 -0.343 -0.404
[1488,] -0.425 -0.343 -0.404
[1489,] -0.425 -0.343 -0.404
[1490,] -0.425 -0.343 -0.404
[1491,] -0.425 -0.343 -0.404
[1492,] -0.343 -0.334 -0.399
[1493,] -0.425 -0.343 -0.404
[1494,] -0.425 -0.343 -0.404
[1495,] -0.411 -0.214 -0.189
[1496,] -0.425 -0.343 -0.404
[1497,]  0.595 -0.230 -0.342
[1498,] -0.425 -0.343 -0.404
[1499,] -0.425 -0.343 -0.404
[1500,] -0.425 -0.343 -0.404
[1501,] -0.425 -0.343 -0.404
[1502,] -0.425 -0.343 -0.404
[1503,] -0.425 -0.343 -0.404
[1504,] -0.425 -0.343 -0.404
[1505,] -0.425 -0.343 -0.404
[1506,] -0.425 -0.343 -0.404
[1507,] -0.425 -0.343 -0.404
[1508,] -0.425 -0.343 -0.404
[1509,] -0.425 -0.343 -0.404
[1510,] -0.425 -0.343 -0.404
[1511,] -0.425 -0.343 -0.404
[1512,] -0.425 -0.343 -0.404
[1513,] -0.425 -0.343 -0.404
[1514,]  0.112 -0.110 -0.256
[1515,]  0.305 -0.078 -0.237
[1516,]  1.247  0.563  1.026
[1517,]  0.764  0.087 -0.004
[1518,] -0.425 -0.343 -0.404
[1519,] -0.425 -0.343 -0.404
[1520,] -0.425 -0.343 -0.404
[1521,] -0.332 -0.150 -0.277
[1522,] -0.425 -0.343 -0.404
[1523,]  1.241  1.244  1.479
[1524,] -0.425 -0.343 -0.404
[1525,] -0.425 -0.343 -0.404
[1526,] -0.425 -0.343 -0.404
[1527,] -0.425 -0.343 -0.404
[1528,]  0.448  0.424  0.519
[1529,] -0.425 -0.343 -0.404
[1530,]  1.169  0.477  0.675
[1531,] -0.425 -0.343 -0.404
[1532,] -0.425 -0.343 -0.404
[1533,] -0.425 -0.343 -0.404
[1534,]  0.101 -0.157 -0.158
[1535,]  0.018 -0.225 -0.331
[1536,] -0.139 -0.202 -0.314
[1537,] -0.425 -0.343 -0.404
[1538,] -0.425 -0.343 -0.404
[1539,] -0.425 -0.343 -0.404
[1540,] -0.425 -0.343 -0.404
[1541,] -0.425 -0.343 -0.404
[1542,] -0.425 -0.343 -0.404
[1543,] -0.425 -0.343 -0.404
[1544,]  0.555 -0.043 -0.217
[1545,]  0.248  0.089 -0.125
[1546,]  0.371 -0.255 -0.355
[1547,] -0.425 -0.343 -0.404
[1548,]  1.248  0.543  0.589
[1549,] -0.425 -0.343 -0.404
[1550,]  0.532  1.166  1.436
[1551,]  0.452  0.455  0.540
[1552,] -0.425 -0.343 -0.404
[1553,]  0.828 -0.205 -0.328
[1554,] -0.425 -0.343 -0.404
[1555,]  1.167 -0.167 -0.307
[1556,]  0.257  0.233  0.266
[1557,] -0.325 -0.332 -0.398
[1558,]  0.371 -0.255 -0.355
[1559,]  0.371 -0.255 -0.355
[1560,]  0.360  0.365  0.481
[1561,]  0.418  0.148 -0.088
[1562,]  0.003 -0.296 -0.378
[1563,] -0.425 -0.343 -0.404
[1564,]  0.584  0.263  0.143
[1565,]  0.371 -0.255 -0.355
[1566,]  0.612 -0.229 -0.341
[1567,] -0.425 -0.343 -0.404
[1568,]  0.371 -0.255 -0.355
[1569,] -0.425 -0.343 -0.404
[1570,] -0.425 -0.343 -0.404
[1571,] -0.425 -0.343 -0.404
[1572,]  0.710  0.234  0.104
[1573,]  0.569 -0.233 -0.343
[1574,] -0.425 -0.343 -0.404
[1575,] -0.425 -0.343 -0.404
[1576,] -0.425 -0.343 -0.404
[1577,] -0.425 -0.343 -0.404
[1578,]  0.371 -0.255 -0.355
[1579,] -0.425 -0.343 -0.404
[1580,]  0.971 -0.189 -0.319
[1581,] -0.425 -0.343 -0.404
[1582,] -0.425 -0.343 -0.404
[1583,] -0.425 -0.343 -0.404
[1584,] -0.425 -0.343 -0.404
[1585,]  0.233  0.273  0.846
[1586,] -0.425 -0.343 -0.404
[1587,]  0.503 -0.241 -0.347
[1588,] -0.425 -0.343 -0.404
[1589,]  0.452  0.455  0.540
[1590,] -0.425 -0.343 -0.404
[1591,]  0.371 -0.255 -0.355
[1592,]  1.165 -0.168 -0.307
[1593,]  1.053 -0.180 -0.314
[1594,]  1.849 -0.092 -0.265
[1595,] -0.425 -0.343 -0.404
[1596,]  1.005  0.881  1.122
[1597,] -0.425 -0.343 -0.404
[1598,] -0.425 -0.343 -0.404
[1599,] -0.425 -0.343 -0.404
[1600,] -0.425 -0.343 -0.404
[1601,] -0.425 -0.343 -0.404
[1602,] -0.425 -0.343 -0.404
[1603,] -0.425 -0.343 -0.404
[1604,] -0.400 -0.106  0.178
[1605,] -0.308 -0.180 -0.297
[1606,]  1.084  0.060  0.002
[1607,]  0.969  0.000 -0.193
[1608,] -0.090  0.186  0.229
[1609,] -0.101  0.050  0.009
[1610,] -0.425 -0.343 -0.404
[1611,] -0.416 -0.261 -0.350
[1612,]  0.196  0.193 -0.056
[1613,] -0.416 -0.261 -0.350
[1614,] -0.425 -0.343 -0.404
[1615,] -0.405 -0.157  0.005
[1616,] -0.425 -0.343 -0.404
[1617,] -0.425 -0.343 -0.404
[1618,] -0.425 -0.343 -0.404
[1619,] -0.311 -0.330 -0.397
[1620,]  0.029  0.098  0.437
[1621,]  0.073 -0.288 -0.374
[1622,] -0.125 -0.194 -0.180
[1623,] -0.183 -0.190 -0.150
[1624,]  0.400  0.255  0.139
[1625,] -0.411 -0.214 -0.189
[1626,] -0.231  0.678  0.659
[1627,] -0.260 -0.325 -0.394
[1628,] -0.425 -0.343 -0.404
[1629,]  0.561 -0.028 -0.050
[1630,] -0.247 -0.063 -0.091
[1631,]  0.283  0.590  0.519
[1632,] -0.307  0.020 -0.008
[1633,]  0.074  0.276  0.582
[1634,] -0.401 -0.109  0.186
[1635,] -0.371  0.123  0.044
[1636,] -0.393 -0.050  0.058
[1637,]  0.546  0.816  0.935
[1638,] -0.153 -0.266 -0.227
[1639,] -0.365  0.211  0.663
[1640,] -0.001  0.189 -0.056
[1641,]  0.623 -0.227 -0.340
[1642,] -0.425 -0.343 -0.404
[1643,] -0.420 -0.292 -0.231
[1644,] -0.425 -0.343 -0.404
[1645,] -0.425 -0.343 -0.404
[1646,] -0.404 -0.147  0.038
[1647,] -0.425 -0.343 -0.404
[1648,] -0.133 -0.074 -0.100
[1649,] -0.345 -0.254 -0.346
[1650,] -0.335 -0.224 -0.326
[1651,] -0.251 -0.277 -0.233
[1652,] -0.425 -0.343 -0.404
[1653,] -0.425 -0.343 -0.404
[1654,] -0.425 -0.343 -0.404
[1655,] -0.425 -0.343 -0.404
[1656,] -0.425 -0.343 -0.404
[1657,] -0.425 -0.343 -0.404
[1658,] -0.425 -0.343 -0.404
[1659,] -0.425 -0.343 -0.404
[1660,] -0.425 -0.343 -0.404
[1661,] -0.425 -0.343 -0.404
[1662,] -0.403 -0.151 -0.277
[1663,] -0.425 -0.343 -0.404
[1664,]  0.322  0.036  0.134
[1665,] -0.411 -0.214 -0.189
[1666,] -0.411 -0.214 -0.189
[1667,] -0.411 -0.214 -0.189
[1668,] -0.264 -0.325 -0.394
[1669,] -0.425 -0.343 -0.404
[1670,] -0.412 -0.233 -0.331
[1671,] -0.425 -0.343 -0.404
[1672,] -0.425 -0.343 -0.404
[1673,] -0.344 -0.230 -0.045
[1674,] -0.425 -0.343 -0.404
[1675,] -0.425 -0.343 -0.404
[1676,] -0.425 -0.343 -0.404
[1677,] -0.425 -0.343 -0.404
[1678,] -0.425 -0.343 -0.404
[1679,] -0.425 -0.343 -0.404
[1680,] -0.425 -0.343 -0.404
[1681,] -0.425 -0.343 -0.404
[1682,] -0.425 -0.343 -0.404
[1683,] -0.425 -0.343 -0.404
[1684,] -0.160 -0.245 -0.342
[1685,] -0.425 -0.343 -0.404
[1686,] -0.425 -0.343 -0.404
[1687,] -0.425 -0.343 -0.404
[1688,]  0.404  0.052  0.273
[1689,] -0.425 -0.343 -0.404
[1690,] -0.425 -0.343 -0.404
[1691,] -0.425 -0.343 -0.404
[1692,] -0.425 -0.343 -0.404
[1693,] -0.425 -0.343 -0.404
[1694,]  0.224 -0.271 -0.364
[1695,]  0.107 -0.106 -0.253
[1696,]  0.438 -0.248 -0.351
[1697,]  2.151  1.545  1.287
[1698,]  0.631 -0.226 -0.340
[1699,]  0.838 -0.093 -0.253
[1700,]  0.540  0.179  1.075
[1701,]  0.136 -0.281 -0.370
[1702,]  2.011  0.331  0.014
[1703,]  1.434  0.494  0.129
[1704,]  0.346  0.191  0.227
[1705,]  1.986  0.113 -0.131
[1706,] -0.415 -0.238 -0.049
[1707,] -0.425 -0.343 -0.404
[1708,]  0.226 -0.113 -0.130
[1709,]  0.847  0.121 -0.111
[1710,]  0.408 -0.097  0.174
[1711,]  0.617  0.200  0.202
[1712,] -0.425 -0.343 -0.404
[1713,]  0.871  0.648  1.060
[1714,]  1.218  1.244  1.625
[1715,]  0.060  0.749  1.164
[1716,]  0.257 -0.140 -0.149
[1717,] -0.425 -0.343 -0.404
[1718,] -0.310  0.013  0.256
[1719,] -0.283  0.295  0.416
[1720,] -0.348 -0.335 -0.399
[1721,]  1.112  0.326  0.752
[1722,]  1.274  0.411  0.216
[1723,]  0.838 -0.042 -0.220
[1724,]  0.809  0.540  0.887
[1725,]  0.600  0.282  0.154
[1726,]  1.180  0.427  0.088
[1727,]  0.221  0.096  0.175
[1728,] -0.115  0.324  0.459
[1729,]  0.533 -0.031 -0.052
[1730,]  1.050  0.186  0.208
[1731,] -0.420 -0.286 -0.210
[1732,]  1.380  1.753  2.240
[1733,] -0.425 -0.343 -0.404
[1734,] -0.353  0.297  0.445
[1735,] -0.220  0.128  0.330
[1736,] -0.111  0.424  0.801
[1737,]  0.351  0.468  0.393
[1738,] -0.140  0.116  0.183
[1739,] -0.225  0.083  0.162
[1740,] -0.084  0.453  0.701
[1741,] -0.100  0.318  0.160
[1742,] -0.258 -0.325 -0.394
[1743,] -0.152 -0.066 -0.223
[1744,] -0.190  0.384  0.501
[1745,] -0.232 -0.021 -0.193
[1746,] -0.263  0.109  0.346
[1747,]  0.024 -0.293 -0.377
[1748,] -0.354 -0.335 -0.400
[1749,] -0.322 -0.112 -0.252
[1750,] -0.230  0.026 -0.032
[1751,] -0.261 -0.244 -0.341
[1752,] -0.098  0.453  0.406
[1753,]  0.300 -0.263 -0.360
[1754,]  0.316 -0.123 -0.267
[1755,]  0.780  1.179  0.592
[1756,] -0.425 -0.343 -0.404
[1757,] -0.131 -0.311 -0.386
[1758,] -0.425 -0.343 -0.404
[1759,]  0.033  0.013 -0.044
[1760,] -0.425 -0.343 -0.404
[1761,] -0.425 -0.343 -0.404
[1762,] -0.425 -0.343 -0.404
[1763,]  0.640  0.357  0.048
[1764,]  1.087  0.645  0.363
[1765,] -0.149 -0.256 -0.193
[1766,]  0.100 -0.174 -0.298
[1767,]  0.159  0.350  0.473
[1768,] -0.223 -0.114  0.014
[1769,] -0.425 -0.343 -0.404
[1770,] -0.425 -0.343 -0.404
[1771,] -0.247 -0.168 -0.161
[1772,] -0.425 -0.343 -0.404
[1773,] -0.425 -0.343 -0.404
[1774,] -0.425 -0.343 -0.404
[1775,] -0.345 -0.334 -0.399
[1776,]  0.136 -0.022 -0.198
[1777,] -0.197 -0.318 -0.390
[1778,] -0.245 -0.323 -0.393
[1779,]  0.135  0.041  0.140
[1780,] -0.420 -0.292 -0.231
[1781,]  0.106 -0.228 -0.178
[1782,] -0.161 -0.205 -0.316
[1783,] -0.154 -0.182 -0.161
[1784,]  0.217  0.010 -0.177
[1785,] -0.243  0.500  0.595
[1786,]  0.907  0.144  0.032
[1787,]  0.940  0.531  0.445
[1788,] -0.425 -0.343 -0.404
[1789,] -0.410 -0.187  0.124
[1790,]  1.136  0.312  0.324
[1791,]  0.240  0.078 -0.004
[1792,]  0.121 -0.091 -0.243
[1793,] -0.425 -0.343 -0.404
[1794,]  0.033 -0.120  0.024
[1795,] -0.425 -0.343 -0.404
[1796,] -0.232 -0.036  0.055
[1797,]  0.285 -0.141 -0.139
[1798,] -0.420 -0.286 -0.210
[1799,] -0.425 -0.343 -0.404
[1800,] -0.425 -0.343 -0.404
[1801,] -0.425 -0.343 -0.404
[1802,] -0.425 -0.343 -0.404
[1803,] -0.412 -0.233 -0.331
[1804,] -0.354 -0.335 -0.400
[1805,] -0.406 -0.167 -0.029
[1806,] -0.354 -0.335 -0.400
[1807,] -0.425 -0.343 -0.404
[1808,] -0.425 -0.343 -0.404
[1809,] -0.425 -0.343 -0.404
[1810,]  0.152 -0.199 -0.315
[1811,]  0.139  0.421  0.521
[1812,]  0.433  0.282  0.157
[1813,]  0.339 -0.105  0.169
[1814,] -0.262 -0.171  0.133
[1815,] -0.166 -0.314 -0.388
[1816,] -0.184 -0.205 -0.316
[1817,] -0.337 -0.226 -0.032
[1818,] -0.137 -0.242 -0.341
[1819,]  0.545 -0.236 -0.345
[1820,]  1.526  0.266 -0.024
[1821,] -0.425 -0.343 -0.404
[1822,] -0.425 -0.343 -0.404
[1823,] -0.420 -0.286 -0.210
[1824,]  0.563  0.214  0.378
[1825,] -0.425 -0.343 -0.404
[1826,] -0.376  0.083  0.008
[1827,] -0.425 -0.343 -0.404
[1828,] -0.167 -0.315 -0.388
[1829,]  0.263  0.388  0.368
[1830,] -0.012  0.049 -0.010
[1831,] -0.425 -0.343 -0.404
[1832,]  0.152  0.263  0.277
[1833,] -0.425 -0.343 -0.404
[1834,]  0.011  0.051 -0.148
[1835,]  0.261  0.365  0.482
[1836,]  0.177  0.318  0.157
[1837,]  0.030  0.216  0.247
[1838,] -0.425 -0.343 -0.404
[1839,] -0.343 -0.334 -0.399
[1840,] -0.425 -0.343 -0.404
[1841,] -0.425 -0.343 -0.404
[1842,] -0.425 -0.343 -0.404
[1843,] -0.425 -0.343 -0.404
[1844,] -0.425 -0.343 -0.404
[1845,] -0.420 -0.292 -0.231
[1846,] -0.313 -0.222 -0.325
[1847,] -0.293  0.192  0.079
[1848,] -0.026  0.285  1.023
[1849,] -0.425 -0.343 -0.404
[1850,] -0.380  0.058  0.157
[1851,]  0.028 -0.293 -0.376
[1852,] -0.212 -0.320 -0.391
[1853,] -0.144 -0.312 -0.387
[1854,] -0.400 -0.127 -0.261
[1855,] -0.311 -0.330 -0.397
[1856,] -0.212 -0.320 -0.391
[1857,] -0.425 -0.343 -0.404
[1858,] -0.425 -0.343 -0.404
[1859,] -0.425 -0.343 -0.404
[1860,] -0.425 -0.343 -0.404
[1861,] -0.425 -0.343 -0.404
[1862,] -0.425 -0.343 -0.404
[1863,] -0.150  0.134  0.168
[1864,] -0.425 -0.343 -0.404
[1865,]  0.070  0.273  0.138
[1866,]  1.278  1.280  1.788
[1867,]  0.308  0.015  0.110
[1868,]  0.581  0.578  0.803
[1869,] -0.072 -0.184 -0.164
[1870,]  0.037 -0.219 -0.327
[1871,]  0.647  0.010 -0.043
[1872,] -0.043  0.244  0.572
[1873,] -0.385  0.030  0.414
[1874,] -0.420 -0.286 -0.210
[1875,]  0.143  0.191 -0.056
[1876,] -0.016 -0.251 -0.219
[1877,] -0.109 -0.228 -0.331
[1878,]  0.239 -0.270 -0.364
[1879,]  0.178  0.253  0.695
[1880,] -0.425 -0.343 -0.404
[1881,] -0.354 -0.335 -0.400
[1882,] -0.073 -0.304 -0.383
[1883,] -0.319 -0.275 -0.204
[1884,] -0.377  0.077  0.030
[1885,] -0.204  0.123  0.198
[1886,]  0.157  0.297  0.282
[1887,]  0.604  0.064  0.139
[1888,]  0.747  0.149 -0.091
[1889,]  0.798  0.297  0.587
[1890,]  0.099  0.071  0.133
[1891,]  0.561  0.394  0.498
[1892,]  0.735  0.844  0.795
[1893,]  0.635  0.833  0.789
[1894,]  0.955  0.188  0.486
[1895,]  0.214 -0.192 -0.311
[1896,] -0.058 -0.177 -0.142
[1897,] -0.425 -0.343 -0.404
[1898,] -0.059 -0.252 -0.209
[1899,] -0.070 -0.304 -0.382
[1900,] -0.425 -0.343 -0.404
[1901,] -0.425 -0.343 -0.404
[1902,] -0.425 -0.343 -0.404
[1903,] -0.425 -0.343 -0.404
[1904,] -0.141 -0.184 -0.173
[1905,] -0.421 -0.296 -0.244
[1906,] -0.068 -0.304 -0.382
[1907,] -0.237 -0.322 -0.393
[1908,] -0.069 -0.304 -0.382
[1909,]  0.085 -0.287 -0.373
[1910,]  0.089 -0.286 -0.373
[1911,] -0.425 -0.343 -0.404
[1912,] -0.379  0.066  0.152
[1913,] -0.425 -0.343 -0.404
[1914,] -0.425 -0.343 -0.404
[1915,] -0.145 -0.312 -0.387
[1916,] -0.425 -0.343 -0.404
[1917,] -0.425 -0.343 -0.404
[1918,] -0.354 -0.335 -0.400
[1919,] -0.086 -0.306 -0.383
[1920,] -0.425 -0.343 -0.404
[1921,] -0.086 -0.306 -0.383
[1922,] -0.425 -0.343 -0.404
[1923,]  0.243  0.075  0.004
[1924,]  0.119 -0.283 -0.371
[1925,] -0.050 -0.174 -0.167
[1926,]  0.238  0.019 -0.172
[1927,] -0.325 -0.332 -0.398
[1928,] -0.221 -0.089  0.176
[1929,] -0.410 -0.183  0.136
[1930,] -0.409 -0.181  0.145
[1931,] -0.323 -0.123 -0.259
[1932,]  0.297 -0.183 -0.306
[1933,] -0.242 -0.115  0.030
[1934,]  0.124 -0.023  0.216
[1935,] -0.034 -0.061 -0.093
[1936,] -0.119  0.053  0.141
[1937,] -0.425 -0.343 -0.404
[1938,] -0.348 -0.335 -0.399
[1939,] -0.425 -0.343 -0.404
[1940,] -0.354 -0.335 -0.400
[1941,] -0.160 -0.314 -0.388
[1942,]  0.391  0.406  0.379
[1943,] -0.425 -0.343 -0.404
[1944,] -0.335 -0.222 -0.325
[1945,] -0.425 -0.343 -0.404
[1946,] -0.326 -0.148 -0.276
[1947,] -0.425 -0.343 -0.404
[1948,] -0.425 -0.343 -0.404
[1949,] -0.415 -0.238 -0.049
[1950,] -0.425 -0.343 -0.404
[1951,]  0.484  0.472  0.283
[1952,] -0.425 -0.343 -0.404
[1953,] -0.425 -0.343 -0.404
[1954,] -0.345 -0.334 -0.399
[1955,] -0.425 -0.343 -0.404
[1956,] -0.417 -0.269 -0.355
[1957,] -0.425 -0.343 -0.404
[1958,] -0.059 -0.094 -0.114
[1959,]  0.793 -0.047 -0.223
[1960,]  1.086 -0.107 -0.266
[1961,] -0.055  0.227  0.412
[1962,] -0.425 -0.343 -0.404
[1963,]  1.340  0.094 -0.136
[1964,]  0.029  0.237  0.417
[1965,]  0.597  0.601  0.340
[1966,]  0.435  0.264  0.284
[1967,] -0.066 -0.194 -0.310
[1968,] -0.095 -0.260 -0.224
[1969,]  1.257  1.587  1.550
[1970,]  0.902  0.330  0.468
[1971,] -0.425 -0.343 -0.404
[1972,] -0.425 -0.343 -0.404
[1973,]  0.060 -0.216 -0.326
[1974,] -0.425 -0.343 -0.404
[1975,]  0.000 -0.246 -0.205
[1976,] -0.118 -0.309 -0.385
[1977,]  0.064  0.274  0.737
[1978,] -0.022  0.295  0.542
[1979,] -0.254 -0.324 -0.394
[1980,] -0.229 -0.321 -0.392
[1981,]  1.161  0.870  1.387
[1982,]  0.219  0.010 -0.177
[1983,]  0.144  0.048  0.263
[1984,]  0.389  0.530  0.305
[1985,] -0.140 -0.160 -0.157
[1986,]  0.297  0.180 -0.066
[1987,]  0.603  0.180  0.060
[1988,]  0.300 -0.263 -0.360
[1989,]  0.317  0.502  0.407
[1990,] -0.425 -0.343 -0.404
[1991,]  1.322  1.195  1.445
[1992,]  1.045  0.177 -0.077
[1993,]  0.002  0.213  0.246
[1994,] -0.156 -0.210 -0.034
[1995,] -0.219 -0.116 -0.116
[1996,] -0.077 -0.305 -0.383
[1997,] -0.158 -0.314 -0.388
[1998,]  0.048 -0.291 -0.375
[1999,] -0.095  0.083  0.153
[2000,]  0.192  0.161  0.202
[2001,]  0.423  0.401  0.348
[2002,]  1.189  1.546  1.809
[2003,]  1.102  1.161  1.435
[2004,] -0.347  0.318  0.034
[2005,]  0.299  0.071  0.287
[2006,]  0.166  0.508  0.857
[2007,]  0.077  0.468  0.414
[2008,]  0.192  0.326  0.447
[2009,]  0.768  0.502  0.696
[2010,]  1.220  0.085 -0.140
[2011,]  0.521  0.688  0.979
[2012,]  0.052  0.310  0.438
[2013,]  0.237  0.318  0.156
[2014,]  0.311  0.203  0.530
[2015,]  0.228  0.246  0.264
[2016,] -0.009  0.521  0.718
[2017,]  0.002  0.552  0.599
[2018,]  0.113  0.248  0.590
[2019,] -0.022  0.532  0.431
[2020,] -0.071  0.037  0.000
[2021,] -0.019 -0.063 -0.084
[2022,]  0.733  0.587  0.614
[2023,]  0.520  0.498  0.428
[2024,]  0.612  0.606  0.906
[2025,]  0.136  0.311  0.153
[2026,]  0.676  0.428  0.631
[2027,]  0.701  0.611  0.797
[2028,]  0.728  0.654  1.066
[2029,]  0.749  0.713  0.837
[2030,]  0.625  0.605  0.794
[2031,]  0.571  0.586  0.330
[2032,] -0.168  0.080  0.261
[2033,]  0.587 -0.231 -0.342
[2034,]  0.491  0.151 -0.087
[2035,]  0.827  0.399  0.515
[2036,]  0.655  0.065 -0.146
[2037,] -0.113  0.242  0.120
[2038,]  0.468  0.152  0.477
[2039,] -0.070  0.230  0.386
[2040,]  0.328  0.124  0.053
[2041,]  0.228  0.093  0.475
[2042,]  0.353  0.017 -0.045
[2043,] -0.046  0.016  0.298
[2044,]  0.687  0.386  0.325
[2045,]  0.287  0.569  0.478
[2046,]  0.393  0.123 -0.104
[2047,] -0.245 -0.124 -0.104
[2048,]  0.326  0.048  0.003
[2049,]  0.216 -0.083 -0.239
[2050,] -0.413 -0.237 -0.334
[2051,] -0.425 -0.343 -0.404
[2052,] -0.312 -0.021 -0.062
[2053,]  0.923  1.127  1.286
[2054,]  0.970  1.404  1.571
[2055,]  0.883  0.948  1.314
[2056,]  0.952  0.974  1.469
[2057,]  1.021  1.227  1.192
[2058,]  0.933  0.653  1.219
[2059,]  1.802  0.252  0.093
[2060,]  1.723  0.219 -0.057
[2061,]  1.255  0.595  0.494
[2062,] -0.399 -0.118 -0.255
[2063,] -0.425 -0.343 -0.404
[2064,] -0.425 -0.343 -0.404
[2065,] -0.425 -0.343 -0.404
[2066,] -0.374  0.090 -0.117
[2067,] -0.425 -0.343 -0.404
[2068,]  1.167 -0.167 -0.307
[2069,]  2.159  1.634  1.727
[2070,] -0.425 -0.343 -0.404
[2071,]  0.379 -0.254 -0.355
[2072,] -0.425 -0.343 -0.404
[2073,] -0.425 -0.343 -0.404
[2074,] -0.425 -0.343 -0.404
[2075,]  0.197 -0.163 -0.292
[2076,] -0.425 -0.343 -0.404
[2077,] -0.425 -0.343 -0.404
[2078,] -0.425 -0.343 -0.404
[2079,] -0.085 -0.016 -0.191
[2080,] -0.425 -0.343 -0.404
[2081,] -0.425 -0.343 -0.404
[2082,]  0.555  0.564  0.879
[2083,]  0.292  1.204  1.050
[2084,]  0.356  0.405  0.508
[2085,]  0.381  0.517  0.582
[2086,]  0.560  0.623  0.779
[2087,]  0.297  0.640  0.933
[2088,]  0.951  0.703  1.133
[2089,]  1.048  0.506  0.281
[2090,]  1.029  1.467  1.480
[2091,]  0.861  0.784  0.771
[2092,]  1.297  1.497  1.785
[2093,]  0.345  0.540  0.727
[2094,]  1.621  1.374  1.588
[2095,]  1.319  1.041  1.187
[2096,]  0.889  0.866  1.242
[2097,]  0.954  0.811  0.909
[2098,]  1.232  0.851  1.208
[2099,]  0.655  0.979  1.059
[2100,]  1.089  1.235  1.631
[2101,]  0.956  0.669  0.720
[2102,]  1.329  1.419  1.750
[2103,]  1.369  0.972  1.452
[2104,]  1.412  1.127  1.280
[2105,]  1.344  1.371  1.691
[2106,]  1.115  0.964  1.284
[2107,]  0.647  0.654  0.374
[2108,]  1.539  1.523  1.800
[2109,]  0.805  0.784  1.022
[2110,]  1.018  1.048  1.232
[2111,]  0.609  0.810  1.015
[2112,]  1.085  0.695  0.994
[2113,] -0.425 -0.343 -0.404
[2114,] -0.425 -0.343 -0.404
[2115,]  0.071 -0.104 -0.251
[2116,] -0.389 -0.012  0.240
[2117,] -0.425 -0.343 -0.404
[2118,] -0.425 -0.343 -0.404
[2119,] -0.425 -0.343 -0.404
[2120,] -0.425 -0.343 -0.404
[2121,] -0.425 -0.343 -0.404
[2122,] -0.425 -0.343 -0.404
[2123,] -0.425 -0.343 -0.404
[2124,] -0.425 -0.343 -0.404
[2125,] -0.412 -0.231 -0.330
[2126,]  0.371 -0.255 -0.355
[2127,] -0.425 -0.343 -0.404
[2128,] -0.425 -0.343 -0.404
[2129,] -0.425 -0.343 -0.404
[2130,] -0.425 -0.343 -0.404
[2131,] -0.425 -0.343 -0.404
[2132,] -0.425 -0.343 -0.404
[2133,] -0.425 -0.343 -0.404
[2134,] -0.425 -0.343 -0.404
[2135,] -0.425 -0.343 -0.404
[2136,] -0.425 -0.343 -0.404
[2137,] -0.425 -0.343 -0.404
[2138,] -0.285 -0.112 -0.253
[2139,]  0.099 -0.238 -0.212
[2140,]  0.080 -0.237 -0.200
[2141,]  0.080 -0.237 -0.200
[2142,] -0.425 -0.343 -0.404
[2143,] -0.425 -0.343 -0.404
[2144,]  0.468  0.330  0.327
[2145,] -0.425 -0.343 -0.404
[2146,] -0.425 -0.343 -0.404
[2147,] -0.154 -0.313 -0.388
[2148,]  0.071  0.212  0.244
[2149,]  0.410 -0.251 -0.353
[2150,] -0.425 -0.343 -0.404
[2151,]  0.107 -0.284 -0.372
[2152,] -0.425 -0.343 -0.404
[2153,]  0.193 -0.224 -0.194
[2154,]  0.110 -0.227 -0.178
[2155,]  0.051 -0.290 -0.375
[2156,]  0.009 -0.248 -0.217
[2157,]  0.075 -0.288 -0.374
[2158,]  0.004 -0.296 -0.378
[2159,]  0.075 -0.288 -0.374
[2160,]  0.080 -0.237 -0.200
[2161,]  0.012 -0.244 -0.205
[2162,]  0.080 -0.237 -0.200
[2163,]  0.080 -0.231 -0.179
[2164,] -0.224 -0.039 -0.205
[2165,] -0.359  0.219 -0.032
[2166,]  0.674 -0.222 -0.337
[2167,] -0.366  0.216  0.822
[2168,] -0.425 -0.343 -0.404
[2169,] -0.393 -0.056  0.044
[2170,] -0.252 -0.267 -0.200
[2171,] -0.425 -0.343 -0.404
[2172,]  0.446  1.133  0.705
[2173,] -0.077  0.107  0.359
[2174,] -0.406 -0.180 -0.296
[2175,] -0.425 -0.343 -0.404
[2176,]  0.768  0.239  0.280
[2177,] -0.191  1.035  1.174
[2178,]  0.271  0.639  1.218
[2179,] -0.425 -0.343 -0.404
[2180,] -0.359  0.222 -0.030
[2181,]  2.109  1.968  2.374
[2182,] -0.425 -0.343 -0.404
[2183,] -0.425 -0.343 -0.404
[2184,]  1.512  1.357  1.975
[2185,]  1.067  0.219  0.080
[2186,] -0.425 -0.343 -0.404
[2187,] -0.120 -0.309 -0.385
[2188,]  0.278  0.124  0.176
[2189,] -0.425 -0.343 -0.404
[2190,]  1.738  0.343  0.494
[2191,]  1.611 -0.068 -0.107
[2192,] -0.225  0.656  0.257
[2193,] -0.425 -0.343 -0.404
[2194,] -0.425 -0.343 -0.404
[2195,] -0.311 -0.330 -0.397
[2196,]  0.612 -0.055 -0.226
[2197,]  2.088  1.577  0.841
[2198,] -0.425 -0.343 -0.404
[2199,] -0.425 -0.343 -0.404
[2200,]  0.103 -0.285 -0.372
[2201,]  0.760  0.753  0.873
[2202,]  0.568  0.697  0.838
[2203,]  0.348  0.468  1.130
[2204,]  0.369  0.515  0.581
[2205,]  0.014 -0.043  0.177
[2206,]  0.638  0.729  1.005
[2207,]  0.895  1.080  1.401
[2208,]  0.441  0.780  0.756
[2209,] -0.425 -0.343 -0.404
[2210,] -0.145 -0.089 -0.239
[2211,] -0.040  0.579  0.628
[2212,]  0.172  0.035 -0.031
[2213,] -0.241 -0.138 -0.270
[2214,] -0.421 -0.296 -0.244
[2215,]  0.222  0.040 -0.028
[2216,] -0.410 -0.187  0.124
[2217,] -0.201  0.208  0.384
[2218,] -0.278  0.201  0.380
[2219,] -0.425 -0.343 -0.404
[2220,] -0.278  0.282  0.434
[2221,] -0.114  0.226  0.126
[2222,] -0.425 -0.343 -0.404
[2223,]  0.040  0.625  0.389
[2224,] -0.229 -0.271 -0.219
[2225,] -0.393 -0.067 -0.221
[2226,]  0.872  0.845  1.219
[2227,] -0.332 -0.224 -0.326
[2228,] -0.342 -0.334 -0.399
[2229,] -0.345 -0.334 -0.399
[2230,] -0.420 -0.286 -0.210
[2231,]  0.199  0.554  0.860
[2232,] -0.425 -0.343 -0.404
[2233,] -0.425 -0.343 -0.404
[2234,] -0.425 -0.343 -0.404
[2235,] -0.403 -0.151 -0.277
[2236,] -0.315  0.003 -0.047
[2237,] -0.425 -0.343 -0.404
[2238,] -0.425 -0.343 -0.404
[2239,]  0.732  0.562  0.339
[2240,]  0.667  0.796  0.764
[2241,]  1.002  1.342  1.686
[2242,]  1.000  0.253  0.389
[2243,] -0.343 -0.283 -0.226
[2244,] -0.110 -0.134 -0.011
[2245,]  1.311  0.550  0.609
[2246,]  0.668 -0.153 -0.291
[2247,] -0.069 -0.127  0.030
[2248,] -0.425 -0.343 -0.404
[2249,] -0.425 -0.343 -0.404
[2250,] -0.425 -0.343 -0.404
[2251,] -0.425 -0.343 -0.404
[2252,] -0.131 -0.311 -0.386
[2253,] -0.425 -0.343 -0.404
[2254,] -0.231 -0.046  0.059
[2255,]  0.183  0.283  0.429
[2256,] -0.077  0.402  0.511
[2257,] -0.425 -0.343 -0.404
[2258,]  0.024 -0.123  0.005
[2259,] -0.411 -0.211 -0.161
[2260,] -0.070  0.062  0.424
[2261,]  0.073  0.761  1.457
[2262,]  0.011  0.686  1.130
[2263,] -0.131  0.138  0.483
[2264,]  2.178  1.803  1.968
[2265,]  0.182 -0.091 -0.244
[2266,]  0.586  1.028  1.194
[2267,] -0.124 -0.071 -0.098
[2268,]  0.197 -0.274 -0.366
[2269,]  0.952 -0.028  0.046
[2270,]  0.014  0.195  0.362
[2271,]  1.406  1.964  2.379
[2272,] -0.102 -0.002 -0.052
[2273,] -0.009 -0.250 -0.218
[2274,]  0.107 -0.100  0.036
[2275,] -0.343 -0.334 -0.399
[2276,] -0.325 -0.174 -0.164
[2277,] -0.425 -0.343 -0.404
[2278,] -0.425 -0.343 -0.404
[2279,]  0.359  0.341  0.465
[2280,]  0.292 -0.195 -0.314
[2281,]  0.107  0.164  0.350
[2282,] -0.425 -0.343 -0.404
[2283,] -0.425 -0.343 -0.404
[2284,] -0.176 -0.235 -0.335
[2285,] -0.052 -0.302 -0.381
[2286,] -0.311 -0.330 -0.397
[2287,] -0.343 -0.334 -0.399
[2288,] -0.326 -0.332 -0.398
[2289,] -0.147 -0.265 -0.227
[2290,] -0.213 -0.160 -0.146
[2291,]  0.353 -0.010 -0.193
[2292,] -0.425 -0.343 -0.404
[2293,] -0.143 -0.161  0.127
[2294,] -0.325 -0.171 -0.135
[2295,]  0.228  0.472  0.554
[2296,]  0.744  0.692  1.258
[2297,] -0.425 -0.343 -0.404
[2298,] -0.425 -0.343 -0.404
[2299,] -0.309 -0.043  0.062
[2300,] -0.425 -0.343 -0.404
[2301,] -0.056 -0.095  0.042
[2302,]  0.139 -0.281 -0.370
[2303,] -0.325 -0.221 -0.324
[2304,]  0.272  0.075  0.021
[2305,] -0.425 -0.343 -0.404
[2306,] -0.425 -0.343 -0.404
[2307,] -0.425 -0.343 -0.404
[2308,] -0.118 -0.073 -0.099
[2309,] -0.425 -0.343 -0.404
[2310,]  0.023 -0.294 -0.377
[2311,] -0.201  0.052  0.576
[2312,] -0.275  0.302  0.742
[2313,] -0.342 -0.334 -0.399
[2314,]  0.695  1.403  1.547
[2315,] -0.125 -0.125 -0.263
[2316,] -0.268 -0.252 -0.346
[2317,]  1.482  1.198  0.752
[2318,]  0.023  1.586  2.016
[2319,] -0.425 -0.343 -0.404
[2320,] -0.390 -0.043 -0.205
[2321,] -0.389 -0.023 -0.053
[2322,] -0.019 -0.114 -0.257
[2323,] -0.197 -0.053 -0.214
[2324,] -0.389 -0.027 -0.066
[2325,] -0.376  0.094  0.171
[2326,]  0.020 -0.140 -0.274
[2327,] -0.412 -0.231 -0.330
[2328,] -0.320 -0.177 -0.295
[2329,] -0.069 -0.230 -0.334
[2330,] -0.425 -0.343 -0.404
[2331,] -0.103  0.067 -0.136
[2332,] -0.389 -0.027 -0.066
[2333,] -0.425 -0.343 -0.404
[2334,] -0.411 -0.211 -0.161
[2335,] -0.425 -0.343 -0.404
[2336,] -0.425 -0.343 -0.404
[2337,] -0.139 -0.101 -0.090
[2338,] -0.425 -0.343 -0.404
[2339,] -0.425 -0.343 -0.404
[2340,]  0.723  0.744  1.034
[2341,] -0.166 -0.091  0.185
[2342,]  0.188  0.226  0.252
[2343,]  1.068  1.075  1.369
[2344,]  0.452  0.455  0.540
[2345,]  0.648  0.581  0.621
[2346,] -0.237 -0.322 -0.393
[2347,]  0.607  0.616  0.951
[2348,]  0.608  0.687  0.875
[2349,]  0.574  0.649  0.779
[2350,]  0.457  0.513  0.734
[2351,]  0.802  1.065  1.209
[2352,]  0.589  0.941  1.156
[2353,]  0.434  0.564  0.613
[2354,]  0.965  0.723  1.014
[2355,]  0.621  0.578  0.904
[2356,]  0.687  0.767  0.917
[2357,]  0.659  0.670  0.992
[2358,]  0.624  0.628  0.670
[2359,]  0.735  0.634  0.897
[2360,]  1.035  0.896  0.948
[2361,]  0.772  0.802  1.174
[2362,] -0.057 -0.199 -0.028
[2363,] -0.425 -0.343 -0.404
[2364,] -0.425 -0.343 -0.404
[2365,] -0.425 -0.343 -0.404
[2366,]  0.091  0.224  0.391
[2367,] -0.425 -0.343 -0.404
[2368,] -0.425 -0.343 -0.404
[2369,]  0.644  0.601  0.736
[2370,] -0.145  0.046  0.119
[2371,]  1.250  0.489  0.284
[2372,]  0.775  0.522  0.295
[2373,]  1.449  1.115  0.698
[2374,]  0.912  0.670  0.511
[2375,]  0.273  0.072  0.149
[2376,]  0.265  0.292  0.434
[2377,]  0.534  0.097 -0.123
[2378,] -0.425 -0.343 -0.404
[2379,]  0.565  0.395  0.611
[2380,]  0.319  0.219  0.385
[2381,]  0.182  0.404  0.499
[2382,]  0.567  0.559  0.451
[2383,] -0.009  0.166  0.068
[2384,]  0.649  0.635  0.786
[2385,] -0.425 -0.343 -0.404
[2386,]  0.106  0.153  0.333
[2387,]  0.274  0.454  0.524
[2388,]  1.071  0.948  1.708
[2389,]  1.848  1.161  0.985
[2390,]  1.658  1.992  2.395
[2391,]  0.617  0.535  0.703
[2392,]  0.726  0.506  0.275
[2393,]  0.419  0.567  0.503
[2394,]  0.803  0.476  0.522
[2395,]  0.782  0.770  0.789
[2396,] -0.148  0.664  0.676
[2397,]  0.822  0.660  0.662
[2398,]  0.572  0.568  0.916
[2399,]  0.867  0.661  0.376
[2400,]  0.867  0.910  1.078
[2401,]  0.962  0.882  1.068
[2402,]  0.695  0.693  0.868
[2403,]  0.869  0.705  1.003
[2404,]  0.646  0.746  0.972
[2405,]  0.731  0.445  0.513
[2406,]  1.004  0.774  0.891
[2407,]  0.573  0.569  0.502
[2408,]  0.757  0.677  0.796
[2409,]  0.627  0.881  0.708
[2410,]  0.885  0.581  0.859
[2411,]  0.676  0.839  1.217
[2412,]  0.702  0.803  0.880
[2413,]  0.846  0.622  0.768
[2414,]  0.939  0.775  1.042
[2415,]  0.669  0.918  1.011
[2416,]  0.922  0.654  0.683
[2417,]  0.616  0.817  1.158
[2418,]  0.744  0.743  1.152
[2419,]  0.740  0.588  0.737
[2420,]  0.725  0.528  0.473
[2421,]  1.945  1.973  2.240
[2422,]  0.428  0.850  0.803
[2423,]  0.747  1.047  1.354
[2424,]  0.853  0.531  0.456
[2425,] -0.425 -0.343 -0.404
[2426,] -0.425 -0.343 -0.404
[2427,] -0.231 -0.224 -0.059
[2428,]  0.100 -0.135 -0.273
[2429,] -0.425 -0.343 -0.404
[2430,]  0.403  0.237  0.395
[2431,]  1.269  0.618  1.202
[2432,] -0.425 -0.343 -0.404
[2433,] -0.425 -0.343 -0.404
[2434,] -0.425 -0.343 -0.404
[2435,]  0.110 -0.211 -0.323
[2436,] -0.425 -0.343 -0.404
[2437,]  0.024 -0.224 -0.331
[2438,] -0.172 -0.246 -0.343
[2439,]  0.247  0.359  0.479
[2440,] -0.425 -0.343 -0.404
[2441,] -0.225 -0.321 -0.392
[2442,]  0.349  0.167  0.065
[2443,] -0.277 -0.327 -0.395
[2444,] -0.425 -0.343 -0.404
[2445,] -0.425 -0.343 -0.404
[2446,] -0.425 -0.343 -0.404
[2447,] -0.425 -0.343 -0.404
[2448,] -0.425 -0.343 -0.404
[2449,] -0.342 -0.334 -0.399
[2450,] -0.425 -0.343 -0.404
[2451,] -0.425 -0.343 -0.404
[2452,] -0.345 -0.334 -0.399
[2453,] -0.403 -0.151 -0.277
[2454,] -0.332 -0.222 -0.325
[2455,] -0.425 -0.343 -0.404
[2456,] -0.402 -0.126  0.025
[2457,] -0.425 -0.343 -0.404
[2458,] -0.395 -0.081 -0.231
[2459,] -0.182 -0.205 -0.316
[2460,] -0.425 -0.343 -0.404
[2461,] -0.348 -0.335 -0.399
[2462,] -0.425 -0.343 -0.404
[2463,]  0.751  1.367  1.444
[2464,]  0.025 -0.293 -0.377
[2465,] -0.425 -0.343 -0.404
[2466,] -0.398 -0.104 -0.116
[2467,]  0.402  0.009 -0.180
[2468,] -0.325 -0.148  0.010
[2469,] -0.415 -0.238 -0.049
[2470,] -0.425 -0.343 -0.404
[2471,] -0.425 -0.343 -0.404
[2472,] -0.425 -0.343 -0.404
[2473,] -0.425 -0.343 -0.404
[2474,] -0.367  0.172  0.222
[2475,] -0.425 -0.343 -0.404
[2476,] -0.425 -0.343 -0.404
[2477,] -0.181 -0.316 -0.389
[2478,] -0.201  0.241  0.405
[2479,] -0.201  0.241  0.405
[2480,] -0.425 -0.343 -0.404
[2481,] -0.425 -0.343 -0.404
[2482,] -0.425 -0.343 -0.404
[2483,] -0.425 -0.343 -0.404
[2484,] -0.425 -0.343 -0.404
[2485,] -0.392 -0.046  0.078
[2486,] -0.425 -0.343 -0.404
[2487,]  0.011 -0.295 -0.377
[2488,] -0.425 -0.343 -0.404
[2489,] -0.425 -0.343 -0.404
[2490,] -0.425 -0.343 -0.404
[2491,] -0.336 -0.229 -0.329
[2492,]  0.396  0.195  0.653
[2493,]  0.347 -0.258 -0.357
[2494,] -0.311 -0.330 -0.397
[2495,]  0.735  0.844  0.795
[2496,] -0.386 -0.006 -0.181
[2497,] -0.376  0.103  0.316
[2498,]  0.155  0.005 -0.180
[2499,] -0.115 -0.155 -0.283
[2500,] -0.402 -0.140 -0.140
[2501,] -0.211 -0.165 -0.289
[2502,] -0.111  0.128 -0.095
[2503,] -0.345 -0.254 -0.346
[2504,] -0.411 -0.214 -0.189
[2505,]  0.035 -0.181 -0.302
[2506,] -0.408 -0.190 -0.174
[2507,] -0.400 -0.106  0.178
[2508,] -0.341 -0.223 -0.325
[2509,] -0.096  0.063 -0.139
[2510,] -0.277 -0.327 -0.395
[2511,] -0.407 -0.187 -0.301
[2512,]  0.222  0.148  0.338
[2513,] -0.425 -0.343 -0.404
[2514,] -0.386 -0.006 -0.181
[2515,] -0.376  0.103  0.316
[2516,]  0.155  0.005 -0.180
[2517,] -0.115 -0.155 -0.283
[2518,] -0.402 -0.140 -0.140
[2519,] -0.211 -0.165 -0.289
[2520,] -0.111  0.128 -0.095
[2521,] -0.345 -0.254 -0.346
[2522,] -0.411 -0.214 -0.189
[2523,]  0.035 -0.181 -0.302
[2524,] -0.408 -0.190 -0.174
[2525,] -0.400 -0.106  0.178
[2526,] -0.341 -0.223 -0.325
[2527,] -0.096  0.063 -0.139
[2528,] -0.277 -0.327 -0.395
[2529,] -0.407 -0.187 -0.301
[2530,]  0.222  0.148  0.338
[2531,] -0.425 -0.343 -0.404
[2532,]  0.533  1.626  1.500
[2533,] -0.134 -0.086 -0.108
[2534,] -0.415 -0.235 -0.037
[2535,] -0.045 -0.228 -0.332
[2536,] -0.407 -0.187 -0.301
[2537,] -0.407 -0.187 -0.301
[2538,] -0.394 -0.074 -0.226
[2539,] -0.342 -0.334 -0.399
[2540,]  0.002  0.382  0.228
[2541,] -0.425 -0.343 -0.404
[2542,] -0.410 -0.204 -0.156
[2543,] -0.239  0.620  0.658
[2544,] -0.050 -0.302 -0.381
[2545,] -0.220 -0.122 -0.002
[2546,] -0.425 -0.343 -0.404
[2547,]  0.394  0.812  0.778
[2548,] -0.425 -0.343 -0.404
[2549,] -0.280  0.062  0.019
[2550,]  0.635  0.665  0.677
[2551,] -0.405 -0.157  0.005
[2552,] -0.242 -0.219 -0.324
[2553,] -0.417 -0.269 -0.355
[2554,] -0.169  0.071  0.421
[2555,]  0.056  0.687  0.967
[2556,] -0.345 -0.334 -0.399
[2557,] -0.394 -0.077 -0.227
[2558,] -0.105  0.059  0.144
[2559,] -0.022 -0.035 -0.205
[2560,] -0.425 -0.343 -0.404
[2561,] -0.332 -0.224 -0.326
[2562,] -0.088  0.345  0.334
[2563,] -0.425 -0.343 -0.404
[2564,] -0.345  0.367  0.491
[2565,] -0.096 -0.151 -0.151
[2566,] -0.002  0.112  0.032
[2567,] -0.171 -0.088 -0.109
[2568,] -0.425 -0.343 -0.404
[2569,] -0.425 -0.343 -0.404
[2570,] -0.425 -0.343 -0.404
[2571,] -0.425 -0.343 -0.404
[2572,]  0.169 -0.049 -0.077
[2573,] -0.425 -0.343 -0.404
[2574,] -0.211 -0.165 -0.289
[2575,] -0.389 -0.039 -0.202
[2576,] -0.425 -0.343 -0.404
[2577,] -0.416 -0.261 -0.350
[2578,] -0.425 -0.343 -0.404
[2579,] -0.425 -0.343 -0.404
[2580,] -0.416 -0.261 -0.350
[2581,] -0.257 -0.140  0.014
[2582,] -0.425 -0.343 -0.404
[2583,] -0.416 -0.261 -0.350
[2584,] -0.338 -0.333 -0.399
[2585,] -0.425 -0.343 -0.404
[2586,] -0.425 -0.343 -0.404
[2587,] -0.239  0.310  0.452
[2588,] -0.321 -0.147 -0.275
[2589,] -0.425 -0.343 -0.404
[2590,] -0.425 -0.343 -0.404
[2591,] -0.425 -0.343 -0.404
[2592,]  1.601  0.945  1.282
[2593,] -0.425 -0.343 -0.404
[2594,] -0.402 -0.149 -0.275
[2595,] -0.199  0.892  0.709
[2596,] -0.425 -0.343 -0.404
[2597,] -0.425 -0.343 -0.404
[2598,] -0.425 -0.343 -0.404
[2599,]  0.946  0.079 -0.141
[2600,] -0.425 -0.343 -0.404
[2601,] -0.203 -0.097 -0.243
[2602,] -0.115 -0.050  0.211
[2603,]  0.080 -0.287 -0.373
[2604,]  0.340  0.393  1.081
[2605,]  0.224  0.640  0.655
[2606,]  0.283  0.260  0.117
[2607,]  0.100  0.292  0.297
[2608,]  1.248  0.543  0.589
[2609,] -0.425 -0.343 -0.404
[2610,] -0.425 -0.343 -0.404
[2611,]  0.371 -0.255 -0.355
[2612,]  0.371 -0.255 -0.355
[2613,] -0.425 -0.343 -0.404
[2614,]  0.452  0.455  0.540
[2615,] -0.425 -0.343 -0.404
[2616,]  0.452  0.455  0.540
[2617,] -0.425 -0.343 -0.404
[2618,]  0.454 -0.246 -0.350
[2619,]  0.452  0.455  0.540
[2620,] -0.425 -0.343 -0.404
[2621,]  0.380 -0.174 -0.301
[2622,] -0.425 -0.343 -0.404
[2623,]  1.112 -0.173 -0.310
[2624,]  0.092  0.097  0.038
[2625,] -0.425 -0.343 -0.404
[2626,] -0.425 -0.343 -0.404
[2627,] -0.425 -0.343 -0.404
[2628,] -0.425 -0.343 -0.404
[2629,] -0.425 -0.343 -0.404
[2630,] -0.425 -0.343 -0.404
[2631,]  0.419  0.160  0.049
[2632,]  0.452  0.455  0.540
[2633,]  0.751  0.439  0.387
[2634,] -0.425 -0.343 -0.404
[2635,] -0.022 -0.040 -0.208
[2636,] -0.425 -0.343 -0.404
[2637,] -0.226 -0.274 -0.232
[2638,] -0.425 -0.343 -0.404
[2639,] -0.055 -0.229 -0.333
[2640,]  0.452  0.455  0.540
[2641,] -0.425 -0.343 -0.404
[2642,] -0.425 -0.343 -0.404
[2643,] -0.080  0.053 -0.145
[2644,] -0.425 -0.343 -0.404
[2645,] -0.425 -0.343 -0.404
[2646,] -0.145 -0.312 -0.387
[2647,]  0.452  0.455  0.540
[2648,]  0.452  0.455  0.540
[2649,]  0.309  0.427  0.533
[2650,] -0.425 -0.343 -0.404
[2651,] -0.056  0.424  0.379
[2652,]  0.147  0.024 -0.028
[2653,]  0.452  0.455  0.540
[2654,]  0.532  1.166  1.436
[2655,] -0.425 -0.343 -0.404
[2656,] -0.425 -0.343 -0.404
[2657,]  1.328  1.254  1.484
[2658,] -0.273  0.375  0.496
[2659,]  0.452  0.455  0.540
[2660,]  0.396 -0.018  0.226
[2661,]  1.223  0.306  0.007
[2662,]  0.394 -0.046 -0.061
[2663,]  0.371 -0.255 -0.355
[2664,]  0.771  0.479  0.691
[2665,]  0.685  0.778  1.026
[2666,] -0.025  0.279  1.010
[2667,]  0.436  0.336  0.634
[2668,] -0.425 -0.343 -0.404
[2669,]  0.629  0.780  1.205
[2670,]  0.936  0.574  0.640
[2671,] -0.228 -0.218 -0.038
[2672,]  0.689  0.568  0.629
[2673,] -0.425 -0.343 -0.404
[2674,] -0.425 -0.343 -0.404
[2675,] -0.024 -0.248 -0.207
[2676,] -0.425 -0.343 -0.404
[2677,]  0.337  0.443  0.533
[2678,] -0.425 -0.343 -0.404
[2679,]  0.112 -0.210 -0.322
[2680,] -0.168 -0.080  0.192
[2681,] -0.405 -0.157  0.005
[2682,] -0.278 -0.034  0.085
[2683,] -0.425 -0.343 -0.404
[2684,] -0.425 -0.343 -0.404
[2685,] -0.425 -0.343 -0.404
[2686,] -0.410 -0.187  0.124
[2687,] -0.188 -0.266 -0.217
[2688,]  0.180 -0.226 -0.194
[2689,]  0.087 -0.286 -0.373
[2690,]  0.208  0.071  0.287
[2691,] -0.425 -0.343 -0.404
[2692,]  0.403  0.117  0.177
[2693,]  0.396 -0.018  0.226
[2694,] -0.022 -0.218 -0.326
[2695,] -0.160 -0.005  0.241
[2696,]  0.200 -0.039  0.214
[2697,]  0.481  0.717  0.982
[2698,] -0.118 -0.252 -0.191
[2699,] -0.417 -0.269 -0.355
[2700,] -0.425 -0.343 -0.404
[2701,] -0.069 -0.069  0.198
[2702,] -0.425 -0.343 -0.404
[2703,] -0.425 -0.343 -0.404
[2704,] -0.425 -0.343 -0.404
[2705,] -0.425 -0.343 -0.404
[2706,]  0.309  0.110  0.184
[2707,] -0.241 -0.019  0.234
[2708,]  0.007 -0.295 -0.378
[2709,] -0.193 -0.317 -0.390
[2710,] -0.193 -0.317 -0.390
[2711,]  0.314 -0.027  0.221
[2712,] -0.088 -0.071  0.197
[2713,] -0.338 -0.230 -0.045
[2714,] -0.425 -0.343 -0.404
[2715,] -0.425 -0.343 -0.404
[2716,] -0.425 -0.343 -0.404
[2717,] -0.425 -0.343 -0.404
[2718,] -0.416 -0.261 -0.350
[2719,] -0.359  0.234  0.237
[2720,] -0.425 -0.343 -0.404
[2721,]  0.029  0.055 -0.016
[2722,] -0.354 -0.335 -0.400
[2723,] -0.425 -0.343 -0.404
[2724,] -0.315 -0.112 -0.252
[2725,] -0.312  0.647  0.806
[2726,] -0.280  0.261  0.263
[2727,] -0.425 -0.343 -0.404
[2728,] -0.425 -0.343 -0.404
[2729,] -0.425 -0.343 -0.404
[2730,] -0.425 -0.343 -0.404
[2731,] -0.425 -0.343 -0.404
[2732,] -0.425 -0.343 -0.404
[2733,] -0.425 -0.343 -0.404
[2734,]  0.757  0.325  0.294
[2735,] -0.425 -0.343 -0.404
[2736,]  0.493 -0.191 -0.175
[2737,]  0.822  0.104  0.017
[2738,] -0.061  0.575  1.077
[2739,]  1.153  1.115  0.824
[2740,] -0.425 -0.343 -0.404
[2741,] -0.417 -0.269 -0.355
[2742,] -0.425 -0.343 -0.404
[2743,] -0.190 -0.317 -0.390
[2744,] -0.237 -0.322 -0.393
[2745,] -0.058  0.054  0.391
[2746,]  0.130 -0.208 -0.321
[2747,] -0.394 -0.058  0.053
[2748,] -0.425 -0.343 -0.404
[2749,] -0.425 -0.343 -0.404
[2750,] -0.100  0.112  0.319
[2751,] -0.425 -0.343 -0.404
[2752,]  0.246 -0.004  0.237
[2753,] -0.425 -0.343 -0.404
[2754,] -0.195 -0.318 -0.390
[2755,]  0.046 -0.291 -0.375
[2756,] -0.260 -0.194 -0.168
[2757,]  1.411  0.595  0.492
[2758,]  1.154  0.234  0.116
[2759,]  0.346  0.397  0.373
[2760,]  2.040  1.340  1.231
[2761,] -0.425 -0.343 -0.404
[2762,] -0.241 -0.242 -0.339
[2763,]  0.247  0.025 -0.168
[2764,]  0.823  0.066  0.294
[2765,] -0.425 -0.343 -0.404
[2766,] -0.359  0.265  0.821
[2767,] -0.425 -0.343 -0.404
[2768,] -0.404 -0.163 -0.285
[2769,] -0.425 -0.343 -0.404
[2770,] -0.425 -0.343 -0.404
[2771,] -0.425 -0.343 -0.404
[2772,] -0.327 -0.091 -0.081
[2773,] -0.425 -0.343 -0.404
[2774,]  0.471 -0.175 -0.303
[2775,]  0.083  0.696  1.397
[2776,] -0.425 -0.343 -0.404
[2777,] -0.406 -0.144  0.272
[2778,] -0.421 -0.296 -0.244
[2779,]  0.639 -0.226 -0.339
[2780,] -0.425 -0.343 -0.404
[2781,]  0.958 -0.190 -0.320
[2782,] -0.425 -0.343 -0.404
[2783,] -0.425 -0.343 -0.404
[2784,] -0.425 -0.343 -0.404
[2785,]  0.155 -0.024  0.059
[2786,] -0.228 -0.174 -0.294
[2787,] -0.196  0.266  0.561
[2788,] -0.410 -0.187  0.124
[2789,] -0.312 -0.072 -0.225
[2790,] -0.217 -0.085 -0.079
[2791,] -0.425 -0.343 -0.404
[2792,] -0.425 -0.343 -0.404
[2793,] -0.425 -0.343 -0.404
[2794,] -0.056 -0.246 -0.188
[2795,]  1.504  1.231  1.467
[2796,] -0.192 -0.317 -0.390
[2797,] -0.229 -0.321 -0.392
[2798,] -0.337 -0.286 -0.239
[2799,]  0.144  0.294  0.399
[2800,] -0.425 -0.343 -0.404
[2801,]  0.228  0.189  0.081
[2802,] -0.425 -0.343 -0.404
[2803,] -0.425 -0.343 -0.404
[2804,] -0.425 -0.343 -0.404
[2805,]  0.907  1.030  1.056
[2806,]  1.287  1.083  1.242
[2807,]  0.904  0.997  1.163
[2808,]  1.882  0.679  0.681
[2809,] -0.425 -0.343 -0.404
[2810,] -0.339  0.442  0.965
[2811,]  0.452  0.455  0.540
[2812,]  0.612  0.369  0.196
[2813,]  0.116  0.241  0.401
[2814,]  0.432  0.276  0.136
[2815,]  0.443  0.381  0.491
[2816,]  0.452  0.455  0.540
[2817,]  0.177  0.352  0.474
[2818,]  0.273  0.362  0.480
[2819,]  0.315  0.247  0.264
[2820,]  0.443  0.381  0.491
[2821,]  0.369  0.446  0.535
[2822,]  0.324  0.330  0.459
[2823,]  0.452  0.455  0.540
[2824,]  0.452  0.455  0.540
[2825,]  0.054  0.157  0.347
[2826,] -0.425 -0.343 -0.404
[2827,]  0.429  0.268  0.416
[2828,]  0.361  0.372  0.486
[2829,]  0.452  0.455  0.540
[2830,]  0.282  0.437  0.530
[2831,]  0.356  0.334  0.460
[2832,]  0.369  0.446  0.535
[2833,]  0.369  0.446  0.535
[2834,]  0.361  0.372  0.486
[2835,] -0.425 -0.343 -0.404
[2836,] -0.425 -0.343 -0.404
[2837,] -0.425 -0.343 -0.404
[2838,] -0.425 -0.343 -0.404
[2839,] -0.425 -0.343 -0.404
[2840,]  0.130  0.051 -0.010
[2841,] -0.069  0.086  0.172
[2842,] -0.055 -0.048  0.487
[2843,] -0.425 -0.343 -0.404
[2844,]  0.891  0.364  0.206
[2845,] -0.326 -0.332 -0.398
[2846,]  0.234 -0.008 -0.061
[2847,]  0.510 -0.171 -0.301
[2848,]  0.197  0.069  0.018
[2849,] -0.086  0.171  0.229
[2850,]  0.752 -0.014 -0.044
[2851,]  0.871  0.012  0.111
[2852,]  0.641 -0.049  0.074
[2853,]  0.095  0.104  0.182
[2854,] -0.392 -0.043  0.091
[2855,] -0.425 -0.343 -0.404
[2856,] -0.425 -0.343 -0.404
[2857,]  0.139 -0.281 -0.370
[2858,]  0.371 -0.255 -0.355
[2859,] -0.013 -0.298 -0.379
[2860,] -0.425 -0.343 -0.404
[2861,] -0.004  0.069  0.160
[2862,]  0.075  0.184  0.208
[2863,]  0.449  0.412  0.087
[2864,] -0.326 -0.178  0.129
[2865,] -0.326 -0.178  0.129
[2866,] -0.331 -0.225 -0.032
[2867,] -0.410 -0.187  0.124
[2868,]  0.110 -0.030 -0.203
[2869,]  0.151  0.601  0.797
[2870,] -0.425 -0.343 -0.404
[2871,] -0.425 -0.343 -0.404
[2872,] -0.425 -0.343 -0.404
[2873,] -0.425 -0.343 -0.404
[2874,] -0.425 -0.343 -0.404
[2875,] -0.425 -0.343 -0.404
[2876,] -0.425 -0.343 -0.404
[2877,] -0.425 -0.343 -0.404
[2878,] -0.425 -0.343 -0.404
[2879,] -0.425 -0.343 -0.404
[2880,]  0.353  0.495  0.982
[2881,]  0.634  0.164  0.467
[2882,]  0.691  0.520  0.702
[2883,]  0.462  1.058  1.086
[2884,]  0.367  0.568  1.186
[2885,]  0.226  0.148  0.356
[2886,]  0.786  0.856  1.077
[2887,]  0.357  0.354  0.732
[2888,] -0.425 -0.343 -0.404
[2889,] -0.425 -0.343 -0.404
[2890,]  0.693  0.746  0.869
[2891,] -0.425 -0.343 -0.404
[2892,] -0.425 -0.343 -0.404
[2893,] -0.425 -0.343 -0.404
[2894,] -0.425 -0.343 -0.404
[2895,] -0.425 -0.343 -0.404
[2896,] -0.425 -0.343 -0.404
[2897,] -0.425 -0.343 -0.404
[2898,] -0.425 -0.343 -0.404
[2899,] -0.425 -0.343 -0.404
[2900,] -0.425 -0.343 -0.404
[2901,] -0.425 -0.343 -0.404
[2902,]  0.756 -0.213 -0.332
[2903,] -0.425 -0.343 -0.404
[2904,] -0.425 -0.343 -0.404
[2905,] -0.425 -0.343 -0.404
[2906,] -0.425 -0.343 -0.404
[2907,] -0.425 -0.343 -0.404
[2908,]  0.999  0.618  0.529
[2909,] -0.337 -0.260 -0.350
[2910,]  1.387  1.209  1.325
[2911,] -0.152 -0.313 -0.387
[2912,] -0.425 -0.343 -0.404
[2913,] -0.425 -0.343 -0.404
[2914,] -0.425 -0.343 -0.404
[2915,] -0.425 -0.343 -0.404
[2916,] -0.425 -0.343 -0.404
[2917,] -0.425 -0.343 -0.404
[2918,] -0.425 -0.343 -0.404
[2919,]  0.099  1.146  1.852
[2920,] -0.425 -0.343 -0.404
[2921,]  0.557  1.870  2.328
[2922,] -0.370  0.144  0.214
[2923,] -0.365  0.192  0.375
[2924,] -0.425 -0.343 -0.404
[2925,] -0.403 -0.156 -0.280
[2926,] -0.425 -0.343 -0.404
[2927,] -0.348 -0.335 -0.399
[2928,] -0.425 -0.343 -0.404
[2929,] -0.212  0.872  1.249
[2930,]  0.543  0.123  0.576
[2931,] -0.425 -0.343 -0.404
[2932,] -0.271 -0.326 -0.395
[2933,]  2.070  1.747  2.228
[2934,]  0.635  0.538  0.732
[2935,] -0.087 -0.086 -0.237
[2936,] -0.425 -0.343 -0.404
[2937,] -0.325 -0.332 -0.398
[2938,] -0.425 -0.343 -0.404
[2939,] -0.244 -0.323 -0.393
[2940,] -0.411 -0.214 -0.189
[2941,] -0.371  0.123  0.034
[2942,] -0.425 -0.343 -0.404
[2943,] -0.140 -0.312 -0.387
[2944,]  0.490 -0.131 -0.274
[2945,] -0.425 -0.343 -0.404
[2946,] -0.342 -0.334 -0.399
[2947,]  0.235  0.336  0.480
[2948,]  0.383 -0.254 -0.355
[2949,]  1.547  0.331  0.444
[2950,]  0.499  0.341  0.324
[2951,] -0.286  0.131  0.351
[2952,] -0.054  0.039  0.001
[2953,] -0.261 -0.325 -0.394
[2954,]  0.092  0.320  0.471
[2955,]  0.092  0.320  0.471
[2956,]  0.092  0.320  0.471
[2957,]  0.396  1.001  1.311
[2958,]  0.088  0.273  0.311
[2959,] -0.425 -0.343 -0.404
[2960,] -0.425 -0.343 -0.404
[2961,] -0.425 -0.343 -0.404
[2962,] -0.425 -0.343 -0.404
[2963,] -0.425 -0.343 -0.404
[2964,]  0.560  0.879  1.234
[2965,] -0.243 -0.081 -0.076
[2966,] -0.022 -0.038 -0.206
[2967,]  0.066 -0.009 -0.032
[2968,]  0.069  0.036 -0.159
[2969,]  0.183  0.360  0.470
[2970,] -0.025 -0.038 -0.206
[2971,]  0.157  0.149  0.201
[2972,]  0.590  1.003  1.160
[2973,]  0.669  0.856  0.926
[2974,] -0.425 -0.343 -0.404
[2975,] -0.425 -0.343 -0.404
[2976,]  0.674  0.152  0.041
[2977,]  0.173 -0.277 -0.368
[2978,] -0.311  0.008  0.252
[2979,]  0.224  0.589  0.363
[2980,] -0.348 -0.335 -0.399
[2981,] -0.425 -0.343 -0.404
[2982,] -0.425 -0.343 -0.404
[2983,] -0.425 -0.343 -0.404
[2984,] -0.043 -0.060 -0.064
[2985,] -0.311 -0.009 -0.027
[2986,] -0.425 -0.343 -0.404
[2987,] -0.425 -0.343 -0.404
[2988,] -0.425 -0.343 -0.404
[2989,] -0.425 -0.343 -0.404
[2990,] -0.425 -0.343 -0.404
[2991,] -0.425 -0.343 -0.404
[2992,] -0.060 -0.111 -0.255
[2993,] -0.425 -0.343 -0.404
[2994,] -0.348 -0.335 -0.399
[2995,] -0.415 -0.238 -0.049
[2996,] -0.425 -0.343 -0.404
[2997,] -0.393 -0.050  0.058
[2998,] -0.387 -0.015 -0.186
[2999,]  0.452  0.455  0.540
[3000,]  0.349  0.335  0.193
[3001,] -0.034  1.553  1.812
[3002,] -0.292  0.138 -0.086
[3003,] -0.425 -0.343 -0.404
[3004,] -0.176 -0.246 -0.343
[3005,] -0.402 -0.149 -0.275
[3006,] -0.158 -0.159 -0.285
[3007,] -0.350 -0.288 -0.239
[3008,] -0.301  0.135  0.181
[3009,] -0.055 -0.061 -0.065
[3010,] -0.425 -0.343 -0.404
[3011,]  0.733  0.797  1.059
[3012,] -0.425 -0.343 -0.404
[3013,] -0.425 -0.343 -0.404
[3014,] -0.345 -0.254 -0.346
[3015,] -0.425 -0.343 -0.404
[3016,]  0.839 -0.204 -0.327
[3017,]  1.356  0.285 -0.009
[3018,]  1.210  0.999  1.307
[3019,] -0.425 -0.343 -0.404
[3020,] -0.425 -0.343 -0.404
[3021,]  0.488  0.777  0.909
[3022,]  0.933  0.854  0.955
[3023,]  0.564  0.772  0.888
[3024,] -0.420 -0.292 -0.231
[3025,] -0.272 -0.326 -0.395
[3026,]  0.222  0.122  0.165
[3027,] -0.425 -0.343 -0.404
[3028,] -0.335 -0.222 -0.325
[3029,] -0.354 -0.335 -0.400
[3030,] -0.237 -0.083 -0.078
[3031,] -0.262 -0.325 -0.394
[3032,] -0.425 -0.343 -0.404
[3033,] -0.335 -0.222 -0.325
[3034,]  0.184 -0.013 -0.192
[3035,]  0.735  0.844  0.795
[3036,] -0.425 -0.343 -0.404
[3037,]  0.084 -0.080 -0.080
[3038,] -0.425 -0.343 -0.404
[3039,] -0.425 -0.343 -0.404
[3040,]  0.893  0.341  0.469
[3041,] -0.045  0.143  0.044
[3042,] -0.425 -0.343 -0.404
[3043,]  0.564  0.420  0.957
[3044,]  0.058  0.719  0.866
[3045,]  0.161  0.002 -0.026
[3046,]  0.143 -0.150 -0.127
[3047,]  0.125 -0.081 -0.108
[3048,]  0.418  0.028  0.375
[3049,] -0.236  0.016  0.117
[3050,]  0.455  0.406  0.083
[3051,] -0.222 -0.143 -0.005
[3052,] -0.264  0.200  0.084
[3053,] -0.030 -0.084 -0.237
[3054,]  0.055 -0.217 -0.326
[3055,]  0.341  0.711  0.858
[3056,]  1.165  0.144  0.029
[3057,]  0.041  0.071  0.133
[3058,] -0.112 -0.119 -0.130
[3059,] -0.425 -0.343 -0.404
[3060,] -0.219 -0.213 -0.025
[3061,]  0.305 -0.189 -0.311
[3062,] -0.425 -0.343 -0.404
[3063,]  0.049  0.134  0.046
[3064,]  0.049  0.134  0.046
[3065,]  0.049  0.134  0.046
[3066,] -0.425 -0.343 -0.404
[3067,] -0.210  0.263  0.281
[3068,] -0.425 -0.343 -0.404
[3069,]  0.150  0.187 -0.059
[3070,] -0.185  0.023 -0.025
[3071,]  0.150  0.056 -0.017
[3072,] -0.283 -0.070  0.071
[3073,] -0.138  0.079  0.158
[3074,] -0.425 -0.343 -0.404
[3075,] -0.354 -0.335 -0.400
[3076,]  0.023  0.016 -0.032
[3077,] -0.114 -0.050 -0.213
[3078,] -0.022  0.011 -0.035
[3079,] -0.400 -0.106  0.178
[3080,] -0.354  0.286  0.437
[3081,] -0.411 -0.214 -0.189
[3082,]  0.092  0.085  0.003
[3083,] -0.170 -0.187 -0.175
[3084,]  0.092  0.076  0.153
[3085,]  0.521  0.089  0.296
[3086,]  0.619  0.583  0.623
[3087,]  0.033 -0.103 -0.250
[3088,]  0.829  0.634  0.811
[3089,]  1.037  1.276  1.346
[3090,]  0.053  0.101  0.041
[3091,]  0.232 -0.005  0.237
[3092,]  0.717  0.485  0.556
[3093,]  0.220 -0.272 -0.365
[3094,] -0.177  0.094  0.012
[3095,]  0.452  0.455  0.540
[3096,] -0.425 -0.343 -0.404
[3097,] -0.425 -0.343 -0.404
[3098,] -0.410 -0.187  0.124
[3099,] -0.425 -0.343 -0.404
[3100,] -0.425 -0.343 -0.404
[3101,]  0.452  0.455  0.540
[3102,] -0.063 -0.303 -0.382
[3103,] -0.193 -0.005 -0.054
[3104,]  0.761  1.191  1.449
[3105,] -0.425 -0.343 -0.404
[3106,]  0.129  0.092 -0.122
[3107,] -0.114  0.220  0.390
[3108,]  0.556  0.467  0.546
[3109,] -0.425 -0.343 -0.404
[3110,]  0.027  0.358  0.341
[3111,]  0.131  0.351  0.474
[3112,]  0.139  0.421  0.521
[3113,]  1.248  0.543  0.589
[3114,] -0.425 -0.343 -0.404
[3115,] -0.425 -0.343 -0.404
[3116,]  0.371 -0.255 -0.355
[3117,]  0.056  0.124  0.030
[3118,] -0.425 -0.343 -0.404
[3119,] -0.425 -0.343 -0.404
[3120,] -0.425 -0.343 -0.404
[3121,] -0.425 -0.343 -0.404
[3122,]  0.272  0.435  0.529
[3123,] -0.425 -0.343 -0.404
[3124,] -0.425 -0.343 -0.404
[3125,]  0.452  0.455  0.540
[3126,]  0.452  0.455  0.540
[3127,] -0.425 -0.343 -0.404
[3128,]  0.509  0.117  0.148
[3129,] -0.425 -0.343 -0.404
[3130,]  1.328  1.254  1.484
[3131,] -0.425 -0.343 -0.404
[3132,]  0.452  0.455  0.540
[3133,]  0.199 -0.274 -0.366
[3134,] -0.258 -0.274 -0.221
[3135,]  1.351  1.613  1.611
[3136,] -0.403 -0.156 -0.280
[3137,] -0.148 -0.232 -0.334
[3138,] -0.425 -0.343 -0.404
[3139,]  0.119  0.082 -0.129
[3140,] -0.330  0.489  0.572
[3141,] -0.425 -0.343 -0.404
[3142,]  1.185  0.622  0.357
[3143,] -0.425 -0.343 -0.404
[3144,] -0.425 -0.343 -0.404
[3145,]  0.096  0.359  0.610
[3146,]  0.214  0.046  0.132
[3147,]  0.090  0.178  0.377
[3148,]  0.690  0.118  0.028
[3149,] -0.218 -0.016 -0.050
[3150,] -0.223 -0.040  0.090
[3151,] -0.141 -0.006 -0.055
[3152,] -0.084  0.193  0.243
[3153,] -0.425 -0.343 -0.404
[3154,] -0.425 -0.343 -0.404
[3155,]  0.190  0.241  0.411
[3156,]  0.128  0.061 -0.014
[3157,] -0.048 -0.051  0.080
[3158,] -0.041 -0.116 -0.258
[3159,]  0.971  0.410  0.632
[3160,]  0.486  0.771  0.878
[3161,]  0.780  0.832  0.925
[3162,]  0.600  0.491  1.411
[3163,]  0.161  0.150  0.174
[3164,]  0.036 -0.176 -0.170
[3165,]  0.250  0.525  0.745
[3166,] -0.117 -0.032  0.084
[3167,]  0.644  1.066  1.073
[3168,] -0.068 -0.131  0.018
[3169,]  0.392  0.093  0.004
[3170,] -0.020 -0.044 -0.211
[3171,]  0.134  0.604  0.938
[3172,] -0.055 -0.021  0.100
[3173,]  0.054 -0.031 -0.203
[3174,] -0.025  0.013 -0.043
[3175,] -0.004  0.124  0.030
[3176,] -0.006  0.181  0.224
[3177,] -0.123 -0.051 -0.214
[3178,]  0.121 -0.051 -0.088
[3179,]  0.208  0.148  0.043
[3180,]  0.186  0.431  0.656
[3181,]  0.150  0.110  0.185
[3182,]  0.034  0.129  0.033
[3183,]  0.065  0.078  0.155
[3184,]  0.375  0.166  0.053
[3185,]  0.143  0.317  0.452
[3186,]  0.057  0.200  0.236
[3187,] -0.059 -0.071 -0.099
[3188,]  0.507  1.371  1.433
[3189,]  0.071  0.101  0.180
[3190,]  0.808  0.581  0.758
[3191,] -0.163 -0.207 -0.021
[3192,] -0.425 -0.343 -0.404
[3193,]  0.520  0.129  0.027
[3194,] -0.413 -0.237 -0.334
[3195,] -0.425 -0.343 -0.404
[3196,] -0.232 -0.132 -0.266
[3197,] -0.425 -0.343 -0.404
[3198,] -0.425 -0.343 -0.404
[3199,] -0.113  0.262  0.548
[3200,] -0.345  0.367  0.491
[3201,] -0.425 -0.343 -0.404
[3202,] -0.168 -0.315 -0.388
[3203,] -0.199  0.045 -0.149
[3204,]  0.021 -0.116  0.010
[3205,]  0.028  0.193  0.371
[3206,]  0.352  0.842  0.917
[3207,] -0.425 -0.343 -0.404
[3208,]  1.246  1.525  1.934
[3209,] -0.390 -0.045 -0.207
[3210,] -0.326 -0.147 -0.275
[3211,]  1.215  0.893  0.682
[3212,]  1.798  0.904  0.951
[3213,] -0.348 -0.335 -0.399
[3214,] -0.014 -0.147 -0.150
[3215,]  1.222 -0.081 -0.250
[3216,] -0.392 -0.044  0.079
[3217,] -0.425 -0.343 -0.404
[3218,] -0.310 -0.067 -0.222
[3219,] -0.348 -0.335 -0.399
[3220,]  0.172  0.056  0.268
[3221,]  0.688  1.102  1.113
[3222,]  0.116 -0.048 -0.059
[3223,] -0.345 -0.334 -0.399
[3224,]  0.623  0.046 -0.003
[3225,] -0.415 -0.235 -0.037
[3226,] -0.425 -0.343 -0.404
[3227,]  0.368 -0.256 -0.356
[3228,]  0.863  0.317  0.019
[3229,]  1.024  0.805  0.341
[3230,] -0.295  0.137  0.328
[3231,]  0.096  0.406  0.216
[3232,] -0.425 -0.343 -0.404
[3233,] -0.425 -0.343 -0.404
[3234,] -0.268 -0.326 -0.395
[3235,] -0.343 -0.334 -0.399
[3236,]  0.098 -0.285 -0.372
[3237,] -0.425 -0.343 -0.404
[3238,] -0.412 -0.231 -0.330
[3239,] -0.389 -0.039 -0.202
[3240,] -0.425 -0.343 -0.404
[3241,] -0.425 -0.343 -0.404
[3242,] -0.425 -0.343 -0.404
[3243,] -0.425 -0.343 -0.404
[3244,] -0.082 -0.305 -0.383
[3245,] -0.051 -0.302 -0.381
[3246,] -0.182 -0.316 -0.389
[3247,] -0.425 -0.343 -0.404
[3248,] -0.425 -0.343 -0.404
[3249,] -0.263 -0.325 -0.394
[3250,] -0.425 -0.343 -0.404
[3251,] -0.082 -0.305 -0.383
[3252,]  1.442  0.963  1.279
[3253,]  0.487  0.445  0.662
[3254,] -0.159 -0.113 -0.125
[3255,] -0.425 -0.343 -0.404
[3256,] -0.425 -0.343 -0.404
[3257,] -0.425 -0.343 -0.404
[3258,] -0.234 -0.322 -0.392
[3259,]  0.383  0.337  0.636
[3260,]  0.185  0.106  0.311
[3261,] -0.105 -0.261 -0.224
[3262,] -0.129  0.168  0.350
[3263,]  0.378  0.583  0.928
[3264,]  0.191  0.063  0.568
[3265,]  0.683 -0.221 -0.336
[3266,]  0.300 -0.263 -0.360
[3267,]  1.409  1.964  2.380
[3268,]  0.210 -0.273 -0.365
[3269,]  0.452  0.455  0.540
[3270,] -0.425 -0.343 -0.404
[3271,]  1.640  0.999  1.311
[3272,] -0.425 -0.343 -0.404
[3273,] -0.425 -0.343 -0.404
[3274,]  0.351  0.444  0.534
[3275,]  0.452  0.455  0.540
[3276,]  0.371 -0.255 -0.355
[3277,] -0.425 -0.343 -0.404
[3278,] -0.201 -0.111 -0.253
[3279,] -0.325 -0.332 -0.398
[3280,] -0.425 -0.343 -0.404
[3281,] -0.425 -0.343 -0.404
[3282,] -0.411 -0.214 -0.189
[3283,]  0.419 -0.169 -0.299
[3284,]  0.677  0.083  0.290
[3285,]  1.378  0.801  0.612
[3286,] -0.231  0.005  0.120
[3287,] -0.425 -0.343 -0.404
[3288,] -0.163 -0.210 -0.319
[3289,]  1.203  0.249  0.098
[3290,] -0.190 -0.317 -0.390
[3291,] -0.182 -0.247 -0.343
[3292,]  0.088  0.445  0.399
[3293,]  0.322  0.035 -0.162
[3294,] -0.350 -0.288 -0.239
[3295,] -0.185 -0.317 -0.389
[3296,]  1.558  0.996  0.590
[3297,]  1.323  1.154  1.252
[3298,]  0.449  0.467  0.547
[3299,] -0.411 -0.214 -0.189
[3300,]  1.236  0.919  0.829
[3301,]  0.472  0.338  0.323
[3302,]  0.314  0.132  0.188
[3303,] -0.425 -0.343 -0.404
[3304,] -0.267 -0.245 -0.341
[3305,] -0.155 -0.176 -0.140
[3306,] -0.193 -0.317 -0.390
[3307,]  1.121  0.041 -0.168
[3308,] -0.241 -0.323 -0.393
[3309,] -0.264  0.182 -0.057
[3310,] -0.425 -0.343 -0.404
[3311,] -0.221 -0.034  0.067
[3312,]  1.331  1.290  1.637
[3313,] -0.205 -0.135  0.017
[3314,] -0.425 -0.343 -0.404
[3315,] -0.172  0.183  0.791
[3316,] -0.328 -0.185 -0.300
[3317,]  0.861  0.631  0.791
[3318,] -0.425 -0.343 -0.404
[3319,]  0.023  0.190  0.240
[3320,]  0.029 -0.108 -0.254
[3321,] -0.266 -0.279 -0.234
[3322,]  0.703  0.673  0.681
[3323,]  0.657  0.691  0.694
[3324,]  0.833  0.726  0.854
[3325,]  1.178  0.535  0.584
[3326,]  0.277  0.229  0.106
[3327,]  0.226  0.190  0.227
[3328,] -0.229  0.087  0.035
[3329,]  0.741  0.775  1.044
[3330,] -0.403 -0.151 -0.277
[3331,] -0.403 -0.151 -0.277
[3332,] -0.425 -0.343 -0.404
[3333,]  0.043  0.073  0.152
[3334,] -0.304  0.058  0.119
[3335,]  0.816  0.606  0.921
[3336,]  0.167  0.046  0.262
[3337,]  0.109  0.167  0.342
[3338,]  0.149 -0.051 -0.078
[3339,] -0.135 -0.138  0.014
[3340,] -0.189 -0.270 -0.229
[3341,]  0.020 -0.185 -0.305
[3342,] -0.246 -0.186 -0.146
[3343,] -0.081  0.239  0.236
[3344,] -0.166 -0.051 -0.074
[3345,] -0.037  0.001 -0.051
[3346,] -0.379  0.066  0.152
[3347,] -0.196 -0.007  0.085
[3348,]  0.339  0.393  0.344
[3349,]  0.550  0.616  0.646
[3350,]  0.756 -0.213 -0.332
[3351,]  0.553  0.978  1.283
[3352,]  0.644  0.812  0.904
[3353,]  0.789  0.603  0.919
[3354,]  0.711  0.899  1.256
[3355,] -0.192 -0.267 -0.217
[3356,]  0.768  0.832  1.211
[3357,]  0.501  0.881  0.961
[3358,]  0.366  0.461  0.969
[3359,] -0.417 -0.273 -0.358
[3360,] -0.417 -0.273 -0.358
[3361,] -0.378  0.081  0.302
[3362,]  0.928  0.923  1.269
[3363,] -0.425 -0.343 -0.404
[3364,] -0.425 -0.343 -0.404
[3365,] -0.014 -0.298 -0.379
[3366,] -0.425 -0.343 -0.404
[3367,] -0.050 -0.302 -0.381
[3368,] -0.235 -0.144 -0.006
[3369,] -0.036 -0.144 -0.148
[3370,] -0.415 -0.238 -0.049
[3371,]  0.175  0.500  0.149
[3372,] -0.354 -0.335 -0.400
[3373,] -0.425 -0.343 -0.404
[3374,] -0.425 -0.343 -0.404
[3375,] -0.404 -0.163 -0.284
[3376,] -0.405 -0.167 -0.288
[3377,] -0.289 -0.143 -0.273
[3378,] -0.125 -0.253 -0.192
[3379,] -0.113 -0.008 -0.056
[3380,]  0.217 -0.008 -0.050
[3381,] -0.144 -0.075 -0.073
[3382,] -0.245 -0.117 -0.100
[3383,] -0.425 -0.343 -0.404
[3384,] -0.216 -0.059 -0.218
[3385,]  0.167  0.360  0.776
[3386,] -0.129 -0.072 -0.099
[3387,] -0.425 -0.343 -0.404
[3388,] -0.425 -0.343 -0.404
[3389,] -0.425 -0.343 -0.404
[3390,] -0.417 -0.273 -0.358
[3391,] -0.382  0.044  0.111
[3392,] -0.393 -0.051  0.075
[3393,]  0.057 -0.036  0.079
[3394,] -0.416 -0.261 -0.350
[3395,] -0.195 -0.318 -0.390
[3396,] -0.350 -0.288 -0.239
[3397,] -0.333 -0.286 -0.238
[3398,] -0.403 -0.156 -0.280
[3399,] -0.329 -0.108 -0.110
[3400,] -0.336 -0.167 -0.132
[3401,]  0.145 -0.046  0.227
[3402,] -0.425 -0.343 -0.404
[3403,]  0.252  0.281  0.280
[3404,] -0.417 -0.269 -0.355
[3405,]  0.438  1.031  1.320
[3406,]  0.834  0.693  1.135
[3407,]  0.020  0.559  0.743
[3408,] -0.081 -0.305 -0.383
[3409,] -0.187 -0.086  0.178
[3410,]  0.253  0.295  0.168
[3411,]  0.209 -0.273 -0.365
[3412,] -0.425 -0.343 -0.404
[3413,] -0.353  0.287  0.326
[3414,] -0.415 -0.238 -0.049
[3415,] -0.299  0.140  0.801
[3416,] -0.198 -0.202 -0.184
[3417,]  0.096 -0.020 -0.056
[3418,]  0.190  0.448  1.119
[3419,] -0.075 -0.150 -0.280
[3420,] -0.340 -0.202 -0.173
[3421,]  0.366  0.001  0.110
[3422,]  0.468  1.406  1.742
[3423,] -0.325 -0.133 -0.109
[3424,]  0.567  0.032 -0.167
[3425,]  0.037 -0.292 -0.376
[3426,]  0.127 -0.132 -0.271
[3427,]  1.993  1.729  1.680
[3428,] -0.415 -0.238 -0.049
[3429,]  0.380 -0.174 -0.301
[3430,] -0.264 -0.325 -0.394
[3431,] -0.342 -0.334 -0.399
[3432,]  0.695 -0.150 -0.290
[3433,] -0.425 -0.343 -0.404
[3434,]  0.028  0.069  0.150
[3435,] -0.425 -0.343 -0.404
[3436,] -0.412 -0.233 -0.331
[3437,] -0.410 -0.191  0.111
[3438,] -0.425 -0.343 -0.404
[3439,] -0.425 -0.343 -0.404
[3440,] -0.425 -0.343 -0.404
[3441,] -0.389 -0.027 -0.066
[3442,] -0.045  0.034 -0.029
[3443,] -0.425 -0.343 -0.404
[3444,] -0.425 -0.343 -0.404
[3445,] -0.425 -0.343 -0.404
[3446,] -0.254 -0.220 -0.324
[3447,] -0.182 -0.162  0.138
[3448,] -0.425 -0.343 -0.404
[3449,] -0.131  0.154  0.191
[3450,]  0.118  0.025 -0.010
[3451,] -0.425 -0.343 -0.404
[3452,] -0.063 -0.095  0.025
[3453,] -0.425 -0.343 -0.404
[3454,] -0.030  0.363  0.217
[3455,] -0.342 -0.334 -0.399
[3456,] -0.412 -0.231 -0.330
[3457,] -0.335 -0.222 -0.325
[3458,] -0.421 -0.296 -0.244
[3459,] -0.233 -0.057 -0.216
[3460,] -0.136 -0.184 -0.173
[3461,] -0.339 -0.253 -0.345
[3462,] -0.339 -0.253 -0.345
[3463,] -0.416 -0.261 -0.350
[3464,] -0.416 -0.261 -0.350
[3465,] -0.354 -0.335 -0.400
[3466,] -0.326 -0.332 -0.398
[3467,] -0.328 -0.252 -0.345
[3468,] -0.425 -0.343 -0.404
[3469,] -0.425 -0.343 -0.404
[3470,] -0.425 -0.343 -0.404
[3471,] -0.425 -0.343 -0.404
[3472,] -0.425 -0.343 -0.404
[3473,] -0.425 -0.343 -0.404
[3474,] -0.334 -0.252 -0.345
[3475,] -0.416 -0.261 -0.350
[3476,] -0.245 -0.141 -0.272
[3477,] -0.425 -0.343 -0.404
[3478,] -0.425 -0.343 -0.404
[3479,] -0.425 -0.343 -0.404
[3480,] -0.115  0.385  0.517
[3481,] -0.425 -0.343 -0.404
[3482,] -0.425 -0.343 -0.404
[3483,] -0.425 -0.343 -0.404
[3484,] -0.425 -0.343 -0.404
[3485,] -0.425 -0.343 -0.404
[3486,]  0.112  1.062  0.947
[3487,] -0.425 -0.343 -0.404
[3488,] -0.425 -0.343 -0.404
[3489,] -0.425 -0.343 -0.404
[3490,] -0.425 -0.343 -0.404
[3491,] -0.425 -0.343 -0.404
[3492,] -0.425 -0.343 -0.404
[3493,] -0.345 -0.334 -0.399
[3494,]  1.000  0.481  0.421
[3495,]  0.312  0.020  0.113
[3496,] -0.080 -0.305 -0.383
[3497,]  0.766  0.159  0.210
[3498,]  0.579  0.584  0.485
[3499,]  0.585  0.730  0.850
[3500,] -0.361  0.238  0.524
[3501,] -0.022  0.170  0.217
[3502,]  0.414  0.154  0.506
[3503,] -0.012  0.281  0.586
[3504,]  0.662  0.109  0.307
[3505,]  0.954  0.407  0.501
[3506,]  1.365  0.236  0.227
[3507,]  0.509  0.284  0.425
[3508,]  0.750  0.415  0.509
[3509,] -0.271 -0.326 -0.395
[3510,] -0.010 -0.297 -0.379
[3511,]  1.242  0.108  0.004
[3512,]  0.024 -0.017 -0.037
[3513,] -0.129 -0.149 -0.123
[3514,]  0.693  0.097  0.143
[3515,] -0.046 -0.003 -0.054
[3516,]  0.614 -0.115  0.047
[3517,] -0.421 -0.296 -0.244
[3518,] -0.399 -0.120 -0.256
[3519,] -0.134  0.054 -0.144
[3520,] -0.417 -0.269 -0.355
[3521,]  0.224 -0.037  0.216
[3522,]  0.661 -0.223 -0.338
[3523,]  0.675 -0.222 -0.337
[3524,]  0.743 -0.214 -0.333
[3525,]  0.197 -0.068  0.039
[3526,]  0.781  0.078  0.146
[3527,]  0.085  0.046  0.272
[3528,]  0.774  0.625  0.509
[3529,]  0.899 -0.096  0.022
[3530,]  0.813  0.014 -0.182
[3531,]  1.293 -0.153 -0.299
[3532,]  0.954  0.030 -0.173
[3533,]  0.108 -0.114  0.210
[3534,] -0.415 -0.235 -0.037
[3535,] -0.425 -0.343 -0.404
[3536,] -0.420 -0.286 -0.210
[3537,] -0.425 -0.343 -0.404
[3538,] -0.348  0.321  0.165
[3539,] -0.425 -0.343 -0.404
[3540,] -0.241 -0.212 -0.319
[3541,] -0.425 -0.343 -0.404
[3542,] -0.342 -0.334 -0.399
[3543,] -0.333 -0.226 -0.032
[3544,] -0.277 -0.327 -0.395
[3545,] -0.425 -0.343 -0.404
[3546,] -0.425 -0.343 -0.404
[3547,] -0.425 -0.343 -0.404
[3548,] -0.291  0.150 -0.078
[3549,] -0.342 -0.334 -0.399
[3550,] -0.256 -0.146 -0.275
[3551,] -0.425 -0.343 -0.404
[3552,] -0.361  0.238  0.545
[3553,] -0.339 -0.260 -0.350
[3554,] -0.334 -0.205 -0.185
[3555,] -0.402 -0.128  0.024
[3556,]  0.030  0.405  0.502
[3557,]  0.448  0.324  0.029
[3558,] -0.264 -0.325 -0.394
[3559,] -0.421 -0.296 -0.244
[3560,]  0.705  0.451  0.534
[3561,] -0.332 -0.252 -0.345
[3562,]  0.363  1.359  1.991
[3563,]  0.026  0.339  0.468
[3564,]  1.337 -0.149 -0.296
[3565,] -0.320 -0.083 -0.077
[3566,] -0.180  0.077  0.140
[3567,]  0.779  0.819  1.202
[3568,]  1.648  0.686  0.410
[3569,]  1.949  2.024  2.413
[3570,] -0.425 -0.343 -0.404
[3571,]  0.660  1.768  1.946
[3572,] -0.356  0.269  0.426
[3573,] -0.132 -0.040 -0.067
[3574,] -0.400 -0.125 -0.260
[3575,] -0.405 -0.157  0.005
[3576,] -0.391 -0.055 -0.213
[3577,] -0.183  1.788  2.282
[3578,]  0.226  0.454  0.654
[3579,] -0.183  1.788  2.282
[3580,] -0.354 -0.335 -0.400
[3581,] -0.297  0.176  0.364
[3582,]  0.281  0.347  0.616
[3583,] -0.254 -0.217 -0.027
[3584,]  0.036  1.491  1.196
[3585,]  0.137  0.116  0.180
[3586,] -0.311 -0.203 -0.183
[3587,] -0.266 -0.279 -0.234
[3588,] -0.425 -0.343 -0.404
[3589,]  0.699  0.231 -0.036
[3590,] -0.425 -0.343 -0.404
[3591,] -0.425 -0.343 -0.404
[3592,] -0.343 -0.334 -0.399
[3593,] -0.416 -0.261 -0.350
[3594,] -0.425 -0.343 -0.404
[3595,] -0.421 -0.296 -0.244
[3596,] -0.416 -0.248 -0.083
[3597,] -0.086 -0.306 -0.383
[3598,] -0.326 -0.332 -0.398
[3599,] -0.410 -0.187  0.124
[3600,] -0.354 -0.335 -0.400
[3601,] -0.155 -0.043 -0.052
[3602,] -0.421 -0.296 -0.244
[3603,]  0.181  1.829  2.305
[3604,] -0.183  1.788  2.282
[3605,] -0.354 -0.335 -0.400
[3606,] -0.183  1.788  2.282
[3607,]  0.301  1.842  2.312
[3608,] -0.203  0.199  0.377
[3609,] -0.425 -0.343 -0.404
[3610,] -0.425 -0.343 -0.404
[3611,] -0.425 -0.343 -0.404
[3612,] -0.425 -0.343 -0.404
[3613,] -0.099 -0.156 -0.155
[3614,]  0.775  1.439  1.356
[3615,]  0.550  0.112  0.043
[3616,] -0.261 -0.325 -0.394
[3617,] -0.425 -0.343 -0.404
[3618,]  1.233  0.737  0.293
[3619,] -0.226  0.094  0.040
[3620,]  0.381 -0.116 -0.263
[3621,]  0.735  0.672  1.095
[3622,]  0.474  1.098  1.106
[3623,]  0.410  0.405  0.922
[3624,] -0.208  0.009  0.242
[3625,]  0.813  0.422  0.513
[3626,]  1.233  1.030  0.644
[3627,]  1.076  0.819  1.060
[3628,]  0.574  0.180  0.356
[3629,]  1.803  1.534  2.089
[3630,]  0.280 -0.265 -0.361
[3631,]  0.528  0.410  0.648
[3632,]  0.264  0.183  0.361
[3633,]  0.476  0.638  0.532
[3634,]  1.972  1.976  2.241
[3635,]  0.913  0.538  0.562
[3636,] -0.335  0.449  0.546
[3637,] -0.299  0.117  0.464
[3638,] -0.379  0.077  0.299
[3639,]  0.789 -0.029 -0.210
[3640,]  0.095  0.003 -0.180
[3641,]  0.482  0.717  0.714
[3642,] -0.141  0.093 -0.118
[3643,]  0.106  0.012  0.250
[3644,]  0.618  0.524  0.723
[3645,] -0.237  0.645  0.814
[3646,] -0.047  0.098  0.170
[3647,] -0.425 -0.343 -0.404
[3648,] -0.315 -0.036  0.084
[3649,] -0.268 -0.326 -0.395
[3650,] -0.425 -0.343 -0.404
[3651,]  0.452  0.455  0.540
[3652,]  0.087 -0.286 -0.373
[3653,] -0.345 -0.334 -0.399
[3654,]  0.392 -0.073 -0.235
[3655,] -0.114  0.393  0.505
[3656,]  0.312  0.227  0.390
[3657,] -0.061 -0.031 -0.045
[3658,] -0.254 -0.197 -0.180
[3659,] -0.348 -0.335 -0.399
[3660,] -0.113 -0.309 -0.385
[3661,] -0.255 -0.187 -0.146
[3662,] -0.387  0.007  0.252
[3663,] -0.063 -0.303 -0.382
[3664,] -0.271 -0.326 -0.395
[3665,]  0.371 -0.255 -0.355
[3666,]  0.371 -0.255 -0.355
[3667,] -0.425 -0.343 -0.404
[3668,] -0.394 -0.073 -0.096
[3669,] -0.233  0.064  0.149
[3670,]  0.992 -0.187 -0.318
[3671,]  0.371 -0.255 -0.355
[3672,]  0.371 -0.255 -0.355
[3673,]  0.798 -0.208 -0.329
[3674,] -0.108  0.394  0.506
[3675,]  0.371 -0.255 -0.355
[3676,] -0.225 -0.321 -0.392
[3677,] -0.425 -0.343 -0.404
[3678,] -0.390 -0.031 -0.068
[3679,] -0.425 -0.343 -0.404
[3680,] -0.321 -0.135 -0.138
[3681,] -0.416 -0.261 -0.350
[3682,] -0.425 -0.343 -0.404
[3683,] -0.425 -0.343 -0.404
[3684,] -0.020  0.064 -0.138
[3685,] -0.012  0.169 -0.069
[3686,] -0.229 -0.021 -0.192
[3687,]  0.452  0.455  0.540
[3688,] -0.425 -0.343 -0.404
[3689,]  0.349  0.159  0.049
[3690,] -0.425 -0.343 -0.404
[3691,]  1.328  1.254  1.484
[3692,] -0.425 -0.343 -0.404
[3693,] -0.425 -0.343 -0.404
[3694,] -0.425 -0.343 -0.404
[3695,] -0.425 -0.343 -0.404
[3696,]  0.114  0.532  0.595
[3697,] -0.037 -0.039 -0.207
[3698,] -0.425 -0.343 -0.404
[3699,] -0.381  0.032 -0.156
[3700,] -0.425 -0.343 -0.404
[3701,] -0.425 -0.343 -0.404
[3702,] -0.425 -0.343 -0.404
[3703,]  0.055  0.073 -0.134
[3704,] -0.425 -0.343 -0.404
[3705,]  0.014  0.361  0.059
[3706,] -0.182  0.352  0.183
[3707,] -0.425 -0.343 -0.404
[3708,] -0.425 -0.343 -0.404
[3709,] -0.425 -0.343 -0.404
[3710,] -0.425 -0.343 -0.404
[3711,] -0.425 -0.343 -0.404
[3712,] -0.405 -0.153  0.017
[3713,] -0.127 -0.052 -0.214
[3714,] -0.068  0.208 -0.042
[3715,] -0.311 -0.330 -0.397
[3716,] -0.425 -0.343 -0.404
[3717,] -0.425 -0.343 -0.404
[3718,] -0.425 -0.343 -0.404
[3719,]  0.092 -0.217 -0.327
[3720,] -0.252 -0.220 -0.324
[3721,]  0.011 -0.295 -0.377
[3722,]  0.714  1.045  0.816
[3723,] -0.096  0.266 -0.003
[3724,] -0.378  0.055 -0.140
[3725,] -0.013  0.349  0.051
[3726,] -0.417 -0.269 -0.355
[3727,] -0.425 -0.343 -0.404
[3728,] -0.425 -0.343 -0.404
[3729,] -0.425 -0.343 -0.404
[3730,] -0.425 -0.343 -0.404
[3731,] -0.425 -0.343 -0.404
[3732,] -0.425 -0.343 -0.404
[3733,] -0.127 -0.052 -0.214
[3734,] -0.068  0.208 -0.042
[3735,] -0.425 -0.343 -0.404
[3736,] -0.425 -0.343 -0.404
attr(,"fsm")
attr(,"fsm")[[1]]
                    TA1         TA2         TA3         TA4         TA5         TA6         TA7         TA8         TA9         TH1        TH2        TH3         TH4        TH5         TH6         TH7        TH8         TH9
INATTENTION 0.082032031 0.114177052 0.087414756 0.100543915 0.099830346 0.080086408 0.071088443 0.077216316 0.083723880 0.008789357 0.01326817 0.01246355 0.008270336 0.01302751 0.009640376 0.004669297 0.00565032 0.005036726
HYPERACTIVI 0.009053006 0.012600512 0.009647041 0.011095967 0.011017218 0.008838288 0.007845278 0.008521547 0.009239718 0.074474950 0.11242532 0.10560753 0.070077120 0.11038614 0.081685896 0.047385604 0.05734136 0.051114396
IMPULSIVITY 0.005010862 0.006974415 0.005339661 0.006141645 0.006098058 0.004892015 0.004342381 0.004716698 0.005114207 0.049370964 0.07452904 0.07000939 0.046455553 0.07317722 0.054151248 0.160488923 0.19420778 0.173117860

attr(,"se")
attr(,"se")[[1]]
     INATTENTION HYPERACTIVI IMPULSIVITY
[1,]   0.1451741   0.1403849   0.2103539

attr(,"acov")
attr(,"acov")[[1]]
            INATTENTION HYPERACTIVI IMPULSIVITY
INATTENTION 0.021075529 0.002325883 0.001287382
HYPERACTIVI 0.002325883 0.019707927 0.013064787
IMPULSIVITY 0.001287382 0.013064787 0.044248747

> 
> ###__________ CFA Six factor impairment model teachers _____________
> DATA <- read.csv("ADHDSUDAN.csv")
> MODELSIXF <- 'TEA =~ TAA1 + THH1
+ PEE =~ TAA2 + THH2
+ HWK =~ TAA3 + THH3
+ ACA =~ TAA4 + THH4
+ BEH =~ TAA5 + THH5
+ SEL =~ TAA6 + THH6
+ TEA ~~ PEE + HWK + ACA + BEH + SEL
+ PEE ~~ HWK + ACA + BEH + SEL
+ HWK ~~ ACA + BEH + SEL
+ ACA ~~ BEH + SEL
+ BEH ~~ SEL'
> fit <- cfa(MODELSIXF, DATA, estimator="ml")
Warning message:
In lav_object_post_check(object) :
  lavaan WARNING: covariance matrix of latent variables
                is not positive definite;
                use lavInspect(fit, "cov.lv") to investigate.
> summary(fit, fit.measures=TRUE)
lavaan 0.6-7 ended normally after 73 iterations

  Estimator                                         ML
  Optimization method                           NLMINB
  Number of free parameters                         39
                                                      
  Number of observations                          3742
                                                      
Model Test User Model:
                                                      
  Test statistic                              1876.112
  Degrees of freedom                                39
  P-value (Chi-square)                           0.000

Model Test Baseline Model:

  Test statistic                             27157.454
  Degrees of freedom                                66
  P-value                                        0.000

User Model versus Baseline Model:

  Comparative Fit Index (CFI)                    0.932
  Tucker-Lewis Index (TLI)                       0.885

Loglikelihood and Information Criteria:

  Loglikelihood user model (H0)             -35353.921
  Loglikelihood unrestricted model (H1)     -34415.865
                                                      
  Akaike (AIC)                               70785.841
  Bayesian (BIC)                             71028.709
  Sample-size adjusted Bayesian (BIC)        70904.786

Root Mean Square Error of Approximation:

  RMSEA                                          0.112
  90 Percent confidence interval - lower         0.108
  90 Percent confidence interval - upper         0.117
  P-value RMSEA <= 0.05                          0.000

Standardized Root Mean Square Residual:

  SRMR                                           0.035

Parameter Estimates:

  Standard errors                             Standard
  Information                                 Expected
  Information saturated (h1) model          Structured

Latent Variables:
                   Estimate  Std.Err  z-value  P(>|z|)
  TEA =~                                              
    TAA1              1.000                           
    THH1              0.937    0.020   46.342    0.000
  PEE =~                                              
    TAA2              1.000                           
    THH2              0.939    0.019   49.863    0.000
  HWK =~                                              
    TAA3              1.000                           
    THH3              0.977    0.017   58.103    0.000
  ACA =~                                              
    TAA4              1.000                           
    THH4              0.972    0.017   55.689    0.000
  BEH =~                                              
    TAA5              1.000                           
    THH5              1.029    0.023   45.499    0.000
  SEL =~                                              
    TAA6              1.000                           
    THH6              0.965    0.022   43.052    0.000

Covariances:
                   Estimate  Std.Err  z-value  P(>|z|)
  TEA ~~                                              
    PEE               0.264    0.009   30.654    0.000
    HWK               0.264    0.010   27.660    0.000
    ACA               0.241    0.009   26.354    0.000
    BEH               0.210    0.008   26.532    0.000
    SEL               0.194    0.007   26.038    0.000
  PEE ~~                                              
    HWK               0.262    0.009   28.287    0.000
    ACA               0.225    0.009   25.894    0.000
    BEH               0.229    0.008   28.657    0.000
    SEL               0.214    0.008   28.334    0.000
  HWK ~~                                              
    ACA               0.439    0.013   34.266    0.000
    BEH               0.256    0.009   27.459    0.000
    SEL               0.242    0.009   27.267    0.000
  ACA ~~                                              
    BEH               0.267    0.009   28.363    0.000
    SEL               0.244    0.009   27.668    0.000
  BEH ~~                                              
    SEL               0.243    0.008   29.771    0.000

Variances:
                   Estimate  Std.Err  z-value  P(>|z|)
   .TAA1              0.200    0.006   30.778    0.000
   .THH1              0.147    0.005   27.930    0.000
   .TAA2              0.176    0.006   31.655    0.000
   .THH2              0.139    0.005   29.938    0.000
   .TAA3              0.233    0.007   33.533    0.000
   .THH3              0.190    0.006   31.322    0.000
   .TAA4              0.248    0.007   34.427    0.000
   .THH4              0.189    0.006   31.429    0.000
   .TAA5              0.219    0.007   33.428    0.000
   .THH5              0.179    0.006   29.651    0.000
   .TAA6              0.201    0.006   32.647    0.000
   .THH6              0.165    0.005   30.781    0.000
    TEA               0.297    0.011   25.896    0.000
    PEE               0.283    0.011   26.921    0.000
    HWK               0.442    0.015   28.916    0.000
    ACA               0.414    0.015   27.894    0.000
    BEH               0.272    0.011   24.747    0.000
    SEL               0.240    0.010   24.154    0.000

> inspect(fit, what="std")$lambda
       TEA   PEE   HWK   ACA   BEH   SEL
TAA1 0.773 0.000 0.000 0.000 0.000 0.000
THH1 0.800 0.000 0.000 0.000 0.000 0.000
TAA2 0.000 0.785 0.000 0.000 0.000 0.000
THH2 0.000 0.802 0.000 0.000 0.000 0.000
TAA3 0.000 0.000 0.809 0.000 0.000 0.000
THH3 0.000 0.000 0.830 0.000 0.000 0.000
TAA4 0.000 0.000 0.000 0.791 0.000 0.000
THH4 0.000 0.000 0.000 0.822 0.000 0.000
TAA5 0.000 0.000 0.000 0.000 0.744 0.000
THH5 0.000 0.000 0.000 0.000 0.785 0.000
TAA6 0.000 0.000 0.000 0.000 0.000 0.738
THH6 0.000 0.000 0.000 0.000 0.000 0.759
> inspect(fit, what="R2")
 TAA1  THH1  TAA2  THH2  TAA3  THH3  TAA4  THH4  TAA5  THH5  TAA6  THH6 
0.597 0.640 0.616 0.643 0.655 0.689 0.626 0.675 0.553 0.616 0.544 0.575 
> lavPredict(fit, newdata = NULL, type = "lv", method = "regression", se = TRUE, acov = TRUE, label = TRUE, fsm = TRUE, append.data = FALSE, assemble = FALSE, level = 1L, optim.method = "bfgs", ETA = NULL)
           TEA    PEE    HWK    ACA    BEH    SEL
   [1,]  0.365  0.191  0.543  0.487 -0.107 -0.097
   [2,]  0.534  0.284  0.059  0.006  0.026 -0.032
   [3,]  0.830  0.658  0.719  0.917  0.660  0.533
   [4,]  0.961  0.854  0.939  1.033  0.560  0.496
   [5,]  0.785  0.556  0.573  0.631  0.503  0.413
   [6,]  1.233  0.957  1.398  1.351  0.815  0.750
   [7,]  1.632  1.583  1.246  1.522  1.343  1.319
   [8,]  0.804  0.609  0.568  0.696  0.665  0.522
   [9,]  0.812  0.687  0.511  0.792  0.603  0.497
  [10,] -0.316 -0.312 -0.452 -0.433 -0.315 -0.292
  [11,]  0.046 -0.033 -0.149 -0.325 -0.171 -0.181
  [12,]  1.542  0.772  2.064  2.012  0.830  1.011
  [13,] -0.257 -0.206 -0.120  0.053 -0.325 -0.267
  [14,] -0.316 -0.312 -0.452 -0.433 -0.315 -0.292
  [15,] -0.022 -0.045 -0.076  0.120 -0.186 -0.085
  [16,] -0.316 -0.312 -0.452 -0.433 -0.315 -0.292
  [17,] -0.316 -0.312 -0.452 -0.433 -0.315 -0.292
  [18,]  0.026 -0.069  1.952  2.032  0.413  0.275
  [19,] -0.017  0.242 -0.283 -0.426  0.090  0.206
  [20,] -0.316 -0.312 -0.452 -0.433 -0.315 -0.292
  [21,] -0.316 -0.312 -0.452 -0.433 -0.315 -0.292
  [22,] -0.316 -0.312 -0.452 -0.433 -0.315 -0.292
  [23,] -0.316 -0.312 -0.452 -0.433 -0.315 -0.292
  [24,] -0.316 -0.312 -0.452 -0.433 -0.315 -0.292
  [25,] -0.316 -0.312 -0.452 -0.433 -0.315 -0.292
  [26,] -0.316 -0.312 -0.452 -0.433 -0.315 -0.292
  [27,]  0.960  0.617 -0.170 -0.419 -0.078 -0.094
  [28,] -0.133 -0.031  0.331  0.633  0.536  0.308
  [29,]  0.397  0.594 -0.198 -0.400  0.266  0.255
  [30,] -0.274 -0.378  0.022 -0.147 -0.184 -0.210
  [31,]  0.416  0.479  0.859  0.847  0.170  0.128
  [32,]  0.751  1.001  0.202  0.270  1.105  1.008
  [33,]  0.646  0.572  0.962  0.827  0.393  0.364
  [34,]  0.383  0.292 -0.109 -0.113 -0.055  0.024
  [35,]  0.371  0.452  0.928  1.096  0.870  0.772
  [36,]  0.529  0.608 -0.223 -0.227  0.501  0.486
  [37,]  0.355  0.625 -0.089  0.040  0.658  0.708
  [38,]  0.402  0.312 -0.073 -0.143  0.289  0.324
  [39,]  0.210  0.282 -0.091  0.054  0.700  0.495
  [40,]  0.268  0.284  0.467  0.238 -0.045 -0.049
  [41,]  0.380  0.531  0.329  0.370  0.467  0.402
  [42,]  0.173  0.235 -0.280 -0.500 -0.150 -0.145
  [43,]  0.880  0.858  1.010  1.091  1.071  0.907
  [44,] -0.156 -0.096 -0.109 -0.269 -0.056 -0.018
  [45,]  0.083  0.017  0.090 -0.025 -0.161 -0.158
  [46,]  1.121  1.136  1.081  1.051  1.089  1.026
  [47,]  0.321  0.404  0.076  0.001  0.274  0.153
  [48,]  0.276  0.198  0.744  0.615  0.328  0.286
  [49,]  0.320  0.414  0.096 -0.012  0.253  0.241
  [50,]  0.334  0.172 -0.305 -0.430 -0.190 -0.187
  [51,]  0.522  0.367  0.333  0.283  0.448  0.355
  [52,] -0.274 -0.378  0.022 -0.147 -0.184 -0.210
  [53,]  0.344  0.741  0.281 -0.031  0.837  0.549
  [54,] -0.316 -0.312 -0.452 -0.433 -0.315 -0.292
  [55,] -0.226 -0.090 -0.092  0.150 -0.065  0.098
  [56,]  0.627  0.590  0.854  0.805  0.112  0.192
  [57,]  0.315  0.443  0.105  0.089 -0.015  0.083
  [58,]  0.588  0.471  0.745  0.567 -0.008 -0.007
  [59,]  0.301  0.442 -0.111 -0.138  0.195  0.205
  [60,]  0.679  0.726  0.800  0.900  0.758  0.614
  [61,]  0.937  0.935  0.491  0.524  0.721  0.875
  [62,]  0.601  0.433  0.923  0.649  0.050  0.027
  [63,]  0.467  0.754  0.119  0.095  0.397  0.475
  [64,]  0.647  0.721  0.498  0.493  0.986  0.926
  [65,]  0.359  0.415  0.928  1.054  0.766  0.686
  [66,]  0.261  0.313 -0.120 -0.272 -0.149 -0.130
  [67,]  0.383  0.369 -0.299 -0.179  0.422  0.414
  [68,]  0.576  0.460  0.683  0.474  0.329  0.299
  [69,]  0.309  0.392  0.672  0.612  0.235  0.238
  [70,]  0.465  0.256  0.655  0.579  0.342  0.188
  [71,] -0.157 -0.041  0.185  0.383  0.598  0.523
  [72,]  0.500  0.483 -0.074 -0.197  0.012  0.082
  [73,]  0.516  0.546 -0.059 -0.145  0.152  0.280
  [74,]  0.117  0.137  0.069  0.065  0.184  0.175
  [75,]  1.042  1.142  0.301  0.102  0.312  0.324
  [76,]  0.543  0.585  0.117  0.104  0.105  0.234
  [77,]  0.683  0.627  1.021  0.853  0.916  0.781
  [78,]  0.823  0.977  0.823  0.978  1.485  1.366
  [79,]  0.461  0.361  0.411  0.512  0.014 -0.004
  [80,]  0.166  0.151 -0.117 -0.210  0.149  0.141
  [81,]  0.181  0.257  0.397  0.449  0.418  0.520
  [82,]  0.024 -0.044  0.275  0.282  0.210  0.351
  [83,]  0.061  0.246  0.816  0.963  0.646  0.518
  [84,]  0.048  0.354  0.028  0.090  0.143  0.171
  [85,]  0.547  0.845  0.417  0.271  0.930  0.992
  [86,]  0.155  0.527  0.464  0.576  0.862  0.857
  [87,]  0.054 -0.043  0.011  0.104  0.102  0.089
  [88,]  0.125  0.109  0.097  0.032  0.014 -0.037
  [89,]  0.048  0.250  0.299  0.169  0.013  0.079
  [90,]  0.660  0.430  0.767  0.830  0.456  0.281
  [91,]  1.591  1.184  2.339  2.189  1.041  1.120
  [92,]  0.634  0.376  0.807  0.724  0.209  0.289
  [93,] -0.094 -0.205 -0.421 -0.411 -0.295 -0.278
  [94,] -0.316 -0.312 -0.452 -0.433 -0.315 -0.292
  [95,]  0.372  0.331  0.187  0.314  0.283  0.242
  [96,] -0.316 -0.312 -0.452 -0.433 -0.315 -0.292
  [97,] -0.316 -0.312 -0.452 -0.433 -0.315 -0.292
  [98,] -0.316 -0.312 -0.452 -0.433 -0.315 -0.292
  [99,]  0.515  0.479  0.091  0.016 -0.134 -0.102
 [100,]  0.793  0.219  0.494  0.443 -0.102 -0.120
 [101,] -0.316 -0.312 -0.452 -0.433 -0.315 -0.292
 [102,] -0.271 -0.293 -0.093 -0.086 -0.262 -0.245
 [103,] -0.316 -0.312 -0.452 -0.433 -0.315 -0.292
 [104,] -0.316 -0.312 -0.452 -0.433 -0.315 -0.292
 [105,] -0.316 -0.312 -0.452 -0.433 -0.315 -0.292
 [106,] -0.316 -0.312 -0.452 -0.433 -0.315 -0.292
 [107,] -0.316 -0.312 -0.452 -0.433 -0.315 -0.292
 [108,]  0.217  0.277 -0.072 -0.011  0.572  0.427
 [109,] -0.274 -0.192 -0.463 -0.286  0.050 -0.045
 [110,] -0.285 -0.197 -0.423 -0.337 -0.055  0.073
 [111,] -0.316 -0.312 -0.452 -0.433 -0.315 -0.292
 [112,] -0.048  0.127 -0.311 -0.522 -0.170 -0.159
 [113,] -0.152 -0.173  0.743  0.861 -0.188 -0.151
 [114,] -0.316 -0.312 -0.452 -0.433 -0.315 -0.292
 [115,] -0.316 -0.312 -0.452 -0.433 -0.315 -0.292
 [116,] -0.316 -0.312 -0.452 -0.433 -0.315 -0.292
 [117,] -0.316 -0.312 -0.452 -0.433 -0.315 -0.292
 [118,] -0.316 -0.312 -0.452 -0.433 -0.315 -0.292
 [119,] -0.316 -0.312 -0.452 -0.433 -0.315 -0.292
 [120,] -0.316 -0.312 -0.452 -0.433 -0.315 -0.292
 [121,] -0.316 -0.312 -0.452 -0.433 -0.315 -0.292
 [122,]  0.284  0.235 -0.370 -0.056  0.559  0.491
 [123,] -0.316 -0.312 -0.452 -0.433 -0.315 -0.292
 [124,] -0.203 -0.292  0.503  0.430 -0.153 -0.160
 [125,] -0.316 -0.312 -0.452 -0.433 -0.315 -0.292
 [126,] -0.316 -0.312 -0.452 -0.433 -0.315 -0.292
 [127,] -0.316 -0.312 -0.452 -0.433 -0.315 -0.292
 [128,] -0.239 -0.234  0.088  0.179 -0.268 -0.231
 [129,] -0.289 -0.264 -0.301 -0.212 -0.320 -0.281
 [130,] -0.316 -0.312 -0.452 -0.433 -0.315 -0.292
 [131,]  0.105  0.122  0.010  0.005  0.105  0.107
 [132,] -0.316 -0.312 -0.452 -0.433 -0.315 -0.292
 [133,] -0.316 -0.312 -0.452 -0.433 -0.315 -0.292
 [134,] -0.284 -0.254 -0.271 -0.168 -0.321 -0.279
 [135,] -0.251 -0.415  0.287  0.014 -0.110 -0.164
 [136,] -0.289 -0.264 -0.301 -0.212 -0.320 -0.281
 [137,] -0.316 -0.312 -0.452 -0.433 -0.315 -0.292
 [138,] -0.174 -0.255  0.614  0.565  0.041 -0.030
 [139,] -0.174 -0.337  0.826  0.626 -0.063 -0.104
 [140,] -0.316 -0.312 -0.452 -0.433 -0.315 -0.292
 [141,] -0.316 -0.312 -0.452 -0.433 -0.315 -0.292
 [142,]  0.353 -0.025  0.891  0.759  0.186  0.067
 [143,] -0.316 -0.312 -0.452 -0.433 -0.315 -0.292
 [144,] -0.316 -0.312 -0.452 -0.433 -0.315 -0.292
 [145,] -0.156 -0.284  0.822  0.691  0.099  0.006
 [146,] -0.316 -0.312 -0.452 -0.433 -0.315 -0.292
 [147,] -0.156 -0.284  0.822  0.691  0.099  0.006
 [148,] -0.118 -0.164  0.829  0.817  0.422  0.311
 [149,] -0.316 -0.312 -0.452 -0.433 -0.315 -0.292
 [150,] -0.316 -0.312 -0.452 -0.433 -0.315 -0.292
 [151,] -0.316 -0.312 -0.452 -0.433 -0.315 -0.292
 [152,] -0.174 -0.337  0.826  0.626 -0.063 -0.104
 [153,] -0.076 -0.151 -0.425 -0.345 -0.133 -0.168
 [154,] -0.316 -0.312 -0.452 -0.433 -0.315 -0.292
 [155,] -0.298 -0.259 -0.456 -0.368 -0.153 -0.183
 [156,] -0.239 -0.234  0.088  0.179 -0.268 -0.231
 [157,] -0.316 -0.312 -0.452 -0.433 -0.315 -0.292
 [158,] -0.316 -0.312 -0.452 -0.433 -0.315 -0.292
 [159,] -0.192 -0.308  0.619  0.500 -0.120 -0.140
 [160,] -0.316 -0.312 -0.452 -0.433 -0.315 -0.292
 [161,] -0.316 -0.312 -0.452 -0.433 -0.315 -0.292
 [162,] -0.316 -0.312 -0.452 -0.433 -0.315 -0.292
 [163,] -0.171 -0.252  0.712  0.687 -0.141 -0.138
 [164,] -0.151 -0.188  0.608  0.647  0.245  0.107
 [165,] -0.316 -0.312 -0.452 -0.433 -0.315 -0.292
 [166,]  0.456  0.371  0.302  0.351  0.217  0.219
 [167,] -0.094 -0.205 -0.421 -0.411 -0.295 -0.278
 [168,] -0.298 -0.341 -0.244 -0.307 -0.258 -0.256
 [169,]  0.463  0.754  0.645  0.757  0.426  0.404
 [170,]  0.361  0.210  0.441  0.635  0.477  0.460
 [171,] -0.316 -0.312 -0.452 -0.433 -0.315 -0.292
 [172,]  0.692  0.722  0.936  0.958  0.837  0.749
 [173,]  0.507  0.448  0.518  0.586  0.556  0.532
 [174,] -0.131 -0.039 -0.034 -0.062 -0.034 -0.075
 [175,]  0.629  0.649  0.582  0.546  0.622  0.592
 [176,]  0.463  0.401  0.331  0.092  0.207  0.276
 [177,] -0.094 -0.205 -0.421 -0.411 -0.295 -0.278
 [178,] -0.078 -0.142 -0.405 -0.358 -0.154 -0.080
 [179,] -0.094 -0.205 -0.421 -0.411 -0.295 -0.278
 [180,] -0.063 -0.147 -0.240 -0.146 -0.300 -0.264
 [181,] -0.094 -0.205 -0.421 -0.411 -0.295 -0.278
 [182,]  0.222  0.268  0.133  0.151  0.321  0.361
 [183,] -0.316 -0.312 -0.452 -0.433 -0.315 -0.292
 [184,] -0.271 -0.293 -0.093 -0.086 -0.262 -0.245
 [185,] -0.075  0.077  0.080  0.078  0.176  0.175
 [186,]  0.616  0.663  0.391  0.347  0.416  0.459
 [187,]  1.152  1.176  1.154  1.086  1.139  1.078
 [188,] -0.316 -0.312 -0.452 -0.433 -0.315 -0.292
 [189,] -0.316 -0.312 -0.452 -0.433 -0.315 -0.292
 [190,]  1.197  0.423 -0.240 -0.278 -0.178 -0.194
 [191,]  1.197  0.423 -0.240 -0.278 -0.178 -0.194
 [192,]  1.596  1.076  0.622  0.553  0.623  0.576
 [193,] -0.316 -0.312 -0.452 -0.433 -0.315 -0.292
 [194,]  0.976  0.316 -0.271 -0.301 -0.198 -0.208
 [195,] -0.316 -0.312 -0.452 -0.433 -0.315 -0.292
 [196,] -0.316 -0.312 -0.452 -0.433 -0.315 -0.292
 [197,] -0.316 -0.312 -0.452 -0.433 -0.315 -0.292
 [198,] -0.316 -0.312 -0.452 -0.433 -0.315 -0.292
 [199,] -0.316 -0.312 -0.452 -0.433 -0.315 -0.292
 [200,] -0.316 -0.312 -0.452 -0.433 -0.315 -0.292
 [201,] -0.316 -0.312 -0.452 -0.433 -0.315 -0.292
 [202,] -0.316 -0.312 -0.452 -0.433 -0.315 -0.292
 [203,]  0.533  0.100 -0.333 -0.346 -0.238 -0.237
 [204,]  1.197  0.423 -0.240 -0.278 -0.178 -0.194
 [205,]  1.197  0.423 -0.240 -0.278 -0.178 -0.194
 [206,]  1.048  1.038  1.145  1.398  1.222  1.028
 [207,]  0.729  0.690  1.387  1.318  0.743  0.699
 [208,]  0.113  0.064 -0.336 -0.453 -0.210 -0.202
 [209,] -0.293 -0.245 -0.458 -0.351 -0.112 -0.155
 [210,] -0.033 -0.175 -0.412 -0.404 -0.289 -0.274
 [211,] -0.039 -0.031 -0.419 -0.219  0.189  0.137
 [212,] -0.316 -0.312 -0.452 -0.433 -0.315 -0.292
 [213,] -0.316 -0.312 -0.452 -0.433 -0.315 -0.292
 [214,] -0.316 -0.312 -0.452 -0.433 -0.315 -0.292
 [215,] -0.316 -0.312 -0.452 -0.433 -0.315 -0.292
 [216,] -0.316 -0.312 -0.452 -0.433 -0.315 -0.292
 [217,] -0.316 -0.312 -0.452 -0.433 -0.315 -0.292
 [218,] -0.316 -0.312 -0.452 -0.433 -0.315 -0.292
 [219,] -0.316 -0.312 -0.452 -0.433 -0.315 -0.292
 [220,]  1.020  1.120  1.849  1.598  0.576  0.549
 [221,] -0.271 -0.293 -0.093 -0.086 -0.262 -0.245
 [222,] -0.316 -0.312 -0.452 -0.433 -0.315 -0.292
 [223,] -0.316 -0.312 -0.452 -0.433 -0.315 -0.292
 [224,]  0.085  0.020  0.243  0.383  0.033  0.165
 [225,] -0.316 -0.312 -0.452 -0.433 -0.315 -0.292
 [226,] -0.316 -0.312 -0.452 -0.433 -0.315 -0.292
 [227,] -0.316 -0.312 -0.452 -0.433 -0.315 -0.292
 [228,] -0.316 -0.312 -0.452 -0.433 -0.315 -0.292
 [229,] -0.316 -0.312 -0.452 -0.433 -0.315 -0.292
 [230,] -0.316 -0.312 -0.452 -0.433 -0.315 -0.292
 [231,] -0.316 -0.312 -0.452 -0.433 -0.315 -0.292
 [232,] -0.316 -0.312 -0.452 -0.433 -0.315 -0.292
 [233,] -0.316 -0.312 -0.452 -0.433 -0.315 -0.292
 [234,]  0.008 -0.137 -0.210 -0.197 -0.029 -0.100
 [235,] -0.316 -0.312 -0.452 -0.433 -0.315 -0.292
 [236,] -0.316 -0.312 -0.452 -0.433 -0.315 -0.292
 [237,] -0.316 -0.312 -0.452 -0.433 -0.315 -0.292
 [238,] -0.316 -0.312 -0.452 -0.433 -0.315 -0.292
 [239,]  0.069 -0.070  0.117 -0.165 -0.098 -0.135
 [240,]  0.105  0.122  0.010  0.005  0.105  0.107
 [241,]  0.022 -0.153  0.034  0.021 -0.221 -0.214
 [242,] -0.316 -0.312 -0.452 -0.433 -0.315 -0.292
 [243,]  0.355  0.153  0.042 -0.075 -0.150 -0.152
 [244,] -0.048  0.127 -0.311 -0.522 -0.170 -0.159
 [245,] -0.058 -0.098 -0.430 -0.280  0.029 -0.059
 [246,] -0.316 -0.312 -0.452 -0.433 -0.315 -0.292
 [247,] -0.316 -0.312 -0.452 -0.433 -0.315 -0.292
 [248,]  0.571  0.466  0.578  0.346  0.116  0.148
 [249,]  0.302  0.428  0.355  0.214  0.853  0.783
 [250,]  0.341  0.282  0.054  0.072  0.245  0.289
 [251,]  0.629  0.649  0.582  0.546  0.622  0.592
 [252,]  0.606  0.582  0.588  0.464  0.419  0.455
 [253,]  0.629  0.649  0.582  0.546  0.622  0.592
 [254,]  0.046 -0.033 -0.149 -0.325 -0.171 -0.181
 [255,] -0.316 -0.312 -0.452 -0.433 -0.315 -0.292
 [256,]  0.208  0.215  0.120  0.107  0.202  0.193
 [257,] -0.001 -0.117 -0.231 -0.139 -0.295 -0.260
 [258,] -0.135 -0.039 -0.016 -0.082 -0.077 -0.017
 [259,]  0.016 -0.054 -0.216 -0.087 -0.154 -0.063
 [260,] -0.316 -0.312 -0.452 -0.433 -0.315 -0.292
 [261,]  0.105  0.122  0.010  0.005  0.105  0.107
 [262,] -0.316 -0.312 -0.452 -0.433 -0.315 -0.292
 [263,] -0.033 -0.175 -0.412 -0.404 -0.289 -0.274
 [264,] -0.316 -0.312 -0.452 -0.433 -0.315 -0.292
 [265,]  0.173  0.235 -0.280 -0.500 -0.150 -0.145
 [266,]  0.311  0.133 -0.317 -0.422 -0.203 -0.199
 [267,] -0.080 -0.152 -0.408 -0.366 -0.176 -0.110
 [268,] -0.071 -0.138 -0.427 -0.329 -0.092 -0.140
 [269,] -0.063 -0.089 -0.392 -0.314 -0.035  0.088
 [270,] -0.094 -0.205 -0.421 -0.411 -0.295 -0.278
 [271,]  0.629  0.649  0.582  0.546  0.622  0.592
 [272,] -0.316 -0.312 -0.452 -0.433 -0.315 -0.292
 [273,] -0.031 -0.214  0.146  0.062 -0.184 -0.195
 [274,] -0.048  0.127 -0.311 -0.522 -0.170 -0.159
 [275,]  0.488  0.430 -0.060 -0.206 -0.129 -0.113
 [276,]  0.456  0.372 -0.240 -0.471 -0.124 -0.127
 [277,]  0.173  0.235 -0.280 -0.500 -0.150 -0.145
 [278,]  0.456  0.372 -0.240 -0.471 -0.124 -0.127
 [279,]  0.188 -0.067 -0.381 -0.382 -0.269 -0.259
 [280,]  0.556  0.413  0.564  0.302 -0.003 -0.020
 [281,]  0.488  0.430 -0.060 -0.206 -0.129 -0.113
 [282,]  0.530  0.365  0.414  0.081  0.002 -0.031
 [283,] -0.248 -0.144 -0.312 -0.065  0.045 -0.034
 [284,] -0.316 -0.312 -0.452 -0.433 -0.315 -0.292
 [285,] -0.316 -0.312 -0.452 -0.433 -0.315 -0.292
 [286,] -0.036 -0.098 -0.089  0.076 -0.305 -0.253
 [287,] -0.316 -0.312 -0.452 -0.433 -0.315 -0.292
 [288,] -0.316 -0.312 -0.452 -0.433 -0.315 -0.292
 [289,] -0.316 -0.312 -0.452 -0.433 -0.315 -0.292
 [290,] -0.316 -0.312 -0.452 -0.433 -0.315 -0.292
 [291,]  0.194  0.210 -0.066 -0.093  0.369  0.289
 [292,] -0.316 -0.312 -0.452 -0.433 -0.315 -0.292
 [293,] -0.152  0.008 -0.398 -0.327  0.116  0.015
 [294,] -0.271 -0.293 -0.093 -0.086 -0.262 -0.245
 [295,] -0.316 -0.312 -0.452 -0.433 -0.315 -0.292
 [296,] -0.293 -0.349 -0.186 -0.272 -0.242 -0.246
 [297,] -0.241 -0.143 -0.105  0.105 -0.185 -0.070
 [298,] -0.170 -0.073 -0.375 -0.482 -0.236 -0.220
 [299,] -0.316 -0.312 -0.452 -0.433 -0.315 -0.292
 [300,] -0.316 -0.312 -0.452 -0.433 -0.315 -0.292
 [301,] -0.316 -0.312 -0.452 -0.433 -0.315 -0.292
 [302,] -0.316 -0.312 -0.452 -0.433 -0.315 -0.292
 [303,] -0.316 -0.312 -0.452 -0.433 -0.315 -0.292
 [304,] -0.316 -0.312 -0.452 -0.433 -0.315 -0.292
 [305,] -0.316 -0.312 -0.452 -0.433 -0.315 -0.292
 [306,] -0.316 -0.312 -0.452 -0.433 -0.315 -0.292
 [307,] -0.316 -0.312 -0.452 -0.433 -0.315 -0.292
 [308,] -0.261 -0.291 -0.005 -0.008 -0.247 -0.233
 [309,] -0.316 -0.312 -0.452 -0.433 -0.315 -0.292
 [310,] -0.316 -0.312 -0.452 -0.433 -0.315 -0.292
 [311,] -0.316 -0.312 -0.452 -0.433 -0.315 -0.292
 [312,] -0.316 -0.312 -0.452 -0.433 -0.315 -0.292
 [313,] -0.316 -0.312 -0.452 -0.433 -0.315 -0.292
 [314,] -0.316 -0.312 -0.452 -0.433 -0.315 -0.292
 [315,] -0.316 -0.312 -0.452 -0.433 -0.315 -0.292
 [316,] -0.316 -0.312 -0.452 -0.433 -0.315 -0.292
 [317,] -0.316 -0.312 -0.452 -0.433 -0.315 -0.292
 [318,] -0.316 -0.312 -0.452 -0.433 -0.315 -0.292
 [319,] -0.316 -0.312 -0.452 -0.433 -0.315 -0.292
 [320,] -0.316 -0.312 -0.452 -0.433 -0.315 -0.292
 [321,] -0.316 -0.312 -0.452 -0.433 -0.315 -0.292
 [322,] -0.316 -0.312 -0.452 -0.433 -0.315 -0.292
 [323,]  1.073  0.643  1.368  1.374  0.591  0.492
 [324,] -0.316 -0.312 -0.452 -0.433 -0.315 -0.292
 [325,] -0.316 -0.312 -0.452 -0.433 -0.315 -0.292
 [326,] -0.316 -0.312 -0.452 -0.433 -0.315 -0.292
 [327,]  1.665  0.945  1.511  1.178  0.210  0.152
 [328,]  1.497  0.546  2.175  2.040  0.186  0.126
 [329,] -0.242 -0.320  0.202  0.118 -0.189 -0.197
 [330,] -0.231 -0.157  0.031  0.274 -0.330 -0.256
 [331,] -0.047 -0.247  1.782  1.620  0.054  0.014
 [332,]  0.307 -0.055  0.631  0.517 -0.091 -0.117
 [333,]  0.729  0.690  1.387  1.318  0.743  0.699
 [334,]  0.057  0.046  1.980  2.128  0.673  0.640
 [335,]  0.071  0.361  1.182  1.746  1.542  1.393
 [336,] -0.316 -0.312 -0.452 -0.433 -0.315 -0.292
 [337,] -0.185 -0.156  0.382  0.436  0.066  0.180
 [338,] -0.316 -0.312 -0.452 -0.433 -0.315 -0.292
 [339,] -0.316 -0.312 -0.452 -0.433 -0.315 -0.292
 [340,] -0.316 -0.312 -0.452 -0.433 -0.315 -0.292
 [341,]  0.071  0.099  1.993  2.173  0.792  0.808
 [342,]  0.071  0.099  1.993  2.173  0.792  0.808
 [343,]  2.425  2.224  2.564  2.213  1.717  1.265
 [344,] -0.316 -0.312 -0.452 -0.433 -0.315 -0.292
 [345,]  1.233  1.049  2.334  1.977  0.744  0.847
 [346,]  1.133  0.909  2.278  1.939  0.607  0.545
 [347,] -0.316 -0.312 -0.452 -0.433 -0.315 -0.292
 [348,] -0.131 -0.122  0.721  0.821  0.203  0.197
 [349,] -0.158 -0.089  0.358  0.539  0.312  0.259
 [350,]  0.057  0.046  1.980  2.128  0.673  0.640
 [351,]  0.045  0.133  1.630  1.891  0.901  0.870
 [352,]  0.307 -0.055  0.631  0.517 -0.091 -0.117
 [353,] -0.316 -0.312 -0.452 -0.433 -0.315 -0.292
 [354,]  0.994  1.058  2.231  2.357  1.570  1.492
 [355,] -0.316 -0.312 -0.452 -0.433 -0.315 -0.292
 [356,]  0.461  0.261  0.651  0.564 -0.074 -0.069
 [357,] -0.174 -0.151  0.342  0.486  0.171  0.061
 [358,]  0.456  0.372 -0.240 -0.471 -0.124 -0.127
 [359,] -0.147 -0.006 -0.381 -0.400 -0.033 -0.082
 [360,]  0.629  0.649  0.582  0.546  0.622  0.592
 [361,]  0.615  0.596  0.569  0.501  0.503  0.424
 [362,]  0.200  0.272  0.466  0.565  0.517  0.502
 [363,]  0.656  0.612  0.830  0.727  0.738  0.580
 [364,]  0.685  0.579  1.221  1.045  0.607  0.490
 [365,] -0.316 -0.312 -0.452 -0.433 -0.315 -0.292
 [366,] -0.316 -0.312 -0.452 -0.433 -0.315 -0.292
 [367,]  0.411  0.222  0.315  0.195  0.205  0.172
 [368,] -0.216 -0.271  0.353  0.340 -0.194 -0.186
 [369,] -0.316 -0.312 -0.452 -0.433 -0.315 -0.292
 [370,]  0.127 -0.097 -0.390 -0.388 -0.275 -0.263
 [371,] -0.316 -0.312 -0.452 -0.433 -0.315 -0.292
 [372,]  1.128  1.171  1.484  1.491  1.314  1.189
 [373,]  0.942  0.802  1.262  1.185  0.930  0.811
 [374,]  0.076  0.142  1.222  1.227  0.413  0.268
 [375,] -0.070 -0.032  0.430  0.291 -0.115 -0.113
 [376,] -0.142 -0.197  0.795  0.830  0.036 -0.017
 [377,] -0.216 -0.271  0.353  0.340 -0.194 -0.186
 [378,] -0.271 -0.293 -0.093 -0.086 -0.262 -0.245
 [379,] -0.316 -0.312 -0.452 -0.433 -0.315 -0.292
 [380,] -0.316 -0.312 -0.452 -0.433 -0.315 -0.292
 [381,] -0.002  0.232 -0.305 -0.448  0.046 -0.010
 [382,] -0.048  0.127 -0.311 -0.522 -0.170 -0.159
 [383,] -0.316 -0.312 -0.452 -0.433 -0.315 -0.292
 [384,] -0.316 -0.312 -0.452 -0.433 -0.315 -0.292
 [385,] -0.316 -0.312 -0.452 -0.433 -0.315 -0.292
 [386,] -0.316 -0.312 -0.452 -0.433 -0.315 -0.292
 [387,] -0.316 -0.312 -0.452 -0.433 -0.315 -0.292
 [388,] -0.316 -0.312 -0.452 -0.433 -0.315 -0.292
 [389,] -0.316 -0.312 -0.452 -0.433 -0.315 -0.292
 [390,] -0.316 -0.312 -0.452 -0.433 -0.315 -0.292
 [391,]  0.188 -0.067 -0.381 -0.382 -0.269 -0.259
 [392,]  0.265  0.011  0.158  0.230 -0.222 -0.199
 [393,]  0.893  0.260  1.299  1.215  0.019 -0.014
 [394,]  0.797  0.463  1.500  1.404  0.187  0.219
 [395,]  0.495  0.210  1.016  0.717  0.180  0.171
 [396,]  1.674  1.651  2.420  2.297  1.680  1.583
 [397,] -0.116 -0.230  1.158  1.112 -0.073 -0.079
 [398,] -0.316 -0.312 -0.452 -0.433 -0.315 -0.292
 [399,] -0.271 -0.293 -0.093 -0.086 -0.262 -0.245
 [400,] -0.316 -0.312 -0.452 -0.433 -0.315 -0.292
 [401,]  0.629  0.649  0.582  0.546  0.622  0.592
 [402,]  0.382  0.536  0.745  0.707  0.816  0.719
 [403,]  0.437  0.380  0.246  0.351  0.266  0.337
 [404,] -0.316 -0.312 -0.452 -0.433 -0.315 -0.292
 [405,] -0.316 -0.312 -0.452 -0.433 -0.315 -0.292
 [406,] -0.076 -0.151 -0.425 -0.345 -0.133 -0.168
 [407,]  0.629  0.649  0.582  0.546  0.622  0.592
 [408,] -0.316 -0.312 -0.452 -0.433 -0.315 -0.292
 [409,] -0.170 -0.073 -0.375 -0.482 -0.236 -0.220
 [410,] -0.316 -0.312 -0.452 -0.433 -0.315 -0.292
 [411,]  0.236  0.436 -0.089 -0.048  0.295  0.360
 [412,] -0.171 -0.045 -0.394 -0.392 -0.046 -0.094
 [413,] -0.048  0.127 -0.311 -0.522 -0.170 -0.159
 [414,] -0.316 -0.312 -0.452 -0.433 -0.315 -0.292
 [415,] -0.316 -0.312 -0.452 -0.433 -0.315 -0.292
 [416,] -0.316 -0.312 -0.452 -0.433 -0.315 -0.292
 [417,] -0.316 -0.312 -0.452 -0.433 -0.315 -0.292
 [418,] -0.316 -0.312 -0.452 -0.433 -0.315 -0.292
 [419,] -0.316 -0.312 -0.452 -0.433 -0.315 -0.292
 [420,] -0.316 -0.312 -0.452 -0.433 -0.315 -0.292
 [421,] -0.316 -0.312 -0.452 -0.433 -0.315 -0.292
 [422,] -0.316 -0.312 -0.452 -0.433 -0.315 -0.292
 [423,] -0.316 -0.312 -0.452 -0.433 -0.315 -0.292
 [424,] -0.316 -0.312 -0.452 -0.433 -0.315 -0.292
 [425,] -0.316 -0.312 -0.452 -0.433 -0.315 -0.292
 [426,] -0.316 -0.312 -0.452 -0.433 -0.315 -0.292
 [427,] -0.316 -0.312 -0.452 -0.433 -0.315 -0.292
 [428,] -0.271 -0.293 -0.093 -0.086 -0.262 -0.245
 [429,] -0.316 -0.312 -0.452 -0.433 -0.315 -0.292
 [430,]  0.289 -0.026  0.424  0.391 -0.148 -0.153
 [431,]  0.289 -0.026  0.424  0.391 -0.148 -0.153
 [432,] -0.316 -0.312 -0.452 -0.433 -0.315 -0.292
 [433,]  0.616  0.131  0.822  0.767 -0.069 -0.087
 [434,]  0.893  0.260  1.299  1.215  0.019 -0.014
 [435,]  0.533  0.375  0.552  0.310 -0.016 -0.032
 [436,]  0.289 -0.026  0.424  0.391 -0.148 -0.153
 [437,] -0.316 -0.312 -0.452 -0.433 -0.315 -0.292
 [438,] -0.316 -0.312 -0.452 -0.433 -0.315 -0.292
 [439,] -0.316 -0.312 -0.452 -0.433 -0.315 -0.292
 [440,] -0.316 -0.312 -0.452 -0.433 -0.315 -0.292
 [441,]  0.893  0.260  1.299  1.215  0.019 -0.014
 [442,]  0.893  0.260  1.299  1.215  0.019 -0.014
 [443,] -0.316 -0.312 -0.452 -0.433 -0.315 -0.292
 [444,] -0.316 -0.312 -0.452 -0.433 -0.315 -0.292
 [445,] -0.316 -0.312 -0.452 -0.433 -0.315 -0.292
 [446,] -0.216 -0.271  0.353  0.340 -0.194 -0.186
 [447,] -0.293 -0.349 -0.186 -0.272 -0.242 -0.246
 [448,] -0.316 -0.312 -0.452 -0.433 -0.315 -0.292
 [449,] -0.293 -0.349 -0.186 -0.272 -0.242 -0.246
 [450,] -0.316 -0.312 -0.452 -0.433 -0.315 -0.292
 [451,]  0.159 -0.170  1.254  1.046  0.015 -0.036
 [452,] -0.093 -0.163  1.152  1.194  0.130  0.059
 [453,] -0.185 -0.156  0.382  0.436  0.066  0.180
 [454,]  1.181  1.087  2.321  2.088  1.007  1.108
 [455,] -0.316 -0.312 -0.452 -0.433 -0.315 -0.292
 [456,] -0.316 -0.312 -0.452 -0.433 -0.315 -0.292
 [457,]  0.157  0.161  0.300  0.291  0.381  0.293
 [458,]  0.272  0.083 -0.115 -0.013  0.330  0.230
 [459,]  1.140  1.209  0.788  0.768  1.183  1.012
 [460,]  0.385  0.174  0.164 -0.026  0.209  0.160
 [461,]  0.104  0.056  0.211  0.152 -0.164 -0.149
 [462,]  0.447  0.762  0.312  0.296  0.653  0.644
 [463,] -0.135 -0.005 -0.056  0.012 -0.259 -0.207
 [464,] -0.219 -0.357  0.468  0.279 -0.116 -0.151
 [465,]  1.142  1.174  1.066  1.007  1.124  1.065
 [466,]  0.584  0.527  0.515  0.376  0.262  0.247
 [467,]  0.010 -0.064 -0.246 -0.131 -0.153 -0.065
 [468,] -0.102 -0.066  0.262  0.143  0.039 -0.027
 [469,]  0.060  0.054 -0.176 -0.186 -0.234 -0.204
 [470,]  0.685  0.746  0.911  1.024  0.591  0.587
 [471,]  0.303  0.475  0.416  0.695  0.534  0.625
 [472,]  0.521  0.536 -0.051 -0.096  0.152  0.164
 [473,]  0.502  0.483 -0.047 -0.161 -0.010  0.055
 [474,]  0.620  0.711  0.274  0.221  1.054  1.043
 [475,]  0.595  0.614  0.460  0.480  0.221  0.252
 [476,]  0.234  0.386 -0.082  0.013  0.732  0.812
 [477,]  0.671  0.530  1.177  0.973  0.530  0.348
 [478,]  0.281  0.444  0.233  0.464  0.623  0.668
 [479,]  0.203  0.248  0.508  0.478  0.721  0.722
 [480,]  0.250  0.388  0.611  0.868  0.716  0.651
 [481,]  0.567  0.548  0.383  0.265  0.178  0.280
 [482,] -0.161 -0.041  0.203  0.362  0.556  0.581
 [483,]  0.588  0.528  0.497  0.397  0.305  0.189
 [484,]  0.423  0.449  0.741  0.561  0.454  0.288
 [485,] -0.079  0.076  0.002  0.056  0.181  0.076
 [486,] -0.049  0.135  0.292  0.506  0.159  0.087
 [487,]  0.025  0.287  0.034  0.008 -0.061  0.033
 [488,] -0.112  0.033 -0.043  0.005 -0.246 -0.195
 [489,] -0.111  0.018 -0.178 -0.209  0.187  0.063
 [490,]  0.510  0.474  0.608  0.725  0.699  0.730
 [491,]  0.299  0.378  0.453  0.241  0.392  0.405
 [492,]  0.268  0.412  0.697  0.852  0.996  1.013
 [493,]  0.556  0.413  0.564  0.302 -0.003 -0.020
 [494,]  0.782  0.984  0.472  0.489  0.825  0.739
 [495,]  0.032  0.171  0.691  0.725  0.646  0.485
 [496,]  0.578  0.541  0.361  0.228  0.450  0.375
 [497,]  0.456  0.372 -0.240 -0.471 -0.124 -0.127
 [498,]  0.534  0.498  0.126 -0.014  0.210  0.198
 [499,] -0.316 -0.312 -0.452 -0.433 -0.315 -0.292
 [500,] -0.231 -0.157  0.031  0.274 -0.330 -0.256
 [501,] -0.152 -0.020 -0.380 -0.417 -0.074 -0.111
 [502,] -0.094 -0.205 -0.421 -0.411 -0.295 -0.278
 [503,] -0.257 -0.240 -0.080 -0.042 -0.143 -0.077
 [504,] -0.316 -0.312 -0.452 -0.433 -0.315 -0.292
 [505,] -0.316 -0.312 -0.452 -0.433 -0.315 -0.292
 [506,] -0.316 -0.312 -0.452 -0.433 -0.315 -0.292
 [507,] -0.316 -0.312 -0.452 -0.433 -0.315 -0.292
 [508,]  0.797  0.872  0.920  0.927  1.176  1.159
 [509,]  1.563  1.285  1.207  1.022  0.898  0.829
 [510,]  0.998  0.869  1.081  1.017  0.791  0.740
 [511,] -0.257 -0.206 -0.120  0.053 -0.325 -0.267
 [512,]  0.061  0.009  0.533  0.681  0.043  0.168
 [513,] -0.316 -0.312 -0.452 -0.433 -0.315 -0.292
 [514,] -0.035 -0.132 -0.049 -0.019 -0.123 -0.063
 [515,] -0.316 -0.312 -0.452 -0.433 -0.315 -0.292
 [516,]  0.834  0.153  0.968  0.729  0.029 -0.038
 [517,]  1.465  0.862 -0.099 -0.367 -0.032 -0.061
 [518,] -0.316 -0.312 -0.452 -0.433 -0.315 -0.292
 [519,] -0.316 -0.312 -0.452 -0.433 -0.315 -0.292
 [520,] -0.216 -0.271  0.353  0.340 -0.194 -0.186
 [521,] -0.274 -0.192 -0.463 -0.286  0.050 -0.045
 [522,] -0.048  0.127 -0.311 -0.522 -0.170 -0.159
 [523,] -0.217 -0.028 -0.283  0.032  0.305  0.332
 [524,] -0.316 -0.312 -0.452 -0.433 -0.315 -0.292
 [525,] -0.316 -0.312 -0.452 -0.433 -0.315 -0.292
 [526,] -0.316 -0.312 -0.452 -0.433 -0.315 -0.292
 [527,] -0.316 -0.312 -0.452 -0.433 -0.315 -0.292
 [528,] -0.316 -0.312 -0.452 -0.433 -0.315 -0.292
 [529,] -0.316 -0.312 -0.452 -0.433 -0.315 -0.292
 [530,] -0.316 -0.312 -0.452 -0.433 -0.315 -0.292
 [531,] -0.316 -0.312 -0.452 -0.433 -0.315 -0.292
 [532,] -0.316 -0.312 -0.452 -0.433 -0.315 -0.292
 [533,] -0.170 -0.073 -0.375 -0.482 -0.236 -0.220
 [534,] -0.261 -0.291 -0.005 -0.008 -0.247 -0.233
 [535,] -0.029  0.088  0.419  0.438  0.250  0.134
 [536,] -0.170 -0.073 -0.375 -0.482 -0.236 -0.220
 [537,]  1.133  0.894  0.653  0.597  0.668  0.625
 [538,] -0.316 -0.312 -0.452 -0.433 -0.315 -0.292
 [539,] -0.316 -0.312 -0.452 -0.433 -0.315 -0.292
 [540,] -0.316 -0.312 -0.452 -0.433 -0.315 -0.292
 [541,]  0.662  0.603  0.979  0.602  0.111  0.084
 [542,]  1.573  1.610  1.616  1.524  1.559  1.477
 [543,] -0.279 -0.206 -0.461 -0.303  0.008 -0.073
 [544,] -0.316 -0.312 -0.452 -0.433 -0.315 -0.292
 [545,]  1.396  1.065  0.785  0.715  0.779  0.721
 [546,] -0.181 -0.253  0.624  0.608 -0.156 -0.151
 [547,] -0.094 -0.205 -0.421 -0.411 -0.295 -0.278
 [548,] -0.035 -0.132 -0.049 -0.019 -0.123 -0.063
 [549,] -0.058 -0.180 -0.218 -0.220 -0.076 -0.132
 [550,]  0.304  0.181 -0.128 -0.173  0.172  0.052
 [551,] -0.058 -0.180 -0.218 -0.220 -0.076 -0.132
 [552,] -0.058 -0.180 -0.218 -0.220 -0.076 -0.132
 [553,]  0.046 -0.033 -0.149 -0.325 -0.171 -0.181
 [554,]  0.353  0.220  0.400  0.705  0.232  0.211
 [555,]  0.493  0.128  0.557  0.585  0.232  0.100
 [556,] -0.049 -0.103 -0.275 -0.124 -0.138 -0.157
 [557,] -0.068 -0.156 -0.270 -0.189 -0.300 -0.267
 [558,] -0.194 -0.112 -0.388 -0.474 -0.249 -0.232
 [559,] -0.316 -0.312 -0.452 -0.433 -0.315 -0.292
 [560,] -0.316 -0.312 -0.452 -0.433 -0.315 -0.292
 [561,] -0.316 -0.312 -0.452 -0.433 -0.315 -0.292
 [562,] -0.316 -0.312 -0.452 -0.433 -0.315 -0.292
 [563,] -0.316 -0.312 -0.452 -0.433 -0.315 -0.292
 [564,] -0.058 -0.180 -0.218 -0.220 -0.076 -0.132
 [565,] -0.148  0.017  0.207  0.596  0.333  0.274
 [566,]  0.329  0.249  0.127  0.235 -0.222 -0.169
 [567,] -0.226 -0.109 -0.159  0.140 -0.001 -0.051
 [568,]  0.507  0.153  0.121 -0.154 -0.073 -0.117
 [569,]  0.137 -0.007  1.217  1.231  0.207  0.301
 [570,]  0.132  0.333  0.302 -0.017  0.156  0.082
 [571,] -0.234 -0.268  0.110  0.105 -0.043 -0.100
 [572,] -0.157 -0.142  0.477  0.561  0.291  0.225
 [573,]  0.055  0.311  0.363  0.364  0.100  0.234
 [574,]  0.012  0.108  0.326 -0.049  0.229  0.272
 [575,] -0.044 -0.209  0.008 -0.115 -0.061 -0.038
 [576,] -0.143 -0.117  0.041 -0.178 -0.015  0.008
 [577,] -0.226 -0.273  0.266  0.261 -0.209 -0.198
 [578,] -0.013 -0.078 -0.072  0.067  0.082 -0.012
 [579,]  0.180  0.000 -0.088  0.055 -0.284 -0.241
 [580,]  0.050  0.289 -0.259 -0.555 -0.116 -0.111
 [581,]  0.047  0.239  0.228  0.154  0.413  0.240
 [582,] -0.088  0.043  0.026  0.017  0.471  0.336
 [583,]  0.065  0.042  0.487  0.638  0.164  0.332
 [584,] -0.275 -0.211 -0.288 -0.168 -0.200 -0.113
 [585,] -0.035  0.195 -0.333 -0.384  0.141  0.048
 [586,] -0.316 -0.312 -0.452 -0.433 -0.315 -0.292
 [587,] -0.316 -0.312 -0.452 -0.433 -0.315 -0.292
 [588,] -0.050 -0.185 -0.062 -0.064 -0.242 -0.231
 [589,]  0.752  0.663  0.485  0.487  0.588  0.462
 [590,] -0.049 -0.103 -0.275 -0.124 -0.138 -0.157
 [591,]  0.064  0.020 -0.154 -0.260 -0.009 -0.072
 [592,] -0.202 -0.218  0.366  0.384 -0.075 -0.018
 [593,] -0.316 -0.312 -0.452 -0.433 -0.315 -0.292
 [594,] -0.316 -0.312 -0.452 -0.433 -0.315 -0.292
 [595,] -0.179 -0.196  0.499  0.475  0.087  0.174
 [596,]  0.032 -0.115  0.535  0.583 -0.178 -0.160
 [597,]  0.427  0.260 -0.115 -0.159 -0.190 -0.170
 [598,] -0.094 -0.205 -0.421 -0.411 -0.295 -0.278
 [599,]  0.855  1.119  0.832  0.897  1.160  1.179
 [600,]  0.511  0.416  0.636  0.513  0.733  0.821
 [601,]  0.548  0.604  0.122  0.120  0.147  0.293
 [602,]  0.263  0.426  0.049  0.247  0.749  0.735
 [603,]  0.627  0.610  0.625  0.442  0.784  0.784
 [604,] -0.298 -0.341 -0.244 -0.307 -0.258 -0.256
 [605,] -0.316 -0.312 -0.452 -0.433 -0.315 -0.292
 [606,] -0.316 -0.312 -0.452 -0.433 -0.315 -0.292
 [607,] -0.316 -0.312 -0.452 -0.433 -0.315 -0.292
 [608,] -0.293 -0.349 -0.186 -0.272 -0.242 -0.246
 [609,] -0.316 -0.312 -0.452 -0.433 -0.315 -0.292
 [610,] -0.316 -0.312 -0.452 -0.433 -0.315 -0.292
 [611,]  0.623  0.733  0.197  0.223  1.122  1.002
 [612,] -0.224 -0.267  0.197  0.183 -0.028 -0.087
 [613,]  0.893  0.714  0.705  0.627  0.283  0.277
 [614,]  1.587  1.779  1.376  1.603  1.600  1.528
 [615,]  1.006  1.186  0.945  0.690  1.090  1.012
 [616,]  0.334  0.172 -0.305 -0.430 -0.190 -0.187
 [617,]  1.102  1.056  1.635  1.529  0.846  0.815
 [618,]  0.446  0.360  0.267  0.294  0.532  0.497
 [619,]  0.607  0.592  0.489  0.359  0.643  0.591
 [620,]  0.230 -0.133  0.092 -0.095 -0.138 -0.178
 [621,] -0.257 -0.206 -0.120  0.053 -0.325 -0.267
 [622,] -0.316 -0.312 -0.452 -0.433 -0.315 -0.292
 [623,] -0.316 -0.312 -0.452 -0.433 -0.315 -0.292
 [624,] -0.316 -0.312 -0.452 -0.433 -0.315 -0.292
 [625,] -0.316 -0.312 -0.452 -0.433 -0.315 -0.292
 [626,] -0.293 -0.245 -0.458 -0.351 -0.112 -0.155
 [627,] -0.316 -0.312 -0.452 -0.433 -0.315 -0.292
 [628,] -0.316 -0.312 -0.452 -0.433 -0.315 -0.292
 [629,] -0.316 -0.312 -0.452 -0.433 -0.315 -0.292
 [630,] -0.271 -0.293 -0.093 -0.086 -0.262 -0.245
 [631,] -0.316 -0.312 -0.452 -0.433 -0.315 -0.292
 [632,] -0.316 -0.312 -0.452 -0.433 -0.315 -0.292
 [633,]  0.360  0.415  0.873  0.767  0.389  0.256
 [634,]  0.521  0.536 -0.051 -0.096  0.152  0.164
 [635,]  0.592  0.705  0.313  0.421  0.240  0.445
 [636,]  0.737  0.761  1.215  1.187  1.092  1.021
 [637,]  0.995  1.024  0.671  0.609  0.912  0.805
 [638,]  0.596  0.629  0.330  0.349  0.488  0.414
 [639,]  0.849  0.974  1.178  1.382  1.151  1.087
 [640,]  0.624  1.025  0.665  0.705  1.285  1.351
 [641,]  0.149  0.089 -0.133 -0.262  0.009 -0.056
 [642,] -0.001  0.065  0.683  0.615  0.365  0.208
 [643,] -0.225 -0.263  0.166  0.156  0.015 -0.061
 [644,]  0.185  0.300 -0.318 -0.209  0.415  0.411
 [645,] -0.243 -0.077 -0.434 -0.190  0.310  0.320
 [646,]  0.051  0.034 -0.344 -0.459 -0.216 -0.206
 [647,] -0.279 -0.370 -0.036 -0.182 -0.200 -0.220
 [648,]  0.922  0.845  0.501  0.198  0.552  0.544
 [649,]  0.043 -0.021 -0.200 -0.079  0.274  0.207
 [650,]  0.827  1.002  1.401  1.651  1.593  1.479
 [651,]  0.833  0.967  1.071  0.996  1.038  0.987
 [652,]  0.630  0.611  0.655  0.597  0.559  0.465
 [653,] -0.189 -0.147  0.177  0.274  0.317  0.246
 [654,]  0.531  0.541  0.107  0.068  0.006  0.096
 [655,]  1.104  1.003  1.161  0.951  0.675  0.577
 [656,]  0.089  0.143  0.258  0.510  0.778  0.736
 [657,]  0.657  0.621  0.877  0.750  0.695  0.641
 [658,]  0.566  0.661  0.086  0.158  0.351  0.429
 [659,]  0.598  0.553  0.475  0.332  0.565  0.451
 [660,]  0.809  0.584  0.259  0.028  0.089  0.119
 [661,]  0.738  0.803  0.619  0.621  0.844  0.864
 [662,]  1.073  1.126  0.642  0.646  0.727  0.716
 [663,]  1.133  1.157  1.118  1.116  0.795  0.778
 [664,]  0.679  0.726  0.800  0.900  0.758  0.614
 [665,]  0.521  0.536 -0.051 -0.096  0.152  0.164
 [666,]  0.483  0.421 -0.089 -0.249 -0.129 -0.116
 [667,]  0.515  0.479  0.091  0.016 -0.134 -0.102
 [668,]  0.401  0.350 -0.008  0.147  0.111  0.129
 [669,]  0.696  1.022  0.306  0.784  1.152  1.165
 [670,]  0.556  0.919  0.777  0.816  0.993  0.963
 [671,]  0.367  0.278 -0.296 -0.321  0.091  0.090
 [672,]  0.423  0.470 -0.272 -0.134  0.575  0.623
 [673,] -0.148 -0.008  0.234  0.431  0.618  0.642
 [674,] -0.261 -0.291 -0.005 -0.008 -0.247 -0.233
 [675,]  0.284  0.410  0.343  0.236  0.152  0.261
 [676,] -0.316 -0.312 -0.452 -0.433 -0.315 -0.292
 [677,] -0.293 -0.349 -0.186 -0.272 -0.242 -0.246
 [678,]  0.456  0.372 -0.240 -0.471 -0.124 -0.127
 [679,]  0.456  0.372 -0.240 -0.471 -0.124 -0.127
 [680,] -0.316 -0.312 -0.452 -0.433 -0.315 -0.292
 [681,] -0.033 -0.175 -0.412 -0.404 -0.289 -0.274
 [682,]  0.456  0.372 -0.240 -0.471 -0.124 -0.127
 [683,] -0.316 -0.312 -0.452 -0.433 -0.315 -0.292
 [684,]  0.250  0.225  0.476  0.446  0.233  0.210
 [685,]  0.575  0.466  0.560  0.367  0.159  0.089
 [686,]  0.556  0.413  0.564  0.302 -0.003 -0.020
 [687,]  0.456  0.372 -0.240 -0.471 -0.124 -0.127
 [688,]  0.702  0.829  0.305  0.137  0.593  0.664
 [689,]  0.311  0.133 -0.317 -0.422 -0.203 -0.199
 [690,] -0.316 -0.312 -0.452 -0.433 -0.315 -0.292
 [691,] -0.167 -0.063 -0.237 -0.252 -0.253 -0.220
 [692,] -0.316 -0.312 -0.452 -0.433 -0.315 -0.292
 [693,] -0.033 -0.175 -0.412 -0.404 -0.289 -0.274
 [694,] -0.316 -0.312 -0.452 -0.433 -0.315 -0.292
 [695,]  0.706  0.775  0.949  1.002  0.956  0.917
 [696,] -0.316 -0.312 -0.452 -0.433 -0.315 -0.292
 [697,]  1.573  1.610  1.616  1.524  1.559  1.477
 [698,]  0.061  0.047  0.313  0.502  0.373  0.371
 [699,]  1.347  1.202  0.714  0.275  0.412  0.469
 [700,]  0.311  0.133 -0.317 -0.422 -0.203 -0.199
 [701,] -0.316 -0.312 -0.452 -0.433 -0.315 -0.292
 [702,]  1.050  1.083  1.044  0.984  1.042  0.992
 [703,]  0.388  0.259  0.050  0.034  0.131  0.126
 [704,]  1.573  1.610  1.616  1.524  1.559  1.477
 [705,]  1.050  1.083  1.044  0.984  1.042  0.992
 [706,]  0.133  0.306  1.474  1.554  0.977  1.024
 [707,] -0.316 -0.312 -0.452 -0.433 -0.315 -0.292
 [708,]  0.127  0.117 -0.323 -0.408 -0.091 -0.034
 [709,] -0.316 -0.312 -0.452 -0.433 -0.315 -0.292
 [710,] -0.316 -0.312 -0.452 -0.433 -0.315 -0.292
 [711,] -0.316 -0.312 -0.452 -0.433 -0.315 -0.292
 [712,] -0.316 -0.312 -0.452 -0.433 -0.315 -0.292
 [713,]  0.118  0.051  0.313  0.152  0.037  0.076
 [714,] -0.316 -0.312 -0.452 -0.433 -0.315 -0.292
 [715,] -0.316 -0.312 -0.452 -0.433 -0.315 -0.292
 [716,] -0.316 -0.312 -0.452 -0.433 -0.315 -0.292
 [717,] -0.316 -0.312 -0.452 -0.433 -0.315 -0.292
 [718,] -0.257 -0.206 -0.120  0.053 -0.325 -0.267
 [719,] -0.316 -0.312 -0.452 -0.433 -0.315 -0.292
 [720,] -0.316 -0.312 -0.452 -0.433 -0.315 -0.292
 [721,] -0.316 -0.312 -0.452 -0.433 -0.315 -0.292
 [722,]  0.538  0.442  0.357  0.176 -0.060 -0.056
 [723,] -0.289 -0.264 -0.301 -0.212 -0.320 -0.281
 [724,] -0.144 -0.025 -0.224 -0.260 -0.241 -0.209
 [725,] -0.316 -0.312 -0.452 -0.433 -0.315 -0.292
 [726,] -0.316 -0.312 -0.452 -0.433 -0.315 -0.292
 [727,] -0.316 -0.312 -0.452 -0.433 -0.315 -0.292
 [728,]  0.209  0.027  1.187  1.288  0.318  0.186
 [729,]  1.497  0.546  2.175  2.040  0.186  0.126
 [730,] -0.316 -0.312 -0.452 -0.433 -0.315 -0.292
 [731,]  1.689  0.983  1.523  1.170  0.223  0.163
 [732,]  1.497  0.546  2.175  2.040  0.186  0.126
 [733,]  0.627  0.133  0.910  0.846 -0.054 -0.075
 [734,] -0.316 -0.312 -0.452 -0.433 -0.315 -0.292
 [735,] -0.316 -0.312 -0.452 -0.433 -0.315 -0.292
 [736,] -0.316 -0.312 -0.452 -0.433 -0.315 -0.292
 [737,] -0.316 -0.312 -0.452 -0.433 -0.315 -0.292
 [738,]  0.289 -0.026  0.424  0.391 -0.148 -0.153
 [739,] -0.316 -0.312 -0.452 -0.433 -0.315 -0.292
 [740,]  0.067 -0.134  0.393  0.368 -0.168 -0.167
 [741,] -0.316 -0.312 -0.452 -0.433 -0.315 -0.292
 [742,] -0.316 -0.312 -0.452 -0.433 -0.315 -0.292
 [743,] -0.316 -0.312 -0.452 -0.433 -0.315 -0.292
 [744,]  0.627  0.133  0.910  0.846 -0.054 -0.075
 [745,]  0.672  0.152  1.268  1.193 -0.001 -0.028
 [746,] -0.316 -0.312 -0.452 -0.433 -0.315 -0.292
 [747,] -0.316 -0.312 -0.452 -0.433 -0.315 -0.292
 [748,] -0.316 -0.312 -0.452 -0.433 -0.315 -0.292
 [749,]  0.893  0.260  1.299  1.215  0.019 -0.014
 [750,]  0.840  0.163  0.997  0.773  0.028 -0.036
 [751,]  0.629  0.649  0.582  0.546  0.622  0.592
 [752,]  1.602  1.649  1.746  1.758  1.576  1.400
 [753,] -0.266 -0.283 -0.063 -0.043 -0.263 -0.243
 [754,] -0.316 -0.312 -0.452 -0.433 -0.315 -0.292
 [755,] -0.316 -0.312 -0.452 -0.433 -0.315 -0.292
 [756,] -0.316 -0.312 -0.452 -0.433 -0.315 -0.292
 [757,] -0.316 -0.312 -0.452 -0.433 -0.315 -0.292
 [758,] -0.316 -0.312 -0.452 -0.433 -0.315 -0.292
 [759,] -0.316 -0.312 -0.452 -0.433 -0.315 -0.292
 [760,] -0.202 -0.142  0.039  0.097  0.441  0.402
 [761,] -0.289 -0.264 -0.301 -0.212 -0.320 -0.281
 [762,] -0.316 -0.312 -0.452 -0.433 -0.315 -0.292
 [763,] -0.316 -0.312 -0.452 -0.433 -0.315 -0.292
 [764,] -0.281 -0.279 -0.229 -0.255 -0.117 -0.058
 [765,] -0.316 -0.312 -0.452 -0.433 -0.315 -0.292
 [766,] -0.316 -0.312 -0.452 -0.433 -0.315 -0.292
 [767,] -0.258 -0.130 -0.447 -0.234  0.191  0.153
 [768,] -0.283 -0.206 -0.443 -0.324 -0.034 -0.015
 [769,] -0.316 -0.312 -0.452 -0.433 -0.315 -0.292
 [770,] -0.316 -0.312 -0.452 -0.433 -0.315 -0.292
 [771,] -0.316 -0.312 -0.452 -0.433 -0.315 -0.292
 [772,] -0.316 -0.312 -0.452 -0.433 -0.315 -0.292
 [773,] -0.316 -0.312 -0.452 -0.433 -0.315 -0.292
 [774,]  1.573  1.610  1.616  1.524  1.559  1.477
 [775,] -0.316 -0.312 -0.452 -0.433 -0.315 -0.292
 [776,] -0.316 -0.312 -0.452 -0.433 -0.315 -0.292
 [777,]  0.208  0.215  0.120  0.107  0.202  0.193
 [778,]  0.208  0.215  0.120  0.107  0.202  0.193
 [779,] -0.316 -0.312 -0.452 -0.433 -0.315 -0.292
 [780,]  0.208  0.215  0.120  0.107  0.202  0.193
 [781,] -0.316 -0.312 -0.452 -0.433 -0.315 -0.292
 [782,] -0.316 -0.312 -0.452 -0.433 -0.315 -0.292
 [783,] -0.316 -0.312 -0.452 -0.433 -0.315 -0.292
 [784,] -0.048  0.127 -0.311 -0.522 -0.170 -0.159
 [785,] -0.316 -0.312 -0.452 -0.433 -0.315 -0.292
 [786,] -0.316 -0.312 -0.452 -0.433 -0.315 -0.292
 [787,] -0.316 -0.312 -0.452 -0.433 -0.315 -0.292
 [788,] -0.279 -0.288 -0.249 -0.242 -0.096 -0.147
 [789,] -0.298 -0.259 -0.456 -0.368 -0.153 -0.183
 [790,]  0.002  0.238 -0.135 -0.192 -0.014 -0.037
 [791,] -0.316 -0.312 -0.452 -0.433 -0.315 -0.292
 [792,] -0.316 -0.312 -0.452 -0.433 -0.315 -0.292
 [793,] -0.316 -0.312 -0.452 -0.433 -0.315 -0.292
 [794,] -0.316 -0.312 -0.452 -0.433 -0.315 -0.292
 [795,]  1.050  1.083  1.044  0.984  1.042  0.992
 [796,]  1.050  1.083  1.044  0.984  1.042  0.992
 [797,]  1.050  1.083  1.044  0.984  1.042  0.992
 [798,]  1.050  1.083  1.044  0.984  1.042  0.992
 [799,]  1.510  1.517  1.341  1.229  1.142  1.096
 [800,]  1.050  1.083  1.044  0.984  1.042  0.992
 [801,]  1.057  1.025  0.698  0.526  0.727  0.683
 [802,]  0.629  0.649  0.582  0.546  0.622  0.592
 [803,]  1.080  1.069  1.311  1.169  1.179  1.096
 [804,]  1.113  1.175  1.319  1.279  1.460  1.373
 [805,] -0.316 -0.312 -0.452 -0.433 -0.315 -0.292
 [806,] -0.316 -0.312 -0.452 -0.433 -0.315 -0.292
 [807,] -0.316 -0.312 -0.452 -0.433 -0.315 -0.292
 [808,] -0.316 -0.312 -0.452 -0.433 -0.315 -0.292
 [809,] -0.316 -0.312 -0.452 -0.433 -0.315 -0.292
 [810,] -0.316 -0.312 -0.452 -0.433 -0.315 -0.292
 [811,] -0.316 -0.312 -0.452 -0.433 -0.315 -0.292
 [812,] -0.316 -0.312 -0.452 -0.433 -0.315 -0.292
 [813,] -0.316 -0.312 -0.452 -0.433 -0.315 -0.292
 [814,] -0.316 -0.312 -0.452 -0.433 -0.315 -0.292
 [815,] -0.316 -0.312 -0.452 -0.433 -0.315 -0.292
 [816,] -0.316 -0.312 -0.452 -0.433 -0.315 -0.292
 [817,] -0.316 -0.312 -0.452 -0.433 -0.315 -0.292
 [818,] -0.316 -0.312 -0.452 -0.433 -0.315 -0.292
 [819,] -0.316 -0.312 -0.452 -0.433 -0.315 -0.292
 [820,] -0.316 -0.312 -0.452 -0.433 -0.315 -0.292
 [821,] -0.316 -0.312 -0.452 -0.433 -0.315 -0.292
 [822,] -0.316 -0.312 -0.452 -0.433 -0.315 -0.292
 [823,] -0.316 -0.312 -0.452 -0.433 -0.315 -0.292
 [824,] -0.316 -0.312 -0.452 -0.433 -0.315 -0.292
 [825,] -0.316 -0.312 -0.452 -0.433 -0.315 -0.292
 [826,] -0.316 -0.312 -0.452 -0.433 -0.315 -0.292
 [827,] -0.316 -0.312 -0.452 -0.433 -0.315 -0.292
 [828,] -0.316 -0.312 -0.452 -0.433 -0.315 -0.292
 [829,] -0.316 -0.312 -0.452 -0.433 -0.315 -0.292
 [830,] -0.316 -0.312 -0.452 -0.433 -0.315 -0.292
 [831,] -0.316 -0.312 -0.452 -0.433 -0.315 -0.292
 [832,] -0.316 -0.312 -0.452 -0.433 -0.315 -0.292
 [833,] -0.316 -0.312 -0.452 -0.433 -0.315 -0.292
 [834,] -0.316 -0.312 -0.452 -0.433 -0.315 -0.292
 [835,] -0.316 -0.312 -0.452 -0.433 -0.315 -0.292
 [836,] -0.316 -0.312 -0.452 -0.433 -0.315 -0.292
 [837,] -0.316 -0.312 -0.452 -0.433 -0.315 -0.292
 [838,] -0.316 -0.312 -0.452 -0.433 -0.315 -0.292
 [839,] -0.316 -0.312 -0.452 -0.433 -0.315 -0.292
 [840,] -0.298 -0.341 -0.244 -0.307 -0.258 -0.256
 [841,] -0.316 -0.312 -0.452 -0.433 -0.315 -0.292
 [842,] -0.316 -0.312 -0.452 -0.433 -0.315 -0.292
 [843,] -0.316 -0.312 -0.452 -0.433 -0.315 -0.292
 [844,] -0.316 -0.312 -0.452 -0.433 -0.315 -0.292
 [845,]  1.319  0.624 -0.176 -0.319 -0.111 -0.134
 [846,] -0.316 -0.312 -0.452 -0.433 -0.315 -0.292
 [847,] -0.316 -0.312 -0.452 -0.433 -0.315 -0.292
 [848,] -0.316 -0.312 -0.452 -0.433 -0.315 -0.292
 [849,] -0.316 -0.312 -0.452 -0.433 -0.315 -0.292
 [850,] -0.316 -0.312 -0.452 -0.433 -0.315 -0.292
 [851,] -0.316 -0.312 -0.452 -0.433 -0.315 -0.292
 [852,] -0.031 -0.214  0.146  0.062 -0.184 -0.195
 [853,]  0.267  0.074 -0.118 -0.303 -0.151 -0.167
 [854,] -0.194 -0.112 -0.388 -0.474 -0.249 -0.232
 [855,] -0.316 -0.312 -0.452 -0.433 -0.315 -0.292
 [856,] -0.316 -0.312 -0.452 -0.433 -0.315 -0.292
 [857,] -0.316 -0.312 -0.452 -0.433 -0.315 -0.292
 [858,] -0.316 -0.312 -0.452 -0.433 -0.315 -0.292
 [859,] -0.316 -0.312 -0.452 -0.433 -0.315 -0.292
 [860,] -0.271 -0.293 -0.093 -0.086 -0.262 -0.245
 [861,] -0.298 -0.341 -0.244 -0.307 -0.258 -0.256
 [862,] -0.316 -0.312 -0.452 -0.433 -0.315 -0.292
 [863,] -0.316 -0.312 -0.452 -0.433 -0.315 -0.292
 [864,] -0.316 -0.312 -0.452 -0.433 -0.315 -0.292
 [865,] -0.316 -0.312 -0.452 -0.433 -0.315 -0.292
 [866,] -0.316 -0.312 -0.452 -0.433 -0.315 -0.292
 [867,] -0.284 -0.254 -0.271 -0.168 -0.321 -0.279
 [868,] -0.289 -0.264 -0.301 -0.212 -0.320 -0.281
 [869,] -0.257 -0.206 -0.120  0.053 -0.325 -0.267
 [870,] -0.316 -0.312 -0.452 -0.433 -0.315 -0.292
 [871,] -0.316 -0.312 -0.452 -0.433 -0.315 -0.292
 [872,] -0.316 -0.312 -0.452 -0.433 -0.315 -0.292
 [873,] -0.316 -0.312 -0.452 -0.433 -0.315 -0.292
 [874,] -0.316 -0.312 -0.452 -0.433 -0.315 -0.292
 [875,] -0.316 -0.312 -0.452 -0.433 -0.315 -0.292
 [876,] -0.316 -0.312 -0.452 -0.433 -0.315 -0.292
 [877,] -0.316 -0.312 -0.452 -0.433 -0.315 -0.292
 [878,] -0.316 -0.312 -0.452 -0.433 -0.315 -0.292
 [879,] -0.316 -0.312 -0.452 -0.433 -0.315 -0.292
 [880,] -0.316 -0.312 -0.452 -0.433 -0.315 -0.292
 [881,] -0.257 -0.206 -0.120  0.053 -0.325 -0.267
 [882,] -0.242 -0.320  0.202  0.118 -0.189 -0.197
 [883,] -0.316 -0.312 -0.452 -0.433 -0.315 -0.292
 [884,] -0.316 -0.312 -0.452 -0.433 -0.315 -0.292
 [885,] -0.316 -0.312 -0.452 -0.433 -0.315 -0.292
 [886,] -0.316 -0.312 -0.452 -0.433 -0.315 -0.292
 [887,] -0.316 -0.312 -0.452 -0.433 -0.315 -0.292
 [888,]  0.665  0.652  0.451  0.179  0.005  0.007
 [889,]  0.665  0.652  0.451  0.179  0.005  0.007
 [890,]  0.665  0.652  0.451  0.179  0.005  0.007
 [891,]  0.665  0.652  0.451  0.179  0.005  0.007
 [892,]  0.665  0.652  0.451  0.179  0.005  0.007
 [893,]  0.665  0.652  0.451  0.179  0.005  0.007
 [894,] -0.316 -0.312 -0.452 -0.433 -0.315 -0.292
 [895,] -0.293 -0.349 -0.186 -0.272 -0.242 -0.246
 [896,] -0.316 -0.312 -0.452 -0.433 -0.315 -0.292
 [897,] -0.316 -0.312 -0.452 -0.433 -0.315 -0.292
 [898,]  0.083  0.283  0.522  0.347  0.211  0.313
 [899,] -0.316 -0.312 -0.452 -0.433 -0.315 -0.292
 [900,] -0.316 -0.312 -0.452 -0.433 -0.315 -0.292
 [901,] -0.194 -0.112 -0.388 -0.474 -0.249 -0.232
 [902,] -0.316 -0.312 -0.452 -0.433 -0.315 -0.292
 [903,]  0.817  1.158 -0.015 -0.270  0.801  1.103
 [904,]  0.487  0.488 -0.212 -0.374  0.136  0.239
 [905,] -0.316 -0.312 -0.452 -0.433 -0.315 -0.292
 [906,] -0.316 -0.312 -0.452 -0.433 -0.315 -0.292
 [907,] -0.316 -0.312 -0.452 -0.433 -0.315 -0.292
 [908,] -0.316 -0.312 -0.452 -0.433 -0.315 -0.292
 [909,] -0.316 -0.312 -0.452 -0.433 -0.315 -0.292
 [910,] -0.316 -0.312 -0.452 -0.433 -0.315 -0.292
 [911,] -0.316 -0.312 -0.452 -0.433 -0.315 -0.292
 [912,] -0.316 -0.312 -0.452 -0.433 -0.315 -0.292
 [913,] -0.316 -0.312 -0.452 -0.433 -0.315 -0.292
 [914,] -0.316 -0.312 -0.452 -0.433 -0.315 -0.292
 [915,] -0.316 -0.312 -0.452 -0.433 -0.315 -0.292
 [916,] -0.316 -0.312 -0.452 -0.433 -0.315 -0.292
 [917,] -0.316 -0.312 -0.452 -0.433 -0.315 -0.292
 [918,] -0.197 -0.218  0.348  0.405 -0.032 -0.076
 [919,] -0.070 -0.032  0.430  0.291 -0.115 -0.113
 [920,] -0.316 -0.312 -0.452 -0.433 -0.315 -0.292
 [921,] -0.316 -0.312 -0.452 -0.433 -0.315 -0.292
 [922,] -0.316 -0.312 -0.452 -0.433 -0.315 -0.292
 [923,] -0.316 -0.312 -0.452 -0.433 -0.315 -0.292
 [924,] -0.316 -0.312 -0.452 -0.433 -0.315 -0.292
 [925,] -0.316 -0.312 -0.452 -0.433 -0.315 -0.292
 [926,] -0.316 -0.312 -0.452 -0.433 -0.315 -0.292
 [927,] -0.316 -0.312 -0.452 -0.433 -0.315 -0.292
 [928,] -0.274 -0.192 -0.463 -0.286  0.050 -0.045
 [929,] -0.274 -0.378  0.022 -0.147 -0.184 -0.210
 [930,] -0.316 -0.312 -0.452 -0.433 -0.315 -0.292
 [931,] -0.316 -0.312 -0.452 -0.433 -0.315 -0.292
 [932,] -0.316 -0.312 -0.452 -0.433 -0.315 -0.292
 [933,] -0.257 -0.206 -0.120  0.053 -0.325 -0.267
 [934,] -0.316 -0.312 -0.452 -0.433 -0.315 -0.292
 [935,]  0.665  0.652  0.451  0.179  0.005  0.007
 [936,]  0.665  0.652  0.451  0.179  0.005  0.007
 [937,]  0.665  0.652  0.451  0.179  0.005  0.007
 [938,] -0.316 -0.312 -0.452 -0.433 -0.315 -0.292
 [939,] -0.316 -0.312 -0.452 -0.433 -0.315 -0.292
 [940,] -0.316 -0.312 -0.452 -0.433 -0.315 -0.292
 [941,] -0.316 -0.312 -0.452 -0.433 -0.315 -0.292
 [942,] -0.316 -0.312 -0.452 -0.433 -0.315 -0.292
 [943,] -0.316 -0.312 -0.452 -0.433 -0.315 -0.292
 [944,] -0.062 -0.180 -0.200 -0.241 -0.118 -0.074
 [945,] -0.023 -0.054 -0.124  0.097 -0.142 -0.146
 [946,] -0.022  0.054  0.679  0.697  0.234  0.129
 [947,] -0.161 -0.006 -0.379 -0.364  0.032  0.046
 [948,] -0.050 -0.185 -0.062 -0.064 -0.242 -0.231
 [949,] -0.068 -0.156 -0.270 -0.189 -0.300 -0.267
 [950,] -0.316 -0.312 -0.452 -0.433 -0.315 -0.292
 [951,] -0.253 -0.321  0.115  0.040 -0.205 -0.209
 [952,] -0.023 -0.136  0.089  0.158 -0.247 -0.219
 [953,]  0.294  0.205 -0.179 -0.142 -0.051 -0.082
 [954,]  0.404  0.437  0.196  0.424  0.564  0.520
 [955,] -0.094 -0.205 -0.421 -0.411 -0.295 -0.278
 [956,]  0.515  0.231  0.064 -0.059 -0.136 -0.141
 [957,]  0.091  0.069 -0.003 -0.039 -0.014 -0.061
 [958,]  0.709  0.499  0.638  0.469 -0.021 -0.022
 [959,]  0.188 -0.067 -0.381 -0.382 -0.269 -0.259
 [960,]  0.047  0.042  2.020  2.078  0.568  0.759
 [961,] -0.226 -0.090 -0.092  0.150 -0.065  0.098
 [962,] -0.285 -0.197 -0.423 -0.337 -0.055  0.073
 [963,] -0.316 -0.312 -0.452 -0.433 -0.315 -0.292
 [964,] -0.048  0.127 -0.311 -0.522 -0.170 -0.159
 [965,] -0.316 -0.312 -0.452 -0.433 -0.315 -0.292
 [966,] -0.316 -0.312 -0.452 -0.433 -0.315 -0.292
 [967,] -0.316 -0.312 -0.452 -0.433 -0.315 -0.292
 [968,]  0.375  1.042 -0.175 -0.074  1.331  1.080
 [969,] -0.316 -0.312 -0.452 -0.433 -0.315 -0.292
 [970,] -0.316 -0.312 -0.452 -0.433 -0.315 -0.292
 [971,] -0.048  0.127 -0.311 -0.522 -0.170 -0.159
 [972,] -0.316 -0.312 -0.452 -0.433 -0.315 -0.292
 [973,] -0.316 -0.312 -0.452 -0.433 -0.315 -0.292
 [974,] -0.266 -0.283 -0.063 -0.043 -0.263 -0.243
 [975,] -0.316 -0.312 -0.452 -0.433 -0.315 -0.292
 [976,] -0.266 -0.283 -0.063 -0.043 -0.263 -0.243
 [977,]  0.665  0.652  0.451  0.179  0.005  0.007
 [978,] -0.316 -0.312 -0.452 -0.433 -0.315 -0.292
 [979,] -0.316 -0.312 -0.452 -0.433 -0.315 -0.292
 [980,] -0.243 -0.263  0.050 -0.050  0.076  0.155
 [981,] -0.216 -0.271  0.353  0.340 -0.194 -0.186
 [982,] -0.074 -0.296  1.631  1.399  0.058  0.003
 [983,] -0.316 -0.312 -0.452 -0.433 -0.315 -0.292
 [984,] -0.050 -0.185 -0.062 -0.064 -0.242 -0.231
 [985,] -0.293 -0.349 -0.186 -0.272 -0.242 -0.246
 [986,] -0.316 -0.312 -0.452 -0.433 -0.315 -0.292
 [987,] -0.023 -0.136  0.089  0.158 -0.247 -0.219
 [988,] -0.013 -0.078 -0.072  0.067  0.082 -0.012
 [989,]  0.874  0.864  0.550  0.447  0.655  0.523
 [990,] -0.316 -0.312 -0.452 -0.433 -0.315 -0.292
 [991,] -0.316 -0.312 -0.452 -0.433 -0.315 -0.292
 [992,] -0.299 -0.250 -0.436 -0.381 -0.175 -0.094
 [993,] -0.316 -0.312 -0.452 -0.433 -0.315 -0.292
 [994,]  0.092  0.380 -0.252 -0.498  0.058  0.010
 [995,] -0.316 -0.312 -0.452 -0.433 -0.315 -0.292
 [996,] -0.298 -0.341 -0.244 -0.307 -0.258 -0.256
 [997,] -0.316 -0.312 -0.452 -0.433 -0.315 -0.292
 [998,] -0.216 -0.289  0.381  0.331 -0.177 -0.178
 [999,] -0.128 -0.226  1.020  0.935  0.051  0.078
[1000,] -0.316 -0.312 -0.452 -0.433 -0.315 -0.292
[1001,] -0.316 -0.312 -0.452 -0.433 -0.315 -0.292
[1002,] -0.076 -0.233 -0.213 -0.285 -0.237 -0.242
[1003,] -0.013 -0.161  0.141  0.127 -0.023 -0.085
[1004,] -0.076 -0.233 -0.213 -0.285 -0.237 -0.242
[1005,] -0.031 -0.214  0.146  0.062 -0.184 -0.195
[1006,] -0.076 -0.233 -0.213 -0.285 -0.237 -0.242
[1007,]  1.392  1.067  0.789  0.895  1.145  0.840
[1008,] -0.050 -0.185 -0.062 -0.064 -0.242 -0.231
[1009,] -0.068 -0.156 -0.270 -0.189 -0.300 -0.267
[1010,] -0.316 -0.312 -0.452 -0.433 -0.315 -0.292
[1011,]  0.529  0.608 -0.223 -0.227  0.501  0.486
[1012,] -0.316 -0.312 -0.452 -0.433 -0.315 -0.292
[1013,] -0.316 -0.312 -0.452 -0.433 -0.315 -0.292
[1014,] -0.316 -0.312 -0.452 -0.433 -0.315 -0.292
[1015,] -0.316 -0.312 -0.452 -0.433 -0.315 -0.292
[1016,] -0.316 -0.312 -0.452 -0.433 -0.315 -0.292
[1017,] -0.316 -0.312 -0.452 -0.433 -0.315 -0.292
[1018,] -0.316 -0.312 -0.452 -0.433 -0.315 -0.292
[1019,] -0.316 -0.312 -0.452 -0.433 -0.315 -0.292
[1020,] -0.299 -0.250 -0.436 -0.381 -0.175 -0.094
[1021,] -0.316 -0.312 -0.452 -0.433 -0.315 -0.292
[1022,] -0.316 -0.312 -0.452 -0.433 -0.315 -0.292
[1023,] -0.316 -0.312 -0.452 -0.433 -0.315 -0.292
[1024,] -0.316 -0.312 -0.452 -0.433 -0.315 -0.292
[1025,] -0.316 -0.312 -0.452 -0.433 -0.315 -0.292
[1026,] -0.316 -0.312 -0.452 -0.433 -0.315 -0.292
[1027,] -0.274 -0.192 -0.463 -0.286  0.050 -0.045
[1028,] -0.271 -0.293 -0.093 -0.086 -0.262 -0.245
[1029,]  1.481  1.410  1.857  1.962  1.244  1.105
[1030,] -0.274 -0.192 -0.463 -0.286  0.050 -0.045
[1031,] -0.274 -0.192 -0.463 -0.286  0.050 -0.045
[1032,] -0.316 -0.312 -0.452 -0.433 -0.315 -0.292
[1033,] -0.316 -0.312 -0.452 -0.433 -0.315 -0.292
[1034,] -0.316 -0.312 -0.452 -0.433 -0.315 -0.292
[1035,] -0.316 -0.312 -0.452 -0.433 -0.315 -0.292
[1036,] -0.216 -0.271  0.353  0.340 -0.194 -0.186
[1037,] -0.316 -0.312 -0.452 -0.433 -0.315 -0.292
[1038,] -0.316 -0.312 -0.452 -0.433 -0.315 -0.292
[1039,]  0.176  0.248  1.311  1.015  0.085  0.065
[1040,] -0.298 -0.341 -0.244 -0.307 -0.258 -0.256
[1041,] -0.057 -0.124  1.490  1.598 -0.083 -0.054
[1042,]  0.113  0.220  1.983  2.320  1.158  1.055
[1043,] -0.039 -0.152  1.697  1.724 -0.025 -0.018
[1044,] -0.060 -0.243  1.644  1.443  0.178  0.171
[1045,]  2.312  2.091  2.557  2.264  1.707  1.550
[1046,]  0.201  0.075  1.619  1.666  0.378  0.518
[1047,] -0.266 -0.301 -0.035 -0.051 -0.246 -0.235
[1048,] -0.289 -0.264 -0.301 -0.212 -0.320 -0.281
[1049,] -0.316 -0.312 -0.452 -0.433 -0.315 -0.292
[1050,] -0.094 -0.205 -0.421 -0.411 -0.295 -0.278
[1051,] -0.316 -0.312 -0.452 -0.433 -0.315 -0.292
[1052,] -0.316 -0.312 -0.452 -0.433 -0.315 -0.292
[1053,]  0.188 -0.067 -0.381 -0.382 -0.269 -0.259
[1054,] -0.185 -0.156  0.382  0.436  0.066  0.180
[1055,] -0.316 -0.312 -0.452 -0.433 -0.315 -0.292
[1056,] -0.316 -0.312 -0.452 -0.433 -0.315 -0.292
[1057,] -0.316 -0.312 -0.452 -0.433 -0.315 -0.292
[1058,] -0.316 -0.312 -0.452 -0.433 -0.315 -0.292
[1059,] -0.274 -0.192 -0.463 -0.286  0.050 -0.045
[1060,] -0.316 -0.312 -0.452 -0.433 -0.315 -0.292
[1061,]  0.567  0.269 -0.058  0.052  0.455  0.417
[1062,] -0.316 -0.312 -0.452 -0.433 -0.315 -0.292
[1063,] -0.110 -0.161  0.346  0.039  0.118  0.006
[1064,] -0.233 -0.258  0.011  0.000  0.181  0.037
[1065,] -0.316 -0.312 -0.452 -0.433 -0.315 -0.292
[1066,] -0.316 -0.312 -0.452 -0.433 -0.315 -0.292
[1067,] -0.216 -0.271  0.353  0.340 -0.194 -0.186
[1068,]  0.142  0.374  1.261  1.441  0.975  0.941
[1069,]  0.040 -0.030  1.949  2.080  0.534  0.356
[1070,] -0.211 -0.176  0.140  0.296 -0.048 -0.084
[1071,] -0.233 -0.258  0.011  0.000  0.181  0.037
[1072,] -0.298 -0.259 -0.456 -0.368 -0.153 -0.183
[1073,] -0.316 -0.312 -0.452 -0.433 -0.315 -0.292
[1074,] -0.233 -0.258  0.011  0.000  0.181  0.037
[1075,] -0.139 -0.050  0.314  0.391  0.858  0.784
[1076,]  0.906  1.219  1.602  2.070  1.988  1.938
[1077,]  1.980  1.780  2.103  1.652  1.091  1.004
[1078,]  1.338  1.496  1.931  1.851  1.607  1.504
[1079,]  0.044 -0.097  0.127  0.208 -0.242 -0.213
[1080,]  1.086  0.943  1.655  1.574  1.120  1.042
[1081,] -0.266 -0.201 -0.276 -0.103 -0.159 -0.169
[1082,] -0.074 -0.014  0.273  0.152  0.093  0.013
[1083,] -0.216 -0.271  0.353  0.340 -0.194 -0.186
[1084,]  0.104 -0.109  0.596  0.559  0.051 -0.022
[1085,]  0.236  0.172  0.463  0.402  0.114  0.043
[1086,] -0.256 -0.325  0.017 -0.082 -0.022 -0.101
[1087,] -0.233 -0.258  0.011  0.000  0.181  0.037
[1088,] -0.279 -0.288 -0.249 -0.242 -0.096 -0.147
[1089,] -0.276 -0.287 -0.171 -0.220 -0.101 -0.048
[1090,]  0.904  0.961  0.077 -0.262  0.159  0.213
[1091,] -0.233 -0.258  0.011  0.000  0.181  0.037
[1092,] -0.234 -0.242  0.146  0.214 -0.252 -0.221
[1093,]  1.626  1.424  1.552  1.795  1.720  1.642
[1094,] -0.225 -0.106 -0.227 -0.064  0.367  0.356
[1095,] -0.082  0.054  0.079  0.053  0.113  0.117
[1096,] -0.274 -0.296 -0.191 -0.207 -0.080 -0.137
[1097,] -0.117  0.013 -0.157 -0.239  0.124  0.123
[1098,] -0.138 -0.021 -0.173 -0.222  0.131  0.110
[1099,] -0.279 -0.288 -0.249 -0.242 -0.096 -0.147
[1100,] -0.271 -0.293 -0.093 -0.086 -0.262 -0.245
[1101,]  0.636  0.768  0.852  0.849  1.052  1.160
[1102,]  1.170  1.058  2.266  2.155  1.120  0.976
[1103,]  0.847  0.735  0.500  0.607  1.472  1.292
[1104,]  2.067  1.868  1.171  0.790  0.993  1.100
[1105,] -0.203 -0.051 -0.153  0.023  0.524  0.564
[1106,] -0.118 -0.096  0.577  0.544  0.911  0.800
[1107,]  0.495  0.600  0.379  0.617  1.595  1.387
[1108,] -0.208 -0.043 -0.211 -0.012  0.508  0.554
[1109,]  0.762  0.817  0.774  0.489  0.886  0.855
[1110,] -0.078  0.033  0.586  0.678  1.255  1.135
[1111,] -0.274 -0.296 -0.191 -0.207 -0.080 -0.137
[1112,] -0.316 -0.312 -0.452 -0.433 -0.315 -0.292
[1113,] -0.271 -0.293 -0.093 -0.086 -0.262 -0.245
[1114,]  0.846  0.754  1.688  1.626  1.440  1.146
[1115,] -0.233 -0.258  0.011  0.000  0.181  0.037
[1116,] -0.233 -0.258  0.011  0.000  0.181  0.037
[1117,] -0.233 -0.258  0.011  0.000  0.181  0.037
[1118,] -0.233 -0.258  0.011  0.000  0.181  0.037
[1119,]  1.538  1.505  2.184  2.063  1.323  1.255
[1120,] -0.239 -0.152 -0.125  0.118 -0.163 -0.158
[1121,]  1.235  1.103  1.405  0.669  1.325  1.248
[1122,] -0.233 -0.258  0.011  0.000  0.181  0.037
[1123,] -0.233 -0.258  0.011  0.000  0.181  0.037
[1124,] -0.279 -0.288 -0.249 -0.242 -0.096 -0.147
[1125,] -0.229 -0.276  0.168  0.140 -0.027 -0.090
[1126,] -0.193 -0.204  0.347  0.421  0.009 -0.048
[1127,]  1.540  1.777  2.053  1.902  1.441  1.430
[1128,]  1.192  1.047  1.501  1.877  1.018  1.183
[1129,]  1.780  1.633  1.356  1.219  1.030  1.025
[1130,]  1.159  1.362  0.696  0.724  1.326  1.104
[1131,] -0.129  0.093  0.056  0.340  1.066  1.015
[1132,]  1.225  1.279  1.566  1.394  1.119  0.972
[1133,]  0.481  0.638  0.861  0.987  0.548  0.386
[1134,] -0.274 -0.378  0.022 -0.147 -0.184 -0.210
[1135,] -0.266 -0.301 -0.035 -0.051 -0.246 -0.235
[1136,] -0.216 -0.271  0.353  0.340 -0.194 -0.186
[1137,]  0.040  0.172  0.356  0.074  0.075  0.104
[1138,]  0.010  0.234  0.021 -0.036 -0.180 -0.135
[1139,] -0.289 -0.264 -0.301 -0.212 -0.320 -0.281
[1140,] -0.233 -0.258  0.011  0.000  0.181  0.037
[1141,]  0.283  0.046  0.182  0.287 -0.043 -0.082
[1142,] -0.048  0.127 -0.311 -0.522 -0.170 -0.159
[1143,]  1.387  1.523  1.831  1.398  1.314  1.336
[1144,]  1.260  1.512  1.230  1.537  1.906  1.798
[1145,]  0.020  0.192  0.101 -0.075  0.061  0.007
[1146,]  0.040 -0.096 -0.002  0.060 -0.017 -0.079
[1147,]  0.881  1.043  1.312  1.441  0.977  0.804
[1148,] -0.139 -0.091  0.059 -0.048 -0.181 -0.172
[1149,]  0.672  0.795  0.549  0.395  0.605  0.579
[1150,] -0.316 -0.312 -0.452 -0.433 -0.315 -0.292
[1151,] -0.316 -0.312 -0.452 -0.433 -0.315 -0.292
[1152,]  0.556  0.413  0.564  0.302 -0.003 -0.020
[1153,] -0.271 -0.293 -0.093 -0.086 -0.262 -0.245
[1154,] -0.316 -0.312 -0.452 -0.433 -0.315 -0.292
[1155,] -0.316 -0.312 -0.452 -0.433 -0.315 -0.292
[1156,] -0.152 -0.173  0.743  0.861 -0.188 -0.151
[1157,] -0.316 -0.312 -0.452 -0.433 -0.315 -0.292
[1158,] -0.316 -0.312 -0.452 -0.433 -0.315 -0.292
[1159,] -0.316 -0.312 -0.452 -0.433 -0.315 -0.292
[1160,] -0.316 -0.312 -0.452 -0.433 -0.315 -0.292
[1161,] -0.316 -0.312 -0.452 -0.433 -0.315 -0.292
[1162,] -0.216 -0.271  0.353  0.340 -0.194 -0.186
[1163,] -0.316 -0.312 -0.452 -0.433 -0.315 -0.292
[1164,] -0.158 -0.061  0.413  0.747 -0.074 -0.069
[1165,]  1.598  1.114  0.296  0.308  0.767  0.490
[1166,]  0.180  0.238 -0.144 -0.070  0.086  0.119
[1167,] -0.271 -0.293 -0.093 -0.086 -0.262 -0.245
[1168,] -0.017  0.242 -0.283 -0.426  0.090  0.206
[1169,] -0.253 -0.239 -0.098 -0.021 -0.100 -0.136
[1170,] -0.316 -0.312 -0.452 -0.433 -0.315 -0.292
[1171,] -0.244 -0.244  0.058  0.135 -0.267 -0.234
[1172,] -0.316 -0.312 -0.452 -0.433 -0.315 -0.292
[1173,] -0.257 -0.206 -0.120  0.053 -0.325 -0.267
[1174,] -0.316 -0.312 -0.452 -0.433 -0.315 -0.292
[1175,] -0.316 -0.312 -0.452 -0.433 -0.315 -0.292
[1176,] -0.316 -0.312 -0.452 -0.433 -0.315 -0.292
[1177,] -0.316 -0.312 -0.452 -0.433 -0.315 -0.292
[1178,]  0.273  0.097  1.612  1.441  0.066  0.043
[1179,] -0.316 -0.312 -0.452 -0.433 -0.315 -0.292
[1180,]  0.349  0.392  0.507  0.419 -0.086 -0.057
[1181,] -0.316 -0.312 -0.452 -0.433 -0.315 -0.292
[1182,] -0.316 -0.312 -0.452 -0.433 -0.315 -0.292
[1183,] -0.316 -0.312 -0.452 -0.433 -0.315 -0.292
[1184,] -0.316 -0.312 -0.452 -0.433 -0.315 -0.292
[1185,] -0.074 -0.296  1.631  1.399  0.058  0.003
[1186,] -0.194 -0.112 -0.388 -0.474 -0.249 -0.232
[1187,] -0.316 -0.312 -0.452 -0.433 -0.315 -0.292
[1188,] -0.316 -0.312 -0.452 -0.433 -0.315 -0.292
[1189,] -0.216 -0.271  0.353  0.340 -0.194 -0.186
[1190,] -0.316 -0.312 -0.452 -0.433 -0.315 -0.292
[1191,] -0.316 -0.312 -0.452 -0.433 -0.315 -0.292
[1192,] -0.274 -0.192 -0.463 -0.286  0.050 -0.045
[1193,] -0.202 -0.142  0.039  0.097  0.441  0.402
[1194,] -0.285 -0.197 -0.423 -0.337 -0.055  0.073
[1195,] -0.316 -0.312 -0.452 -0.433 -0.315 -0.292
[1196,] -0.316 -0.312 -0.452 -0.433 -0.315 -0.292
[1197,] -0.316 -0.312 -0.452 -0.433 -0.315 -0.292
[1198,] -0.316 -0.312 -0.452 -0.433 -0.315 -0.292
[1199,] -0.316 -0.312 -0.452 -0.433 -0.315 -0.292
[1200,] -0.289 -0.264 -0.301 -0.212 -0.320 -0.281
[1201,]  0.244 -0.046  0.065  0.044 -0.201 -0.200
[1202,] -0.316 -0.312 -0.452 -0.433 -0.315 -0.292
[1203,] -0.316 -0.312 -0.452 -0.433 -0.315 -0.292
[1204,] -0.316 -0.312 -0.452 -0.433 -0.315 -0.292
[1205,] -0.316 -0.312 -0.452 -0.433 -0.315 -0.292
[1206,] -0.070  0.248 -0.420 -0.033  0.847  0.509
[1207,] -0.316 -0.312 -0.452 -0.433 -0.315 -0.292
[1208,] -0.316 -0.312 -0.452 -0.433 -0.315 -0.292
[1209,] -0.316 -0.312 -0.452 -0.433 -0.315 -0.292
[1210,] -0.316 -0.312 -0.452 -0.433 -0.315 -0.292
[1211,] -0.316 -0.312 -0.452 -0.433 -0.315 -0.292
[1212,] -0.316 -0.312 -0.452 -0.433 -0.315 -0.292
[1213,] -0.316 -0.312 -0.452 -0.433 -0.315 -0.292
[1214,]  0.012  0.108  0.117 -0.279 -0.042 -0.076
[1215,] -0.316 -0.312 -0.452 -0.433 -0.315 -0.292
[1216,] -0.316 -0.312 -0.452 -0.433 -0.315 -0.292
[1217,] -0.316 -0.312 -0.452 -0.433 -0.315 -0.292
[1218,] -0.316 -0.312 -0.452 -0.433 -0.315 -0.292
[1219,] -0.316 -0.312 -0.452 -0.433 -0.315 -0.292
[1220,] -0.201 -0.096 -0.080  0.186  0.305  0.142
[1221,] -0.316 -0.312 -0.452 -0.433 -0.315 -0.292
[1222,] -0.194 -0.112 -0.388 -0.474 -0.249 -0.232
[1223,] -0.316 -0.312 -0.452 -0.433 -0.315 -0.292
[1224,] -0.094 -0.205 -0.421 -0.411 -0.295 -0.278
[1225,] -0.274 -0.192 -0.463 -0.286  0.050 -0.045
[1226,] -0.216 -0.271  0.353  0.340 -0.194 -0.186
[1227,]  0.251  0.382  0.038  0.211  0.650  0.597
[1228,] -0.036 -0.104 -0.204 -0.151  0.106  0.093
[1229,] -0.135 -0.005 -0.056  0.012 -0.259 -0.207
[1230,] -0.216 -0.271  0.353  0.340 -0.194 -0.186
[1231,]  0.050 -0.057  0.013  0.087  0.061  0.061
[1232,] -0.025 -0.130  0.039  0.059 -0.108 -0.050
[1233,] -0.179 -0.165  0.344  0.470  0.130  0.033
[1234,] -0.256 -0.325  0.017 -0.082 -0.022 -0.101
[1235,]  0.607  0.592  0.489  0.359  0.643  0.591
[1236,] -0.278 -0.296 -0.173 -0.228 -0.122 -0.078
[1237,] -0.062  0.019  0.337  0.277  0.032 -0.016
[1238,] -0.266 -0.283 -0.063 -0.043 -0.263 -0.243
[1239,] -0.224 -0.267  0.197  0.183 -0.028 -0.087
[1240,]  0.417  0.934  0.783  0.708  0.513  0.601
[1241,] -0.102  0.009  0.008 -0.026 -0.022 -0.061
[1242,] -0.111  0.018 -0.178 -0.209  0.187  0.063
[1243,] -0.076 -0.151 -0.425 -0.345 -0.133 -0.168
[1244,] -0.251 -0.229 -0.197 -0.126  0.124  0.001
[1245,] -0.193 -0.204  0.347  0.421  0.009 -0.048
[1246,]  0.184  0.201  0.390  0.306  0.389  0.403
[1247,]  0.137  0.280  0.831  0.551  0.691  0.601
[1248,] -0.127  0.038 -0.209 -0.208 -0.100 -0.011
[1249,]  0.714  0.805  0.522  0.431  0.266  0.283
[1250,]  0.523  0.550 -0.080 -0.115  0.215  0.220
[1251,]  0.520  0.488  0.121  0.059 -0.135 -0.100
[1252,] -0.220 -0.189  0.159  0.258 -0.132 -0.054
[1253,]  0.254  0.645  1.050  1.289  1.087  1.005
[1254,]  0.320  0.414  0.096 -0.012  0.253  0.241
[1255,]  0.126  0.145 -0.341 -0.319  0.100  0.092
[1256,]  0.836  0.970  1.224  1.405  1.232  1.310
[1257,]  0.267  0.371 -0.263 -0.384  0.137  0.136
[1258,] -0.053  0.030  0.445  0.343  0.026  0.084
[1259,]  0.139  0.113 -0.185 -0.231 -0.215 -0.190
[1260,]  0.982  1.151  1.334  1.025  1.017  1.008
[1261,]  0.052 -0.026 -0.044  0.077  0.107  0.109
[1262,]  0.707  0.694  0.602  0.519  0.578  0.550
[1263,] -0.011 -0.150  0.042  0.023  0.201  0.051
[1264,]  0.412  0.611  0.301  0.370  0.956  0.801
[1265,]  0.027  0.296  0.036  0.016 -0.039  0.063
[1266,] -0.021  0.175 -0.160 -0.301 -0.174 -0.148
[1267,] -0.057 -0.189 -0.142 -0.205 -0.102 -0.064
[1268,] -0.097  0.059  0.050  0.062  0.221  0.271
[1269,]  0.124  0.561  0.118  0.273  0.929  0.977
[1270,] -0.106  0.020  0.036  0.034  0.143  0.131
[1271,]  0.097  0.145 -0.150 -0.150 -0.102 -0.024
[1272,] -0.120 -0.044  0.013 -0.091 -0.184 -0.171
[1273,] -0.086  0.000  0.246  0.168  0.222  0.197
[1274,]  0.097  0.145 -0.150 -0.150 -0.102 -0.024
[1275,] -0.216 -0.271  0.353  0.340 -0.194 -0.186
[1276,] -0.125 -0.054 -0.017 -0.135 -0.183 -0.173
[1277,] -0.049  0.106  0.383  0.425  0.278  0.340
[1278,] -0.077  0.067  0.179  0.183 -0.048  0.038
[1279,]  0.078  0.449  0.603  1.007  1.118  1.111
[1280,]  0.019  0.301 -0.120 -0.140  0.127  0.161
[1281,] -0.231 -0.163 -0.084  0.048  0.082  0.090
[1282,] -0.085 -0.004  0.277  0.195  0.179  0.171
[1283,]  0.011  0.195  0.560  0.599  0.878  0.829
[1284,] -0.030  0.283 -0.045  0.285  0.463  0.387
[1285,] -0.216 -0.271  0.353  0.340 -0.194 -0.186
[1286,]  0.532  0.589 -0.066 -0.088  0.293  0.359
[1287,] -0.187 -0.299  0.649  0.544 -0.121 -0.137
[1288,]  0.942  0.970  0.410  0.342  0.572  0.563
[1289,]  0.337  0.182 -0.166 -0.201 -0.208 -0.188
[1290,]  0.290  0.285  0.717  0.754  0.265  0.264
[1291,]  0.255  0.355  0.220  0.378  0.399  0.414
[1292,]  0.714  0.805  0.522  0.431  0.266  0.283
[1293,]  0.669  0.725  0.710  0.702  0.945  0.893
[1294,]  0.553  0.643 -0.043  0.013  0.433  0.441
[1295,]  0.117  0.137  0.069  0.065  0.184  0.175
[1296,] -0.316 -0.312 -0.452 -0.433 -0.315 -0.292
[1297,] -0.316 -0.312 -0.452 -0.433 -0.315 -0.292
[1298,] -0.316 -0.312 -0.452 -0.433 -0.315 -0.292
[1299,] -0.033 -0.175 -0.412 -0.404 -0.289 -0.274
[1300,] -0.316 -0.312 -0.452 -0.433 -0.315 -0.292
[1301,]  0.351  0.159 -0.036 -0.209  0.011  0.045
[1302,] -0.284 -0.254 -0.271 -0.168 -0.321 -0.279
[1303,] -0.257 -0.206 -0.120  0.053 -0.325 -0.267
[1304,] -0.257 -0.206 -0.120  0.053 -0.325 -0.267
[1305,] -0.316 -0.312 -0.452 -0.433 -0.315 -0.292
[1306,] -0.316 -0.312 -0.452 -0.433 -0.315 -0.292
[1307,] -0.316 -0.312 -0.452 -0.433 -0.315 -0.292
[1308,] -0.316 -0.312 -0.452 -0.433 -0.315 -0.292
[1309,] -0.216 -0.271  0.353  0.340 -0.194 -0.186
[1310,] -0.316 -0.312 -0.452 -0.433 -0.315 -0.292
[1311,] -0.216 -0.271  0.353  0.340 -0.194 -0.186
[1312,] -0.316 -0.312 -0.452 -0.433 -0.315 -0.292
[1313,] -0.216 -0.271  0.353  0.340 -0.194 -0.186
[1314,] -0.316 -0.312 -0.452 -0.433 -0.315 -0.292
[1315,] -0.316 -0.312 -0.452 -0.433 -0.315 -0.292
[1316,] -0.284 -0.254 -0.271 -0.168 -0.321 -0.279
[1317,] -0.316 -0.312 -0.452 -0.433 -0.315 -0.292
[1318,] -0.316 -0.312 -0.452 -0.433 -0.315 -0.292
[1319,] -0.316 -0.312 -0.452 -0.433 -0.315 -0.292
[1320,] -0.316 -0.312 -0.452 -0.433 -0.315 -0.292
[1321,] -0.316 -0.312 -0.452 -0.433 -0.315 -0.292
[1322,] -0.316 -0.312 -0.452 -0.433 -0.315 -0.292
[1323,] -0.316 -0.312 -0.452 -0.433 -0.315 -0.292
[1324,] -0.316 -0.312 -0.452 -0.433 -0.315 -0.292
[1325,] -0.316 -0.312 -0.452 -0.433 -0.315 -0.292
[1326,] -0.316 -0.312 -0.452 -0.433 -0.315 -0.292
[1327,] -0.316 -0.312 -0.452 -0.433 -0.315 -0.292
[1328,] -0.316 -0.312 -0.452 -0.433 -0.315 -0.292
[1329,] -0.316 -0.312 -0.452 -0.433 -0.315 -0.292
[1330,] -0.316 -0.312 -0.452 -0.433 -0.315 -0.292
[1331,] -0.316 -0.312 -0.452 -0.433 -0.315 -0.292
[1332,] -0.316 -0.312 -0.452 -0.433 -0.315 -0.292
[1333,] -0.263 -0.215 -0.150  0.009 -0.324 -0.270
[1334,] -0.316 -0.312 -0.452 -0.433 -0.315 -0.292
[1335,] -0.316 -0.312 -0.452 -0.433 -0.315 -0.292
[1336,] -0.316 -0.312 -0.452 -0.433 -0.315 -0.292
[1337,] -0.316 -0.312 -0.452 -0.433 -0.315 -0.292
[1338,] -0.271 -0.293 -0.093 -0.086 -0.262 -0.245
[1339,] -0.316 -0.312 -0.452 -0.433 -0.315 -0.292
[1340,] -0.316 -0.312 -0.452 -0.433 -0.315 -0.292
[1341,] -0.271 -0.293 -0.093 -0.086 -0.262 -0.245
[1342,] -0.194 -0.112 -0.388 -0.474 -0.249 -0.232
[1343,] -0.316 -0.312 -0.452 -0.433 -0.315 -0.292
[1344,] -0.316 -0.312 -0.452 -0.433 -0.315 -0.292
[1345,] -0.316 -0.312 -0.452 -0.433 -0.315 -0.292
[1346,] -0.316 -0.312 -0.452 -0.433 -0.315 -0.292
[1347,] -0.194 -0.112 -0.388 -0.474 -0.249 -0.232
[1348,] -0.094 -0.205 -0.421 -0.411 -0.295 -0.278
[1349,]  0.200  0.283 -0.129 -0.278 -0.154 -0.134
[1350,] -0.138 -0.015 -0.194 -0.217 -0.242 -0.206
[1351,] -0.316 -0.312 -0.452 -0.433 -0.315 -0.292
[1352,]  0.010  0.234  0.021 -0.036 -0.180 -0.135
[1353,] -0.316 -0.312 -0.452 -0.433 -0.315 -0.292
[1354,] -0.316 -0.312 -0.452 -0.433 -0.315 -0.292
[1355,] -0.316 -0.312 -0.452 -0.433 -0.315 -0.292
[1356,] -0.271 -0.293 -0.093 -0.086 -0.262 -0.245
[1357,] -0.316 -0.312 -0.452 -0.433 -0.315 -0.292
[1358,] -0.279 -0.288 -0.249 -0.242 -0.096 -0.147
[1359,] -0.316 -0.312 -0.452 -0.433 -0.315 -0.292
[1360,] -0.289 -0.264 -0.301 -0.212 -0.320 -0.281
[1361,] -0.316 -0.312 -0.452 -0.433 -0.315 -0.292
[1362,] -0.316 -0.312 -0.452 -0.433 -0.315 -0.292
[1363,] -0.316 -0.312 -0.452 -0.433 -0.315 -0.292
[1364,]  0.161  0.381  0.344  0.019  0.168  0.096
[1365,] -0.316 -0.312 -0.452 -0.433 -0.315 -0.292
[1366,] -0.316 -0.312 -0.452 -0.433 -0.315 -0.292
[1367,] -0.316 -0.312 -0.452 -0.433 -0.315 -0.292
[1368,] -0.316 -0.312 -0.452 -0.433 -0.315 -0.292
[1369,] -0.316 -0.312 -0.452 -0.433 -0.315 -0.292
[1370,] -0.316 -0.312 -0.452 -0.433 -0.315 -0.292
[1371,] -0.035 -0.132 -0.049 -0.019 -0.123 -0.063
[1372,] -0.316 -0.312 -0.452 -0.433 -0.315 -0.292
[1373,] -0.316 -0.312 -0.452 -0.433 -0.315 -0.292
[1374,] -0.271 -0.293 -0.093 -0.086 -0.262 -0.245
[1375,] -0.316 -0.312 -0.452 -0.433 -0.315 -0.292
[1376,] -0.238 -0.186 -0.085  0.023  0.019  0.032
[1377,] -0.316 -0.312 -0.452 -0.433 -0.315 -0.292
[1378,] -0.316 -0.312 -0.452 -0.433 -0.315 -0.292
[1379,] -0.316 -0.312 -0.452 -0.433 -0.315 -0.292
[1380,] -0.316 -0.312 -0.452 -0.433 -0.315 -0.292
[1381,] -0.316 -0.312 -0.452 -0.433 -0.315 -0.292
[1382,] -0.316 -0.312 -0.452 -0.433 -0.315 -0.292
[1383,] -0.253 -0.239 -0.098 -0.021 -0.100 -0.136
[1384,] -0.316 -0.312 -0.452 -0.433 -0.315 -0.292
[1385,] -0.316 -0.312 -0.452 -0.433 -0.315 -0.292
[1386,] -0.316 -0.312 -0.452 -0.433 -0.315 -0.292
[1387,] -0.316 -0.312 -0.452 -0.433 -0.315 -0.292
[1388,] -0.316 -0.312 -0.452 -0.433 -0.315 -0.292
[1389,] -0.316 -0.312 -0.452 -0.433 -0.315 -0.292
[1390,] -0.316 -0.312 -0.452 -0.433 -0.315 -0.292
[1391,] -0.215 -0.287  0.218  0.126  0.239  0.073
[1392,]  0.039  0.009  0.288  0.326  0.329  0.519
[1393,]  2.122  2.100  2.012  1.516  1.605  1.556
[1394,]  2.069  2.243  1.553  1.427  1.892  1.637
[1395,]  0.725  0.615  0.334  0.266  0.593  0.451
[1396,]  0.307  0.131  0.147  0.377  0.143  0.048
[1397,] -0.246 -0.238  0.008  0.037 -0.128 -0.065
[1398,]  0.259  0.292  0.336  0.342  0.540  0.506
[1399,]  1.239  1.003  0.720  0.415  0.403  0.362
[1400,]  0.333  0.180  0.298  0.599  0.139  0.059
[1401,]  0.942  1.332  0.437  0.310  1.662  1.678
[1402,]  2.255  2.210  1.353  1.034  1.197  1.203
[1403,]  1.526  1.402  1.198  0.951  1.013  0.817
[1404,]  2.268  2.202  1.418  1.006  1.436  1.419
[1405,]  2.316  2.345  1.408  1.178  1.864  1.724
[1406,]  2.249  2.000  1.740  1.147  0.948  0.824
[1407,]  0.174  0.181  0.135  0.263 -0.238 -0.177
[1408,]  0.028 -0.004 -0.357 -0.451 -0.229 -0.217
[1409,]  0.281  0.288  1.121  1.141  0.706  0.655
[1410,]  0.755  0.868  0.623  0.527  0.357  0.365
[1411,]  0.010  0.378  0.004  0.325  0.989  0.913
[1412,]  0.566  0.556  0.307  0.251  0.205  0.211
[1413,] -0.271 -0.293 -0.093 -0.086 -0.262 -0.245
[1414,] -0.062  0.121  0.046  0.100  0.339  0.282
[1415,]  0.646  0.630  0.663  0.531  0.926  0.792
[1416,] -0.085 -0.028  0.264  0.078  0.031  0.071
[1417,] -0.316 -0.312 -0.452 -0.433 -0.315 -0.292
[1418,] -0.316 -0.312 -0.452 -0.433 -0.315 -0.292
[1419,] -0.238 -0.186 -0.085  0.023  0.019  0.032
[1420,] -0.316 -0.312 -0.452 -0.433 -0.315 -0.292
[1421,] -0.316 -0.312 -0.452 -0.433 -0.315 -0.292
[1422,] -0.253 -0.239 -0.098 -0.021 -0.100 -0.136
[1423,] -0.316 -0.312 -0.452 -0.433 -0.315 -0.292
[1424,] -0.316 -0.312 -0.452 -0.433 -0.315 -0.292
[1425,] -0.316 -0.312 -0.452 -0.433 -0.315 -0.292
[1426,] -0.316 -0.312 -0.452 -0.433 -0.315 -0.292
[1427,] -0.316 -0.312 -0.452 -0.433 -0.315 -0.292
[1428,] -0.316 -0.312 -0.452 -0.433 -0.315 -0.292
[1429,] -0.316 -0.312 -0.452 -0.433 -0.315 -0.292
[1430,] -0.316 -0.312 -0.452 -0.433 -0.315 -0.292
[1431,] -0.316 -0.312 -0.452 -0.433 -0.315 -0.292
[1432,] -0.316 -0.312 -0.452 -0.433 -0.315 -0.292
[1433,] -0.316 -0.312 -0.452 -0.433 -0.315 -0.292
[1434,] -0.316 -0.312 -0.452 -0.433 -0.315 -0.292
[1435,]  0.016 -0.054 -0.216 -0.087 -0.154 -0.063
[1436,] -0.316 -0.312 -0.452 -0.433 -0.315 -0.292
[1437,] -0.316 -0.312 -0.452 -0.433 -0.315 -0.292
[1438,] -0.135  0.043 -0.228 -0.143  0.028  0.057
[1439,] -0.316 -0.312 -0.452 -0.433 -0.315 -0.292
[1440,] -0.316 -0.312 -0.452 -0.433 -0.315 -0.292
[1441,] -0.316 -0.312 -0.452 -0.433 -0.315 -0.292
[1442,] -0.316 -0.312 -0.452 -0.433 -0.315 -0.292
[1443,] -0.316 -0.312 -0.452 -0.433 -0.315 -0.292
[1444,] -0.316 -0.312 -0.452 -0.433 -0.315 -0.292
[1445,] -0.316 -0.312 -0.452 -0.433 -0.315 -0.292
[1446,] -0.316 -0.312 -0.452 -0.433 -0.315 -0.292
[1447,] -0.316 -0.312 -0.452 -0.433 -0.315 -0.292
[1448,] -0.316 -0.312 -0.452 -0.433 -0.315 -0.292
[1449,] -0.271 -0.293 -0.093 -0.086 -0.262 -0.245
[1450,] -0.316 -0.312 -0.452 -0.433 -0.315 -0.292
[1451,] -0.194 -0.112 -0.388 -0.474 -0.249 -0.232
[1452,]  0.384  0.426  0.730  0.597  0.112  0.177
[1453,] -0.316 -0.312 -0.452 -0.433 -0.315 -0.292
[1454,] -0.284 -0.254 -0.271 -0.168 -0.321 -0.279
[1455,] -0.316 -0.312 -0.452 -0.433 -0.315 -0.292
[1456,] -0.316 -0.312 -0.452 -0.433 -0.315 -0.292
[1457,] -0.316 -0.312 -0.452 -0.433 -0.315 -0.292
[1458,] -0.316 -0.312 -0.452 -0.433 -0.315 -0.292
[1459,] -0.316 -0.312 -0.452 -0.433 -0.315 -0.292
[1460,] -0.316 -0.312 -0.452 -0.433 -0.315 -0.292
[1461,] -0.316 -0.312 -0.452 -0.433 -0.315 -0.292
[1462,] -0.316 -0.312 -0.452 -0.433 -0.315 -0.292
[1463,] -0.316 -0.312 -0.452 -0.433 -0.315 -0.292
[1464,] -0.316 -0.312 -0.452 -0.433 -0.315 -0.292
[1465,] -0.316 -0.312 -0.452 -0.433 -0.315 -0.292
[1466,] -0.316 -0.312 -0.452 -0.433 -0.315 -0.292
[1467,] -0.316 -0.312 -0.452 -0.433 -0.315 -0.292
[1468,] -0.316 -0.312 -0.452 -0.433 -0.315 -0.292
[1469,] -0.316 -0.312 -0.452 -0.433 -0.315 -0.292
[1470,] -0.316 -0.312 -0.452 -0.433 -0.315 -0.292
[1471,] -0.316 -0.312 -0.452 -0.433 -0.315 -0.292
[1472,] -0.316 -0.312 -0.452 -0.433 -0.315 -0.292
[1473,] -0.316 -0.312 -0.452 -0.433 -0.315 -0.292
[1474,] -0.316 -0.312 -0.452 -0.433 -0.315 -0.292
[1475,] -0.316 -0.312 -0.452 -0.433 -0.315 -0.292
[1476,] -0.316 -0.312 -0.452 -0.433 -0.315 -0.292
[1477,] -0.275 -0.211 -0.288 -0.168 -0.200 -0.113
[1478,] -0.316 -0.312 -0.452 -0.433 -0.315 -0.292
[1479,] -0.316 -0.312 -0.452 -0.433 -0.315 -0.292
[1480,] -0.044 -0.193 -0.004 -0.028 -0.226 -0.221
[1481,] -0.289 -0.264 -0.301 -0.212 -0.320 -0.281
[1482,] -0.048  0.127 -0.311 -0.522 -0.170 -0.159
[1483,] -0.316 -0.312 -0.452 -0.433 -0.315 -0.292
[1484,] -0.316 -0.312 -0.452 -0.433 -0.315 -0.292
[1485,] -0.316 -0.312 -0.452 -0.433 -0.315 -0.292
[1486,] -0.316 -0.312 -0.452 -0.433 -0.315 -0.292
[1487,] -0.316 -0.312 -0.452 -0.433 -0.315 -0.292
[1488,] -0.316 -0.312 -0.452 -0.433 -0.315 -0.292
[1489,] -0.316 -0.312 -0.452 -0.433 -0.315 -0.292
[1490,] -0.316 -0.312 -0.452 -0.433 -0.315 -0.292
[1491,] -0.316 -0.312 -0.452 -0.433 -0.315 -0.292
[1492,] -0.316 -0.312 -0.452 -0.433 -0.315 -0.292
[1493,] -0.316 -0.312 -0.452 -0.433 -0.315 -0.292
[1494,] -0.316 -0.312 -0.452 -0.433 -0.315 -0.292
[1495,] -0.316 -0.312 -0.452 -0.433 -0.315 -0.292
[1496,] -0.316 -0.312 -0.452 -0.433 -0.315 -0.292
[1497,]  0.290  0.068  0.712  0.742  0.123  0.214
[1498,] -0.316 -0.312 -0.452 -0.433 -0.315 -0.292
[1499,] -0.316 -0.312 -0.452 -0.433 -0.315 -0.292
[1500,] -0.316 -0.312 -0.452 -0.433 -0.315 -0.292
[1501,] -0.316 -0.312 -0.452 -0.433 -0.315 -0.292
[1502,] -0.316 -0.312 -0.452 -0.433 -0.315 -0.292
[1503,] -0.316 -0.312 -0.452 -0.433 -0.315 -0.292
[1504,] -0.316 -0.312 -0.452 -0.433 -0.315 -0.292
[1505,] -0.316 -0.312 -0.452 -0.433 -0.315 -0.292
[1506,] -0.316 -0.312 -0.452 -0.433 -0.315 -0.292
[1507,] -0.316 -0.312 -0.452 -0.433 -0.315 -0.292
[1508,] -0.316 -0.312 -0.452 -0.433 -0.315 -0.292
[1509,] -0.316 -0.312 -0.452 -0.433 -0.315 -0.292
[1510,] -0.316 -0.312 -0.452 -0.433 -0.315 -0.292
[1511,] -0.316 -0.312 -0.452 -0.433 -0.315 -0.292
[1512,] -0.316 -0.312 -0.452 -0.433 -0.315 -0.292
[1513,] -0.316 -0.312 -0.452 -0.433 -0.315 -0.292
[1514,]  0.317  0.382  0.153 -0.002  0.206  0.193
[1515,] -0.199 -0.209  0.369  0.392 -0.053  0.012
[1516,]  0.373  0.549  1.288  1.581  1.263  1.221
[1517,] -0.135  0.013  0.405  0.598  0.487  0.655
[1518,] -0.316 -0.312 -0.452 -0.433 -0.315 -0.292
[1519,] -0.316 -0.312 -0.452 -0.433 -0.315 -0.292
[1520,] -0.316 -0.312 -0.452 -0.433 -0.315 -0.292
[1521,] -0.316 -0.312 -0.452 -0.433 -0.315 -0.292
[1522,] -0.316 -0.312 -0.452 -0.433 -0.315 -0.292
[1523,]  1.264  1.424  1.425  1.274  1.538  1.447
[1524,] -0.316 -0.312 -0.452 -0.433 -0.315 -0.292
[1525,] -0.316 -0.312 -0.452 -0.433 -0.315 -0.292
[1526,] -0.316 -0.312 -0.452 -0.433 -0.315 -0.292
[1527,] -0.316 -0.312 -0.452 -0.433 -0.315 -0.292
[1528,] -0.145 -0.130  0.662  0.649  0.280  0.424
[1529,] -0.299 -0.250 -0.436 -0.381 -0.175 -0.094
[1530,] -0.012  0.121  1.204  1.452  0.812  0.899
[1531,] -0.316 -0.312 -0.452 -0.433 -0.315 -0.292
[1532,] -0.299 -0.250 -0.436 -0.381 -0.175 -0.094
[1533,] -0.316 -0.312 -0.452 -0.433 -0.315 -0.292
[1534,] -0.154 -0.040  0.410  0.533  0.326  0.546
[1535,] -0.185 -0.156  0.382  0.436  0.066  0.180
[1536,] -0.316 -0.312 -0.452 -0.433 -0.315 -0.292
[1537,] -0.316 -0.312 -0.452 -0.433 -0.315 -0.292
[1538,] -0.316 -0.312 -0.452 -0.433 -0.315 -0.292
[1539,] -0.316 -0.312 -0.452 -0.433 -0.315 -0.292
[1540,] -0.316 -0.312 -0.452 -0.433 -0.315 -0.292
[1541,] -0.316 -0.312 -0.452 -0.433 -0.315 -0.292
[1542,] -0.316 -0.312 -0.452 -0.433 -0.315 -0.292
[1543,] -0.316 -0.312 -0.452 -0.433 -0.315 -0.292
[1544,] -0.130 -0.129  0.732  0.748  0.338  0.378
[1545,]  0.149  0.195  0.250  0.330  0.179  0.189
[1546,]  0.216  0.164  0.903  0.857  0.242  0.226
[1547,] -0.316 -0.312 -0.452 -0.433 -0.315 -0.292
[1548,] -0.116 -0.230  1.158  1.112 -0.073 -0.079
[1549,] -0.316 -0.312 -0.452 -0.433 -0.315 -0.292
[1550,]  0.160  0.143  0.457  0.431  0.173  0.167
[1551,]  0.972  0.957  0.677  0.528  0.708  0.667
[1552,] -0.316 -0.312 -0.452 -0.433 -0.315 -0.292
[1553,] -0.116 -0.230  1.158  1.112 -0.073 -0.079
[1554,] -0.316 -0.312 -0.452 -0.433 -0.315 -0.292
[1555,] -0.071 -0.211  1.517  1.459 -0.020 -0.032
[1556,] -0.171 -0.252  0.712  0.687 -0.141 -0.138
[1557,] -0.316 -0.312 -0.452 -0.433 -0.315 -0.292
[1558,] -0.216 -0.271  0.353  0.340 -0.194 -0.186
[1559,]  0.313  0.146  1.274  1.093  0.032  0.012
[1560,] -0.161 -0.250  0.799  0.765 -0.126 -0.126
[1561,]  1.011  0.915  1.108  0.901  0.636  0.529
[1562,] -0.216 -0.271  0.353  0.340 -0.194 -0.186
[1563,] -0.316 -0.312 -0.452 -0.433 -0.315 -0.292
[1564,]  0.006 -0.164  0.384  0.362 -0.174 -0.171
[1565,] -0.116 -0.230  1.158  1.112 -0.073 -0.079
[1566,]  0.079 -0.171  1.038  0.914 -0.048 -0.076
[1567,] -0.316 -0.312 -0.452 -0.433 -0.315 -0.292
[1568,]  0.160  0.143  0.457  0.431  0.173  0.167
[1569,] -0.316 -0.312 -0.452 -0.433 -0.315 -0.292
[1570,] -0.316 -0.312 -0.452 -0.433 -0.315 -0.292
[1571,] -0.316 -0.312 -0.452 -0.433 -0.315 -0.292
[1572,]  0.544  0.282  1.914  1.986  0.801  0.801
[1573,] -0.171 -0.252  0.712  0.687 -0.141 -0.138
[1574,] -0.316 -0.312 -0.452 -0.433 -0.315 -0.292
[1575,] -0.316 -0.312 -0.452 -0.433 -0.315 -0.292
[1576,] -0.316 -0.312 -0.452 -0.433 -0.315 -0.292
[1577,] -0.316 -0.312 -0.452 -0.433 -0.315 -0.292
[1578,] -0.169 -0.327  0.856  0.670 -0.064 -0.101
[1579,] -0.316 -0.312 -0.452 -0.433 -0.315 -0.292
[1580,] -0.066 -0.062  1.182  1.274  0.349  0.396
[1581,] -0.316 -0.312 -0.452 -0.433 -0.315 -0.292
[1582,] -0.316 -0.312 -0.452 -0.433 -0.315 -0.292
[1583,] -0.316 -0.312 -0.452 -0.433 -0.315 -0.292
[1584,] -0.316 -0.312 -0.452 -0.433 -0.315 -0.292
[1585,] -0.253 -0.239 -0.098 -0.021 -0.100 -0.136
[1586,] -0.316 -0.312 -0.452 -0.433 -0.315 -0.292
[1587,]  0.474  0.247  0.842  0.763  0.133  0.064
[1588,] -0.316 -0.312 -0.452 -0.433 -0.315 -0.292
[1589,]  0.629  0.649  0.582  0.546  0.622  0.592
[1590,] -0.316 -0.312 -0.452 -0.433 -0.315 -0.292
[1591,]  0.313  0.146  1.274  1.093  0.032  0.012
[1592,] -0.169 -0.327  0.856  0.670 -0.064 -0.101
[1593,]  0.976  0.800  2.196  2.156  0.965  0.856
[1594,]  0.771  0.334  2.120  1.912  0.175  0.131
[1595,] -0.316 -0.312 -0.452 -0.433 -0.315 -0.292
[1596,]  1.047  0.537  2.005  2.025  0.826  0.922
[1597,] -0.316 -0.312 -0.452 -0.433 -0.315 -0.292
[1598,] -0.316 -0.312 -0.452 -0.433 -0.315 -0.292
[1599,] -0.316 -0.312 -0.452 -0.433 -0.315 -0.292
[1600,] -0.316 -0.312 -0.452 -0.433 -0.315 -0.292
[1601,] -0.316 -0.312 -0.452 -0.433 -0.315 -0.292
[1602,] -0.316 -0.312 -0.452 -0.433 -0.315 -0.292
[1603,] -0.316 -0.312 -0.452 -0.433 -0.315 -0.292
[1604,]  0.291  0.252  0.215 -0.162  0.106  0.109
[1605,] -0.316 -0.312 -0.452 -0.433 -0.315 -0.292
[1606,] -0.049  0.024  0.523  0.477 -0.136 -0.112
[1607,] -0.039  0.004  0.544  0.420  0.131  0.048
[1608,]  0.046  0.049 -0.361 -0.386 -0.067 -0.108
[1609,] -0.118  0.057 -0.041  0.065 -0.118 -0.009
[1610,] -0.316 -0.312 -0.452 -0.433 -0.315 -0.292
[1611,] -0.316 -0.312 -0.452 -0.433 -0.315 -0.292
[1612,] -0.033 -0.175 -0.412 -0.404 -0.289 -0.274
[1613,] -0.316 -0.312 -0.452 -0.433 -0.315 -0.292
[1614,] -0.316 -0.312 -0.452 -0.433 -0.315 -0.292
[1615,]  0.062 -0.024  0.043  0.155  0.123  0.121
[1616,] -0.316 -0.312 -0.452 -0.433 -0.315 -0.292
[1617,] -0.316 -0.312 -0.452 -0.433 -0.315 -0.292
[1618,] -0.316 -0.312 -0.452 -0.433 -0.315 -0.292
[1619,] -0.316 -0.312 -0.452 -0.433 -0.315 -0.292
[1620,] -0.159 -0.078 -0.165 -0.296 -0.051  0.002
[1621,] -0.040 -0.127 -0.223 -0.155  0.086 -0.023
[1622,] -0.316 -0.312 -0.452 -0.433 -0.315 -0.292
[1623,] -0.284 -0.254 -0.271 -0.168 -0.321 -0.279
[1624,]  0.101  0.070  0.085  0.040  0.001 -0.048
[1625,] -0.316 -0.312 -0.452 -0.433 -0.315 -0.292
[1626,] -0.006 -0.126 -0.261 -0.183 -0.294 -0.263
[1627,] -0.316 -0.312 -0.452 -0.433 -0.315 -0.292
[1628,] -0.316 -0.312 -0.452 -0.433 -0.315 -0.292
[1629,] -0.316 -0.312 -0.452 -0.433 -0.315 -0.292
[1630,] -0.289 -0.264 -0.301 -0.212 -0.320 -0.281
[1631,] -0.274 -0.192 -0.463 -0.286  0.050 -0.045
[1632,] -0.316 -0.312 -0.452 -0.433 -0.315 -0.292
[1633,] -0.284 -0.254 -0.271 -0.168 -0.321 -0.279
[1634,] -0.316 -0.312 -0.452 -0.433 -0.315 -0.292
[1635,] -0.316 -0.312 -0.452 -0.433 -0.315 -0.292
[1636,] -0.316 -0.312 -0.452 -0.433 -0.315 -0.292
[1637,] -0.316 -0.312 -0.452 -0.433 -0.315 -0.292
[1638,] -0.316 -0.312 -0.452 -0.433 -0.315 -0.292
[1639,] -0.316 -0.312 -0.452 -0.433 -0.315 -0.292
[1640,] -0.316 -0.312 -0.452 -0.433 -0.315 -0.292
[1641,] -0.293 -0.349 -0.186 -0.272 -0.242 -0.246
[1642,] -0.316 -0.312 -0.452 -0.433 -0.315 -0.292
[1643,] -0.316 -0.312 -0.452 -0.433 -0.315 -0.292
[1644,] -0.316 -0.312 -0.452 -0.433 -0.315 -0.292
[1645,] -0.316 -0.312 -0.452 -0.433 -0.315 -0.292
[1646,] -0.316 -0.312 -0.452 -0.433 -0.315 -0.292
[1647,] -0.316 -0.312 -0.452 -0.433 -0.315 -0.292
[1648,] -0.271 -0.293 -0.093 -0.086 -0.262 -0.245
[1649,] -0.298 -0.341 -0.244 -0.307 -0.258 -0.256
[1650,] -0.316 -0.312 -0.452 -0.433 -0.315 -0.292
[1651,] -0.316 -0.312 -0.452 -0.433 -0.315 -0.292
[1652,] -0.316 -0.312 -0.452 -0.433 -0.315 -0.292
[1653,] -0.316 -0.312 -0.452 -0.433 -0.315 -0.292
[1654,] -0.316 -0.312 -0.452 -0.433 -0.315 -0.292
[1655,] -0.316 -0.312 -0.452 -0.433 -0.315 -0.292
[1656,] -0.316 -0.312 -0.452 -0.433 -0.315 -0.292
[1657,] -0.316 -0.312 -0.452 -0.433 -0.315 -0.292
[1658,] -0.316 -0.312 -0.452 -0.433 -0.315 -0.292
[1659,] -0.316 -0.312 -0.452 -0.433 -0.315 -0.292
[1660,] -0.316 -0.312 -0.452 -0.433 -0.315 -0.292
[1661,] -0.316 -0.312 -0.452 -0.433 -0.315 -0.292
[1662,] -0.316 -0.312 -0.452 -0.433 -0.315 -0.292
[1663,] -0.316 -0.312 -0.452 -0.433 -0.315 -0.292
[1664,] -0.275 -0.211 -0.288 -0.168 -0.200 -0.113
[1665,] -0.316 -0.312 -0.452 -0.433 -0.315 -0.292
[1666,] -0.316 -0.312 -0.452 -0.433 -0.315 -0.292
[1667,] -0.316 -0.312 -0.452 -0.433 -0.315 -0.292
[1668,]  0.229  0.557  0.695  0.615  0.069  0.164
[1669,] -0.316 -0.312 -0.452 -0.433 -0.315 -0.292
[1670,] -0.316 -0.312 -0.452 -0.433 -0.315 -0.292
[1671,] -0.316 -0.312 -0.452 -0.433 -0.315 -0.292
[1672,] -0.316 -0.312 -0.452 -0.433 -0.315 -0.292
[1673,] -0.316 -0.312 -0.452 -0.433 -0.315 -0.292
[1674,] -0.316 -0.312 -0.452 -0.433 -0.315 -0.292
[1675,] -0.316 -0.312 -0.452 -0.433 -0.315 -0.292
[1676,] -0.316 -0.312 -0.452 -0.433 -0.315 -0.292
[1677,] -0.316 -0.312 -0.452 -0.433 -0.315 -0.292
[1678,] -0.316 -0.312 -0.452 -0.433 -0.315 -0.292
[1679,] -0.316 -0.312 -0.452 -0.433 -0.315 -0.292
[1680,] -0.316 -0.312 -0.452 -0.433 -0.315 -0.292
[1681,] -0.316 -0.312 -0.452 -0.433 -0.315 -0.292
[1682,] -0.316 -0.312 -0.452 -0.433 -0.315 -0.292
[1683,] -0.316 -0.312 -0.452 -0.433 -0.315 -0.292
[1684,] -0.139  0.042 -0.347 -0.385  0.024  0.146
[1685,] -0.316 -0.312 -0.452 -0.433 -0.315 -0.292
[1686,] -0.316 -0.312 -0.452 -0.433 -0.315 -0.292
[1687,] -0.316 -0.312 -0.452 -0.433 -0.315 -0.292
[1688,]  0.083  0.283  0.522  0.347  0.211  0.313
[1689,] -0.316 -0.312 -0.452 -0.433 -0.315 -0.292
[1690,] -0.316 -0.312 -0.452 -0.433 -0.315 -0.292
[1691,] -0.316 -0.312 -0.452 -0.433 -0.315 -0.292
[1692,] -0.316 -0.312 -0.452 -0.433 -0.315 -0.292
[1693,] -0.316 -0.312 -0.452 -0.433 -0.315 -0.292
[1694,] -0.193 -0.204  0.347  0.421  0.009 -0.048
[1695,]  0.403  0.068  1.242  1.208  0.092  0.122
[1696,]  0.139  0.172  1.374  1.110  0.075  0.054
[1697,]  0.860  1.596  2.361  2.397  2.280  2.191
[1698,] -0.016 -0.189  1.963  1.885  0.048  0.028
[1699,] -0.016 -0.189  1.963  1.885  0.048  0.028
[1700,] -0.316 -0.312 -0.452 -0.433 -0.315 -0.292
[1701,] -0.218  0.006 -0.427 -0.105  0.528  0.540
[1702,] -0.016 -0.189  1.963  1.885  0.048  0.028
[1703,]  1.071  0.934  1.608  1.089  0.280  0.230
[1704,]  0.317  0.404  0.663  0.555  0.090  0.163
[1705,]  0.597  0.174  1.028  0.935  1.234  0.738
[1706,] -0.316 -0.312 -0.452 -0.433 -0.315 -0.292
[1707,] -0.316 -0.312 -0.452 -0.433 -0.315 -0.292
[1708,] -0.016 -0.189  1.963  1.885  0.048  0.028
[1709,] -0.016 -0.189  1.963  1.885  0.048  0.028
[1710,]  0.369  0.240  0.015  0.064 -0.213 -0.174
[1711,]  0.689  0.819  0.637  0.499  0.683  0.649
[1712,] -0.316 -0.312 -0.452 -0.433 -0.315 -0.292
[1713,]  0.831  0.606  0.787  0.814  0.859  0.732
[1714,]  1.010  1.190  1.539  1.378  0.458  0.477
[1715,]  0.851  0.746  0.034 -0.088  0.576  0.522
[1716,]  0.386  0.194  0.718  0.644 -0.077 -0.073
[1717,] -0.316 -0.312 -0.452 -0.433 -0.315 -0.292
[1718,] -0.316 -0.312 -0.452 -0.433 -0.315 -0.292
[1719,] -0.316 -0.312 -0.452 -0.433 -0.315 -0.292
[1720,] -0.194 -0.112 -0.388 -0.474 -0.249 -0.232
[1721,]  0.714  0.288  1.790  1.666  0.644  0.781
[1722,]  2.056  1.696  2.427  2.389  1.660  1.556
[1723,]  0.420  0.316  0.773  1.121  0.467  0.484
[1724,]  0.634  0.285  0.672  0.781  0.132  0.245
[1725,]  0.565  0.555  0.849  1.072  0.546  0.557
[1726,]  1.333  0.976  2.262  2.143  0.910  0.838
[1727,]  0.439  0.280  0.378  0.218  0.195  0.274
[1728,]  0.188 -0.067 -0.381 -0.382 -0.269 -0.259
[1729,]  1.192  0.815  1.468  1.223  0.424  0.485
[1730,]  1.041  1.015  1.048  0.867  0.774  0.726
[1731,] -0.293 -0.245 -0.458 -0.351 -0.112 -0.155
[1732,] -0.176 -0.142  0.362  0.474  0.150  0.150
[1733,] -0.316 -0.312 -0.452 -0.433 -0.315 -0.292
[1734,] -0.316 -0.312 -0.452 -0.433 -0.315 -0.292
[1735,] -0.316 -0.312 -0.452 -0.433 -0.315 -0.292
[1736,] -0.316 -0.312 -0.452 -0.433 -0.315 -0.292
[1737,]  0.294 -0.068  0.522  0.331  0.050  0.048
[1738,] -0.316 -0.312 -0.452 -0.433 -0.315 -0.292
[1739,] -0.316 -0.312 -0.452 -0.433 -0.315 -0.292
[1740,] -0.231 -0.157  0.031  0.274 -0.330 -0.256
[1741,] -0.316 -0.312 -0.452 -0.433 -0.315 -0.292
[1742,] -0.316 -0.312 -0.452 -0.433 -0.315 -0.292
[1743,] -0.138 -0.015 -0.194 -0.217 -0.242 -0.206
[1744,] -0.316 -0.312 -0.452 -0.433 -0.315 -0.292
[1745,] -0.316 -0.312 -0.452 -0.433 -0.315 -0.292
[1746,] -0.284 -0.254 -0.271 -0.168 -0.321 -0.279
[1747,] -0.207 -0.176  0.268  0.444 -0.273 -0.218
[1748,] -0.194 -0.112 -0.388 -0.474 -0.249 -0.232
[1749,] -0.316 -0.312 -0.452 -0.433 -0.315 -0.292
[1750,] -0.298 -0.259 -0.456 -0.368 -0.153 -0.183
[1751,] -0.316 -0.312 -0.452 -0.433 -0.315 -0.292
[1752,] -0.316 -0.312 -0.452 -0.433 -0.315 -0.292
[1753,]  0.052  0.168  0.494  0.251 -0.049 -0.053
[1754,]  0.079  0.216  0.645  0.472 -0.053 -0.042
[1755,]  1.459  1.472  1.900  1.919  2.234  2.086
[1756,] -0.316 -0.312 -0.452 -0.433 -0.315 -0.292
[1757,] -0.289 -0.264 -0.301 -0.212 -0.320 -0.281
[1758,] -0.316 -0.312 -0.452 -0.433 -0.315 -0.292
[1759,]  0.051 -0.144  0.743  0.709 -0.121 -0.124
[1760,] -0.316 -0.312 -0.452 -0.433 -0.315 -0.292
[1761,] -0.316 -0.312 -0.452 -0.433 -0.315 -0.292
[1762,] -0.316 -0.312 -0.452 -0.433 -0.315 -0.292
[1763,]  0.589  1.066  2.221  2.308  1.738  1.607
[1764,]  0.677  1.011  2.174  2.504  1.969  1.844
[1765,] -0.048  0.127 -0.311 -0.522 -0.170 -0.159
[1766,] -0.049 -0.103 -0.275 -0.124 -0.138 -0.157
[1767,]  0.253  0.235  0.479  0.454  0.255  0.240
[1768,] -0.316 -0.312 -0.452 -0.433 -0.315 -0.292
[1769,] -0.316 -0.312 -0.452 -0.433 -0.315 -0.292
[1770,] -0.316 -0.312 -0.452 -0.433 -0.315 -0.292
[1771,] -0.316 -0.312 -0.452 -0.433 -0.315 -0.292
[1772,] -0.316 -0.312 -0.452 -0.433 -0.315 -0.292
[1773,] -0.316 -0.312 -0.452 -0.433 -0.315 -0.292
[1774,] -0.316 -0.312 -0.452 -0.433 -0.315 -0.292
[1775,] -0.316 -0.312 -0.452 -0.433 -0.315 -0.292
[1776,] -0.316 -0.312 -0.452 -0.433 -0.315 -0.292
[1777,] -0.316 -0.312 -0.452 -0.433 -0.315 -0.292
[1778,] -0.316 -0.312 -0.452 -0.433 -0.315 -0.292
[1779,] -0.279 -0.288 -0.249 -0.242 -0.096 -0.147
[1780,] -0.316 -0.312 -0.452 -0.433 -0.315 -0.292
[1781,]  0.361  0.145  0.100 -0.040 -0.134 -0.142
[1782,] -0.316 -0.312 -0.452 -0.433 -0.315 -0.292
[1783,] -0.316 -0.312 -0.452 -0.433 -0.315 -0.292
[1784,]  0.115  0.123  0.098  0.084  0.120  0.119
[1785,]  0.652  1.437  0.735  0.747  1.790  1.624
[1786,]  0.107  0.244  1.234  1.328  0.674  0.547
[1787,]  0.290  0.068  0.712  0.742  0.123  0.214
[1788,] -0.316 -0.312 -0.452 -0.433 -0.315 -0.292
[1789,] -0.316 -0.312 -0.452 -0.433 -0.315 -0.292
[1790,]  0.609  0.796  0.648  0.851  1.006  1.051
[1791,] -0.093  0.004  0.164  0.130 -0.189 -0.159
[1792,] -0.216 -0.271  0.353  0.340 -0.194 -0.186
[1793,] -0.316 -0.312 -0.452 -0.433 -0.315 -0.292
[1794,]  0.229  0.408 -0.278 -0.308  0.335  0.270
[1795,] -0.316 -0.312 -0.452 -0.433 -0.315 -0.292
[1796,] -0.316 -0.312 -0.452 -0.433 -0.315 -0.292
[1797,] -0.025 -0.130  0.039  0.059 -0.108 -0.050
[1798,] -0.316 -0.312 -0.452 -0.433 -0.315 -0.292
[1799,] -0.316 -0.312 -0.452 -0.433 -0.315 -0.292
[1800,] -0.316 -0.312 -0.452 -0.433 -0.315 -0.292
[1801,] -0.316 -0.312 -0.452 -0.433 -0.315 -0.292
[1802,] -0.316 -0.312 -0.452 -0.433 -0.315 -0.292
[1803,] -0.316 -0.312 -0.452 -0.433 -0.315 -0.292
[1804,] -0.316 -0.312 -0.452 -0.433 -0.315 -0.292
[1805,] -0.316 -0.312 -0.452 -0.433 -0.315 -0.292
[1806,] -0.316 -0.312 -0.452 -0.433 -0.315 -0.292
[1807,] -0.033 -0.175 -0.412 -0.404 -0.289 -0.274
[1808,] -0.316 -0.312 -0.452 -0.433 -0.315 -0.292
[1809,] -0.316 -0.312 -0.452 -0.433 -0.315 -0.292
[1810,]  0.615  0.596  0.569  0.501  0.503  0.424
[1811,]  0.285  0.341  0.487  0.563  0.536  0.518
[1812,] -0.316 -0.312 -0.452 -0.433 -0.315 -0.292
[1813,]  0.246  0.174  0.551  0.481  0.129  0.055
[1814,] -0.316 -0.312 -0.452 -0.433 -0.315 -0.292
[1815,] -0.316 -0.312 -0.452 -0.433 -0.315 -0.292
[1816,] -0.316 -0.312 -0.452 -0.433 -0.315 -0.292
[1817,] -0.316 -0.312 -0.452 -0.433 -0.315 -0.292
[1818,] -0.161 -0.250  0.799  0.765 -0.126 -0.126
[1819,] -0.016 -0.189  1.963  1.885  0.048  0.028
[1820,] -0.016 -0.189  1.963  1.885  0.048  0.028
[1821,] -0.316 -0.312 -0.452 -0.433 -0.315 -0.292
[1822,] -0.316 -0.312 -0.452 -0.433 -0.315 -0.292
[1823,] -0.293 -0.245 -0.458 -0.351 -0.112 -0.155
[1824,]  0.280  0.219 -0.297 -0.332  0.051  0.163
[1825,] -0.316 -0.312 -0.452 -0.433 -0.315 -0.292
[1826,] -0.316 -0.312 -0.452 -0.433 -0.315 -0.292
[1827,] -0.316 -0.312 -0.452 -0.433 -0.315 -0.292
[1828,] -0.316 -0.312 -0.452 -0.433 -0.315 -0.292
[1829,] -0.266 -0.197 -0.307 -0.130 -0.116 -0.143
[1830,]  0.154  0.166 -0.172 -0.187 -0.096 -0.022
[1831,] -0.316 -0.312 -0.452 -0.433 -0.315 -0.292
[1832,] -0.274 -0.296 -0.191 -0.207 -0.080 -0.137
[1833,] -0.316 -0.312 -0.452 -0.433 -0.315 -0.292
[1834,]  0.132  0.213  0.033  0.123 -0.086  0.019
[1835,] -0.316 -0.312 -0.452 -0.433 -0.315 -0.292
[1836,] -0.228 -0.185  0.003  0.102  0.034  0.045
[1837,] -0.316 -0.312 -0.452 -0.433 -0.315 -0.292
[1838,] -0.316 -0.312 -0.452 -0.433 -0.315 -0.292
[1839,] -0.271 -0.293 -0.093 -0.086 -0.262 -0.245
[1840,] -0.316 -0.312 -0.452 -0.433 -0.315 -0.292
[1841,] -0.316 -0.312 -0.452 -0.433 -0.315 -0.292
[1842,] -0.293 -0.349 -0.186 -0.272 -0.242 -0.246
[1843,] -0.284 -0.254 -0.271 -0.168 -0.321 -0.279
[1844,] -0.316 -0.312 -0.452 -0.433 -0.315 -0.292
[1845,] -0.138 -0.015 -0.194 -0.217 -0.242 -0.206
[1846,] -0.302 -0.259 -0.439 -0.389 -0.196 -0.124
[1847,] -0.293 -0.245 -0.458 -0.351 -0.112 -0.155
[1848,] -0.316 -0.312 -0.452 -0.433 -0.315 -0.292
[1849,] -0.316 -0.312 -0.452 -0.433 -0.315 -0.292
[1850,] -0.293 -0.245 -0.458 -0.351 -0.112 -0.155
[1851,] -0.316 -0.312 -0.452 -0.433 -0.315 -0.292
[1852,] -0.316 -0.312 -0.452 -0.433 -0.315 -0.292
[1853,] -0.316 -0.312 -0.452 -0.433 -0.315 -0.292
[1854,] -0.316 -0.312 -0.452 -0.433 -0.315 -0.292
[1855,]  0.145  0.122 -0.155 -0.188 -0.216 -0.188
[1856,] -0.316 -0.312 -0.452 -0.433 -0.315 -0.292
[1857,] -0.221 -0.162  0.004  0.126  0.097  0.103
[1858,] -0.316 -0.312 -0.452 -0.433 -0.315 -0.292
[1859,] -0.284 -0.254 -0.271 -0.168 -0.321 -0.279
[1860,] -0.316 -0.312 -0.452 -0.433 -0.315 -0.292
[1861,] -0.316 -0.312 -0.452 -0.433 -0.315 -0.292
[1862,]  0.098 -0.119  0.566  0.516  0.052 -0.024
[1863,] -0.257 -0.206 -0.120  0.053 -0.325 -0.267
[1864,]  0.325  0.929  0.502  0.760  1.583  1.544
[1865,]  0.593  0.510  0.072 -0.223  0.207  0.271
[1866,]  0.663  0.809  0.549  0.448  0.711  0.735
[1867,] -0.302 -0.259 -0.439 -0.389 -0.196 -0.124
[1868,]  0.907  1.093  0.683  0.507  0.873  0.606
[1869,] -0.102  0.020  0.018  0.055  0.185  0.073
[1870,]  0.402  0.155  0.320  0.078 -0.064 -0.094
[1871,]  0.393  0.337  1.118  0.934  0.028  0.024
[1872,] -0.040  0.144  0.940  1.275  0.697  0.825
[1873,] -0.126 -0.011  0.459  0.686  0.509  0.497
[1874,] -0.316 -0.312 -0.452 -0.433 -0.315 -0.292
[1875,] -0.017 -0.079 -0.054  0.046  0.039  0.047
[1876,] -0.079  0.064  0.218  0.283  0.096  0.116
[1877,] -0.316 -0.312 -0.452 -0.433 -0.315 -0.292
[1878,] -0.257 -0.206 -0.120  0.053 -0.325 -0.267
[1879,] -0.261 -0.291 -0.005 -0.008 -0.247 -0.233
[1880,] -0.316 -0.312 -0.452 -0.433 -0.315 -0.292
[1881,]  0.456  0.372 -0.240 -0.471 -0.124 -0.127
[1882,]  0.101  0.127 -0.163 -0.130  0.314  0.147
[1883,]  0.028 -0.004 -0.357 -0.451 -0.229 -0.217
[1884,]  0.254  0.245  0.380  0.350  0.479  0.377
[1885,]  0.298  0.406  0.372  0.228  0.045  0.107
[1886,] -0.052  0.021  0.425  0.356  0.047 -0.004
[1887,]  0.309  0.247  0.905  0.893  0.344  0.211
[1888,]  0.594  0.620  0.354  0.094 -0.016 -0.010
[1889,]  1.072  1.026  0.859  0.466  0.141  0.130
[1890,]  0.162  0.017  0.848  0.928  0.244  0.227
[1891,]  0.582  0.443  0.720  0.522  0.366  0.221
[1892,]  2.322  2.254  2.357  2.316  2.079  1.976
[1893,]  2.305  2.192  2.342  2.264  1.938  1.778
[1894,] -0.036  0.167  0.716  1.150  1.032  0.860
[1895,]  0.184 -0.082  1.653  1.551  0.402  0.236
[1896,] -0.289 -0.264 -0.301 -0.212 -0.320 -0.281
[1897,] -0.153 -0.011 -0.360 -0.429 -0.096 -0.022
[1898,] -0.050 -0.185 -0.062 -0.064 -0.242 -0.231
[1899,]  0.289 -0.026  0.424  0.391 -0.148 -0.153
[1900,] -0.316 -0.312 -0.452 -0.433 -0.315 -0.292
[1901,]  0.196  0.507  0.439  0.336  0.101  0.082
[1902,] -0.316 -0.312 -0.452 -0.433 -0.315 -0.292
[1903,] -0.316 -0.312 -0.452 -0.433 -0.315 -0.292
[1904,] -0.216 -0.271  0.353  0.340 -0.194 -0.186
[1905,] -0.316 -0.312 -0.452 -0.433 -0.315 -0.292
[1906,] -0.149 -0.010 -0.241 -0.187 -0.092 -0.111
[1907,] -0.271 -0.293 -0.093 -0.086 -0.262 -0.245
[1908,] -0.149 -0.010 -0.241 -0.187 -0.092 -0.111
[1909,] -0.050 -0.185 -0.062 -0.064 -0.242 -0.231
[1910,]  0.073  0.015  0.002 -0.104 -0.176 -0.170
[1911,] -0.316 -0.312 -0.452 -0.433 -0.315 -0.292
[1912,] -0.147 -0.006 -0.381 -0.400 -0.033 -0.082
[1913,] -0.316 -0.312 -0.452 -0.433 -0.315 -0.292
[1914,] -0.316 -0.312 -0.452 -0.433 -0.315 -0.292
[1915,] -0.216 -0.271  0.353  0.340 -0.194 -0.186
[1916,] -0.316 -0.312 -0.452 -0.433 -0.315 -0.292
[1917,] -0.316 -0.312 -0.452 -0.433 -0.315 -0.292
[1918,] -0.316 -0.312 -0.452 -0.433 -0.315 -0.292
[1919,] -0.167 -0.063 -0.237 -0.252 -0.253 -0.220
[1920,] -0.316 -0.312 -0.452 -0.433 -0.315 -0.292
[1921,] -0.271 -0.293 -0.093 -0.086 -0.262 -0.245
[1922,] -0.316 -0.312 -0.452 -0.433 -0.315 -0.292
[1923,]  0.143  0.108  0.287  0.247  0.262  0.125
[1924,] -0.031 -0.132 -0.067  0.002 -0.080 -0.121
[1925,]  0.258  0.228 -0.006 -0.332 -0.071 -0.095
[1926,] -0.070 -0.032  0.430  0.291 -0.115 -0.113
[1927,] -0.094 -0.205 -0.421 -0.411 -0.295 -0.278
[1928,] -0.152 -0.102 -0.168 -0.356 -0.179 -0.184
[1929,] -0.316 -0.312 -0.452 -0.433 -0.315 -0.292
[1930,] -0.298 -0.341 -0.244 -0.307 -0.258 -0.256
[1931,] -0.260 -0.139 -0.450 -0.242  0.169  0.123
[1932,] -0.166 -0.185  0.589  0.562  0.123  0.216
[1933,] -0.274 -0.192 -0.463 -0.286  0.050 -0.045
[1934,] -0.170 -0.149 -0.122 -0.313 -0.175 -0.186
[1935,] -0.030  0.180 -0.316 -0.457 -0.008 -0.050
[1936,]  0.145  0.170 -0.327 -0.343  0.071  0.076
[1937,] -0.316 -0.312 -0.452 -0.433 -0.315 -0.292
[1938,] -0.316 -0.312 -0.452 -0.433 -0.315 -0.292
[1939,] -0.316 -0.312 -0.452 -0.433 -0.315 -0.292
[1940,] -0.094 -0.205 -0.421 -0.411 -0.295 -0.278
[1941,] -0.157 -0.088 -0.185 -0.283 -0.030 -0.086
[1942,]  0.851  0.919  0.828  0.443  0.121  0.116
[1943,] -0.316 -0.312 -0.452 -0.433 -0.315 -0.292
[1944,] -0.316 -0.312 -0.452 -0.433 -0.315 -0.292
[1945,] -0.316 -0.312 -0.452 -0.433 -0.315 -0.292
[1946,] -0.316 -0.312 -0.452 -0.433 -0.315 -0.292
[1947,] -0.316 -0.312 -0.452 -0.433 -0.315 -0.292
[1948,] -0.316 -0.312 -0.452 -0.433 -0.315 -0.292
[1949,] -0.115 -0.052  0.071 -0.056 -0.168 -0.161
[1950,] -0.316 -0.312 -0.452 -0.433 -0.315 -0.292
[1951,]  0.687  0.755  0.914  1.032  0.612  0.617
[1952,] -0.316 -0.312 -0.452 -0.433 -0.315 -0.292
[1953,] -0.316 -0.312 -0.452 -0.433 -0.315 -0.292
[1954,] -0.316 -0.312 -0.452 -0.433 -0.315 -0.292
[1955,] -0.316 -0.312 -0.452 -0.433 -0.315 -0.292
[1956,] -0.316 -0.312 -0.452 -0.433 -0.315 -0.292
[1957,] -0.316 -0.312 -0.452 -0.433 -0.315 -0.292
[1958,] -0.316 -0.312 -0.452 -0.433 -0.315 -0.292
[1959,]  0.801  0.549  1.697  1.617  1.137  1.047
[1960,]  0.688  0.612  1.632  1.433  1.205  1.053
[1961,]  0.049 -0.105  0.185  0.243 -0.226 -0.203
[1962,] -0.316 -0.312 -0.452 -0.433 -0.315 -0.292
[1963,] -0.002  0.011  1.595  1.511  0.841  1.091
[1964,]  0.066 -0.042  0.201  0.295 -0.085 -0.005
[1965,]  1.298  1.320  1.562  1.323  1.076  0.959
[1966,]  0.257  0.388  0.620  0.925  0.737  0.565
[1967,] -0.078 -0.142 -0.405 -0.358 -0.154 -0.080
[1968,] -0.266 -0.283 -0.063 -0.043 -0.263 -0.243
[1969,]  1.088  0.913  0.357  0.420  0.639  0.675
[1970,]  0.423  0.958  0.680  0.501  0.981  1.058
[1971,] -0.316 -0.312 -0.452 -0.433 -0.315 -0.292
[1972,] -0.316 -0.312 -0.452 -0.433 -0.315 -0.292
[1973,]  1.571  1.600  1.613  1.516  1.538  1.447
[1974,] -0.316 -0.312 -0.452 -0.433 -0.315 -0.292
[1975,] -0.284 -0.254 -0.271 -0.168 -0.321 -0.279
[1976,]  0.214  0.336 -0.116 -0.234 -0.035  0.034
[1977,]  0.010 -0.112  0.310  0.328 -0.070 -0.016
[1978,] -0.257 -0.206 -0.120  0.053 -0.325 -0.267
[1979,] -0.316 -0.312 -0.452 -0.433 -0.315 -0.292
[1980,] -0.129  0.047 -0.386 -0.335  0.129  0.027
[1981,]  1.370  1.402  2.313  2.222  1.500  1.081
[1982,] -0.271 -0.293 -0.093 -0.086 -0.262 -0.245
[1983,]  0.304  0.231 -0.025  0.291  0.205  0.298
[1984,]  0.144  0.317  0.871  0.788  0.368  0.243
[1985,] -0.035 -0.113 -0.224 -0.138  0.128  0.005
[1986,]  0.538  0.517  0.104  0.008 -0.121 -0.090
[1987,]  0.125  0.075  0.137 -0.063  0.196  0.154
[1988,] -0.271 -0.210 -0.306 -0.147 -0.158 -0.171
[1989,] -0.216 -0.167  0.082  0.261 -0.064 -0.094
[1990,] -0.316 -0.312 -0.452 -0.433 -0.315 -0.292
[1991,]  1.663  1.727  1.436  1.116  1.466  1.298
[1992,]  0.512  0.503  0.459  0.399  0.406  0.339
[1993,]  0.116  0.117  0.057 -0.024 -0.045  0.012
[1994,] -0.106  0.037  0.008  0.043  0.126  0.123
[1995,] -0.076 -0.233 -0.213 -0.285 -0.237 -0.242
[1996,]  0.046  0.049 -0.361 -0.386 -0.067 -0.108
[1997,]  0.154  0.142  0.351  0.373  0.201  0.096
[1998,] -0.076 -0.233 -0.213 -0.285 -0.237 -0.242
[1999,] -0.036 -0.098 -0.089  0.076 -0.305 -0.253
[2000,]  0.093  0.154 -0.355 -0.312  0.149  0.041
[2001,]  0.371  0.214  0.402  0.685  0.582  0.341
[2002,]  1.271  1.189  2.302  2.205  1.279  1.190
[2003,]  1.301  1.203  1.357  1.686  1.237  1.056
[2004,] -0.138 -0.015 -0.194 -0.217 -0.242 -0.206
[2005,]  0.154  0.027  0.119 -0.077  0.111  0.006
[2006,] -0.013 -0.078 -0.072  0.067  0.082 -0.012
[2007,]  0.233 -0.047 -0.022 -0.035 -0.216 -0.212
[2008,]  0.091  0.251  0.425  0.181  0.681  0.493
[2009,] -0.316 -0.312 -0.452 -0.433 -0.315 -0.292
[2010,]  1.281  1.368  0.340 -0.086  0.242  0.291
[2011,] -0.289 -0.264 -0.301 -0.212 -0.320 -0.281
[2012,]  0.001  0.247 -0.115 -0.205 -0.035  0.052
[2013,]  0.357  0.239 -0.311 -0.348  0.013 -0.050
[2014,]  0.067 -0.134  0.393  0.368 -0.168 -0.167
[2015,]  0.357  0.239 -0.311 -0.348  0.013 -0.050
[2016,]  0.112 -0.011 -0.082 -0.284 -0.150 -0.167
[2017,] -0.194 -0.112 -0.388 -0.474 -0.249 -0.232
[2018,]  1.216  1.285  0.383 -0.050  0.489  0.353
[2019,]  0.479  0.439 -0.246 -0.389  0.079  0.011
[2020,] -0.057 -0.189 -0.142 -0.205 -0.102 -0.064
[2021,]  0.188 -0.067 -0.381 -0.382 -0.269 -0.259
[2022,] -0.058 -0.180 -0.218 -0.220 -0.076 -0.132
[2023,]  0.410  0.634  0.184  0.071  0.554  0.357
[2024,]  0.276  0.152 -0.175 -0.207 -0.213 -0.192
[2025,]  0.016  0.028 -0.046  0.155  0.320  0.324
[2026,]  0.260  0.001  0.129  0.187 -0.221 -0.201
[2027,]  0.549  0.278 -0.187  0.043  0.195  0.157
[2028,]  0.569  0.265 -0.083 -0.209  0.036 -0.039
[2029,] -0.244 -0.244  0.058  0.135 -0.267 -0.234
[2030,]  0.258  0.371  0.208  0.207  0.209  0.120
[2031,] -0.135  0.043 -0.228 -0.143  0.028  0.057
[2032,] -0.094 -0.205 -0.421 -0.411 -0.295 -0.278
[2033,]  0.741  0.660 -0.015 -0.266 -0.061 -0.056
[2034,] -0.242 -0.104 -0.279 -0.058  0.081  0.164
[2035,] -0.031 -0.214  0.146  0.062 -0.184 -0.195
[2036,]  0.073  0.015  0.002 -0.104 -0.176 -0.170
[2037,]  0.290  0.361 -0.078 -0.236 -0.137 -0.116
[2038,] -0.138 -0.015 -0.194 -0.217 -0.242 -0.206
[2039,]  0.348  0.011 -0.359 -0.365 -0.255 -0.249
[2040,] -0.013 -0.161  0.141  0.127 -0.023 -0.085
[2041,] -0.138 -0.015 -0.194 -0.217 -0.242 -0.206
[2042,] -0.170 -0.073 -0.375 -0.482 -0.236 -0.220
[2043,] -0.316 -0.312 -0.452 -0.433 -0.315 -0.292
[2044,] -0.058 -0.180 -0.218 -0.220 -0.076 -0.132
[2045,]  0.121  0.178 -0.117 -0.163  0.284  0.304
[2046,] -0.266 -0.301 -0.035 -0.051 -0.246 -0.235
[2047,]  0.036  0.003 -0.224 -0.013  0.028  0.045
[2048,]  0.147  0.190 -0.169 -0.127  0.032  0.164
[2049,]  0.239  0.010 -0.165 -0.146  0.069  0.054
[2050,] -0.316 -0.312 -0.452 -0.433 -0.315 -0.292
[2051,] -0.316 -0.312 -0.452 -0.433 -0.315 -0.292
[2052,] -0.316 -0.312 -0.452 -0.433 -0.315 -0.292
[2053,]  1.095  1.725  1.420  1.200  1.603  1.554
[2054,]  1.539  1.254  0.625  0.558  0.476  0.343
[2055,]  0.870  1.097  1.803  1.906  1.160  1.302
[2056,]  1.752  1.058  1.260  0.642  0.673  0.429
[2057,]  1.785  2.044  1.867  1.671  1.330  1.319
[2058,]  0.685  0.788  0.624  0.642  1.289  1.198
[2059,]  1.143  1.440  1.829  1.564  1.570  1.289
[2060,]  1.759  1.436  2.064  1.668  0.862  0.742
[2061,]  1.502  1.446  1.512  1.360  0.792  0.774
[2062,] -0.243 -0.264 -0.046 -0.052  0.123 -0.001
[2063,] -0.316 -0.312 -0.452 -0.433 -0.315 -0.292
[2064,] -0.316 -0.312 -0.452 -0.433 -0.315 -0.292
[2065,] -0.316 -0.312 -0.452 -0.433 -0.315 -0.292
[2066,]  0.240  0.321  0.128  0.216  0.483  0.470
[2067,] -0.316 -0.312 -0.452 -0.433 -0.315 -0.292
[2068,]  0.526  0.556  0.472  0.444  0.526  0.507
[2069,]  1.994  2.044  2.077  1.963  1.980  1.876
[2070,] -0.316 -0.312 -0.452 -0.433 -0.315 -0.292
[2071,] -0.316 -0.312 -0.452 -0.433 -0.315 -0.292
[2072,] -0.316 -0.312 -0.452 -0.433 -0.315 -0.292
[2073,] -0.316 -0.312 -0.452 -0.433 -0.315 -0.292
[2074,] -0.316 -0.312 -0.452 -0.433 -0.315 -0.292
[2075,]  0.087  0.087 -0.160 -0.179  0.194  0.066
[2076,] -0.316 -0.312 -0.452 -0.433 -0.315 -0.292
[2077,] -0.316 -0.312 -0.452 -0.433 -0.315 -0.292
[2078,] -0.316 -0.312 -0.452 -0.433 -0.315 -0.292
[2079,] -0.316 -0.312 -0.452 -0.433 -0.315 -0.292
[2080,] -0.316 -0.312 -0.452 -0.433 -0.315 -0.292
[2081,] -0.316 -0.312 -0.452 -0.433 -0.315 -0.292
[2082,]  0.679  0.660  0.998  0.928  0.691  0.650
[2083,]  0.732  0.717  0.720  0.751  0.579  0.391
[2084,]  1.018  1.067  0.735  0.616  0.861  0.879
[2085,]  0.763  0.873  0.353  0.356  0.213  0.253
[2086,]  0.855  0.770  0.612  0.585  0.684  0.635
[2087,]  0.458  0.448  1.143  0.982  0.589  0.387
[2088,]  0.658  0.452  0.662  0.987  1.060  0.837
[2089,]  1.381  1.584  0.960  0.651  1.336  1.196
[2090,]  1.342  1.933  1.533  1.547  1.419  1.381
[2091,]  0.837  1.099  1.901  1.633  1.019  1.036
[2092,]  1.945  1.723  1.929  1.460  1.283  1.095
[2093,]  0.653  1.027  0.327  0.169  0.898  0.801
[2094,]  2.365  2.339  1.898  1.566  1.886  1.820
[2095,]  2.071  1.803  2.016  1.923  1.217  1.276
[2096,]  2.172  1.910  1.758  1.353  1.614  1.393
[2097,]  0.802  0.953  1.487  1.764  1.356  1.331
[2098,]  2.238  2.019  1.472  0.839  1.339  1.142
[2099,]  1.071  1.653  1.989  1.694  1.258  1.336
[2100,]  2.237  2.005  1.455  0.843  1.339  1.056
[2101,]  0.490  0.541  1.281  1.225  0.608  0.505
[2102,]  2.270  1.872  2.069  1.234  1.164  0.842
[2103,]  2.158  2.260  0.986  1.138  1.333  1.459
[2104,]  2.280  2.211  1.375  1.065  1.562  1.299
[2105,]  2.276  2.193  1.421  1.036  1.536  1.365
[2106,]  2.345  2.480  1.343  1.347  1.984  1.807
[2107,]  2.171  2.107  1.440  1.454  1.373  1.274
[2108,]  1.275  1.641  0.975  0.889  1.447  1.390
[2109,]  2.263  2.184  1.464  0.977  1.411  1.486
[2110,]  0.843  0.753  1.122  1.341  1.320  1.260
[2111,]  1.292  1.730  1.203  1.549  1.375  1.583
[2112,]  0.712  0.643  1.344  1.515  1.442  1.235
[2113,] -0.316 -0.312 -0.452 -0.433 -0.315 -0.292
[2114,] -0.316 -0.312 -0.452 -0.433 -0.315 -0.292
[2115,] -0.075  0.040  0.188  0.187 -0.010 -0.042
[2116,] -0.129  0.052 -0.199 -0.099  0.027  0.059
[2117,]  0.028 -0.004 -0.357 -0.451 -0.229 -0.217
[2118,] -0.316 -0.312 -0.452 -0.433 -0.315 -0.292
[2119,] -0.316 -0.312 -0.452 -0.433 -0.315 -0.292
[2120,] -0.316 -0.312 -0.452 -0.433 -0.315 -0.292
[2121,] -0.316 -0.312 -0.452 -0.433 -0.315 -0.292
[2122,] -0.316 -0.312 -0.452 -0.433 -0.315 -0.292
[2123,] -0.316 -0.312 -0.452 -0.433 -0.315 -0.292
[2124,] -0.316 -0.312 -0.452 -0.433 -0.315 -0.292
[2125,] -0.298 -0.259 -0.456 -0.368 -0.153 -0.183
[2126,]  0.091  0.069 -0.003 -0.039 -0.014 -0.061
[2127,] -0.316 -0.312 -0.452 -0.433 -0.315 -0.292
[2128,] -0.316 -0.312 -0.452 -0.433 -0.315 -0.292
[2129,] -0.316 -0.312 -0.452 -0.433 -0.315 -0.292
[2130,] -0.316 -0.312 -0.452 -0.433 -0.315 -0.292
[2131,] -0.316 -0.312 -0.452 -0.433 -0.315 -0.292
[2132,] -0.316 -0.312 -0.452 -0.433 -0.315 -0.292
[2133,] -0.316 -0.312 -0.452 -0.433 -0.315 -0.292
[2134,] -0.316 -0.312 -0.452 -0.433 -0.315 -0.292
[2135,] -0.316 -0.312 -0.452 -0.433 -0.315 -0.292
[2136,] -0.316 -0.312 -0.452 -0.433 -0.315 -0.292
[2137,] -0.316 -0.312 -0.452 -0.433 -0.315 -0.292
[2138,] -0.316 -0.312 -0.452 -0.433 -0.315 -0.292
[2139,] -0.316 -0.312 -0.452 -0.433 -0.315 -0.292
[2140,] -0.316 -0.312 -0.452 -0.433 -0.315 -0.292
[2141,]  0.028 -0.004 -0.357 -0.451 -0.229 -0.217
[2142,] -0.316 -0.312 -0.452 -0.433 -0.315 -0.292
[2143,] -0.316 -0.312 -0.452 -0.433 -0.315 -0.292
[2144,] -0.079  0.216 -0.226  0.048  0.512  0.472
[2145,] -0.316 -0.312 -0.452 -0.433 -0.315 -0.292
[2146,] -0.316 -0.312 -0.452 -0.433 -0.315 -0.292
[2147,] -0.316 -0.312 -0.452 -0.433 -0.315 -0.292
[2148,]  0.109  0.135 -0.127 -0.199  0.185  0.166
[2149,]  0.401  0.561  0.366  0.108 -0.024 -0.010
[2150,] -0.316 -0.312 -0.452 -0.433 -0.315 -0.292
[2151,] -0.257 -0.206 -0.120  0.053 -0.325 -0.267
[2152,] -0.316 -0.312 -0.452 -0.433 -0.315 -0.292
[2153,] -0.316 -0.312 -0.452 -0.433 -0.315 -0.292
[2154,] -0.316 -0.312 -0.452 -0.433 -0.315 -0.292
[2155,] -0.316 -0.312 -0.452 -0.433 -0.315 -0.292
[2156,] -0.316 -0.312 -0.452 -0.433 -0.315 -0.292
[2157,] -0.316 -0.312 -0.452 -0.433 -0.315 -0.292
[2158,]  0.173  0.235 -0.280 -0.500 -0.150 -0.145
[2159,]  0.188 -0.067 -0.381 -0.382 -0.269 -0.259
[2160,] -0.094 -0.205 -0.421 -0.411 -0.295 -0.278
[2161,] -0.094 -0.205 -0.421 -0.411 -0.295 -0.278
[2162,] -0.316 -0.312 -0.452 -0.433 -0.315 -0.292
[2163,] -0.316 -0.312 -0.452 -0.433 -0.315 -0.292
[2164,]  0.404  0.102 -0.144 -0.113  0.125  0.092
[2165,] -0.287 -0.206 -0.426 -0.345 -0.076  0.044
[2166,] -0.094 -0.205 -0.421 -0.411 -0.295 -0.278
[2167,] -0.316 -0.312 -0.452 -0.433 -0.315 -0.292
[2168,] -0.316 -0.312 -0.452 -0.433 -0.315 -0.292
[2169,] -0.316 -0.312 -0.452 -0.433 -0.315 -0.292
[2170,] -0.316 -0.312 -0.452 -0.433 -0.315 -0.292
[2171,] -0.316 -0.312 -0.452 -0.433 -0.315 -0.292
[2172,] -0.237 -0.328  0.260  0.153 -0.173 -0.187
[2173,] -0.316 -0.312 -0.452 -0.433 -0.315 -0.292
[2174,] -0.316 -0.312 -0.452 -0.433 -0.315 -0.292
[2175,] -0.316 -0.312 -0.452 -0.433 -0.315 -0.292
[2176,] -0.072  0.088 -0.323 -0.514 -0.183 -0.171
[2177,] -0.293 -0.245 -0.458 -0.351 -0.112 -0.155
[2178,]  0.074  0.327 -0.247 -0.563 -0.104 -0.099
[2179,] -0.316 -0.312 -0.452 -0.433 -0.315 -0.292
[2180,] -0.316 -0.312 -0.452 -0.433 -0.315 -0.292
[2181,]  1.263  1.171  0.907  0.734  1.081  1.004
[2182,] -0.316 -0.312 -0.452 -0.433 -0.315 -0.292
[2183,] -0.316 -0.312 -0.452 -0.433 -0.315 -0.292
[2184,] -0.061  0.035  0.426  0.408  0.153  0.152
[2185,] -0.316 -0.312 -0.452 -0.433 -0.315 -0.292
[2186,] -0.316 -0.312 -0.452 -0.433 -0.315 -0.292
[2187,] -0.316 -0.312 -0.452 -0.433 -0.315 -0.292
[2188,]  0.122  0.194  0.109  0.257 -0.123 -0.016
[2189,] -0.316 -0.312 -0.452 -0.433 -0.315 -0.292
[2190,]  0.497  0.302  0.303  0.523  0.328  0.437
[2191,]  0.576  0.319  0.315  0.233 -0.112 -0.106
[2192,] -0.273 -0.153 -0.413 -0.300  0.043  0.212
[2193,] -0.316 -0.312 -0.452 -0.433 -0.315 -0.292
[2194,] -0.316 -0.312 -0.452 -0.433 -0.315 -0.292
[2195,] -0.167 -0.063 -0.237 -0.252 -0.253 -0.220
[2196,] -0.070  0.002  0.217  0.149  0.534  0.289
[2197,]  1.901  1.828  1.853  1.705  1.074  0.906
[2198,] -0.316 -0.312 -0.452 -0.433 -0.315 -0.292
[2199,] -0.316 -0.312 -0.452 -0.433 -0.315 -0.292
[2200,] -0.316 -0.312 -0.452 -0.433 -0.315 -0.292
[2201,]  0.624  0.639  0.552  0.502  0.623  0.590
[2202,]  0.589  0.624  0.352  0.319  0.425  0.475
[2203,]  0.078  0.083 -0.193 -0.238 -0.221 -0.194
[2204,]  1.018  1.067  0.735  0.616  0.861  0.879
[2205,] -0.298 -0.259 -0.456 -0.368 -0.153 -0.183
[2206,]  0.900  0.786  1.001  0.959  0.694  0.656
[2207,]  0.679  0.817  0.707  0.819  0.841  0.961
[2208,]  0.261  0.412  0.077  0.266  0.685  0.680
[2209,] -0.316 -0.312 -0.452 -0.433 -0.315 -0.292
[2210,] -0.007  0.247 -0.322 -0.375  0.195  0.088
[2211,] -0.302 -0.259 -0.439 -0.389 -0.196 -0.124
[2212,] -0.177 -0.152  0.462  0.578 -0.074  0.013
[2213,]  0.171  0.171 -0.004  0.034 -0.220 -0.177
[2214,] -0.316 -0.312 -0.452 -0.433 -0.315 -0.292
[2215,] -0.253 -0.239 -0.098 -0.021 -0.100 -0.136
[2216,] -0.316 -0.312 -0.452 -0.433 -0.315 -0.292
[2217,]  0.208  0.215  0.120  0.107  0.202  0.193
[2218,] -0.316 -0.312 -0.452 -0.433 -0.315 -0.292
[2219,] -0.316 -0.312 -0.452 -0.433 -0.315 -0.292
[2220,] -0.316 -0.312 -0.452 -0.433 -0.315 -0.292
[2221,] -0.316 -0.312 -0.452 -0.433 -0.315 -0.292
[2222,] -0.316 -0.312 -0.452 -0.433 -0.315 -0.292
[2223,] -0.216 -0.085 -0.131  0.200  0.040 -0.020
[2224,] -0.316 -0.312 -0.452 -0.433 -0.315 -0.292
[2225,] -0.316 -0.312 -0.452 -0.433 -0.315 -0.292
[2226,] -0.216 -0.271  0.353  0.340 -0.194 -0.186
[2227,] -0.316 -0.312 -0.452 -0.433 -0.315 -0.292
[2228,] -0.316 -0.312 -0.452 -0.433 -0.315 -0.292
[2229,] -0.316 -0.312 -0.452 -0.433 -0.315 -0.292
[2230,] -0.316 -0.312 -0.452 -0.433 -0.315 -0.292
[2231,]  0.866  1.033  1.081  1.022  1.134  1.055
[2232,] -0.316 -0.312 -0.452 -0.433 -0.315 -0.292
[2233,] -0.316 -0.312 -0.452 -0.433 -0.315 -0.292
[2234,] -0.316 -0.312 -0.452 -0.433 -0.315 -0.292
[2235,] -0.316 -0.312 -0.452 -0.433 -0.315 -0.292
[2236,] -0.316 -0.312 -0.452 -0.433 -0.315 -0.292
[2237,] -0.316 -0.312 -0.452 -0.433 -0.315 -0.292
[2238,] -0.316 -0.312 -0.452 -0.433 -0.315 -0.292
[2239,]  0.394  0.263  0.571  0.885  0.535  0.411
[2240,]  1.184  0.900  0.486  0.050  0.231  0.229
[2241,]  1.836  1.682  1.146  0.686  1.018  0.985
[2242,]  0.164  0.009 -0.399 -0.258  0.049 -0.045
[2243,]  0.290  0.361 -0.078 -0.236 -0.137 -0.116
[2244,] -0.316 -0.312 -0.452 -0.433 -0.315 -0.292
[2245,]  1.656  1.725  0.568  0.138  0.366  0.318
[2246,] -0.203 -0.124  0.047  0.282  0.098  0.013
[2247,] -0.302 -0.259 -0.439 -0.389 -0.196 -0.124
[2248,] -0.316 -0.312 -0.452 -0.433 -0.315 -0.292
[2249,] -0.316 -0.312 -0.452 -0.433 -0.315 -0.292
[2250,] -0.316 -0.312 -0.452 -0.433 -0.315 -0.292
[2251,] -0.316 -0.312 -0.452 -0.433 -0.315 -0.292
[2252,] -0.316 -0.312 -0.452 -0.433 -0.315 -0.292
[2253,] -0.316 -0.312 -0.452 -0.433 -0.315 -0.292
[2254,]  0.051  0.034 -0.344 -0.459 -0.216 -0.206
[2255,] -0.316 -0.312 -0.452 -0.433 -0.315 -0.292
[2256,] -0.316 -0.312 -0.452 -0.433 -0.315 -0.292
[2257,] -0.316 -0.312 -0.452 -0.433 -0.315 -0.292
[2258,] -0.138 -0.015 -0.194 -0.217 -0.242 -0.206
[2259,] -0.316 -0.312 -0.452 -0.433 -0.315 -0.292
[2260,] -0.316 -0.312 -0.452 -0.433 -0.315 -0.292
[2261,] -0.293 -0.245 -0.458 -0.351 -0.112 -0.155
[2262,] -0.025  0.090 -0.045 -0.361 -0.096 -0.113
[2263,] -0.048  0.127 -0.311 -0.522 -0.170 -0.159
[2264,]  1.030  0.994  1.626  1.610  0.554  0.431
[2265,]  0.295  0.435 -0.216 -0.540 -0.084 -0.085
[2266,]  1.000  1.310  0.594  0.469  0.987  1.073
[2267,] -0.053 -0.085 -0.432 -0.264  0.070 -0.031
[2268,]  0.720  0.360  0.679  0.601 -0.061 -0.063
[2269,] -0.171 -0.252  0.712  0.687 -0.141 -0.138
[2270,] -0.210 -0.110 -0.061  0.149  0.221  0.172
[2271,]  0.271 -0.013  0.081  0.052  0.227  0.069
[2272,] -0.316 -0.312 -0.452 -0.433 -0.315 -0.292
[2273,] -0.316 -0.312 -0.452 -0.433 -0.315 -0.292
[2274,] -0.257 -0.206 -0.120  0.053 -0.325 -0.267
[2275,] -0.034  0.180 -0.298 -0.478 -0.051  0.008
[2276,] -0.034  0.180 -0.298 -0.478 -0.051  0.008
[2277,] -0.316 -0.312 -0.452 -0.433 -0.315 -0.292
[2278,] -0.316 -0.312 -0.452 -0.433 -0.315 -0.292
[2279,] -0.316 -0.312 -0.452 -0.433 -0.315 -0.292
[2280,] -0.239 -0.234  0.088  0.179 -0.268 -0.231
[2281,] -0.298 -0.341 -0.244 -0.307 -0.258 -0.256
[2282,] -0.149 -0.093  0.513  0.695  0.145  0.161
[2283,] -0.316 -0.312 -0.452 -0.433 -0.315 -0.292
[2284,] -0.316 -0.312 -0.452 -0.433 -0.315 -0.292
[2285,] -0.257 -0.206 -0.120  0.053 -0.325 -0.267
[2286,] -0.316 -0.312 -0.452 -0.433 -0.315 -0.292
[2287,] -0.316 -0.312 -0.452 -0.433 -0.315 -0.292
[2288,] -0.316 -0.312 -0.452 -0.433 -0.315 -0.292
[2289,] -0.316 -0.312 -0.452 -0.433 -0.315 -0.292
[2290,] -0.030  0.180 -0.316 -0.457 -0.008 -0.050
[2291,] -0.316 -0.312 -0.452 -0.433 -0.315 -0.292
[2292,] -0.012 -0.065 -0.055  0.063  0.081  0.075
[2293,] -0.316 -0.312 -0.452 -0.433 -0.315 -0.292
[2294,] -0.316 -0.312 -0.452 -0.433 -0.315 -0.292
[2295,] -0.094  0.080 -0.163 -0.157  0.327  0.261
[2296,] -0.153 -0.011 -0.360 -0.429 -0.096 -0.022
[2297,]  0.132  0.265 -0.171 -0.059  0.243  0.309
[2298,] -0.316 -0.312 -0.452 -0.433 -0.315 -0.292
[2299,] -0.316 -0.312 -0.452 -0.433 -0.315 -0.292
[2300,] -0.289 -0.264 -0.301 -0.212 -0.320 -0.281
[2301,] -0.316 -0.312 -0.452 -0.433 -0.315 -0.292
[2302,]  0.201  0.273 -0.077 -0.257  0.176  0.156
[truncated: 74,034 more chars]
