# Supplementary material for: Psychometric Properties of ADHD Rating Scale—5 for Children and Adolescents in Sudan—School Version
Source: Front Psychol. 2022 Jun 27;13:883578. doi: 10.3389/fpsyg.2022.883578 (PMC9272821; doi:10.3389/fpsyg.2022.883578)
Supplement: Supplementary file 2 [file Data_Sheet_1.zip › RSYNPAR.txt]

###__________ Descriptive MALE 5-7 _____________
DATA <- read.csv("ADHDSUDAN.csv")
DATAM5T7 <- subset(DATA, AGE <= 7 & SEX == 1)
summary(DATAM5T7$PTM)
length(DATAM5T7$PTM)
sd(DATAM5T7$PTM)
quantile(DATAM5T7$PTM, 0.80)
quantile(DATAM5T7$PTM, 0.90)
quantile(DATAM5T7$PTM, 0.93)
quantile(DATAM5T7$PTM, 0.98)
summary(DATAM5T7$PAM)
length(DATAM5T7$PAM)
sd(DATAM5T7$PAM)
quantile(DATAM5T7$PAM, 0.80)  
quantile(DATAM5T7$PAM, 0.90)
quantile(DATAM5T7$PAM, 0.93) 
quantile(DATAM5T7$PAM, 0.98) 
summary(DATAM5T7$PHM) 
length(DATAM5T7$PHM)
sd(DATAM5T7$PHM)
quantile(DATAM5T7$PHM, 0.80)  
quantile(DATAM5T7$PHM, 0.90) 
quantile(DATAM5T7$PHM, 0.93) 
quantile(DATAM5T7$PHM, 0.98)
summary(DATAM5T7$TTM)
length(DATAM5T7$TTM)
sd(DATAM5T7$TTM)
quantile(DATAM5T7$TTM, 0.80) 
quantile(DATAM5T7$TTM, 0.90)
quantile(DATAM5T7$TTM, 0.93) 
quantile(DATAM5T7$TTM, 0.98)
summary(DATAM5T7$TAM) 
length(DATAM5T7$TAM)
sd(DATAM5T7$TAM)
quantile(DATAM5T7$TAM, 0.80)  
quantile(DATAM5T7$TAM, 0.90)
quantile(DATAM5T7$TAM, 0.93)
quantile(DATAM5T7$TAM, 0.98) 
summary(DATAM5T7$THM) 
length(DATAM5T7$THM)
sd(DATAM5T7$THM)
quantile(DATAM5T7$THM, 0.80)  
quantile(DATAM5T7$THM, 0.90) 
quantile(DATAM5T7$THM, 0.93)
quantile(DATAM5T7$THM, 0.98)
 
###__________ Descriptive FEMALE 5-7 _____________
DATA <- read.csv("ADHDSUDAN.csv")
DATAF5T7 <- subset(DATA, AGE <= 7 & SEX == 2)
summary(DATAF5T7$PTM) 
length(DATAF5T7$PTM)
sd(DATAF5T7$PTM)
quantile(DATAF5T7$PTM, 0.80) 
quantile(DATAF5T7$PTM, 0.90)
quantile(DATAF5T7$PTM, 0.93) 
quantile(DATAF5T7$PTM, 0.98) 
summary(DATAF5T7$PAM)
length(DATAF5T7$PAM)
sd(DATAF5T7$PAM)
quantile(DATAF5T7$PAM, 0.80)  
quantile(DATAF5T7$PAM, 0.90)
quantile(DATAF5T7$PAM, 0.93)
quantile(DATAF5T7$PAM, 0.98)  
summary(DATAF5T7$PHM) 
length(DATAF5T7$PHM)
sd(DATAF5T7$PHM)
quantile(DATAF5T7$PHM, 0.80)  
quantile(DATAF5T7$PHM, 0.90) 
quantile(DATAF5T7$PHM, 0.93)
quantile(DATAF5T7$PHM, 0.98) 
summary(DATAF5T7$TTM)
length(DATAF5T7$TTM)
sd(DATAF5T7$TTM)
quantile(DATAF5T7$TTM, 0.80) 
quantile(DATAF5T7$TTM, 0.90) 
quantile(DATAF5T7$TTM, 0.93) 
quantile(DATAF5T7$TTM, 0.98)
summary(DATAF5T7$TAM) 
length(DATAF5T7$TAM)
sd(DATAF5T7$TAM)
quantile(DATAF5T7$TAM, 0.80)  
quantile(DATAF5T7$TAM, 0.90)
quantile(DATAF5T7$TAM, 0.93) 
quantile(DATAF5T7$TAM, 0.98)  
summary(DATAF5T7$THM) 
length(DATAF5T7$THM)
sd(DATAF5T7$THM)
quantile(DATAF5T7$THM, 0.80)  
quantile(DATAF5T7$THM, 0.90) 
quantile(DATAF5T7$THM, 0.93)
quantile(DATAF5T7$THM, 0.98) 

###__________ Descriptive AGE MALE 8-10 _____________
DATA <- read.csv("ADHDSUDAN.csv")
DATAM8T10 <- subset(DATA, AGE >= 8 & AGE <= 10 & SEX == 1)
summary(DATAM8T10$PTM)
length(DATAM8T10$PTM)
sd(DATAM8T10$PTM)
quantile(DATAM8T10$PTM, 0.80)
quantile(DATAM8T10$PTM, 0.90)
quantile(DATAM8T10$PTM, 0.93)
quantile(DATAM8T10$PTM, 0.98)
summary(DATAM8T10$PAM)
length(DATAM8T10$PAM)
sd(DATAM8T10$PAM)
quantile(DATAM8T10$PAM, 0.80)  
quantile(DATAM8T10$PAM, 0.90) 
quantile(DATAM8T10$PAM, 0.93)
quantile(DATAM8T10$PAM, 0.98) 
summary(DATAM8T10$PHM) 
length(DATAM8T10$PHM)
sd(DATAM8T10$PHM)
quantile(DATAM8T10$PHM, 0.80)  
quantile(DATAM8T10$PHM, 0.90) 
quantile(DATAM8T10$PHM, 0.93)
quantile(DATAM8T10$PHM, 0.98)
summary(DATAM8T10$TTM) 
length(DATAM8T10$TTM)
sd(DATAM8T10$TTM)
quantile(DATAM8T10$TTM, 0.80)
quantile(DATAM8T10$TTM, 0.90)
quantile(DATAM8T10$TTM, 0.93) 
quantile(DATAM8T10$TTM, 0.98)
summary(DATAM8T10$TAM) 
length(DATAM8T10$TAM)
sd(DATAM8T10$TAM)
quantile(DATAM8T10$TAM, 0.80)  
quantile(DATAM8T10$TAM, 0.90)
quantile(DATAM8T10$TAM, 0.93)
quantile(DATAM8T10$TAM, 0.98)  
summary(DATAM8T10$THM) 
length(DATAM8T10$THM)
sd(DATAM8T10$THM)
quantile(DATAM8T10$THM, 0.80)   
quantile(DATAM8T10$THM, 0.90)  
quantile(DATAM8T10$THM, 0.93)
quantile(DATAM8T10$THM, 0.98)
 
###__________ Descriptive AGE FEMALE 8-10 _____________
DATA <- read.csv("ADHDSUDAN.csv")
DATAF8T10 <- subset(DATA, AGE >= 8 & AGE <= 10 & SEX == 2)
summary(DATAF8T10$PTM) 
length(DATAF8T10$PTM)
sd(DATAF8T10$PTM)
quantile(DATAF8T10$PTM, 0.80)
quantile(DATAF8T10$PTM, 0.90)
quantile(DATAF8T10$PTM, 0.93)
quantile(DATAF8T10$PTM, 0.98) 
summary(DATAF8T10$PAM) 
length(DATAF8T10$PAM)
sd(DATAF8T10$PAM)
quantile(DATAF8T10$PAM, 0.80)  
quantile(DATAF8T10$PAM, 0.90)
quantile(DATAF8T10$PAM, 0.93) 
quantile(DATAF8T10$PAM, 0.98)  
summary(DATAF8T10$PHM)  
length(DATAF8T10$PHM)
sd(DATAF8T10$PHM)
quantile(DATAF8T10$PHM, 0.80)  
quantile(DATAF8T10$PHM, 0.90)  
quantile(DATAF8T10$PHM, 0.93) 
quantile(DATAF8T10$PHM, 0.98) 
summary(DATAF8T10$TTM) 
length(DATAF8T10$TTM)
sd(DATAF8T10$TTM)
quantile(DATAF8T10$TTM, 0.80)
quantile(DATAF8T10$TTM, 0.90)
quantile(DATAF8T10$TTM, 0.93)
quantile(DATAF8T10$TTM, 0.98)
summary(DATAF8T10$TAM) 
length(DATAF8T10$TAM)
sd(DATAF8T10$TAM)
quantile(DATAF8T10$TAM, 0.80)  
quantile(DATAF8T10$TAM, 0.90)
quantile(DATAF8T10$TAM, 0.93)
quantile(DATAF8T10$TAM, 0.98) 
summary(DATAF8T10$THM)  
length(DATAF8T10$THM)
sd(DATAF8T10$THM)
quantile(DATAF8T10$THM, 0.80)  
quantile(DATAF8T10$THM, 0.90) 
quantile(DATAF8T10$THM, 0.93) 
quantile(DATAF8T10$THM, 0.98)

###__________ Descriptive AGE MALE 11-13 _____________
DATA <- read.csv("ADHDSUDAN.csv")
DATAM11T13 <- subset(DATA, AGE >= 11 & AGE <= 13 & SEX == 1)
summary(DATAM11T13$PTM)
length(DATAM11T13$PTM)
sd(DATAM11T13$PTM)
quantile(DATAM11T13$PTM, 0.80) 
quantile(DATAM11T13$PTM, 0.90) 
quantile(DATAM11T13$PTM, 0.93) 
quantile(DATAM11T13$PTM, 0.98) 
summary(DATAM11T13$PAM)
length(DATAM11T13$PAM)
sd(DATAM11T13$PAM)
quantile(DATAM11T13$PAM, 0.80)  
quantile(DATAM11T13$PAM, 0.90) 
quantile(DATAM11T13$PAM, 0.93)
quantile(DATAM11T13$PAM, 0.98)  
summary(DATAM11T13$PHM) 
length(DATAM11T13$PHM)
sd(DATAM11T13$PHM)
quantile(DATAM11T13$PHM, 0.80)   
quantile(DATAM11T13$PHM, 0.90) 
quantile(DATAM11T13$PHM, 0.93) 
quantile(DATAM11T13$PHM, 0.98) 
summary(DATAM11T13$TTM)0 
length(DATAM11T13$TTM)
sd(DATAM11T13$TTM)
quantile(DATAM11T13$TTM, 0.80) 
quantile(DATAM11T13$TTM, 0.90) 
quantile(DATAM11T13$TTM, 0.93) 
quantile(DATAM11T13$TTM, 0.98) 
summary(DATAM11T13$TAM)
length(DATAM11T13$TAM)
sd(DATAM11T13$TAM)
quantile(DATAM11T13$TAM, 0.80)  
quantile(DATAM11T13$TAM, 0.90) 
quantile(DATAM11T13$TAM, 0.93) 
quantile(DATAM11T13$TAM, 0.98)  
summary(DATAM11T13$THM) 
length(DATAM11T13$THM)
sd(DATAM11T13$THM)
quantile(DATAM11T13$THM, 0.80)  
quantile(DATAM11T13$THM, 0.90) 
quantile(DATAM11T13$THM, 0.93) 
quantile(DATAM11T13$THM, 0.98)
 
###__________ Descriptive AGE FEMALE 11-13 _____________
DATA <- read.csv("ADHDSUDAN.csv")
DATAF11T13 <- subset(DATA, AGE >= 11 & AGE <= 13 & SEX == 2)
summary(DATAF11T13$PTM)
length(DATAF11T13$PTM)
sd(DATAF11T13$PTM)
quantile(DATAF11T13$PTM, 0.80)
quantile(DATAF11T13$PTM, 0.90)
quantile(DATAF11T13$PTM, 0.93)
quantile(DATAF11T13$PTM, 0.98)
summary(DATAF11T13$PAM)
length(DATAF11T13$PAM)
sd(DATAF11T13$PAM)
quantile(DATAF11T13$PAM, 0.80)  
quantile(DATAF11T13$PAM, 0.90)
quantile(DATAF11T13$PAM, 0.93)
quantile(DATAF11T13$PAM, 0.98) 
summary(DATAF11T13$PHM)  
length(DATAF11T13$PHM)
sd(DATAF11T13$PHM)
quantile(DATAF11T13$PHM, 0.80)  
quantile(DATAF11T13$PHM, 0.90) 
quantile(DATAF11T13$PHM, 0.93)
quantile(DATAF11T13$PHM, 0.98) 
summary(DATAF11T13$TTM) 
length(DATAF11T13$TTM)
sd(DATAF11T13$TTM)
quantile(DATAF11T13$TTM, 0.80) 
quantile(DATAF11T13$TTM, 0.90)
quantile(DATAF11T13$TTM, 0.93)
quantile(DATAF11T13$TTM, 0.98)
summary(DATAF11T13$TAM)
length(DATAF11T13$TAM)
sd(DATAF11T13$TAM)
quantile(DATAF11T13$TAM, 0.80)   
quantile(DATAF11T13$TAM, 0.90)
quantile(DATAF11T13$TAM, 0.93)
quantile(DATAF11T13$TAM, 0.98) 
summary(DATAF11T13$THM)  
length(DATAF11T13$THM)
sd(DATAF11T13$THM)
quantile(DATAF11T13$THM, 0.80)   
quantile(DATAF11T13$THM, 0.90) 
quantile(DATAF11T13$THM, 0.93)
quantile(DATAF11T13$THM, 0.98)
 
###__________ Descriptive AGE MALE 14-17 _____________
DATA <- read.csv("ADHDSUDAN.csv")
DATAM14T17 <- subset(DATA, AGE >= 14 & AGE <= 17 & SEX == 1)
summary(DATAM14T17$PTM) 
length(DATAM14T17$PTM)
sd(DATAM14T17$PTM)
quantile(DATAM14T17$PTM, 0.80)
quantile(DATAM14T17$PTM, 0.90)
quantile(DATAM14T17$PTM, 0.93)
quantile(DATAM14T17$PTM, 0.98) 
summary(DATAM14T17$PAM) 
length(DATAM14T17$PAM)
sd(DATAM14T17$PAM)
quantile(DATAM14T17$PAM, 0.80)  
quantile(DATAM14T17$PAM, 0.90)
quantile(DATAM14T17$PAM, 0.93)
quantile(DATAM14T17$PAM, 0.98) 
summary(DATAM14T17$PHM)  
length(DATAM14T17$PHM)
sd(DATAM14T17$PHM)
quantile(DATAM14T17$PHM, 0.80)  
quantile(DATAM14T17$PHM, 0.90) 
quantile(DATAM14T17$PHM, 0.93) 
quantile(DATAM14T17$PHM, 0.98) 
summary(DATAM14T17$TTM) 
length(DATAM14T17$TTM)
sd(DATAM14T17$TTM)
quantile(DATAM14T17$TTM, 0.80)
quantile(DATAM14T17$TTM, 0.90)
quantile(DATAM14T17$TTM, 0.93)
quantile(DATAM14T17$TTM, 0.98) 
summary(DATAM14T17$TAM) 
length(DATAM14T17$TAM)
sd(DATAM14T17$TAM)
quantile(DATAM14T17$TAM, 0.80)   
quantile(DATAM14T17$TAM, 0.90) 
quantile(DATAM14T17$TAM, 0.93)
quantile(DATAM14T17$TAM, 0.98) 
summary(DATAM14T17$THM) 
length(DATAM14T17$THM)
sd(DATAM14T17$THM)
quantile(DATAM14T17$THM, 0.80)  
quantile(DATAM14T17$THM, 0.90)  
quantile(DATAM14T17$THM, 0.93) 
quantile(DATAM14T17$THM, 0.98)
 
###__________ Descriptive AGE FEMALE 14-17 _____________
DATA <- read.csv("ADHDSUDAN.csv")
DATAF14T17 <- subset(DATA, AGE >= 14 & AGE <= 17 & SEX == 2)
summary(DATAF14T17$PTM)
length(DATAF14T17$PTM)
sd(DATAF14T17$PTM)
quantile(DATAF14T17$PTM, 0.80) 
quantile(DATAF14T17$PTM, 0.90) 
quantile(DATAF14T17$PTM, 0.93) 
quantile(DATAF14T17$PTM, 0.98) 
summary(DATAF14T17$PAM) 
length(DATAF14T17$PAM)
sd(DATAF14T17$PAM)
quantile(DATAF14T17$PAM, 0.80)  
quantile(DATAF14T17$PAM, 0.90)
quantile(DATAF14T17$PAM, 0.93)
quantile(DATAF14T17$PAM, 0.98) 
summary(DATAF14T17$PHM) 
length(DATAF14T17$PHM)
sd(DATAF14T17$PHM)
quantile(DATAF14T17$PHM, 0.80)  
quantile(DATAF14T17$PHM, 0.90) 
quantile(DATAF14T17$PHM, 0.93)
quantile(DATAF14T17$PHM, 0.98) 
summary(DATAF14T17$TTM) 
length(DATAF14T17$TTM)
sd(DATAF14T17$TTM)
quantile(DATAF14T17$TTM, 0.80)
quantile(DATAF14T17$TTM, 0.90) 
quantile(DATAF14T17$TTM, 0.93)
quantile(DATAF14T17$TTM, 0.98) 
summary(DATAF14T17$TAM) 
length(DATAF14T17$TAM)
sd(DATAF14T17$TAM)
quantile(DATAF14T17$TAM, 0.80)  
quantile(DATAF14T17$TAM, 0.90) 
quantile(DATAF14T17$TAM, 0.93)
quantile(DATAF14T17$TAM, 0.98) 
summary(DATAF14T17$THM)  
length(DATAF14T17$THM)
sd(DATAF14T17$THM)
quantile(DATAF14T17$THM, 0.80)  
quantile(DATAF14T17$THM, 0.90) 
quantile(DATAF14T17$THM, 0.93) 
quantile(DATAF14T17$THM, 0.98) 

###__________ Cronbach's Alpha TA _____________
DATA <- read.csv("ADHDSUDAN.csv")
DATAPA <- subset(DATA, select=c(PA1, PA2, PA3, PA4, PA5, PA6, PA7, PA8, PA9))
alpha(DATAPA)
omega(DATAPA)

###__________ Cronbach's Alpha TH _____________
DATA <- read.csv("ADHDSUDAN.csv")
DATAPH <- subset(DATA, select=c(PH1, PH2, PH3, PH4, PH5, PH6, PH7, PH8, PH9))
alpha(DATAPH)
omega(DATAPH)

###__________ Cronbach's Alpha Impairment TA _____________
DATA <- read.csv("ADHDSUDAN.csv")
DATAPAA <- subset(DATA, select=c(PAA1, PAA2, PAA3, PAA4, PAA5, PAA6))
alpha(DATAPAA)
omega(DATAPAA)

###__________ Cronbach's Alpha Impairment TH _____________
DATA <- read.csv("ADHDSUDAN.csv")
DATAPHH <- subset(DATA, select=c(PHH1, PHH2, PHH3, PHH4, PHH5, PHH6))
alpha(DATAPHH)
omega(DATAPHH)

###__________ EFA teachers_____________
DATA <- read.csv("ADHDSUDAN.csv")
DATAPA <- subset(DATA, select=c(PA1, PA2, PA3, PA4, PA5, PA6, PA7, PA8, PA9, PH1, PH2, PH3, PH4, PH5, PH6, PH7, PH8, PH9))
DATAPACOM <- DATAPA[complete.cases(DATAPA), ]
describe(DATAPACOM) 
cortest.bartlett(DATAPACOM)
KMO(DATAPACOM)
nfactors(DATAPACOM, rotate="oblimin", fm="ml")
ev <- eigen(cor(DATAPACOM))
ev
ap <- parallel(subject=nrow(DATAPACOM),var=ncol(DATAPACOM), rep=100,cent=.05)
nS <- nScree(x=ev$values, aparallel=ap$eigen$qevpea)
plotnScree(nS)

########## DECISION N(FACTORS) BY MAP = 2
########## DECISION N(FACTORS) BY PARALLEL ANALYSIS = 2
########## DECISION N(FACTORS) BY OPTIMAL COORDINATES (OC) = 2

fit <- fa(DATAPACOM, nfactors=2, rotate="oblimin", fm="ml")
print(fit)
1-fit$uniquenesses

########## DECISION N(FACTORS) BY ACCELERATED FACTORS (OC) = 1
fit <- fa(DATAPACOM, nfactors=1, rotate="oblimin", fm="ml")
print(fit)
1-fit$uniquenesses

########## DECISION N(FACTORS) BY EXPERIMENT = 5
fit <- fa(DATAPACOM, nfactors=5, rotate="oblimin", fm="ml")
print(fit)
1-fit$uniquenesses

###__________ EFA impairment teachers_____________
DATA <- read.csv("ADHDSUDAN.csv")
DATAPA <- subset(DATA, select=c(PAA1, PAA2, PAA3, PAA4, PAA5, PAA6, PHH1, PHH2, PHH3, PHH4, PHH5, PHH6))
DATAPACOM <- DATAPA[complete.cases(DATAPA), ]
describe(DATAPACOM) 
cortest.bartlett(DATAPACOM)
KMO(DATAPACOM)
nfactors(DATAPACOM, rotate="oblimin", fm="ml")
ev <- eigen(cor(DATAPACOM))
ev
ap <- parallel(subject=nrow(DATAPACOM),var=ncol(DATAPACOM), rep=100,cent=.05)
nS <- nScree(x=ev$values, aparallel=ap$eigen$qevpea)
plotnScree(nS)

########## DECISION N(FACTORS) BY MAP = 2
########## DECISION N(FACTORS) BY PARALLEL ANALYSIS = 2
########## DECISION N(FACTORS) BY OPTIMAL COORDINATES (OC) = 2

fit <- fa(DATAPACOM, nfactors=2, rotate="oblimin", fm="ml")
print(fit)
1-fit$uniquenesses

########## DECISION N(FACTORS) BY ACCELERATED FACTORS (OC) = 1
fit <- fa(DATAPACOM, nfactors=1, rotate="oblimin", fm="ml")
print(fit)
1-fit$uniquenesses

########## DECISION N(FACTORS) BY EXPERIMENT = 3
fit <- fa(DATAPACOM, nfactors=3, rotate="oblimin", fm="ml")
print(fit)
1-fit$uniquenesses

###__________ CFA One factor model teachers _____________
DATA <- read.csv("ADHDSUDAN.csv")
MODELONEF <- 'GENERAL =~ PA1 + PA2 + PA3 + PA4 + PA5 + PA6 + PA7 + PA8 + PA9 + PH1 + PH2 + PH3 + PH4 + PH5 + PH6 + PH7 + PH8 + PH9'
fit <- cfa(MODELONEF, DATA, estimator="ml")
summary(fit, fit.measures=TRUE)
inspect(fit, what="std")$lambda
inspect(fit, what="R2")

###__________ CFA Two factor model teachers _____________
DATA <- read.csv("ADHDSUDAN.csv")
MODELTWOF <- 'INATTENTION =~ PA1 + PA2 + PA3 + PA4 + PA5 + PA6 + PA7 + PA8 + PA9
HYPERACTIVI =~ PH1 + PH2 + PH3 + PH4 + PH5 + PH6 + PH7 + PH8 + PH9'
fit <- cfa(MODELTWOF, DATA, estimator="ml")
summary(fit, fit.measures=TRUE)
inspect(fit, what="std")$lambda
inspect(fit, what="R2")
lavPredict(fit, newdata = NULL, type = "lv", method = "regression", se = TRUE, acov = TRUE, label = TRUE, fsm = TRUE, append.data = FALSE, assemble = FALSE, level = 1L, optim.method = "bfgs", ETA = NULL)

###__________ CFA Three factor model teachers _____________
DATA <- read.csv("ADHDSUDAN.csv")
MODELTREF <- 'INATTENTION =~ PA1 + PA2 + PA3 + PA4 + PA5 + PA6 + PA7 + PA8 + PA9
HYPERACTIVI =~ PH1 + PH2 + PH3 + PH4 + PH5 + PH6
IMPULSIVITY =~ PH7 + PH8 + PH9'
fit <- cfa(MODELTREF, DATA, estimator="ml")
summary(fit, fit.measures=TRUE)
inspect(fit, what="std")$lambda
inspect(fit, what="R2")
lavPredict(fit, newdata = NULL, type = "lv", method = "regression", se = TRUE, acov = TRUE, label = TRUE, fsm = TRUE, append.data = FALSE, assemble = FALSE, level = 1L, optim.method = "bfgs", ETA = NULL)

###__________ CFA Six factor impairment model teachers _____________
DATA <- read.csv("ADHDSUDAN.csv")
MODELSIXF <- 'TEA =~ PAA1 + PHH1
PEE =~ PAA2 + PHH2
HWK =~ PAA3 + PHH3
ACA =~ PAA4 + PHH4
BEH =~ PAA5 + PHH5
SEL =~ PAA6 + PHH6
TEA ~~ PEE + HWK + ACA + BEH + SEL
PEE ~~ HWK + ACA + BEH + SEL
HWK ~~ ACA + BEH + SEL
ACA ~~ BEH + SEL
BEH ~~ SEL'
fit <- cfa(MODELSIXF, DATA, estimator="ml")
summary(fit, fit.measures=TRUE)
inspect(fit, what="std")$lambda
inspect(fit, what="R2")
lavPredict(fit, newdata = NULL, type = "lv", method = "regression", se = TRUE, acov = TRUE, label = TRUE, fsm = TRUE, append.data = FALSE, assemble = FALSE, level = 1L, optim.method = "bfgs", ETA = NULL)
