# Supplementary material for: Psychometric Properties of ADHD Rating Scale—5 for Children and Adolescents in Sudan—School Version
Source: Front Psychol. 2022 Jun 27;13:883578. doi: 10.3389/fpsyg.2022.883578 (PMC9272821; doi:10.3389/fpsyg.2022.883578)
Supplement: Supplementary file 2 [file Data_Sheet_1.zip › RSYNTEA.txt]

###__________ Descriptive MALE 5-7 _____________
DATA <- read.csv("ADHDSUDAN.csv")
DATAM5T7 <- subset(DATA, AGE <= 7 & SEX == 1)
summary(DATAM5T7$PTM)
length(DATAM5T7$PTM)
sd(DATAM5T7$PTM)
quantile(DATAM5T7$PTM, 0.80)
quantile(DATAM5T7$PTM, 0.90)
quantile(DATAM5T7$PTM, 0.93)
quantile(DATAM5T7$PTM, 0.98)
summary(DATAM5T7$PAM)
length(DATAM5T7$PAM)
sd(DATAM5T7$PAM)
quantile(DATAM5T7$PAM, 0.80)  
quantile(DATAM5T7$PAM, 0.90)
quantile(DATAM5T7$PAM, 0.93) 
quantile(DATAM5T7$PAM, 0.98) 
summary(DATAM5T7$PHM) 
length(DATAM5T7$PHM)
sd(DATAM5T7$PHM)
quantile(DATAM5T7$PHM, 0.80)  
quantile(DATAM5T7$PHM, 0.90) 
quantile(DATAM5T7$PHM, 0.93) 
quantile(DATAM5T7$PHM, 0.98)
summary(DATAM5T7$TTM)
length(DATAM5T7$TTM)
sd(DATAM5T7$TTM)
quantile(DATAM5T7$TTM, 0.80) 
quantile(DATAM5T7$TTM, 0.90)
quantile(DATAM5T7$TTM, 0.93) 
quantile(DATAM5T7$TTM, 0.98)
summary(DATAM5T7$TAM) 
length(DATAM5T7$TAM)
sd(DATAM5T7$TAM)
quantile(DATAM5T7$TAM, 0.80)  
quantile(DATAM5T7$TAM, 0.90)
quantile(DATAM5T7$TAM, 0.93)
quantile(DATAM5T7$TAM, 0.98) 
summary(DATAM5T7$THM) 
length(DATAM5T7$THM)
sd(DATAM5T7$THM)
quantile(DATAM5T7$THM, 0.80)  
quantile(DATAM5T7$THM, 0.90) 
quantile(DATAM5T7$THM, 0.93)
quantile(DATAM5T7$THM, 0.98)
 
###__________ Descriptive FEMALE 5-7 _____________
DATA <- read.csv("ADHDSUDAN.csv")
DATAF5T7 <- subset(DATA, AGE <= 7 & SEX == 2)
summary(DATAF5T7$PTM) 
length(DATAF5T7$PTM)
sd(DATAF5T7$PTM)
quantile(DATAF5T7$PTM, 0.80) 
quantile(DATAF5T7$PTM, 0.90)
quantile(DATAF5T7$PTM, 0.93) 
quantile(DATAF5T7$PTM, 0.98) 
summary(DATAF5T7$PAM)
length(DATAF5T7$PAM)
sd(DATAF5T7$PAM)
quantile(DATAF5T7$PAM, 0.80)  
quantile(DATAF5T7$PAM, 0.90)
quantile(DATAF5T7$PAM, 0.93)
quantile(DATAF5T7$PAM, 0.98)  
summary(DATAF5T7$PHM) 
length(DATAF5T7$PHM)
sd(DATAF5T7$PHM)
quantile(DATAF5T7$PHM, 0.80)  
quantile(DATAF5T7$PHM, 0.90) 
quantile(DATAF5T7$PHM, 0.93)
quantile(DATAF5T7$PHM, 0.98) 
summary(DATAF5T7$TTM)
length(DATAF5T7$TTM)
sd(DATAF5T7$TTM)
quantile(DATAF5T7$TTM, 0.80) 
quantile(DATAF5T7$TTM, 0.90) 
quantile(DATAF5T7$TTM, 0.93) 
quantile(DATAF5T7$TTM, 0.98)
summary(DATAF5T7$TAM) 
length(DATAF5T7$TAM)
sd(DATAF5T7$TAM)
quantile(DATAF5T7$TAM, 0.80)  
quantile(DATAF5T7$TAM, 0.90)
quantile(DATAF5T7$TAM, 0.93) 
quantile(DATAF5T7$TAM, 0.98)  
summary(DATAF5T7$THM) 
length(DATAF5T7$THM)
sd(DATAF5T7$THM)
quantile(DATAF5T7$THM, 0.80)  
quantile(DATAF5T7$THM, 0.90) 
quantile(DATAF5T7$THM, 0.93)
quantile(DATAF5T7$THM, 0.98) 

###__________ Descriptive AGE MALE 8-10 _____________
DATA <- read.csv("ADHDSUDAN.csv")
DATAM8T10 <- subset(DATA, AGE >= 8 & AGE <= 10 & SEX == 1)
summary(DATAM8T10$PTM)
length(DATAM8T10$PTM)
sd(DATAM8T10$PTM)
quantile(DATAM8T10$PTM, 0.80)
quantile(DATAM8T10$PTM, 0.90)
quantile(DATAM8T10$PTM, 0.93)
quantile(DATAM8T10$PTM, 0.98)
summary(DATAM8T10$PAM)
length(DATAM8T10$PAM)
sd(DATAM8T10$PAM)
quantile(DATAM8T10$PAM, 0.80)  
quantile(DATAM8T10$PAM, 0.90) 
quantile(DATAM8T10$PAM, 0.93)
quantile(DATAM8T10$PAM, 0.98) 
summary(DATAM8T10$PHM) 
length(DATAM8T10$PHM)
sd(DATAM8T10$PHM)
quantile(DATAM8T10$PHM, 0.80)  
quantile(DATAM8T10$PHM, 0.90) 
quantile(DATAM8T10$PHM, 0.93)
quantile(DATAM8T10$PHM, 0.98)
summary(DATAM8T10$TTM) 
length(DATAM8T10$TTM)
sd(DATAM8T10$TTM)
quantile(DATAM8T10$TTM, 0.80)
quantile(DATAM8T10$TTM, 0.90)
quantile(DATAM8T10$TTM, 0.93) 
quantile(DATAM8T10$TTM, 0.98)
summary(DATAM8T10$TAM) 
length(DATAM8T10$TAM)
sd(DATAM8T10$TAM)
quantile(DATAM8T10$TAM, 0.80)  
quantile(DATAM8T10$TAM, 0.90)
quantile(DATAM8T10$TAM, 0.93)
quantile(DATAM8T10$TAM, 0.98)  
summary(DATAM8T10$THM) 
length(DATAM8T10$THM)
sd(DATAM8T10$THM)
quantile(DATAM8T10$THM, 0.80)   
quantile(DATAM8T10$THM, 0.90)  
quantile(DATAM8T10$THM, 0.93)
quantile(DATAM8T10$THM, 0.98)
 
###__________ Descriptive AGE FEMALE 8-10 _____________
DATA <- read.csv("ADHDSUDAN.csv")
DATAF8T10 <- subset(DATA, AGE >= 8 & AGE <= 10 & SEX == 2)
summary(DATAF8T10$PTM) 
length(DATAF8T10$PTM)
sd(DATAF8T10$PTM)
quantile(DATAF8T10$PTM, 0.80)
quantile(DATAF8T10$PTM, 0.90)
quantile(DATAF8T10$PTM, 0.93)
quantile(DATAF8T10$PTM, 0.98) 
summary(DATAF8T10$PAM) 
length(DATAF8T10$PAM)
sd(DATAF8T10$PAM)
quantile(DATAF8T10$PAM, 0.80)  
quantile(DATAF8T10$PAM, 0.90)
quantile(DATAF8T10$PAM, 0.93) 
quantile(DATAF8T10$PAM, 0.98)  
summary(DATAF8T10$PHM)  
length(DATAF8T10$PHM)
sd(DATAF8T10$PHM)
quantile(DATAF8T10$PHM, 0.80)  
quantile(DATAF8T10$PHM, 0.90)  
quantile(DATAF8T10$PHM, 0.93) 
quantile(DATAF8T10$PHM, 0.98) 
summary(DATAF8T10$TTM) 
length(DATAF8T10$TTM)
sd(DATAF8T10$TTM)
quantile(DATAF8T10$TTM, 0.80)
quantile(DATAF8T10$TTM, 0.90)
quantile(DATAF8T10$TTM, 0.93)
quantile(DATAF8T10$TTM, 0.98)
summary(DATAF8T10$TAM) 
length(DATAF8T10$TAM)
sd(DATAF8T10$TAM)
quantile(DATAF8T10$TAM, 0.80)  
quantile(DATAF8T10$TAM, 0.90)
quantile(DATAF8T10$TAM, 0.93)
quantile(DATAF8T10$TAM, 0.98) 
summary(DATAF8T10$THM)  
length(DATAF8T10$THM)
sd(DATAF8T10$THM)
quantile(DATAF8T10$THM, 0.80)  
quantile(DATAF8T10$THM, 0.90) 
quantile(DATAF8T10$THM, 0.93) 
quantile(DATAF8T10$THM, 0.98)

###__________ Descriptive AGE MALE 11-13 _____________
DATA <- read.csv("ADHDSUDAN.csv")
DATAM11T13 <- subset(DATA, AGE >= 11 & AGE <= 13 & SEX == 1)
summary(DATAM11T13$PTM)
length(DATAM11T13$PTM)
sd(DATAM11T13$PTM)
quantile(DATAM11T13$PTM, 0.80) 
quantile(DATAM11T13$PTM, 0.90) 
quantile(DATAM11T13$PTM, 0.93) 
quantile(DATAM11T13$PTM, 0.98) 
summary(DATAM11T13$PAM)
length(DATAM11T13$PAM)
sd(DATAM11T13$PAM)
quantile(DATAM11T13$PAM, 0.80)  
quantile(DATAM11T13$PAM, 0.90) 
quantile(DATAM11T13$PAM, 0.93)
quantile(DATAM11T13$PAM, 0.98)  
summary(DATAM11T13$PHM) 
length(DATAM11T13$PHM)
sd(DATAM11T13$PHM)
quantile(DATAM11T13$PHM, 0.80)   
quantile(DATAM11T13$PHM, 0.90) 
quantile(DATAM11T13$PHM, 0.93) 
quantile(DATAM11T13$PHM, 0.98) 
summary(DATAM11T13$TTM)0 
length(DATAM11T13$TTM)
sd(DATAM11T13$TTM)
quantile(DATAM11T13$TTM, 0.80) 
quantile(DATAM11T13$TTM, 0.90) 
quantile(DATAM11T13$TTM, 0.93) 
quantile(DATAM11T13$TTM, 0.98) 
summary(DATAM11T13$TAM)
length(DATAM11T13$TAM)
sd(DATAM11T13$TAM)
quantile(DATAM11T13$TAM, 0.80)  
quantile(DATAM11T13$TAM, 0.90) 
quantile(DATAM11T13$TAM, 0.93) 
quantile(DATAM11T13$TAM, 0.98)  
summary(DATAM11T13$THM) 
length(DATAM11T13$THM)
sd(DATAM11T13$THM)
quantile(DATAM11T13$THM, 0.80)  
quantile(DATAM11T13$THM, 0.90) 
quantile(DATAM11T13$THM, 0.93) 
quantile(DATAM11T13$THM, 0.98)
 
###__________ Descriptive AGE FEMALE 11-13 _____________
DATA <- read.csv("ADHDSUDAN.csv")
DATAF11T13 <- subset(DATA, AGE >= 11 & AGE <= 13 & SEX == 2)
summary(DATAF11T13$PTM)
length(DATAF11T13$PTM)
sd(DATAF11T13$PTM)
quantile(DATAF11T13$PTM, 0.80)
quantile(DATAF11T13$PTM, 0.90)
quantile(DATAF11T13$PTM, 0.93)
quantile(DATAF11T13$PTM, 0.98)
summary(DATAF11T13$PAM)
length(DATAF11T13$PAM)
sd(DATAF11T13$PAM)
quantile(DATAF11T13$PAM, 0.80)  
quantile(DATAF11T13$PAM, 0.90)
quantile(DATAF11T13$PAM, 0.93)
quantile(DATAF11T13$PAM, 0.98) 
summary(DATAF11T13$PHM)  
length(DATAF11T13$PHM)
sd(DATAF11T13$PHM)
quantile(DATAF11T13$PHM, 0.80)  
quantile(DATAF11T13$PHM, 0.90) 
quantile(DATAF11T13$PHM, 0.93)
quantile(DATAF11T13$PHM, 0.98) 
summary(DATAF11T13$TTM) 
length(DATAF11T13$TTM)
sd(DATAF11T13$TTM)
quantile(DATAF11T13$TTM, 0.80) 
quantile(DATAF11T13$TTM, 0.90)
quantile(DATAF11T13$TTM, 0.93)
quantile(DATAF11T13$TTM, 0.98)
summary(DATAF11T13$TAM)
length(DATAF11T13$TAM)
sd(DATAF11T13$TAM)
quantile(DATAF11T13$TAM, 0.80)   
quantile(DATAF11T13$TAM, 0.90)
quantile(DATAF11T13$TAM, 0.93)
quantile(DATAF11T13$TAM, 0.98) 
summary(DATAF11T13$THM)  
length(DATAF11T13$THM)
sd(DATAF11T13$THM)
quantile(DATAF11T13$THM, 0.80)   
quantile(DATAF11T13$THM, 0.90) 
quantile(DATAF11T13$THM, 0.93)
quantile(DATAF11T13$THM, 0.98)
 
###__________ Descriptive AGE MALE 14-17 _____________
DATA <- read.csv("ADHDSUDAN.csv")
DATAM14T17 <- subset(DATA, AGE >= 14 & AGE <= 17 & SEX == 1)
summary(DATAM14T17$PTM) 
length(DATAM14T17$PTM)
sd(DATAM14T17$PTM)
quantile(DATAM14T17$PTM, 0.80)
quantile(DATAM14T17$PTM, 0.90)
quantile(DATAM14T17$PTM, 0.93)
quantile(DATAM14T17$PTM, 0.98) 
summary(DATAM14T17$PAM) 
length(DATAM14T17$PAM)
sd(DATAM14T17$PAM)
quantile(DATAM14T17$PAM, 0.80)  
quantile(DATAM14T17$PAM, 0.90)
quantile(DATAM14T17$PAM, 0.93)
quantile(DATAM14T17$PAM, 0.98) 
summary(DATAM14T17$PHM)  
length(DATAM14T17$PHM)
sd(DATAM14T17$PHM)
quantile(DATAM14T17$PHM, 0.80)  
quantile(DATAM14T17$PHM, 0.90) 
quantile(DATAM14T17$PHM, 0.93) 
quantile(DATAM14T17$PHM, 0.98) 
summary(DATAM14T17$TTM) 
length(DATAM14T17$TTM)
sd(DATAM14T17$TTM)
quantile(DATAM14T17$TTM, 0.80)
quantile(DATAM14T17$TTM, 0.90)
quantile(DATAM14T17$TTM, 0.93)
quantile(DATAM14T17$TTM, 0.98) 
summary(DATAM14T17$TAM) 
length(DATAM14T17$TAM)
sd(DATAM14T17$TAM)
quantile(DATAM14T17$TAM, 0.80)   
quantile(DATAM14T17$TAM, 0.90) 
quantile(DATAM14T17$TAM, 0.93)
quantile(DATAM14T17$TAM, 0.98) 
summary(DATAM14T17$THM) 
length(DATAM14T17$THM)
sd(DATAM14T17$THM)
quantile(DATAM14T17$THM, 0.80)  
quantile(DATAM14T17$THM, 0.90)  
quantile(DATAM14T17$THM, 0.93) 
quantile(DATAM14T17$THM, 0.98)
 
###__________ Descriptive AGE FEMALE 14-17 _____________
DATA <- read.csv("ADHDSUDAN.csv")
DATAF14T17 <- subset(DATA, AGE >= 14 & AGE <= 17 & SEX == 2)
summary(DATAF14T17$PTM)
length(DATAF14T17$PTM)
sd(DATAF14T17$PTM)
quantile(DATAF14T17$PTM, 0.80) 
quantile(DATAF14T17$PTM, 0.90) 
quantile(DATAF14T17$PTM, 0.93) 
quantile(DATAF14T17$PTM, 0.98) 
summary(DATAF14T17$PAM) 
length(DATAF14T17$PAM)
sd(DATAF14T17$PAM)
quantile(DATAF14T17$PAM, 0.80)  
quantile(DATAF14T17$PAM, 0.90)
quantile(DATAF14T17$PAM, 0.93)
quantile(DATAF14T17$PAM, 0.98) 
summary(DATAF14T17$PHM) 
length(DATAF14T17$PHM)
sd(DATAF14T17$PHM)
quantile(DATAF14T17$PHM, 0.80)  
quantile(DATAF14T17$PHM, 0.90) 
quantile(DATAF14T17$PHM, 0.93)
quantile(DATAF14T17$PHM, 0.98) 
summary(DATAF14T17$TTM) 
length(DATAF14T17$TTM)
sd(DATAF14T17$TTM)
quantile(DATAF14T17$TTM, 0.80)
quantile(DATAF14T17$TTM, 0.90) 
quantile(DATAF14T17$TTM, 0.93)
quantile(DATAF14T17$TTM, 0.98) 
summary(DATAF14T17$TAM) 
length(DATAF14T17$TAM)
sd(DATAF14T17$TAM)
quantile(DATAF14T17$TAM, 0.80)  
quantile(DATAF14T17$TAM, 0.90) 
quantile(DATAF14T17$TAM, 0.93)
quantile(DATAF14T17$TAM, 0.98) 
summary(DATAF14T17$THM)  
length(DATAF14T17$THM)
sd(DATAF14T17$THM)
quantile(DATAF14T17$THM, 0.80)  
quantile(DATAF14T17$THM, 0.90) 
quantile(DATAF14T17$THM, 0.93) 
quantile(DATAF14T17$THM, 0.98) 

###__________ Cronbach's Alpha TA _____________
DATA <- read.csv("ADHDSUDAN.csv")
DATATA <- subset(DATA, select=c(TA1, TA2, TA3, TA4, TA5, TA6, TA7, TA8, TA9))
alpha(DATATA)
omega(DATATA)

###__________ Cronbach's Alpha TH _____________
DATA <- read.csv("ADHDSUDAN.csv")
DATATH <- subset(DATA, select=c(TH1, TH2, TH3, TH4, TH5, TH6, TH7, TH8, TH9))
alpha(DATATH)
omega(DATATH)

###__________ Cronbach's Alpha Impairment TA _____________
DATA <- read.csv("ADHDSUDAN.csv")
DATATAA <- subset(DATA, select=c(TAA1, TAA2, TAA3, TAA4, TAA5, TAA6))
alpha(DATATAA)
omega(DATATAA)

###__________ Cronbach's Alpha Impairment TH _____________
DATA <- read.csv("ADHDSUDAN.csv")
DATATHH <- subset(DATA, select=c(THH1, THH2, THH3, THH4, THH5, THH6))
alpha(DATATHH)
omega(DATATHH)

###__________ EFA teachers_____________
DATA <- read.csv("ADHDSUDAN.csv")
DATATA <- subset(DATA, select=c(TA1, TA2, TA3, TA4, TA5, TA6, TA7, TA8, TA9, TH1, TH2, TH3, TH4, TH5, TH6, TH7, TH8, TH9))
DATATACOM <- DATATA[complete.cases(DATATA), ]
describe(DATATACOM) 
cortest.bartlett(DATATACOM)
KMO(DATATACOM)
nfactors(DATATACOM, rotate="oblimin", fm="ml")
ev <- eigen(cor(DATATACOM))
ev
ap <- parallel(subject=nrow(DATATACOM),var=ncol(DATATACOM), rep=100,cent=.05)
nS <- nScree(x=ev$values, aparallel=ap$eigen$qevpea)
plotnScree(nS)

########## DECISION N(FACTORS) BY MAP = 2
########## DECISION N(FACTORS) BY PARALLEL ANALYSIS = 2
########## DECISION N(FACTORS) BY OPTIMAL COORDINATES (OC) = 2

fit <- fa(DATATACOM, nfactors=2, rotate="oblimin", fm="ml")
print(fit)
1-fit$uniquenesses

########## DECISION N(FACTORS) BY ACCELERATED FACTORS (OC) = 1
fit <- fa(DATATACOM, nfactors=1, rotate="oblimin", fm="ml")
print(fit)
1-fit$uniquenesses

########## DECISION N(FACTORS) BY EXPERIMENT = 5
fit <- fa(DATATACOM, nfactors=5, rotate="oblimin", fm="ml")
print(fit)
1-fit$uniquenesses

###__________ EFA impairment teachers_____________
DATA <- read.csv("ADHDSUDAN.csv")
DATATA <- subset(DATA, select=c(TAA1, TAA2, TAA3, TAA4, TAA5, TAA6, THH1, THH2, THH3, THH4, THH5, THH6))
DATATACOM <- DATATA[complete.cases(DATATA), ]
describe(DATATACOM) 
cortest.bartlett(DATATACOM)
KMO(DATATACOM)
nfactors(DATATACOM, rotate="oblimin", fm="ml")
ev <- eigen(cor(DATATACOM))
ev
ap <- parallel(subject=nrow(DATATACOM),var=ncol(DATATACOM), rep=100,cent=.05)
nS <- nScree(x=ev$values, aparallel=ap$eigen$qevpea)
plotnScree(nS)

########## DECISION N(FACTORS) BY MAP = 2
########## DECISION N(FACTORS) BY PARALLEL ANALYSIS = 2
########## DECISION N(FACTORS) BY OPTIMAL COORDINATES (OC) = 2

fit <- fa(DATATACOM, nfactors=2, rotate="oblimin", fm="ml")
print(fit)
1-fit$uniquenesses

########## DECISION N(FACTORS) BY ACCELERATED FACTORS (OC) = 1
fit <- fa(DATATACOM, nfactors=1, rotate="oblimin", fm="ml")
print(fit)
1-fit$uniquenesses

########## DECISION N(FACTORS) BY EXPERIMENT = 3
fit <- fa(DATATACOM, nfactors=3, rotate="oblimin", fm="ml")
print(fit)
1-fit$uniquenesses

###__________ CFA One factor model teachers _____________
DATA <- read.csv("ADHDSUDAN.csv")
MODELONEF <- 'GENERAL =~ TA1 + TA2 + TA3 + TA4 + TA5 + TA6 + TA7 + TA8 + TA9 + TH1 + TH2 + TH3 + TH4 + TH5 + TH6 + TH7 + TH8 + TH9'
fit <- cfa(MODELONEF, DATA, estimator="ml")
summary(fit, fit.measures=TRUE)
inspect(fit, what="std")$lambda
inspect(fit, what="R2")

###__________ CFA Two factor model teachers _____________
DATA <- read.csv("ADHDSUDAN.csv")
MODELTWOF <- 'INATTENTION =~ TA1 + TA2 + TA3 + TA4 + TA5 + TA6 + TA7 + TA8 + TA9
HYPERACTIVI =~ TH1 + TH2 + TH3 + TH4 + TH5 + TH6 + TH7 + TH8 + TH9'
fit <- cfa(MODELTWOF, DATA, estimator="ml")
summary(fit, fit.measures=TRUE)
inspect(fit, what="std")$lambda
inspect(fit, what="R2")
lavPredict(fit, newdata = NULL, type = "lv", method = "regression", se = TRUE, acov = TRUE, label = TRUE, fsm = TRUE, append.data = FALSE, assemble = FALSE, level = 1L, optim.method = "bfgs", ETA = NULL)

###__________ CFA Three factor model teachers _____________
DATA <- read.csv("ADHDSUDAN.csv")
MODELTREF <- 'INATTENTION =~ TA1 + TA2 + TA3 + TA4 + TA5 + TA6 + TA7 + TA8 + TA9
HYPERACTIVI =~ TH1 + TH2 + TH3 + TH4 + TH5 + TH6
IMPULSIVITY =~ TH7 + TH8 + TH9'
fit <- cfa(MODELTREF, DATA, estimator="ml")
summary(fit, fit.measures=TRUE)
inspect(fit, what="std")$lambda
inspect(fit, what="R2")
lavPredict(fit, newdata = NULL, type = "lv", method = "regression", se = TRUE, acov = TRUE, label = TRUE, fsm = TRUE, append.data = FALSE, assemble = FALSE, level = 1L, optim.method = "bfgs", ETA = NULL)

###__________ CFA Six factor impairment model teachers _____________
DATA <- read.csv("ADHDSUDAN.csv")
MODELSIXF <- 'TEA =~ TAA1 + THH1
PEE =~ TAA2 + THH2
HWK =~ TAA3 + THH3
ACA =~ TAA4 + THH4
BEH =~ TAA5 + THH5
SEL =~ TAA6 + THH6
TEA ~~ PEE + HWK + ACA + BEH + SEL
PEE ~~ HWK + ACA + BEH + SEL
HWK ~~ ACA + BEH + SEL
ACA ~~ BEH + SEL
BEH ~~ SEL'
fit <- cfa(MODELSIXF, DATA, estimator="ml")
summary(fit, fit.measures=TRUE)
inspect(fit, what="std")$lambda
inspect(fit, what="R2")
lavPredict(fit, newdata = NULL, type = "lv", method = "regression", se = TRUE, acov = TRUE, label = TRUE, fsm = TRUE, append.data = FALSE, assemble = FALSE, level = 1L, optim.method = "bfgs", ETA = NULL)
